# Supplementary material for: Layer-specific proteomic analysis of human hearts in patients with sudden cardiac death
Source: PLoS One. 2025 Dec 30;20(12):e0339886. doi: 10.1371/journal.pone.0339886 (PMC12753045; doi:10.1371/journal.pone.0339886)
Supplement: S2 Table — (XLSX) [file pone.0339886.s002.xlsx]

## Sheet: In.
Accession	Gene ID	Description	Peptide count	Unique peptides	H_value	p-value (K-W)	p-value(S-D, A to B)	p-value(S-D, A to C)	p-value(S-D, B to C)	Confidence score	q Value	Fold change	Power	Highest	Lowest	Mass	SCD mean	CH mean	Ctl mean	SCD1_I	SCD2_I	SCD3_I	SCD4_I	SCD5_I	SCD6_I	SCD7_I	SCD8_I	CH1_I	CH2_I	CH3_I	CH4_I	CH5_I	Ctl1_I	Ctl_I	Ctl3_I	Ctl4_I	Ctl5_I
P04217	A1BG	Alpha-1B-glycoprotein	1	1	5.42456	0.0663852	0.184412	0.100648	0.947319	47.77	0.143468	1.41029	0.46608	C	A	54220	82444.2	99949	116270	86936.1	74713	105653	108367	73418.9	40960.9	77079.7	92425.2	77834.9	82697.4	109838	109667	119707	96902.1	98014.7	172051	104646	109738
P01023	A2M	Alpha-2-macroglobulin	6	6	2.67456	0.262559	0.241245	0.827877	0.614913	344.28	0.228045	1.47777	0.280228	A	B	163188	2.70567e+06	1.83091e+06	2.12161e+06	1.89696e+06	2.24884e+06	2.59298e+06	2.97725e+06	1.51411e+06	1.92739e+06	2.73883e+06	5.74898e+06	1.8574e+06	1.12551e+06	2.03821e+06	1.54382e+06	2.58959e+06	2.02282e+06	2.10399e+06	2.95482e+06	1.97211e+06	1.55429e+06
Q9H7C9	AAMDC	Mth938 domain-containing protein	1	1	0.969298	0.615913	0.744515	0.654016	0.994004	66.57	0.304219	1.29832	0.154079	B	A	13324	286900	372487	356713	63042.1	195317	528733	268955	305706	500050	334597	98796.9	456162	601794	266499	343877	194103	198382	621493	359804	348016	255869
P80404	ABAT	4-aminobutyrate aminotransferase, mitochondrial	3	3	1.54737	0.46131	0.744515	0.744515	0.483958	169.14	0.279294	1.39085	0.23309	C	B	56403	627243	539687	750623	498403	815877	627331	405124	834024	786779	691870	358532	379406	508258	434796	636196	739777	1.14589e+06	476769	961907	631107	537445
P28070	PSMB4	Proteasome subunit beta type-4	1	1	11.4534	0.00325783	0.0698249	0.00732984	0.295353	42.54	0.00385894	Infinity	0.999691	A	C	29185	29874.9	7678.62	0	57956	3209.66	43596.9	33040.4	2616.17	34537.4	25703.3	38339.3	0	0	0	36942.8	1450.29	0	0	0	0	0
Q9NUJ1	ABHD10	Mycophenolic acid acyl-glucuronide esterase, mitochondrial	4	4	3.87719	0.143906	0.899169	0.241245	0.177804	388.58	0.158795	1.25458	0.517687	B	C	33911	1.20869e+06	1.34228e+06	1.06991e+06	1.05698e+06	1.27011e+06	1.09318e+06	1.27412e+06	1.23407e+06	1.10472e+06	1.37242e+06	1.26397e+06	1.17905e+06	1.28863e+06	1.25602e+06	1.0623e+06	1.92541e+06	988475	908557	1.14162e+06	1.11475e+06	1.19614e+06
Q8NFV4	ABHD11	Protein ABHD11	1	1	3.65614	0.160723	0.827877	0.308445	0.177804	40.16	0.2016	1.93477	0.396171	C	B	34668	51229.9	41408.2	80115.5	37890.4	88318.2	35412.6	22971.4	78908.9	62824	23898	59616.1	37915.5	59190.8	46159.4	21699.9	42075.4	29088.7	69458	125630	108062	68338.3
P51665	PSMD7	26S proteasome non-ATPase regulatory subunit 7	1	1	9.69384	0.00785252	0.237483	0.00732984	0.295353	46.4	0.00578098	Infinity	0.998486	A	C	37002	31953.5	15265.6	0	19265	6114.63	41461.1	50152.2	35413.8	74652.9	19178.8	9389.87	0	0	17467.9	58860	0	0	0	0	0	0
O14639	ABLIM1	Actin-binding LIM protein 1	6	6	1.29825	0.522504	0.744515	0.561228	0.744994	281.89	0.42464	1.12921	0.0704623	C	A	87631	1.28086e+06	1.32492e+06	1.44636e+06	2.22193e+06	1.51137e+06	848771	1.46544e+06	702176	1.17113e+06	993564	1.33251e+06	470626	1.06596e+06	804032	1.07739e+06	3.2066e+06	411877	1.62641e+06	2.11244e+06	1.58876e+06	1.49233e+06
O94929	ABLIM3	Actin-binding LIM protein 3	1	1	2.69825	0.259468	0.953851	0.308445	0.36328	55.85	0.185412	1.54312	0.432907	C	B	77752	80746.9	76517.2	118075	101471	73023.6	93435	74630.7	81370.1	85378.9	73600.4	63065.8	39645.4	81218.5	92379.5	111874	57468.1	183539	57025.8	86679.4	143721	119412
P09110	ACAA1	3-ketoacyl-CoA thiolase, peroxisomal	2	2	2.69825	0.259468	0.385384	0.988256	0.26016	64.49	0.230795	1.42329	0.331882	B	C	44264	217955	286147	201047	227085	359743	166477	254938	247145	133902	232555	121794	331185	298496	244170	205938	350944	66385.4	182404	282605	165927	307912
P42765	ACAA2	3-ketoacyl-CoA thiolase, mitochondrial	19	19	3.57193	0.167635	0.654016	0.184412	0.483958	1580.08	0.187664	1.21754	0.362793	C	A	41898	4.77545e+07	5.25826e+07	5.81432e+07	4.78332e+07	3.90248e+07	3.8046e+07	5.46854e+07	4.92557e+07	51356020	5.39798e+07	4.78554e+07	6.07242e+07	6.3596e+07	4.83839e+07	3.8883e+07	5.1326e+07	4.495e+07	6.36119e+07	5.20062e+07	6.16281e+07	6.85196e+07
Q9UKU7	ACAD8	Isobutyryl-CoA dehydrogenase, mitochondrial	1	1	2.75877	0.251733	0.899169	0.308445	0.36328	105.97	0.261007	1.3304	0.241227	C	A	45040	713785	774453	949623	1.04214e+06	692662	610457	536895	899689	674421	570321	683691	680855	588685	1.43271e+06	496911	673109	1.51417e+06	773559	872177	950550	637656
Q9H845	ACAD9	Complex I assembly factor ACAD9, mitochondrial	3	3	0.508772	0.775392	0.899169	0.744515	0.947319	172.21	0.409673	1.12154	0.0742012	B	A	68717	261898	293730	281097	206036	252094	219543	380526	284437	248370	300641	203537	424765	260472	231963	180900	370551	203649	229699	301124	312109	358901
P11310	ACADM	Medium-chain specific acyl-CoA dehydrogenase, mitochondrial	12	12	3.09474	0.212807	0.899169	0.241245	0.36328	796.72	0.122504	1.32116	0.578122	C	A	46559	3.04184e+07	3.15849e+07	4.01877e+07	3.17597e+07	3.01177e+07	2.63245e+07	3.35562e+07	3.29863e+07	2.75023e+07	3.32785e+07	2.78223e+07	3.53439e+07	2.96875e+07	2.69557e+07	2.79012e+07	3.80362e+07	5.31406e+07	5.0841e+07	2.91517e+07	3.08636e+07	3.69414e+07
P16219	ACADS	Short-chain specific acyl-CoA dehydrogenase, mitochondrial	9	9	0.677193	0.71277	0.744515	0.899169	0.86047	677.99	0.448555	1.0673	0.0528291	B	A	44269	6.75051e+06	7.20479e+06	6.85709e+06	6.82141e+06	6.97137e+06	5.26647e+06	7.22564e+06	8.77507e+06	8.23588e+06	4.48644e+06	6.22178e+06	8.25614e+06	8.73898e+06	6.68886e+06	3.53136e+06	8.80858e+06	7.2444e+06	8.28654e+06	6.91405e+06	4.3733e+06	7.46716e+06
P45954	ACADSB	Short/branched chain specific acyl-CoA dehydrogenase, mitochondrial	8	8	1.57895	0.454084	0.654016	0.827877	0.483958	477.6	0.302433	1.08521	0.197262	C	B	47455	3.77982e+06	3.63229e+06	3.94179e+06	3.80777e+06	3.34952e+06	3.67227e+06	3.7382e+06	4.22062e+06	3.84531e+06	4.16494e+06	3.43995e+06	3.92399e+06	3.66667e+06	3.44674e+06	3.32825e+06	3.7958e+06	4.08126e+06	3.50891e+06	4.36645e+06	3.34279e+06	4.40955e+06
P49748	ACADVL	Very long-chain specific acyl-CoA dehydrogenase, mitochondrial	31	30	1.42105	0.491386	0.827877	0.470502	0.86047	2530.11	0.362431	1.07881	0.109314	C	A	70345	1.27927e+08	1.33116e+08	1.38009e+08	1.20793e+08	107661021	108605391	1.43606e+08	1.3438e+08	1.32914e+08	1.03293e+08	1.72164e+08	1.38978e+08	131527746	1.4785e+08	1.27359e+08	119864044	1.44293e+08	1.28752e+08	108668674	1.63899e+08	1.44434e+08
P24752	ACAT1	Acetyl-CoA acetyltransferase, mitochondrial	18	17	9.12632	0.0104291	0.953851	0.0228992	0.0244861	1284.08	0.0346134	1.38969	0.945981	C	B	45171	8.03958e+07	7.99298e+07	1.11078e+08	8.69601e+07	5.98677e+07	7.25032e+07	8.90598e+07	8.5837e+07	8.04342e+07	1.09618e+08	5.88862e+07	8.30024e+07	7.95348e+07	8.07342e+07	7.32499e+07	8.3128e+07	125021377	116142447	9.75763e+07	1.11812e+08	1.04837e+08
P21399	ACO1	Cytoplasmic aconitate hydratase	8	8	5.30877	0.070342	0.899169	0.241245	0.0430351	528.49	0.115553	1.19611	0.621865	C	B	98337	5.54726e+06	5.43431e+06	6.50004e+06	5.31695e+06	4.92839e+06	6.30721e+06	6.53017e+06	6.23759e+06	5.80339e+06	4.80923e+06	4.44517e+06	5.83523e+06	5.50995e+06	4.7705e+06	6.19339e+06	4.86249e+06	5.87976e+06	6.2015e+06	7.067e+06	6.19764e+06	7.15431e+06
Q99798	ACO2	Aconitate hydratase, mitochondrial	39	38	7.9193	0.0190698	0.988256	0.0342808	0.0430351	3539.98	0.0346134	1.34705	0.950271	C	B	85372	2.59667e+08	2.52248e+08	3.3979e+08	2.36099e+08	2.2773e+08	2.40424e+08	2.85427e+08	2.74782e+08	2.56105e+08	3.14192e+08	2.4258e+08	2.95808e+08	2.75183e+08	2.31012e+08	2.59992e+08	1.99243e+08	3.35876e+08	3.84583e+08	3.11988e+08	2.81662e+08	3.84843e+08
Q86TX2	ACOT1	Acyl-coenzyme A thioesterase 1	15	1	0.442982	0.801323	0.899169	0.827877	0.947319	980.57	0.435521	1.03528	0.0591992	C	A	46248	788369	807817	816184	771809	553027	470653	1.10288e+06	1.02955e+06	525599	1.08411e+06	769325	795575	830018	641701	678440	1.09335e+06	517458	846458	793581	816644	1.10678e+06
Q8WXI4	ACOT11	Acyl-coenzyme A thioesterase 11	1	1	6.22105	0.0445775	0.0501952	0.184412	0.744994	42.79	0.249005	1.44122	0.230917	C	A	68449	81072.2	102146	116843	77578.3	80536	62467.3	90482.6	88013	90108.4	68761.4	90630.9	86390.6	92324.3	104713	94052.4	133250	196688	126403	116454	101455	43216.6
Q9NPJ3	ACOT13	Acyl-coenzyme A thioesterase 13	1	1	5.7614	0.0560954	0.308445	0.0501952	0.86047	63.55	0.0972249	1.70506	0.598502	C	A	14951	567009	829086	966786	744053	619519	520945	509346	751220	485099	562066	343822	663706	895882	749326	413892	1.42263e+06	1.05656e+06	1.0884e+06	626684	721827	1.34045e+06
P49753	ACOT2	Acyl-coenzyme A thioesterase 2, mitochondrial	16	2	3.70614	0.156755	0.988256	0.184412	0.26016	1043.91	0.242014	1.22211	0.303174	C	B	53185	2.07712e+06	1.98882e+06	2.43056e+06	2.14942e+06	1.68132e+06	1.29942e+06	2.23597e+06	2.41151e+06	1.65579e+06	3.07364e+06	2.10986e+06	2.1853e+06	2.65806e+06	1.96423e+06	1.71423e+06	1.42225e+06	2.63638e+06	2.19878e+06	2.54197e+06	2.47171e+06	2.30398e+06
P00414	MT-CO3	Cytochrome c oxidase subunit 3	1	1	11.3693	0.00339773	0.0718786	0.00956597	0.177804	31.35	0.00812973	33.5989	0.996924	C	A	29931	241977	1.60726e+06	8.13016e+06	175297	527028	210407	160225	341856	126543	283661	110795	4.11263e+06	2.253e+06	995456	176243	498976	1.33917e+07	1.4914e+07	8.06857e+06	674715	3.60178e+06
P24666	ACP1	Low molecular weight phosphotyrosine protein phosphatase	3	3	0.969298	0.615913	0.827877	0.561228	0.994004	219.7	0.415815	1.07726	0.0745323	C	B	18031	1.85875e+06	1.76404e+06	1.90033e+06	2.16409e+06	2.05935e+06	1.82692e+06	1.78363e+06	1.80693e+06	1971507	1.44538e+06	1.81218e+06	1.49683e+06	1.75098e+06	2.17163e+06	1.83757e+06	1.56316e+06	2.8954e+06	1.49737e+06	1.66057e+06	1.65935e+06	1.78896e+06
Q4G176	ACSF3	Malonate--CoA ligase ACSF3, mitochondrial	1	1	2.40351	0.300666	0.308445	0.953851	0.483958	42.44	0.414306	3.75681	0.0738544	A	B	64089	75962.7	20220	54718.1	63538.2	38916.8	11725.9	195701	87994.3	0	67627.8	142197	29110.5	15745	14845.7	27336	14062.8	12889.5	99138.4	21835.9	101515	38212.1
P31946	YWHAB	14-3-3 protein beta/alpha	6	2	6.97895	0.0305169	0.899169	0.0342808	0.116011	340.36	0.033057	9.20109	0.951798	C	A	28065	152022	231007	1.39877e+06	100171	211528	129355	223344	186072	137618	122937	105153	610141	245241	155593	111584	32476.4	2.38579e+06	1.98866e+06	1.77442e+06	140344	704627
Q5VWP3	MLIP	Muscular LMNA-interacting protein	5	5	10.6421	0.00488761	0.184412	0.00956597	0.116011	200.68	0.00903408	3.10978	0.995453	C	A	50398	502199	958322	1.56173e+06	814294	496279	426402	514640	309972	493537	495269	467202	538788	1.53448e+06	777658	451625	1.48906e+06	1.50088e+06	1.93854e+06	1.68713e+06	1.62455e+06	1.05756e+06
P68133	ACTA1	Actin, alpha skeletal muscle	47	6	5.08772	0.0785626	0.654016	0.0501952	0.614913	4421.29	0.137858	1.63461	0.500935	A	C	42024	1.93084e+08	1.64088e+08	1.18122e+08	1.17221e+08	2.06746e+08	1.50127e+08	1.49913e+08	1.98058e+08	2.52331e+08	224654370	2.45618e+08	1.82226e+08	1.76153e+08	8.1841e+07	2.70785e+08	1.09436e+08	1.95026e+08	1.0966e+08	1.40543e+08	7.09514e+07	7.44302e+07
P60709	ACTB	Actin, cytoplasmic 1	39	9	0.400877	0.818372	0.827877	0.899169	0.947319	3115.02	0.413693	1.06753	0.0722532	C	A	41710	6.54941e+07	6.75236e+07	6.99166e+07	6.19841e+07	5.21909e+07	6.36177e+07	8.73959e+07	6.76852e+07	7.16012e+07	5.62999e+07	6.31776e+07	6.67373e+07	5.61934e+07	6.47363e+07	6.79988e+07	8.19523e+07	9.45114e+07	5.26413e+07	6.16419e+07	7.11389e+07	6.96495e+07
P68032	ACTC1	Actin, alpha cardiac muscle 1	45	4	8.42456	0.0148125	0.137791	0.137791	0.0430351	4252.41	0.0433472	1.42993	0.925628	C	B	41992	4.0655e+08	3.33467e+08	4.76834e+08	427923948	3.14572e+08	3.97275e+08	4.33137e+08	4.00012e+08	4.10945e+08	4.39776e+08	4.28758e+08	428466953	3.64241e+08	2.45479e+08	3.21118e+08	3.08031e+08	4.75447e+08	4.44522e+08	374499355	5.29479e+08	5.60223e+08
P12814	ACTN1	Alpha-actinin-1	33	13	3.53772	0.170527	0.184412	0.561228	0.614913	2834.73	0.127246	1.23091	0.520287	A	B	102993	3.54366e+07	2.8789e+07	3.22189e+07	3.34884e+07	3.09971e+07	3.06515e+07	3.85272e+07	3.44441e+07	3.68934e+07	3.40094e+07	4.44816e+07	2.80088e+07	3.18565e+07	2.36448e+07	3.77005e+07	2.27343e+07	2.77564e+07	3.23201e+07	3.74749e+07	2.90887e+07	3.44543e+07
P35609	ACTN2	Alpha-actinin-2	73	52	0.821053	0.663301	0.744515	0.899169	0.744994	7068.18	0.27412	1.09721	0.231498	C	B	103788	7.78392e+08	7.16231e+08	7.85859e+08	731660961	7.19479e+08	6.76001e+08	7.54067e+08	7.92624e+08	8.35074e+08	8.01409e+08	9.16819e+08	8.41939e+08	7.21138e+08	5.52815e+08	8.21589e+08	6.43674e+08	8.41165e+08	8.09799e+08	8.26736e+08	6.64059e+08	787538214
Q08043	ACTN3	Alpha-actinin-3	13	1	2.14035	0.342948	0.899169	0.385384	0.483958	1068.28	0.146682	1.59761	0.538749	B	C	103176	1.7544e+06	1.99102e+06	1.24624e+06	2.30266e+06	1.30558e+06	1.9372e+06	1.41393e+06	1.67072e+06	1.48947e+06	2.18561e+06	1.72999e+06	1.62567e+06	2.62254e+06	2.8198e+06	1.67186e+06	1.2152e+06	254669	321908	1.64758e+06	2.84848e+06	1.15859e+06
O43707	ACTN4	Alpha-actinin-4	19	1	2.64561	0.266386	0.308445	0.470502	0.947319	1631.66	0.212905	1.35101	0.322877	A	B	104788	858833	635696	736421	940834	896302	884645	847456	1.02041e+06	942729	685442	652850	912362	747387	860752	522649	135329	683903	558799	703981	774407	961013
P61163	ACTR1A	Alpha-centractin	2	2	1.39035	0.498987	0.827877	0.385384	0.994004	115.84	0.452135	1.0873	0.0514341	C	A	42587	1.13319e+06	1.21484e+06	1.23212e+06	1.45987e+06	1.28546e+06	940711	1.13078e+06	1.23554e+06	1.10066e+06	1.02072e+06	891777	609343	1.67132e+06	1.03855e+06	1.1832e+06	1.57179e+06	513333	1.3039e+06	1.41033e+06	1.37328e+06	1.55974e+06
P42025	ACTR1B	Beta-centractin	1	1	1.46053	0.481782	0.744515	0.470502	0.947319	34.8	0.33134	1.18738	0.131821	C	A	42267	525229	581982	623649	618842	620598	592455	668351	473645	497747	348830	381363	398001	754772	558835	486760	711543	425604	468641	723438	828331	672230
P61160	ACTR2	Actin-related protein 2	1	1	2.69825	0.259468	0.953851	0.308445	0.36328	49.02	0.342621	1.21923	0.142085	B	C	44732	104890	107755	88379.1	69071.2	109035	103998	70135.3	90019	124908	104759	167193	63465.8	106316	92767.8	143540	132684	62691.8	101858	101328	86150.1	89867.9
P61158	ACTR3	Actin-related protein 3	2	2	4.80351	0.0905589	0.100648	0.654016	0.26016	85.02	0.181099	1.21351	0.440212	C	B	47341	618022	527042	639569	667862	684870	633912	449395	585150	786447	572154	564385	493089	494039	533674	549102	565307	472517	617058	701262	720327	686682
P14621	ACYP2	Acylphosphatase-2	1	1	0.695614	0.706235	0.953851	0.899169	0.614913	39.82	0.352317	1.22624	0.132176	B	C	11133	70194.1	84686.6	69062	82239.3	80703.5	89582.9	30570.8	95461.5	60057.2	46291.2	76646.4	140506	67619.1	84263.4	72633.8	58411.1	62162.8	52862	41021	75058.3	114206
O95622	ADCY5	Adenylate cyclase type 5	1	1	0.373472	0.829663	0.827877	0.95335	0.947007	65.94	0.273718	1.26068	0.243938	C	A	138818	11647.4	13871.1	14683.7	37482.9	15864.9	9315.5	8609.7	7384.11	3319.59	11202.8	0	5555.54	20744.7	24973.7	6440.84	11640.5	0	0	12612.8	40947.4	19858.2
P00325	ADH1B	All-trans-retinol dehydrogenase [NAD(+)] ADH1B	1	1	6.3193	0.0424406	0.953851	0.100648	0.0430351	34.26	0.126634	1.92814	0.582798	C	B	39829	113657	105126	202698	286438	84831.6	50414.8	87630.1	112322	46088.9	180188	61342	154548	138817	117978	27901.2	86384.7	150315	207317	206625	260152	189080
P05198	EIF2S1	Eukaryotic translation initiation factor 2 subunit 1	1	1	12.8289	0.00163768	0.0718786	0.00956597	0.0244861	61.18	0.000384454	2.39057	1	C	A	36089	444612	629616	1.06288e+06	422170	381043	457677	521745	435886	485950	442512	409910	698924	615534	831484	435522	566613	1.29681e+06	1.14977e+06	973697	842833	1.05127e+06
Q8IWW8	ADHFE1	Hydroxyacid-oxoacid transhydrogenase, mitochondrial	2	2	0.955263	0.620251	0.654016	0.744515	0.994004	118.64	0.383418	1.10164	0.0916347	B	A	50276	479488	528222	526205	614332	421139	305113	777412	444221	376838	337815	559038	470899	381867	560313	750967	477064	681269	357021	589866	433360	569510
Q8NDY3	ADPRHL1	[Protein ADP-ribosylarginine] hydrolase-like protein 1	4	4	2.04298	0.360058	0.385384	1	0.483958	246.8	0.273963	1.1827	0.228692	C	B	40079	3.66674e+06	3.11908e+06	3.68895e+06	3.63956e+06	4.93059e+06	3.87877e+06	2.58598e+06	3.46714e+06	3.85024e+06	3.10303e+06	3.87863e+06	3.5635e+06	2.09507e+06	2.3936e+06	3.06374e+06	4.47949e+06	3.54525e+06	2.52295e+06	3.62967e+06	4.16793e+06	4.57894e+06
P30566	ADSL	Adenylosuccinate lyase	1	1	1.92632	0.381686	0.953851	0.308445	0.744994	37.67	0.2519	1.34517	0.252771	C	A	54854	95772.5	105875	128831	61837	159786	93461.8	104962	77923.1	76034.3	96476.1	95699.3	171209	120498	78945.8	92991.5	65729.3	168775	138331	150043	75222.3	111783
Q8N142	ADSS1	Adenylosuccinate synthetase isozyme 1	5	5	3.32982	0.189207	0.988256	0.137791	0.483958	265.69	0.248447	1.52624	0.279967	C	A	50177	1.00482e+06	1.02598e+06	1.5336e+06	1.39222e+06	1.28022e+06	696979	919523	1.36506e+06	804737	469847	1.10996e+06	755853	1.72477e+06	774263	524850	1.35017e+06	552689	1.62626e+06	1.71304e+06	2.05624e+06	1.71975e+06
Q9Y4W6	AFG3L2	AFG3-like protein 2	11	10	3.70614	0.156755	0.100648	0.988256	0.483958	666.53	0.218646	1.28118	0.311664	B	A	88528	6.24123e+06	7.99614e+06	7.05533e+06	6.04564e+06	5.39796e+06	6.46299e+06	7.3338e+06	7.04433e+06	5.84868e+06	6.32235e+06	5.4741e+06	8.05902e+06	5.93953e+06	7.56244e+06	7.3313e+06	1.10884e+07	1.18673e+07	5.54512e+06	6.16813e+06	5.43687e+06	6.25928e+06
P43652	AFM	Afamin	1	1	7.33421	0.0255503	0.654016	0.0342808	0.116011	49	0.0910002	2.23569	0.661505	C	A	69024	39452.2	49823.1	88203	20717.6	35013.8	42228.4	84022	39759.4	11635.5	49974.3	32266.5	52992.8	46176.4	34159.2	90658.6	25128.4	56374.4	54401.8	148792	103074	78373.2
Q53H12	AGK	Acylglycerol kinase, mitochondrial	1	1	3.39035	0.183567	0.184412	0.899169	0.36328	34.73	0.189672	1.46348	0.42705	B	C	47107	76082	104332	71290.5	75226.3	127525	64693.2	70642.7	79655	53507.4	50812.4	86594.4	83596.7	75724.9	122087	114875	125377	133256	25314.5	52860.9	68532.6	76488.1
P35573	AGL	Glycogen debranching enzyme	20	20	1.89561	0.38759	0.561228	0.953851	0.36328	1127.62	0.212905	1.14433	0.364284	C	B	174652	8.3377e+06	7.45251e+06	8.5281e+06	7.01268e+06	1.00551e+07	7.61135e+06	8.32361e+06	8.54577e+06	8.8568e+06	7.70824e+06	8.58804e+06	6.48822e+06	7.72296e+06	5.8665e+06	9.19232e+06	7.99253e+06	8.08221e+06	7.93791e+06	9.26701e+06	7.69083e+06	9.66253e+06
P01019	AGT	Angiotensinogen	1	1	0.915789	0.632614	0.953851	0.654016	0.744994	79.77	0.417415	1.43515	0.0688683	C	B	53121	66208.5	56067.8	80465.6	31782	44221.6	72164.6	80344.7	39373.9	28205.9	52972.3	180603	117948	46211.6	21852.4	85678.8	8647.86	1550.07	55712.9	140908	94286.6	109871
P23526	AHCY	Adenosylhomocysteinase	2	2	5.07456	0.0790812	0.470502	0.0718786	0.614913	121.52	0.172412	1.38347	0.39459	C	A	47685	806026	954567	1.11511e+06	772330	729720	781524	920917	1.23527e+06	663158	632527	712760	1.13785e+06	1.18237e+06	1.00611e+06	716445	730063	1.2564e+06	1.65376e+06	795111	819324	1.05096e+06
Q09666	AHNAK	Neuroblast differentiation-associated protein AHNAK	17	17	6.99035	0.0303434	0.100648	0.0718786	0.614913	954.7	0.0509607	1.2925	0.800492	A	C	628699	1.26896e+07	1.06305e+07	9.81785e+06	1.3594e+07	1.06917e+07	1.52235e+07	1.19093e+07	1.19247e+07	1.25554e+07	1.32562e+07	1.23618e+07	1.3029e+07	1.05281e+07	9.53951e+06	9.27765e+06	1.07782e+07	8.43397e+06	8.18117e+06	9.1748e+06	1.07784e+07	1.25209e+07
P02765	AHSG	Alpha-2-HS-glycoprotein	2	2	2.14035	0.342948	0.744515	0.385384	0.614913	101.29	0.272323	1.80765	0.201306	A	C	39316	677161	459483	374609	416773	290463	798093	1.10152e+06	260799	332003	605022	1.61262e+06	244018	336784	329182	672201	715230	269101	208666	293979	497294	604006
O95831	AIFM1	Apoptosis-inducing factor 1, mitochondrial	13	13	5.31316	0.0701879	0.385384	0.100648	0.36328	790.71	0.0972849	1.21193	0.595413	C	A	66859	2.21401e+07	2.46875e+07	2.68323e+07	2.01658e+07	2.27536e+07	2.14073e+07	2.49785e+07	2.61548e+07	1.92913e+07	2.56758e+07	1.66937e+07	2.51516e+07	2.31506e+07	2.38617e+07	2.43504e+07	2.69231e+07	2.44089e+07	2.67219e+07	2.71994e+07	2.40267e+07	3.18046e+07
P00568	AK1	Adenylate kinase isoenzyme 1	10	10	1.55088	0.460502	0.827877	0.308445	0.86047	726.72	0.394131	1.10001	0.0923422	C	B	21621	6.26822e+07	5.90435e+07	6.49482e+07	6.07373e+07	6.81674e+07	6.50658e+07	6.94443e+07	6.41749e+07	5.67521e+07	5.82504e+07	5.88653e+07	9.09189e+07	7.14135e+07	4.68981e+07	3.2031e+07	5.39557e+07	6.75433e+07	7.70203e+07	7.11281e+07	3.21421e+07	7.69071e+07
P54819	AK2	Adenylate kinase 2, mitochondrial	3	3	3.68509	0.158414	0.827877	0.137791	0.483958	188	0.14365	1.3507	0.508128	C	A	26461	3.17056e+06	3.39121e+06	4.28247e+06	3.10659e+06	2.82383e+06	2.78704e+06	3.8001e+06	3.31808e+06	3.16546e+06	3.59648e+06	2.76689e+06	3.77267e+06	3.50926e+06	3.99099e+06	3.06551e+06	2.61764e+06	6.60243e+06	3.89934e+06	3.06667e+06	3.3649e+06	4.47903e+06
P52943	CRIP2	Cysteine-rich protein 2	2	2	4.65351	0.097612	0.988256	0.0228992	0.744994	132.68	0.12296	2.19388	0.552152	C	A	22478	1.10313e+06	1.80096e+06	2.42015e+06	1.54095e+06	1.45942e+06	768146	1.28116e+06	871980	974801	1.11389e+06	814720	698511	3.75791e+06	600143	929760	3.01847e+06	1.8511e+06	3.73955e+06	2871883	2.2247e+06	1.4135e+06
P27144	AK4	Adenylate kinase 4, mitochondrial	9	9	0.358772	0.835783	0.899169	0.953851	0.86047	432.21	0.435521	1.06105	0.0619161	A	B	25252	1.43317e+07	1.35071e+07	1.42309e+07	1.19156e+07	9.98778e+06	1.24498e+07	1.21877e+07	1.62831e+07	1.47939e+07	1.46733e+07	2.23622e+07	1.4067e+07	1.38795e+07	1.21521e+07	1.5722e+07	1.17146e+07	1.40454e+07	1.24721e+07	1.62523e+07	1.15029e+07	1.68819e+07
P14550;Q96JD6	AKR1A1	Aldo-keto reductase family 1 member A1	3	1	2.08509	0.352557	0.988256	0.470502	0.36328	180.17	0.33134	1.24257	0.147042	C	B	36550	169972	167913	208644	267589	165848	177812	186619	57709.4	139758	208956	155483	122664	172612	244452	195072	104762	116745	249819	218911	262329	195414
P15121	AKR1B1	Aldo-keto reductase family 1 member B1	7	4	2.23246	0.327513	0.308445	0.899169	0.614913	363.2	0.303418	1.16238	0.174738	A	B	35830	2.6689e+06	2.29607e+06	2.59065e+06	3.22987e+06	2.42546e+06	2.45672e+06	2.8919e+06	2.58768e+06	1.80241e+06	3.36199e+06	2.59516e+06	2.3157e+06	2.04572e+06	1.71303e+06	2.08622e+06	3.3197e+06	3.39474e+06	3.04657e+06	2.01646e+06	2.11681e+06	2.37866e+06
Q04828	AKR1C1	Aldo-keto reductase family 1 member C1	2	2	1.70614	0.426105	0.744515	0.827877	0.36328	86.78	0.276962	1.35259	0.237136	B	C	36765	140564	163222	120674	135959	204385	89323.3	167704	99310.7	143160	108814	175861	85526.3	156145	211641	166562	196235	126970	69528.5	176088	112136	118646
O43488	AKR7A2	Aflatoxin B1 aldehyde reductase member 2	2	2	0.677193	0.71277	0.561228	0.988256	0.994004	118.67	0.339679	1.35432	0.127228	C	A	39564	1.72987e+06	1.9609e+06	2.3428e+06	1.67749e+06	1.44365e+06	2.23643e+06	1.87382e+06	1.64752e+06	1.53651e+06	1.6495e+06	1.77399e+06	1.33328e+06	1.76264e+06	2.66073e+06	1.97146e+06	2.07642e+06	4.42546e+06	2.89389e+06	1.36719e+06	1.29277e+06	1.73469e+06
P13716	ALAD	Delta-aminolevulinic acid dehydratase	2	2	2.12719	0.345212	0.654016	0.385384	0.744994	137.63	0.298069	1.12528	0.162162	B	A	36271	1.46182e+06	1.64495e+06	1.62777e+06	1.39397e+06	1.25192e+06	1.42341e+06	1.80745e+06	1.58151e+06	1.86496e+06	1.34589e+06	1.02547e+06	1.35444e+06	1.41035e+06	1.44288e+06	1.63322e+06	2.38387e+06	1.59911e+06	1.59865e+06	1.86073e+06	1.5114e+06	1.56896e+06
P02768	ALB	Serum albumin	30	29	1.07368	0.584591	0.988256	0.561228	0.744994	2653.71	0.346043	1.15833	0.138854	C	B	69321	7.28259e+08	7.13539e+08	8.26514e+08	4.81777e+08	5.5639e+08	7.65038e+08	9.02509e+08	598026787	6.43121e+08	8.32323e+08	1046889366	8.70576e+08	4.62685e+08	563646378	8.09751e+08	8.61038e+08	9.11206e+08	6.44159e+08	1121490306	7.52898e+08	7.02816e+08
P30837	ALDH1B1	Aldehyde dehydrogenase X, mitochondrial	2	1	0.768964	0.680803	0.898906	0.650942	0.947319	120.76	0.424415	2.07571	0.0682731	C	A	57170	12969.2	18745.4	26920.3	19353.1	24222	7959.66	31488.2	0	13013.3	7717.52	0	55681.3	26620.7	327.591	253.018	10844.5	283.849	34508.7	30007.6	69801.4	0
P05091	ALDH2	Aldehyde dehydrogenase, mitochondrial	17	14	9.72719	0.00772266	0.561228	0.0228992	0.0244861	1186.68	0.10539	1.56266	0.66522	C	B	56346	2.84429e+07	2.55667e+07	3.99521e+07	3.53134e+07	2.50407e+07	3.18678e+07	1.34034e+07	3.27261e+07	2.63147e+07	3.855e+07	2.43272e+07	3.12236e+07	3.04032e+07	2.91461e+07	2.38265e+07	1.32342e+07	4.17727e+07	4.07918e+07	3.29904e+07	3.96064e+07	4.4599e+07
P51648	ALDH3A2	Aldehyde dehydrogenase family 3 member A2	1	1	1.46053	0.481782	0.827877	0.561228	0.614913	58.59	0.381168	1.09774	0.0970236	A	C	54813	89282.2	81699.6	81332.4	59592.3	167985	76343.9	79354.5	92088.7	102430	59999.6	76463.4	88816.6	74475.9	74776.2	154845	15584.8	144400	71756.3	56648.4	62929	70927.9
P30038	ALDH4A1	Delta-1-pyrroline-5-carboxylate dehydrogenase, mitochondrial	7	7	1.26667	0.530819	0.827877	0.827877	0.483958	505.39	0.288415	1.15552	0.217642	C	B	61681	5.85154e+06	5.56542e+06	6.43094e+06	6.11472e+06	5.80977e+06	5.29777e+06	5.43762e+06	6.4718e+06	7.00608e+06	5.45512e+06	5.21944e+06	5.64507e+06	5.75937e+06	4.88952e+06	6.0859e+06	5.44725e+06	9.02461e+06	5.93123e+06	5.80426e+06	4.88119e+06	6.51338e+06
P51649	ALDH5A1	Succinate-semialdehyde dehydrogenase, mitochondrial	2	2	1.54737	0.46131	0.827877	0.827877	0.36328	127.92	0.394131	1.08659	0.0963401	C	B	57178	921313	888889	965859	1.12233e+06	834181	636306	917562	1.25469e+06	929118	960125	716188	1.13937e+06	828442	773263	791731	911640	843676	1.16498e+06	942937	1.00557e+06	872133
Q02252	ALDH6A1	Methylmalonate-semialdehyde dehydrogenase [acylating], mitochondrial	7	7	8.45614	0.0145805	0.184412	0.100648	0.0430351	386.56	0.0487773	1.33137	0.903064	C	B	57803	7.34497e+06	6.58591e+06	8.76828e+06	8.58397e+06	6.72059e+06	8.03499e+06	6.75179e+06	7.86891e+06	8.02374e+06	7.01338e+06	5.76239e+06	6.25813e+06	6.64753e+06	7.84168e+06	5.83693e+06	6.34529e+06	1.08045e+07	8.31039e+06	8.83363e+06	7.82441e+06	8.06846e+06
P49419	ALDH7A1	Alpha-aminoadipic semialdehyde dehydrogenase	3	3	0.576316	0.749643	0.988256	0.827877	0.744994	207.79	0.367213	1.1071	0.116987	A	B	58450	1.15817e+06	1.04614e+06	1.14601e+06	1.3701e+06	931814	883066	1.05433e+06	974160	1.40909e+06	1727153	915672	1.0496e+06	949259	1.53833e+06	1.12477e+06	568712	1.25423e+06	1.0732e+06	1.10377e+06	999320	1.29955e+06
P49189	ALDH9A1	4-trimethylaminobutyraldehyde dehydrogenase	4	4	0.0219298	0.989095	0.988256	1	0.947319	194.88	0.445824	1.0139	0.055041	C	A	53767	4.31845e+06	4.3325e+06	4.37847e+06	3.96056e+06	5.05236e+06	4.17608e+06	4.20994e+06	5.00373e+06	4.83579e+06	3.63117e+06	3.67801e+06	3.81404e+06	4.95429e+06	4.51729e+06	4.03744e+06	4.33945e+06	4.70175e+06	3.94015e+06	4.00854e+06	4.70783e+06	4.53406e+06
P26678	PLN	Cardiac phospholamban	1	1	6.95526	0.0308805	0.470502	0.0342808	0.26016	41.71	0.114455	2.12239	0.558987	C	A	6104	4.23148e+06	5.68497e+06	8.98085e+06	8.33161e+06	8.38203e+06	2.91533e+06	3.11822e+06	3.22584e+06	2.55595e+06	3.66746e+06	1.6554e+06	2.55827e+06	9.45916e+06	6.77233e+06	4.47804e+06	5.15704e+06	3.27781e+06	1.12504e+07	1.00993e+07	8.67603e+06	1.16007e+07
P09972	ALDOC	Fructose-bisphosphate aldolase C	14	11	6.25351	0.0438599	0.744515	0.100648	0.0722889	1187.53	0.142981	1.37719	0.566725	C	B	39431	5.43289e+07	5.01488e+07	6.90646e+07	5.80437e+07	3.99052e+07	56841267	5.84021e+07	6.71015e+07	6.00794e+07	5.41199e+07	4.01378e+07	5.77811e+07	5.18005e+07	6.3632e+07	5.12614e+07	2.62689e+07	7.0986e+07	5.43951e+07	6.53792e+07	8.29192e+07	7.16433e+07
Q86V81	ALYREF	THO complex subunit 4	1	1	1.38246	0.50096	0.470502	0.953851	0.744994	30.01	0.367965	1.29088	0.105582	B	A	26872	68398.1	88294	76947.2	90221.7	43318.3	121801	84416.6	58587.4	53254.6	43954.8	51630.1	33119	96568.3	86834.1	96970.4	127978	37786.1	128678	77799.9	83447.4	57024.5
P10155	RO60	60 kDa SS-A/Ro ribonucleoprotein	1	1	8.536	0.0140098	0.654016	0.0147934	0.114509	35.82	0.0489035	7.04072	0.871259	A	C	60631	64338.7	55245.2	9138.09	54359.6	56391.6	69238.4	65083.5	28836.7	86692.1	64184.4	89923.5	24671.2	23211.1	27088.2	86350.9	114904	0	0	9808.38	29748.1	6133.93
Q6YN16	HSDL2	Hydroxysteroid dehydrogenase-like protein 2	8	7	9.49561	0.00867069	0.0718786	0.0228992	0.36328	533.78	0.0283715	2.01675	0.938207	C	A	45366	5.8699e+06	8.66473e+06	1.18381e+07	4.05371e+06	6.38592e+06	4.91807e+06	6.40117e+06	6.90358e+06	5.04268e+06	7.90467e+06	5.3494e+06	1.20046e+07	9.66556e+06	8.74028e+06	5.44403e+06	7.46922e+06	1.49213e+07	1.58387e+07	1.09395e+07	6.66259e+06	1.08286e+07
Q15327	ANKRD1	Ankyrin repeat domain-containing protein 1	5	5	4.95789	0.0838314	0.988256	0.137791	0.116011	235.86	0.154733	2.26565	0.506582	B	C	36229	700755	713261	314816	553885	379546	193279	1.09006e+06	283519	1.39333e+06	742692	969735	975720	775492	237855	742634	834606	185872	353095	254604	549024	231481
Q9GZV1	ANKRD2	Ankyrin repeat domain-containing protein 2	11	11	1.90263	0.386232	0.654016	0.385384	0.947319	581.69	0.261007	2.68093	0.220237	C	A	39835	2.57744e+06	3.93017e+06	6.90993e+06	1.07581e+06	4.18595e+06	2.07182e+06	2.05818e+06	1.63277e+06	2.66667e+06	2.48197e+06	4.44638e+06	3.67822e+06	3.64412e+06	1.05371e+06	8.40668e+06	2.86813e+06	3.05957e+06	1.46819e+07	1.28119e+07	1.22149e+06	2.77485e+06
P04083	ANXA1	Annexin A1	5	5	2.35877	0.307467	0.988256	0.308445	0.483958	480.61	0.297942	1.05987	0.190077	A	C	38690	1.78188e+06	1.77675e+06	1.68123e+06	1.75579e+06	1.5903e+06	2.00889e+06	1.94923e+06	1.76907e+06	1.87378e+06	1.77105e+06	1.53694e+06	1.72419e+06	1.69984e+06	2.01335e+06	1.78348e+06	1.66289e+06	1.76893e+06	1.66913e+06	1.65489e+06	1.58867e+06	1.72451e+06
P50995	ANXA11	Annexin A11	10	10	2.05263	0.358325	0.470502	1	0.36328	670.31	0.264076	1.20458	0.259736	C	B	54355	5.64221e+06	5.09359e+06	6.13565e+06	5.84655e+06	5.66549e+06	6.07524e+06	6.13717e+06	5.16325e+06	5.67736e+06	4.76003e+06	5.81258e+06	6.1528e+06	4.97855e+06	5.32733e+06	5.04877e+06	3.96048e+06	7.71295e+06	4.08305e+06	5.39311e+06	5.64634e+06	7.84278e+06
P07355	ANXA2	Annexin A2	18	18	0.611404	0.736606	0.953851	0.744515	0.86047	1214.5	0.394131	1.08899	0.0906728	C	A	38580	1.76159e+07	1.79082e+07	1.91836e+07	1.40802e+07	1.43785e+07	1.95483e+07	2.02761e+07	1.73021e+07	1.8816e+07	1.94069e+07	1.71191e+07	2.10323e+07	1.6729e+07	1.33874e+07	1.76256e+07	2.07669e+07	2.14528e+07	1.43634e+07	1.74464e+07	1.73601e+07	2.52952e+07
P12429	ANXA3	Annexin A3	3	3	5.84211	0.0538769	0.953851	0.100648	0.0722889	199.31	0.0886052	1.28908	0.713053	C	A	36353	1.67678e+06	1.68264e+06	2.16149e+06	1.67989e+06	1.38986e+06	1.92726e+06	2.01115e+06	1.91476e+06	1.53738e+06	1.66093e+06	1.29298e+06	1.91565e+06	1.70172e+06	1.70156e+06	1.29757e+06	1.79673e+06	1.84126e+06	2.74974e+06	2.05729e+06	1.83566e+06	2.32352e+06
P08758;P09525	ANXA5	Annexin A5	14	14	0.287719	0.866009	0.953851	0.827877	0.994004	1078.36	0.405545	1.04895	0.0769028	A	C	35914	1.49328e+07	1.45581e+07	1.42359e+07	1.44764e+07	1.2748e+07	1.61448e+07	1.60496e+07	1.59154e+07	1.63803e+07	1.32284e+07	1.45191e+07	1.16194e+07	1.24587e+07	1.67737e+07	1.86645e+07	1.32741e+07	1.42946e+07	1.16499e+07	1.38242e+07	1.48715e+07	1.65394e+07
P08133	ANXA6	Annexin A6	24	23	1.42105	0.491386	0.744515	0.561228	0.744994	1501.04	0.303418	1.08115	0.174164	C	A	75826	2.41294e+07	2.45099e+07	2.60875e+07	2.06908e+07	2.35603e+07	2.34687e+07	2.26414e+07	2.32826e+07	2.64986e+07	2.40131e+07	2.888e+07	2.12397e+07	2.37019e+07	2.51e+07	2.57854e+07	2.67224e+07	2.62203e+07	2.36155e+07	2.72127e+07	2.25679e+07	3.0821e+07
P20073	ANXA7	Annexin A7	3	3	3.40351	0.182363	0.654016	0.470502	0.177804	232.63	0.148239	1.2746	0.556462	C	B	52706	1.73345e+06	1.5568e+06	1.98431e+06	1.78172e+06	1.43642e+06	1.55216e+06	1.86751e+06	1.686e+06	1.93067e+06	1.54675e+06	2.06635e+06	1.60292e+06	1.18251e+06	1.68879e+06	1.9601e+06	1.34969e+06	2.67932e+06	1.80781e+06	1.79665e+06	1.76844e+06	1.86932e+06
Q16853	AOC3	Membrane primary amine oxidase	2	1	7.33421	0.0255503	0.654016	0.0342808	0.116011	89.28	0.0386218	1.55568	0.911457	C	A	84568	337217	366771	524601	376995	391209	424110	308677	272038	270395	331874	322435	315902	369336	340660	365296	442662	776774	491673	363842	475703	515014
Q96CW1	AP2M1	AP-2 complex subunit mu	1	1	2.85	0.240508	0.308445	0.385384	0.994004	40.31	0.208812	1.45947	0.333934	A	C	49623	32765.5	26134.7	22450.2	28557.2	21659.2	43238.7	46761.9	34275	28675	28718.4	30238.6	29324.2	20760.3	26165.6	25420.1	29003.3	2370.03	17280.4	33915.4	26081.5	32603.9
P02743	APCS	Serum amyloid P-component	6	6	0.232456	0.890272	0.827877	0.899169	0.994004	366.73	0.445454	1.0739	0.0565796	C	B	25371	1.99987e+07	1.98071e+07	2.12708e+07	1.56521e+07	1.77203e+07	1.73783e+07	2.00347e+07	2.13777e+07	2.26316e+07	2.13882e+07	2.38066e+07	1.50117e+07	17704652	1.92347e+07	2.77878e+07	1.92967e+07	3.1041e+07	1.41322e+07	2.28592e+07	1.4084e+07	2.42375e+07
P02647	APOA1	Apolipoprotein A-I	11	10	4.9193	0.0854649	1	0.100648	0.177804	628.88	0.100317	2.11926	0.665807	C	A	30759	3.05187e+06	3.19272e+06	6.46771e+06	2.99202e+06	4.73526e+06	1.93674e+06	3.45239e+06	1.92232e+06	2.74542e+06	3.89697e+06	2.73385e+06	3.33122e+06	4.01227e+06	1.65267e+06	1.59214e+06	5.3753e+06	2.25608e+06	6.35787e+06	1.027e+07	5.14015e+06	8.31447e+06
P06727	APOA4	Apolipoprotein A-IV	2	2	2.97632	0.225788	1	0.241245	0.36328	109.96	0.175689	1.53076	0.448548	C	B	45371	426946	408038	624610	405131	461706	276569	457846	342128	348080	480874	643238	533481	346988	368652	297628	493442	325479	522208	960045	495762	819555
P04114	APOB	Apolipoprotein B-100	2	2	0.508772	0.775392	0.899169	0.744515	0.947319	69.59	0.27972	1.14504	0.208316	A	B	515283	703975	614803	693195	669504	697586	697479	847865	836845	618611	631831	632082	377441	699758	621842	677139	697835	609337	628555	802839	542375	882870
Q9Y235	APOBEC2	C->U-editing enzyme APOBEC-2	2	2	4.41404	0.110028	0.308445	0.184412	0.483958	80.19	0.317472	1.34258	0.153596	C	A	25687	575188	627443	772237	570883	535041	584924	670921	598812	594333	504858	541729	368333	632565	698833	600079	837405	293114	1.09125e+06	862403	791589	822831
P02656	APOC3	Apolipoprotein C-III	1	1	1.49062	0.474587	0.364676	0.893632	0.96993	62.88	0.274287	8.51191	0.193399	C	B	10846	12261.2	3470.35	29539.3	33582.8	14241.7	3397.67	8361.35	0	6180.78	0	32325.7	0	0	17021	330.769	0	0	0	130749	16947.5	0
Q9BUR5	APOO	MICOS complex subunit MIC26	1	1	6.37895	0.0411935	0.899169	0.0718786	0.0722889	39.66	0.204567	2.08472	0.313848	C	A	22271	184409	231750	384442	332724	306769	139207	154674	238887	3454.87	298742	814.85	202871	319060	215132	224056	197629	272021	430600	327591	315030	576968
Q6UXV4	APOOL	MICOS complex subunit MIC27	2	2	0.323684	0.850575	0.899169	0.953851	0.86047	79.83	0.413693	1.13676	0.0785005	C	B	29140	218844	205071	233116	175456	205109	189420	290067	253651	137384	244711	254951	211989	270954	176340	195160	170910	236088	195601	181758	172729	379402
Q9UKG1	APPL1	DCC-interacting protein 13-alpha	1	1	4.10202	0.128605	0.988256	0.181001	0.170383	47.15	0.0405703	2.39337	0.920158	A	C	79614	16630.2	15143.2	6948.45	24036.2	19263.6	7384.46	12215.6	17493.6	17404.9	11857.5	23385.6	5389.27	18414.5	18767.7	13330.2	19814.4	0	0	0	18047.6	16694.6
P29972	AQP1	Aquaporin-1	1	1	1.22456	0.542113	0.561228	0.744515	0.947319	146.6	0.255508	1.47703	0.246971	A	B	28508	271148	183576	201426	257163	144764	363417	344174	228747	205200	463146	162576	389207	178661	103702	246311	0	17389.4	90837.5	339469	291672	267763
P61204	ARF3	ADP-ribosylation factor 3	2	1	0.315789	0.85394	0.953851	0.827877	0.994004	114.41	0.395006	1.27188	0.083122	A	B	20588	358109	281560	301081	394467	560495	265880	373366	158395	776392	160144	175732	192020	575043	182165	299275	159295	107380	91793.5	537858	309200	459174
P18085	ARF4	ADP-ribosylation factor 4	2	1	1.46053	0.481782	0.654016	0.561228	0.86047	104.87	0.298595	1.22193	0.175409	A	C	20498	81837.9	75046.5	66974.3	105350	95151.3	106055	73054.2	74751.5	90275.2	56231.4	53834.2	51161.3	88447.3	97593.9	67495.7	70534.2	33569.7	55586.1	61560.4	85434.3	98720.8
Q07960	ARHGAP1	Rho GTPase-activating protein 1	3	3	0.708772	0.701604	0.561228	0.988256	0.947319	156.71	0.348623	1.06896	0.125379	A	B	50404	1.765e+06	1.65114e+06	1.72651e+06	1.75568e+06	1.89437e+06	1.50865e+06	1.53974e+06	1.9262e+06	1.8225e+06	1.85385e+06	1.81904e+06	1.39582e+06	1.81056e+06	1.3652e+06	2.02893e+06	1.65518e+06	1.5962e+06	1.56904e+06	1.98899e+06	1.55312e+06	1.9252e+06
P52565	ARHGDIA	Rho GDP-dissociation inhibitor 1	2	2	2.37982	0.304248	0.561228	0.654016	0.36328	103.19	0.218646	1.16574	0.356194	C	B	23193	4.49071e+06	3.99176e+06	4.65334e+06	4.2503e+06	4.14855e+06	4.61382e+06	3.91566e+06	3.91205e+06	5.85381e+06	4.91635e+06	4.31514e+06	4.5425e+06	3.59576e+06	3.93794e+06	3.20582e+06	4.67678e+06	4.37483e+06	3.96891e+06	5.12957e+06	5.42215e+06	4.37126e+06
O75915	ARL6IP5	PRA1 family protein 3	5	5	2.63246	0.268145	0.744515	0.184412	0.947319	340.56	0.255936	1.31226	0.223928	C	A	21600	3.82115e+06	4.43193e+06	5.01436e+06	4.86484e+06	4.72171e+06	3.65187e+06	3.02904e+06	5.17222e+06	1.97906e+06	5.55274e+06	1.59773e+06	3.28605e+06	5.78759e+06	4.27046e+06	5.52335e+06	3.29221e+06	3.09304e+06	5.11589e+06	5.6948e+06	5.50425e+06	5.66383e+06
Q9NVJ2	ARL8B	ADP-ribosylation factor-like protein 8B	1	1	9.48158	0.00873175	0.744515	0.00956597	0.0722889	33.8	0.0227303	1.6352	0.977029	C	A	21525	203797	219914	333249	243904	193777	192817	187802	176425	213956	236660	185038	132810	310486	218049	207191	231032	297883	422441	283702	349531	312688
P59998	ARPC4	Actin-related protein 2/3 complex subunit 4	2	2	0.695614	0.706235	0.899169	0.654016	0.994004	98.61	0.324666	1.09543	0.139906	A	C	19654	525434	496720	479658	562220	495430	496421	631559	531928	607718	442191	436008	446151	453581	528721	558581	496565	338568	558207	554911	468798	477809
Q13510	ASAH1	Acid ceramidase	4	4	0.653509	0.721261	0.827877	0.744515	0.994004	247.2	0.363772	1.11875	0.106562	A	B	44631	2.64311e+06	2.36256e+06	2.43206e+06	2.30868e+06	2.32716e+06	2.17437e+06	2.75558e+06	1.9185e+06	2.89406e+06	2.74022e+06	4.02627e+06	2.77835e+06	1.98076e+06	2.32703e+06	2.81739e+06	1.90928e+06	2.27819e+06	2.68116e+06	1.95492e+06	2.58613e+06	2.65988e+06
O43681	ASNA1	ATPase ASNA1	1	1	0.197368	0.906029	0.827877	0.988256	0.994004	76.48	0.394131	1.07075	0.097137	B	C	38767	283543	298601	278872	285222	288642	265401	274733	319938	365091	216172	253149	279529	265544	314723	275060	358149	185286	214032	318727	364875	311439
Q9NVI7	ATAD3A	ATPase family AAA domain-containing protein 3A	3	3	3.97982	0.136707	0.899169	0.308445	0.116011	162.92	0.147592	1.40013	0.549553	B	C	71325	474974	518934	370633	584308	485533	368445	417942	602162	448664	588098	304643	599769	552121	581644	468707	392427	365635	303743	451982	495352	236453
P31939	ATIC	Bifunctional purine biosynthesis protein PURH	2	2	3.57193	0.167635	0.654016	0.184412	0.483958	90.42	0.166608	1.73216	0.435956	C	A	64575	212294	230793	367727	477661	165259	173674	159235	252977	227422	87735.6	154386	164728	187732	197231	233148	371124	159832	306616	328260	442908	601020
P05023	ATP1A1	Sodium/potassium-transporting ATPase subunit alpha-1	14	2	4.1614	0.124843	0.953851	0.184412	0.177804	1062.34	0.0865722	1.61657	0.720808	C	B	112824	594570	578852	935754	513791	343697	554303	655038	663021	541420	887785	597509	499049	651249	556477	657804	529683	1.42263e+06	1.0995e+06	834269	527011	795358
P50993	ATP1A2	Sodium/potassium-transporting ATPase subunit alpha-2	11	1	1.60088	0.449132	0.953851	0.561228	0.483958	876.35	0.212812	1.39877	0.380222	C	B	112193	667551	595204	832555	767345	697331	617884	650940	792236	661993	530214	622467	670779	665909	621917	727176	290242	1.10514e+06	888679	635137	1.04456e+06	489258
P13637	ATP1A3	Sodium/potassium-transporting ATPase subunit alpha-3	16	4	0.315789	0.85394	0.953851	0.827877	0.994004	1182.93	0.423675	1.07001	0.0682271	C	A	111677	1.62e+06	1.63745e+06	1.73342e+06	1.99261e+06	1.27372e+06	1.91386e+06	1.59724e+06	1.42156e+06	1.37999e+06	2.26266e+06	1.11833e+06	2.16389e+06	1.44574e+06	1.36345e+06	1.5862e+06	1.62795e+06	1.19709e+06	1.43906e+06	2.13839e+06	2.08244e+06	1.8101e+06
P05026	ATP1B1	Sodium/potassium-transporting ATPase subunit beta-1	2	2	4.06404	0.131071	0.470502	0.385384	0.177804	105.57	0.2016	1.38737	0.404044	C	B	35039	3.68822e+06	3.1041e+06	4.30652e+06	4.10672e+06	2.40754e+06	4.4633e+06	3.65457e+06	3.31096e+06	3.06164e+06	4.0969e+06	4.40415e+06	4.02529e+06	3.21718e+06	3.54967e+06	3.58702e+06	1.14132e+06	3.31143e+06	3.96762e+06	4.14799e+06	4.60774e+06	5.49779e+06
O95674	CDS2	Phosphatidate cytidylyltransferase 2	2	2	11.7061	0.00287107	0.0342808	0.00956597	0.36328	111.4	0.0477384	1.99672	0.818347	C	A	51384	923613	1.57317e+06	1.8442e+06	1.2581e+06	1.36241e+06	979404	766377	1.1568e+06	478976	1.1219e+06	264940	1.36027e+06	2.01484e+06	1.89261e+06	1.38558e+06	1.21256e+06	1.39414e+06	1.86693e+06	1.94873e+06	1.90053e+06	2.11068e+06
P14854	COX6B1	Cytochrome c oxidase subunit 6B1	1	1	12.1904	0.00225371	0.137791	0.00956597	0.0244861	42.29	0.0118305	1.99033	0.991503	C	A	10186	4.33437e+06	5.50653e+06	8.62681e+06	5.79559e+06	3.57375e+06	4.78345e+06	5.52225e+06	4.74237e+06	2.66675e+06	4.78226e+06	2.80853e+06	4.44115e+06	5.92953e+06	5.86359e+06	4.83939e+06	6.45899e+06	1.08436e+07	9.63313e+06	8.19727e+06	6.85963e+06	7.60037e+06
P25705	ATP5F1A	ATP synthase subunit alpha, mitochondrial	37	33	5.11579	0.0774677	0.899169	0.0718786	0.26016	3621.25	0.173139	1.19415	0.417929	C	A	59714	6.80884e+08	7.13531e+08	8.13077e+08	8.07302e+08	6.00737e+08	6.72926e+08	7.3806e+08	7.41397e+08	6.64371e+08	7.81577e+08	4.40707e+08	7.60298e+08	7.72137e+08	7.08896e+08	5.82046e+08	7.4428e+08	8.74658e+08	8.90701e+08	8.06751e+08	7.4337e+08	7.49906e+08
P06576	ATP5F1B	ATP synthase subunit beta, mitochondrial	46	45	5.50877	0.0636481	0.953851	0.0501952	0.26016	5166.54	0.165006	1.1636	0.437572	C	A	56525	1.00717e+09	1.05273e+09	1.17194e+09	1095061040	9.70156e+08	1010394698	1080357919	1108006839	9.39813e+08	1147358260	7.06225e+08	1216487691	1106794094	9.78711e+08	8.98711e+08	1062938222	1206625680	1219237005	1185231215	1068765055	1179865453
P36542	ATP5F1C	ATP synthase subunit gamma, mitochondrial	6	6	1.38246	0.50096	0.470502	0.953851	0.744994	658.56	0.230795	1.30663	0.278603	B	A	32975	2.30241e+07	3.0084e+07	2.52204e+07	2.84696e+07	2.30498e+07	2.43152e+07	2.77413e+07	2.70313e+07	1.34578e+07	2.89164e+07	1.12118e+07	2.56694e+07	2.80522e+07	2.83416e+07	2.43603e+07	4.39966e+07	1.94127e+07	2.64346e+07	2.46519e+07	2.57668e+07	2.98359e+07
P0C0S5	H2AZ1	Histone H2A.Z	4	2	10.3088	0.00577402	0.953851	0.00956597	0.0244861	212.69	0.00667766	1.79721	0.999425	C	A	13545	1.31541e+06	1.37213e+06	2.36407e+06	1.37551e+06	1.08609e+06	1.75583e+06	1.36345e+06	1.14811e+06	1.20386e+06	1.23702e+06	1.35338e+06	1.5233e+06	1.17403e+06	1.98433e+06	1.14619e+06	1.03282e+06	2.04688e+06	2.95363e+06	2.10723e+06	2.34728e+06	2.36533e+06
Q5VTU8	ATP5F1EP2	ATP synthase subunit epsilon-like protein, mitochondrial	1	1	1.28509	0.525953	1	0.561228	0.614913	53.58	0.316698	1.20635	0.147612	C	A	5803	6.50205e+06	6.85344e+06	7.84377e+06	8.42779e+06	8.55185e+06	7.05924e+06	8.01343e+06	7.62596e+06	4.14161e+06	5.81684e+06	2.37969e+06	5.80724e+06	7.79233e+06	8.43766e+06	6.37694e+06	5.85306e+06	9.32863e+06	8.05082e+06	6.84612e+06	5.2521e+06	9.7412e+06
Q96IX5	ATP5MD	ATP synthase membrane subunit DAPIT, mitochondrial	2	2	0.592982	0.743422	0.744515	0.899169	0.947319	141.98	0.366855	1.09101	0.102924	B	A	6453	4.01473e+06	4.38011e+06	4.3644e+06	2.62398e+06	4.01295e+06	3.93508e+06	4.99674e+06	4.99916e+06	3.48194e+06	4.15891e+06	3.90909e+06	5.23956e+06	4.44119e+06	3.40973e+06	3.94898e+06	4.86107e+06	4.0215e+06	3.51434e+06	3.81781e+06	4.43528e+06	6.03305e+06
Q9HAT2	SIAE	Sialate O-acetylesterase	1	1	9.35088	0.00932144	0.827877	0.00956597	0.0722889	93.31	0.0227303	1.91068	0.973834	C	A	58277	534307	620179	1.02089e+06	714706	456363	502897	616923	593010	582192	525973	282391	608051	689687	933591	472559	397009	994325	1.12023e+06	928076	923194	1.13862e+06
P56134	ATP5MF	ATP synthase subunit f, mitochondrial	3	3	4.80351	0.0905589	0.744515	0.137791	0.177804	253.08	0.260648	1.24696	0.242188	C	B	10911	2.33017e+07	2.32852e+07	2.90357e+07	3.05392e+07	2.64464e+07	2.60644e+07	2.64958e+07	2.88323e+07	9.90925e+06	2.59409e+07	1.21851e+07	2.97379e+07	2.25817e+07	2.45632e+07	2.52518e+07	1.42915e+07	2.67377e+07	3.32788e+07	2.80082e+07	2.93078e+07	2.78463e+07
O75964	ATP5MG	ATP synthase subunit g, mitochondrial	3	3	3.53772	0.170527	0.654016	0.137791	0.744994	187.57	0.175314	1.41111	0.376058	C	A	11421	1.06568e+07	1.34628e+07	1.50379e+07	9.82816e+06	1.03111e+07	1.2384e+07	1.57193e+07	1.39641e+07	5.65393e+06	1.25666e+07	4.82694e+06	1.61985e+07	1.20531e+07	9.69953e+06	1.19993e+07	1.73634e+07	1.86494e+07	1.5273e+07	1.40887e+07	1.02743e+07	1.69039e+07
P24539	ATP5PB	ATP synthase F(0) complex subunit B1, mitochondrial	10	10	2.72982	0.255403	0.470502	0.308445	0.86047	734.23	0.2016	1.25016	0.317364	C	A	28890	3.87651e+07	4.5713e+07	4.84627e+07	3.88699e+07	4.07622e+07	4.50852e+07	4.78817e+07	4.56955e+07	2.74134e+07	4.64827e+07	1.79302e+07	5.42585e+07	4.64707e+07	4.01083e+07	3.9314e+07	4.84134e+07	5.14537e+07	4.50483e+07	4.33449e+07	4.62664e+07	5.62e+07
O75947	ATP5PD	ATP synthase subunit d, mitochondrial	9	9	2.73772	0.254397	0.953851	0.241245	0.483958	749.55	0.243684	1.25189	0.261114	C	A	18480	4.14359e+07	4.47018e+07	5.18732e+07	3.93795e+07	4.17145e+07	4.58402e+07	4.39573e+07	5.25038e+07	2.54272e+07	6.11244e+07	2.15405e+07	6.04324e+07	4.5386e+07	3.1792e+07	4.43306e+07	4.15681e+07	5.36067e+07	5.5676e+07	4.96154e+07	4.23464e+07	5.81215e+07
P18859	ATP5PF	ATP synthase-coupling factor 6, mitochondrial	8	8	0.232456	0.890272	0.899169	0.953851	0.947319	698.15	0.418767	1.11975	0.0730904	C	B	12580	2.26353e+07	2.14207e+07	2.39858e+07	2.05269e+07	2.09799e+07	2.70937e+07	2.79116e+07	2.98215e+07	1.48827e+07	2.99176e+07	9.94832e+06	2.71159e+07	2.40811e+07	1.59108e+07	2.27798e+07	1.72158e+07	1.62985e+07	2.40488e+07	2.40394e+07	2.12337e+07	3.43084e+07
P48047	ATP5PO	ATP synthase subunit O, mitochondrial	10	10	4.10526	0.128397	0.953851	0.184412	0.177804	838.24	0.240734	1.36496	0.257509	C	A	23263	4.33591e+07	4.92285e+07	5.91835e+07	5.84265e+07	4.6783e+07	4.49671e+07	5.51584e+07	5.12699e+07	2.20305e+07	5.67421e+07	1.1495e+07	4.74057e+07	5.52871e+07	4.82685e+07	3.95004e+07	5.56809e+07	4.01472e+07	6.82241e+07	6.36266e+07	5.6034e+07	6.78855e+07
P38606	ATP6V1A	V-type proton ATPase catalytic subunit A	3	3	2.02895	0.362593	0.654016	0.744515	0.36328	111.01	0.185371	1.73097	0.44105	B	C	68260	107043	147662	85306	96790	103182	84043.8	193855	143218	65225.2	113622	56410.9	94816.2	140640	92251.8	135597	275007	191181	18258.2	25979.8	68540.3	122570
P36543	ATP6V1E1	V-type proton ATPase subunit E 1	1	1	5.50877	0.0636481	0.899169	0.0718786	0.177804	35.84	0.316377	1.91511	0.148672	C	A	26129	11056.7	12032.7	21174.9	12706.5	18748.2	12411.4	7235.35	14047.3	7005.84	16299.3	0	2564.42	19121.2	13738.1	23130.1	1609.85	8234.85	28268.5	23729.6	25159.1	20482.4
Q5TC12	ATPAF1	ATP synthase mitochondrial F1 complex assembly factor 1	1	1	5.68509	0.0582772	0.385384	0.184412	0.116011	50.69	0.151908	1.72138	0.543864	C	B	36414	83294.8	64127.6	110388	63014.9	99234.4	67640.8	80099.5	88091.2	67106.9	82754.9	118415	118173	76828	48888.8	66425.1	10323.1	122438	85132.1	150378	81025.3	112968
Q13825	AUH	Methylglutaconyl-CoA hydratase, mitochondrial	2	1	1.38246	0.50096	0.827877	0.654016	0.483958	68.37	0.21188	1.54996	0.352016	A	C	35586	90505	87171.2	58391.9	86659	76846.6	112463	88429	110999	83657.6	100528	64456.9	53500.6	50972.4	52535.8	117414	161434	19309.5	0	31175.2	104845	136630
P25311	AZGP1	Zinc-alpha-2-glycoprotein	1	1	3.58246	0.166755	0.184412	0.470502	0.744994	51.11	0.120603	1.5649	0.528714	A	B	34237	322501	206084	257274	281722	277517	326414	393454	281319	254935	389511	375133	289126	187964	111624	306857	134849	161029	143936	437362	251847	292196
O95817	BAG3	BAG family molecular chaperone regulator 3	1	1	5.81404	0.0546384	0.561228	0.0342808	0.614913	43.29	0.0669875	2.64222	0.752263	C	A	61557	156070	273704	412370	231514	342101	100888	183388	112661	73013.2	94630.3	110361	108688	457219	250548	89874.7	462189	298022	658541	448037	328023	329229
P50895	BCAM	Basal cell adhesion molecule	4	4	0.287719	0.866009	0.827877	0.953851	0.994004	294.88	0.356172	1.11027	0.126563	C	B	67363	851546	773580	858884	628834	836484	966773	966065	1.0015e+06	716985	842451	853271	924254	851620	905119	752160	434748	1.18774e+06	683819	722820	882254	817788
O15382	BCAT2	Branched-chain-amino-acid aminotransferase, mitochondrial	9	9	0.298246	0.861463	0.988256	0.899169	0.86047	444.38	0.430467	1.06172	0.0668669	C	B	44259	2.6636e+06	2.60588e+06	2.76672e+06	2.69271e+06	2.2822e+06	2.38102e+06	2.65393e+06	3.66818e+06	2.92656e+06	2.65404e+06	2.0502e+06	2.77114e+06	2.51167e+06	2.39365e+06	2.56139e+06	2.79154e+06	3.4322e+06	2.65558e+06	2.51327e+06	2.06289e+06	3.16967e+06
P12694	BCKDHA	2-oxoisovalerate dehydrogenase subunit alpha, mitochondrial	2	2	2.61404	0.270626	0.654016	0.308445	0.614913	91.65	0.204567	1.37907	0.344215	C	A	50439	527359	552148	727265	501882	507394	559988	469082	952734	432135	546819	248835	575246	552061	641144	498954	493335	1.04562e+06	830911	488624	532056	739115
P21953	BCKDHB	2-oxoisovalerate dehydrogenase subunit beta, mitochondrial	1	1	10.9693	0.00414999	0.100648	0.0149633	0.0722889	37.23	0.0109791	2.16379	0.993239	C	A	43095	59327.1	84312.1	128371	46125.4	81977.6	51094	68646.5	53842	61207.2	66496.4	45227.7	119623	77750.7	60480.7	84157.9	79548.6	128700	79661.7	125406	121273	186815
O14874	BCKDK	[3-methyl-2-oxobutanoate dehydrogenase [lipoamide]] kinase, mitochondrial	1	1	0.864035	0.649198	0.899169	0.654016	0.86047	39.8	0.168586	1.58623	0.457534	A	C	46331	30512.1	27663.5	19235.6	30719	28548.5	21051.4	30150.8	45259.7	17793.4	43829.7	26744.3	14352.1	24491.1	35060.1	36016.1	28398.3	1076.08	0	9218.08	38522.4	47361.5
Q9BXK5	BCL2L13	Bcl-2-like protein 13	1	1	2.47105	0.290682	0.827877	0.385384	0.36328	64.22	0.287032	1.25056	0.178231	C	A	52691	122312	148909	152958	78578	117060	56564.9	112518	106094	143639	162520	201521	121612	115985	98101.3	131160	277685	156182	208377	134334	127328	138570
Q9BYV7	BCO2	Beta,beta-carotene 9',10'-oxygenase	1	1	0.654184	0.721017	0.827877	0.743911	0.993967	65.85	0.212812	1.90737	0.344276	C	B	65632	56318.4	44989.4	85811.6	52199.4	13257.6	77815.4	93030.2	114768	16090.6	79900	3485.97	117205	30840.6	1908.43	61813.5	13180	0	0	45027.6	315408	68622.5
P04080	CSTB	Cystatin-B	2	2	6.19737	0.0451085	0.827877	0.0149633	0.614913	138.24	0.0958898	1.71619	0.647971	C	A	11133	2.76186e+06	3.53961e+06	4.73989e+06	2.4022e+06	3.74572e+06	2.97386e+06	2.19724e+06	2.70993e+06	2.7386e+06	3.23157e+06	2.09577e+06	3.67353e+06	4.48198e+06	1.54268e+06	2.12959e+06	5.87027e+06	4.29814e+06	3.4137e+06	5.71544e+06	5.62091e+06	4.65128e+06
Q02338	BDH1	D-beta-hydroxybutyrate dehydrogenase, mitochondrial	6	5	1.57895	0.454084	0.953851	0.470502	0.614913	347.46	0.290376	1.18968	0.17243	C	A	38132	2.15177e+06	2.38538e+06	2.55991e+06	2.65394e+06	2.72779e+06	2.53337e+06	1.73823e+06	2.85207e+06	1.63651e+06	2.16265e+06	909613	2.19535e+06	2.39907e+06	2.43457e+06	2.22865e+06	2.66926e+06	3.16301e+06	2.25752e+06	2.8259e+06	1.83617e+06	2.71696e+06
P21810	BGN	Biglycan	3	3	1.33421	0.513192	1	0.744515	0.36328	146.03	0.362431	1.44838	0.126117	C	B	41628	974733	793279	1.14897e+06	918607	1.45159e+06	367190	556642	435598	777645	746605	2.54399e+06	577979	603046	953573	1.30063e+06	531169	615528	1.50557e+06	863934	2.06831e+06	691522
P30043	BLVRB	Flavin reductase (NADPH)	4	4	4.93421	0.0848301	0.953851	0.137791	0.116011	370.29	0.175957	1.34878	0.410045	C	A	22105	2.95337e+06	3.08334e+06	3.98346e+06	3.75149e+06	1.42775e+06	2.00868e+06	3.21385e+06	2.93359e+06	4.13341e+06	3.01235e+06	3.14585e+06	3.23227e+06	2.7521e+06	3.51182e+06	2.35848e+06	3.56204e+06	3.96647e+06	2.78096e+06	4.27219e+06	4.36117e+06	4.53651e+06
O95182	NDUFA7	NADH dehydrogenase [ubiquinone] 1 alpha subcomplex subunit 7	6	6	10.393	0.00553595	0.0718786	0.0149633	0.26016	364.12	0.0512129	1.70083	0.794453	C	A	12544	2.50603e+06	3.58128e+06	4.26233e+06	2.16072e+06	2.21321e+06	3.31051e+06	2.96722e+06	3.00109e+06	1.03507e+06	3.73667e+06	1.62372e+06	3.26907e+06	4.03017e+06	3.68495e+06	3.01229e+06	3.90993e+06	4.38461e+06	4.82739e+06	3.87049e+06	3.34776e+06	4.88139e+06
Q9Y6E2	BZW2	Basic leucine zipper and W2 domain-containing protein 2	3	3	4.95789	0.0838314	0.953851	0.100648	0.177804	141.8	0.146379	1.38855	0.539027	C	B	48132	397626	384075	533307	536809	503635	221828	387516	344016	440641	322214	424347	271768	327132	380828	396440	544209	445571	454670	713035	528182	525077
O95561	C1orf105	Uncharacterized protein C1orf105	1	1	0.821053	0.663301	0.744515	0.899169	0.744994	31.25	0.437611	1.0509	0.0593346	C	A	21195	149921	155912	157552	164593	127424	161536	167260	178864	129778	153657	116255	141803	112706	144707	124995	255350	199470	126260	163747	128434	169850
Q07021	C1QBP	Complement component 1 Q subcomponent-binding protein, mitochondrial	4	4	3.16579	0.20538	0.470502	0.561228	0.26016	283.49	0.217591	1.23116	0.364729	C	B	31343	4.43516e+06	3.9353e+06	4.845e+06	4.7959e+06	4.69416e+06	3.4915e+06	4.28126e+06	4.09125e+06	4.6647e+06	4.1135e+06	5.34905e+06	5.40261e+06	3.76452e+06	3.16323e+06	3.14042e+06	4.20573e+06	3.5414e+06	4.25011e+06	5.46175e+06	5.03631e+06	5.93542e+06
P01024	C3	Complement C3	27	27	3.1614	0.205831	0.385384	0.241245	0.994004	1937.84	0.204198	1.33867	0.310237	A	C	187030	2.12928e+07	1.61429e+07	1.59059e+07	1.25034e+07	1.33661e+07	2.40784e+07	2.68081e+07	1.73066e+07	2.90127e+07	2.13249e+07	2.59426e+07	1.49446e+07	1.44834e+07	1.19087e+07	2.17214e+07	1.76562e+07	1.8989e+07	1.20581e+07	2.13917e+07	1.50001e+07	1.20909e+07
Q99460	PSMD1	26S proteasome non-ATPase regulatory subunit 1	1	1	10.0009	0.00673499	0.744515	0.00956597	0.0430351	32.42	0.0329278	6.90496	0.956294	A	C	105769	20161.5	17987.2	2919.85	42892.4	12562	14990	14908.8	17454.1	19181.2	16954.6	22348.6	15561.4	17538.7	9168	12349.7	35318	0	217.72	4770.16	4.03282	9607.34
Q5SQH8	C6orf136	Uncharacterized protein C6orf136	1	1	1.18104	0.554038	0.470502	0.898906	0.947007	41.76	0.152591	1.54399	0.4927	A	B	35772	48712.3	31549.6	36280.9	38185.9	40982.3	36373.4	28265.7	74700.4	28403.1	79939.9	62848.1	3603.53	53894.2	29341.7	25075.9	45832.7	0	0	77877.4	55831.3	47695.8
Q6P1X6	C8orf82	UPF0598 protein C8orf82	1	1	1.16842	0.557546	0.561228	0.744515	0.994004	60.8	0.295199	1.42321	0.166057	B	A	23874	111180	158233	147117	229258	121670	52003.7	87653.9	222108	24109	124992	27645.4	96728.7	196010	158386	71738.8	268299	38632.7	114260	228476	170354	183863
P00915	CA1	Carbonic anhydrase 1	8	8	1.83158	0.400201	0.385384	0.899169	0.614913	522.68	0.274031	1.342	0.23208	C	B	28852	6.85102e+06	5.5795e+06	7.4877e+06	4.61719e+06	6.49895e+06	6.05649e+06	7.00666e+06	7.00443e+06	7.96943e+06	7.30432e+06	8.3507e+06	8.27754e+06	5.12147e+06	3.6005e+06	3.92715e+06	6.97083e+06	6.25581e+06	3.39923e+06	9.85764e+06	1.06946e+07	7.23124e+06
P00918	CA2	Carbonic anhydrase 2	1	1	1.90263	0.386232	0.308445	0.744515	0.994004	59.74	0.248861	1.2856	0.23409	C	A	29228	359483	441169	462153	285624	369263	381248	304447	411895	381422	336637	405330	512624	469433	394725	244490	584575	351600	364203	537336	691565	366060
Q9H9S4;Q9Y376	CAB39L	Calcium-binding protein 39-like	1	1	3.74035	0.154097	0.184412	0.953851	0.26016	50.98	0.2016	2.08979	0.390066	B	C	39063	21037.8	41609.9	19911	9567.58	52386.4	33043.4	11262.7	30190.1	1547.48	21388.7	8916.49	18793.6	28131	61708.9	41432.4	57983.5	3944.76	29092.3	12770	49954.1	3793.86
P0DP23	CALM1	Calmodulin-1	5	5	0.702632	0.703761	0.827877	0.988256	0.614913	215.48	0.363122	1.13514	0.119637	A	B	16827	7.9942e+06	7.04249e+06	7.91547e+06	6.55198e+06	5.27589e+06	7.47511e+06	7.55016e+06	8.30647e+06	7.17615e+06	1.13684e+07	1.02494e+07	7.57189e+06	7.52788e+06	5.54993e+06	7.34284e+06	7.2199e+06	9.27302e+06	9.60343e+06	8.23075e+06	6.17906e+06	6.29109e+06
P27797	CALR	Calreticulin	3	3	0.611404	0.736606	0.988256	0.654016	0.947319	220.41	0.386898	1.18185	0.0904873	A	C	48112	1.07307e+06	1.01959e+06	907963	670646	847551	809300	953524	1.13562e+06	1.44638e+06	1.26252e+06	1.45906e+06	1.28507e+06	1.02237e+06	500344	1.56878e+06	721387	918810	723575	1.05486e+06	823573	1.019e+06
O43852	CALU	Calumenin	3	3	3.1614	0.205831	0.241245	0.385384	0.947319	131.25	0.195298	1.22314	0.326139	A	B	37084	1.14501e+06	936122	953247	1.08606e+06	1.48696e+06	864917	1.28003e+06	1.32058e+06	1.26005e+06	923755	937706	845181	1.00888e+06	973112	1.0806e+06	772833	889373	731754	786791	984870	1.37345e+06
Q13554	CAMK2B	Calcium/calmodulin-dependent protein kinase type II subunit beta	9	4	8.24211	0.0162274	0.744515	0.0342808	0.0430351	424.49	0.0405758	1.61792	0.932484	C	B	72632	557106	507417	820962	565095	443100	635693	562558	526987	433520	566709	723183	346491	582911	427931	631221	548534	627139	1.11015e+06	926421	696489	744617
Q86VP6	CAND1	Cullin-associated NEDD8-dissociated protein 1	1	1	0.119298	0.942095	0.988256	0.988256	0.86047	32.49	0.324886	1.24997	0.134316	B	A	136289	11300.3	14125.1	12313.7	20620.8	16589.8	15412.5	4715.8	11383.2	0	21671.3	9.16168	5857.57	47775.6	5305.23	7963.1	3723.81	4700.87	4687.22	1532.04	34912.9	15735.3
P27824	CANX	Calnexin	7	7	1.83246	0.400025	0.385384	0.654016	0.994004	430.41	0.283306	1.14338	0.17816	A	B	67526	3.53822e+06	3.09452e+06	3.12427e+06	2.86188e+06	3.8126e+06	3.50874e+06	2.85845e+06	3.93925e+06	3.70842e+06	4.15513e+06	3.46132e+06	3.94515e+06	2.85224e+06	2.28074e+06	3.6519e+06	2.74257e+06	3.59607e+06	1.83255e+06	3.04886e+06	2.85025e+06	4.29362e+06
P40123	CAP2	Adenylyl cyclase-associated protein 2	3	2	3.82456	0.147743	0.184412	0.308445	0.947319	155.53	0.184228	1.2271	0.348009	B	A	52791	405008	496984	489660	320645	265378	455708	324959	422939	469333	537304	443799	402690	512875	485637	574928	508789	351157	414972	553879	552275	576015
P07384	CAPN1	Calpain-1 catalytic subunit	2	2	0.0350877	0.982609	0.988256	0.988256	0.994004	77.95	0.445821	1.0509	0.0554796	B	A	81838	288058	302720	293821	339025	270720	248572	269220	324145	363859	212694	276230	419278	329944	289299	207636	267442	205481	222844	336784	354252	349744
P04632	CAPNS1	Calpain small subunit 1	2	2	0.708772	0.701604	0.561228	0.988256	0.947319	189.7	0.316377	1.15722	0.172725	B	C	28298	1.19754e+06	1.3132e+06	1.13479e+06	890289	1.00819e+06	1.55592e+06	1.37752e+06	1.41484e+06	915371	1.36366e+06	1.05457e+06	1.40315e+06	1.56378e+06	963919	1.42961e+06	1.20554e+06	398478	552092	1.86889e+06	1.55266e+06	1.30182e+06
P47755	CAPZA2	F-actin-capping protein subunit alpha-2	5	5	0.915789	0.632614	0.899169	0.561228	0.86047	308.48	0.394131	1.04567	0.0952676	C	B	32929	4.05365e+06	4.01794e+06	4.20142e+06	3.93645e+06	3.5504e+06	3.75353e+06	4.37389e+06	4.42692e+06	4.01062e+06	3.98261e+06	4.39478e+06	4.71396e+06	4.36404e+06	3.32736e+06	3.96775e+06	3.71657e+06	3.68486e+06	3.81302e+06	4.51856e+06	4.51493e+06	4.47571e+06
P47756	CAPZB	F-actin-capping protein subunit beta	3	3	3.49825	0.173926	0.654016	0.308445	0.26016	141.77	0.140249	1.36134	0.56923	C	B	31331	2.16965e+06	2.00092e+06	2.72393e+06	1.94503e+06	2.31431e+06	2.02463e+06	2.63815e+06	2.83126e+06	1.98046e+06	1.91838e+06	1.705e+06	2.0974e+06	2.44171e+06	1.85495e+06	1.75084e+06	1.85969e+06	1.69193e+06	3.22443e+06	2.68425e+06	2.71202e+06	3.30703e+06
O14958	CASQ2	Calsequestrin-2	7	7	0.42193	0.809802	0.827877	0.988256	0.86047	569.11	0.384749	1.13349	0.10413	B	C	46407	2.82019e+07	3.1278e+07	2.75945e+07	2.61796e+07	2.35135e+07	2.80943e+07	2.91923e+07	2.42606e+07	3.18794e+07	2.923e+07	3.32657e+07	2.96174e+07	2.50251e+07	2.05562e+07	3.73894e+07	4.3802e+07	2.99753e+07	2.03561e+07	2.91731e+07	2.68691e+07	3.15988e+07
P20810	CAST	Calpastatin	2	2	6.38684	0.0410313	0.385384	0.100648	0.116011	139.36	0.0708492	1.39181	0.812529	C	B	76526	1.22193e+06	1.04793e+06	1.45852e+06	1.09771e+06	1.58477e+06	1.20828e+06	1.11246e+06	1.19265e+06	1.32103e+06	1.13663e+06	1.12194e+06	1.50768e+06	936282	1.14865e+06	710779	936264	1.28533e+06	1.31964e+06	1.69145e+06	1.45189e+06	1.54431e+06
P04040	CAT	Catalase	6	6	6.88421	0.0319973	0.953851	0.0501952	0.0722889	392.92	0.0708492	1.63993	0.799671	C	B	59719	2.54214e+06	2.30221e+06	3.77546e+06	1.68593e+06	2.13264e+06	2.56864e+06	2.65882e+06	2.34898e+06	3.90109e+06	3.00651e+06	2.03454e+06	2.9728e+06	3.24668e+06	2.36457e+06	1.2375e+06	1.68948e+06	4.86804e+06	3.86966e+06	3.69793e+06	3.20459e+06	3.2371e+06
Q03135	CAV1	Caveolin-1	2	2	0.929825	0.62819	0.953851	0.654016	0.744994	217.77	0.30255	1.15397	0.161252	A	C	20458	5.3218e+06	4.88141e+06	4.61174e+06	4.82743e+06	3.85431e+06	5.81009e+06	5.30327e+06	5.75176e+06	5.88695e+06	5.3191e+06	5.82146e+06	3.8735e+06	3.91668e+06	3.7547e+06	6.55706e+06	6.30509e+06	5.65147e+06	6.00148e+06	3.61217e+06	2.88956e+06	4.90403e+06
Q6NZI2	CAVIN1	Caveolae-associated protein 1	11	10	0.969298	0.615913	1	0.899169	0.36328	705.19	0.392093	1.06066	0.0967625	C	B	43450	1.6207e+07	1.59455e+07	1.69128e+07	1.38575e+07	1.31296e+07	1.82388e+07	1.91766e+07	1.7372e+07	1.48047e+07	1.51869e+07	1.78898e+07	1.70366e+07	1.55887e+07	1.56694e+07	1.57642e+07	1.56688e+07	1.78103e+07	1.38527e+07	1.8026e+07	1.58651e+07	1.90098e+07
O95810	CAVIN2	Caveolae-associated protein 2	3	3	5.45351	0.0654313	0.654016	0.137791	0.116011	144.52	0.12296	1.40515	0.619512	C	B	47145	1.41835e+06	1.2873e+06	1.80886e+06	1.48755e+06	1.48842e+06	1.41313e+06	1.13862e+06	1.28077e+06	1.06543e+06	1.69585e+06	1.777e+06	1.76762e+06	1.17863e+06	1.07535e+06	1.31454e+06	1.10038e+06	1.21115e+06	1.80603e+06	2.49672e+06	1.71526e+06	1.81514e+06
Q969G5	CAVIN3	Caveolae-associated protein 3	1	1	4.21404	0.1216	0.100648	0.953851	0.36328	32.67	0.242014	1.31227	0.289501	B	A	27685	97210.2	127566	101689	99301.4	121712	77435.2	102943	113910	79121.4	64805.3	118455	79216	145247	165894	119999	127473	105101	54813.9	89245.1	142497	116789
Q5BKX8	CAVIN4	Caveolae-associated protein 4	2	2	0.877193	0.644941	0.654016	0.827877	0.947319	81.57	0.405545	1.22007	0.0777523	B	A	41874	257449	314106	310492	263296	210083	265695	196575	229144	329910	298344	266543	318517	165407	237850	509380	339379	127053	301700	483149	199544	441014
P16152;O75828	CBR1	Carbonyl reductase [NADPH] 1	4	3	7.89561	0.019297	0.988256	0.0501952	0.0244861	308.22	0.152591	1.34598	0.524652	C	B	30356	796362	777032	1.04587e+06	994227	570325	584291	835794	968328	851141	691429	875358	921296	886703	884390	811856	380916	1.01913e+06	940513	1.13145e+06	940442	1.19779e+06
Q6ZP82	CCDC141	Coiled-coil domain-containing protein 141	2	2	2.29561	0.317332	0.385384	0.470502	0.994004	131.7	0.303418	1.25318	0.16248	A	B	166157	185214	147795	159227	186419	187715	226529	260345	96836.8	212765	111177	199929	94032.9	169230	156041	203224	116449	138685	151178	151049	164900	190324
Q4VC31	CCDC58	Coiled-coil domain-containing protein 58	1	1	6.44298	0.0398955	0.100648	0.137791	0.26016	45.07	0.0662605	1.68907	0.764967	C	A	16609	337536	398096	570120	416926	383114	329689	323111	343531	302488	379110	222316	438030	419945	398139	353383	380983	276097	743195	474170	635056	722082
A2RUB6	CCDC66	Coiled-coil domain-containing protein 66	1	1	4.23246	0.120485	0.241245	0.184412	0.947319	38.2	0.175957	1.60935	0.361671	A	C	109343	286117	183662	177784	436669	270070	369748	289940	154713	373930	143836	250029	211125	155960	367662	125925	57636.3	205576	83195.7	145588	335426	119133
O75909;Q5VT40	CCNK	Cyclin-K	1	1	5.87456	0.0530097	0.561228	0.0501952	0.36328	35.88	0.0886718	1.45574	0.659	C	A	64199	90888.9	104478	132310	91545.2	142027	101286	77486.4	60740	72768	99770.7	81488.1	118688	88985.2	94311.4	91518.8	128888	189768	123530	115050	106985	126220
P78371	CCT2	T-complex protein 1 subunit beta	5	4	1.60088	0.449132	0.899169	0.470502	0.614913	306.07	0.390463	1.26074	0.0999569	C	B	57452	2.24506e+07	2.10539e+07	2.65436e+07	2.18183e+07	2.85395e+07	2.79507e+07	3.15599e+07	2.46242e+07	8.62131e+06	2.44372e+07	1.20541e+07	2.56895e+07	3.04867e+07	1.87419e+07	2.19369e+07	8.4148e+06	1.05002e+07	2.51481e+07	2.91567e+07	3.74549e+07	3.0458e+07
P49368	CCT3	T-complex protein 1 subunit gamma	2	2	2.22456	0.328808	0.654016	0.470502	0.483958	138.04	0.2568	1.42233	0.275097	C	B	60495	567529	486962	692619	788739	659650	472139	649667	438559	694970	499924	336588	346482	701355	403115	361890	621970	338368	932364	848408	579506	764451
P50991	CCT4	T-complex protein 1 subunit delta	2	2	1.07456	0.584335	0.988256	0.470502	0.86047	138.94	0.447997	1.08069	0.053589	C	A	57888	387079	393440	418314	469168	311813	336546	523198	337080	541526	238340	338964	340001	436501	309082	235853	645766	89281.6	550233	555303	372011	524742
P48643	CCT5	T-complex protein 1 subunit epsilon	3	3	1.55088	0.460502	0.470502	0.654016	0.994004	194.91	0.278054	1.22632	0.189785	A	B	59633	358983	292731	324436	420088	470239	357322	327601	319774	318140	336236	322461	180928	385681	300739	179302	417005	175006	540179	280405	242428	384161
Q99832	CCT7	T-complex protein 1 subunit eta	3	3	3.70614	0.156755	0.988256	0.184412	0.26016	170.83	0.174201	1.36523	0.456565	C	B	59329	413821	404743	552568	420217	404067	424917	479142	586624	446588	286135	262881	255015	590460	487948	296832	393462	419402	622096	694273	453148	573922
P50990	CCT8	T-complex protein 1 subunit theta	7	7	4.69561	0.0955785	0.899169	0.184412	0.116011	469.83	0.106449	1.22477	0.651912	C	B	59583	2.7886e+06	2.72495e+06	3.33745e+06	2.7361e+06	2.23086e+06	2.97088e+06	3.06725e+06	3.1138e+06	2.55684e+06	2.81229e+06	2.82077e+06	2.232e+06	2.68747e+06	2.90106e+06	2.53721e+06	3.26702e+06	3.88471e+06	3.72421e+06	2.99403e+06	2.70792e+06	3.37639e+06
P16671	CD36	Platelet glycoprotein 4	4	4	1.33421	0.513192	0.654016	0.988256	0.483958	292.94	0.369073	1.13625	0.105176	B	A	53019	2.65786e+06	3.02e+06	2.72617e+06	3.45136e+06	1.81633e+06	3.38965e+06	2.75809e+06	2.5028e+06	1.32749e+06	3.01196e+06	3.0052e+06	3.48738e+06	2.33671e+06	2.1711e+06	3.79042e+06	3.3144e+06	3.28513e+06	2.09108e+06	3.26883e+06	2.32064e+06	2.66515e+06
Q9UJX2	CDC23	Cell division cycle protein 23 homolog	1	1	2.98246	0.225096	0.561228	0.241245	0.744994	32.65	0.154697	4.66051	0.482865	C	A	68790	114207	128169	532266	79866.7	80953.5	112920	120835	136650	112191	103890	166354	132014	173808	142229	125048	67747.4	1.93495e+06	350491	94925.1	156592	124372
Q99459	CDC5L	Cell division cycle 5-like protein	1	1	4.44298	0.108447	0.827877	0.241245	0.116011	34.55	0.0853828	2.193	0.733842	B	C	92194	566622	613470	279740	526285	265847	630359	662923	566595	667631	538416	674921	495590	592170	730944	552562	696086	9080.71	67338.2	273518	376066	672696
E9PAV3	NACA	Nascent polypeptide-associated complex subunit alpha, muscle-specific form	6	6	10.9263	0.00424014	0.308445	0.00956597	0.0430351	330.42	0.0477384	1.69999	0.872124	C	A	205295	3.3421e+06	3.68668e+06	5.68155e+06	3.7916e+06	2.54611e+06	3.78496e+06	3.29001e+06	3.32526e+06	2.87902e+06	3.65378e+06	3.46609e+06	3.73048e+06	4.23391e+06	3.73377e+06	2.94017e+06	3.79507e+06	4.63756e+06	1.03025e+07	5.10341e+06	4.07106e+06	4.29316e+06
P19022	CDH2	Cadherin-2	10	10	1.77193	0.412316	0.988256	0.385384	0.614913	625.07	0.278054	1.14816	0.22764	C	B	99747	1.17665e+07	1.15539e+07	1.32657e+07	1.07012e+07	1.17851e+07	1.10002e+07	8.96827e+06	1.22795e+07	1.20734e+07	1.31363e+07	1.41883e+07	1.37318e+07	1.15571e+07	1.07456e+07	1.37941e+07	7.94099e+06	1.12541e+07	1.11446e+07	1.43774e+07	1.61681e+07	1.33844e+07
Q5XKP0	MICOS13	MICOS complex subunit MIC13	2	2	7.45614	0.0240392	0.241245	0.0342808	0.36328	128.94	0.0659514	1.65842	0.749644	C	A	13079	485907	619511	805839	462680	609621	469051	609534	561508	327879	596359	250626	581042	698214	578335	674541	565421	1.19616e+06	696810	578811	652649	904769
O00748	CES2	Cocaine esterase	2	2	0.45614	0.796068	0.953851	0.827877	0.86047	117.98	0.447241	1.12306	0.054609	A	C	61767	465903	451656	414852	128350	651248	645552	412539	701654	558905	363225	265752	558241	598904	384446	285586	431103	330012	412473	373089	514887	443799
P00751	CFB	Complement factor B	1	1	2.19298	0.334041	0.385384	0.561228	0.86047	98.64	0.288666	1.54351	0.183646	A	B	85479	154608	100167	118919	46108.3	214159	175510	248078	145405	67743.1	227422	112440	97024.7	145779	31885.3	189070	37075.8	37321.2	128640	141827	111031	175774
P23528	CFL1	Cofilin-1	4	2	0.323684	0.850575	0.899169	0.953851	0.744994	273.52	0.307314	1.18198	0.158307	A	C	18491	1.26271e+06	1.15612e+06	1.0683e+06	1.39582e+06	1.63126e+06	1.21384e+06	1.34491e+06	1.19294e+06	1.17519e+06	1.36626e+06	781428	1.11425e+06	1.45415e+06	917031	822401	1.47278e+06	482483	782220	1.31098e+06	1.39641e+06	1.36942e+06
Q9Y281	CFL2	Cofilin-2	4	2	4.10526	0.128397	0.953851	0.184412	0.177804	276.12	0.175314	1.50231	0.436294	C	A	18725	1.28003e+06	1.33143e+06	1.923e+06	1.06256e+06	2.0304e+06	707361	993924	1.50909e+06	814581	1.26875e+06	1.85359e+06	1.41642e+06	1.67118e+06	541679	1.30305e+06	1.72483e+06	1.25255e+06	2.32669e+06	2.34226e+06	1.84389e+06	1.84961e+06
Q9NX63	CHCHD3	MICOS complex subunit MIC19	5	5	3.94737	0.138944	0.385384	0.744515	0.116011	380.68	0.195298	1.16091	0.413783	B	C	26136	7.89024e+06	8.76661e+06	7.55148e+06	8.80304e+06	8.03501e+06	8.32994e+06	8.4913e+06	8.2746e+06	5.994e+06	7.90372e+06	7.29032e+06	8.96664e+06	1.01582e+07	7.63593e+06	8.27001e+06	8.80231e+06	5.98065e+06	8.06739e+06	7.52308e+06	7.54424e+06	8.64207e+06
Q8NE62	CHDH	Choline dehydrogenase, mitochondrial	1	1	0.990351	0.609464	0.470502	0.988256	0.947319	38.26	0.298595	1.54606	0.199625	B	A	65317	25885.5	40020.4	35492.8	31278.5	22461	11603.5	62029.1	35411.3	13336.9	18765	12198.5	50384.9	43116.4	49476.2	6991.63	50132.7	77.8887	27504.6	4940.67	79254.5	65686.2
Q9H444	CHMP4B	Charged multivesicular body protein 4b	1	1	3.35526	0.186816	0.988256	0.184412	0.36328	60.92	0.254823	1.36268	0.259413	C	A	24935	63151.7	64803.8	86055.7	42175.1	69882	65782	54164.9	53841.8	58893.9	70499.5	89974.4	62805.9	61802.6	60769.8	94886.1	43754.6	37336.1	90745.4	97108.6	107707	97380.7
Q99653	CHP1	Calcineurin B homologous protein 1	1	1	2.91316	0.233032	0.953851	0.137791	0.744994	74.16	0.286267	1.1548	0.193326	C	A	22442	201470	209611	232659	233886	214714	224751	219057	131021	228483	231146	128705	169758	188814	259026	183288	247167	258283	233960	241118	233097	196833
O75339	CILP	Cartilage intermediate layer protein 1	2	2	2.21842	0.329819	0.953851	0.561228	0.26016	108.49	0.413693	1.15794	0.0750302	B	A	132480	729229	844406	741220	401452	559406	138529	573221	414288	984014	838845	1.92408e+06	462201	471014	517227	2.48615e+06	285442	973327	877819	595235	615707	644012
Q9NZ45	CISD1	CDGSH iron-sulfur domain-containing protein 1	4	4	2.97632	0.225788	0.308445	0.385384	0.86047	240.69	0.32822	1.80207	0.135768	B	A	12191	1.68412e+06	3.03491e+06	2.48036e+06	2.54839e+06	2.51855e+06	1.04397e+06	2.12929e+06	1.8898e+06	820390	1.43623e+06	1.08635e+06	628662	3.00126e+06	2.13311e+06	3.47966e+06	5.93184e+06	467675	2.00163e+06	2.74966e+06	3.44518e+06	3.73763e+06
Q07065	CKAP4	Cytoskeleton-associated protein 4	3	3	2.14035	0.342948	0.899169	0.385384	0.483958	145.51	0.244467	1.28753	0.292677	C	B	65983	336068	332147	427649	321845	266956	278135	329543	348593	293955	410479	439036	238210	276535	311237	433440	401312	432559	488867	594594	243031	379196
P12277	CKB	Creatine kinase B-type	18	18	4.06404	0.131071	0.241245	0.308445	0.36328	1717.57	0.14912	1.45316	0.548164	C	B	42617	6.33555e+07	5.71487e+07	8.30461e+07	8.9464e+07	6.04457e+07	5.42851e+07	6.64412e+07	5.74675e+07	5.80216e+07	4.95061e+07	7.12133e+07	4.9506e+07	4.61333e+07	5.18714e+07	53575934	8.46569e+07	4.53688e+07	8.11167e+07	9.91012e+07	1.01778e+08	8.78661e+07
P06732	CKM	Creatine kinase M-type	25	25	4.14825	0.125667	0.953851	0.137791	0.26016	2492.3	0.175957	1.25966	0.438541	C	A	43074	5.62159e+08	5.66347e+08	7.0813e+08	6.94637e+08	5.51841e+08	5.88498e+08	6.51807e+08	548748457	4.77437e+08	5.88421e+08	3.95884e+08	6.79838e+08	6.16155e+08	4.1227e+08	4.39866e+08	6.83605e+08	5.10756e+08	653525666	7.44945e+08	8.04956e+08	8.26469e+08
P17540	CKMT2	Creatine kinase S-type, mitochondrial	23	23	4.54825	0.102887	0.899169	0.100648	0.26016	2505.29	0.228045	1.10652	0.334097	C	B	47474	4.90009e+08	4.80529e+08	5.31716e+08	4.68365e+08	4.22247e+08	513566019	5.10692e+08	4.83429e+08	4.74109e+08	5.84496e+08	4.63171e+08	5.93361e+08	4.69031e+08	4.27972e+08	4.34492e+08	4.77791e+08	5.91989e+08	4.9891e+08	5.17135e+08	5.27614e+08	5.22933e+08
P51798	CLCN7	H(+)/Cl(-) exchange transporter 7	1	1	0.821053	0.663301	0.470502	0.953851	0.947319	33.85	0.391767	1.2121	0.0991874	C	A	88622	880888	1.00622e+06	1.06773e+06	580259	580688	816198	605574	1.54389e+06	776127	863276	1.2811e+06	1.26599e+06	1.17431e+06	791264	904720	894807	187550	264900	2.05059e+06	1.64715e+06	1.18845e+06
O14967	CLGN	Calmegin	1	1	2.50614	0.285627	0.470502	0.385384	0.744994	60.84	0.230795	1.34116	0.26735	A	C	69994	202959	166297	151330	221261	171314	224643	289532	141681	198540	258490	118209	129270	191692	107594	199418	203510	145930	95127.5	126832	267945	120816
O00299	CLIC1	Chloride intracellular channel protein 1	1	1	0.442982	0.801323	0.899169	0.827877	0.86047	67.19	0.363122	1.14341	0.106128	A	B	26906	232885	203676	213486	182346	274273	168537	208709	315948	236661	266652	209953	258229	285048	155464	238387	81252.6	81774	162180	312150	200245	311079
Q9Y696	CLIC4	Chloride intracellular channel protein 4	2	2	6.60351	0.0368185	0.241245	0.0718786	0.26016	96.24	0.0629058	2.2261	0.790807	C	A	28754	517765	669254	1.1526e+06	490899	584003	386576	438913	526311	719616	457033	538769	544467	977944	655015	461498	707345	2.1509e+06	1.32403e+06	1.05137e+06	464493	772198
P09497	CLTB	Clathrin light chain B	1	1	8.38246	0.0151277	0.308445	0.0228992	0.177804	34.96	0.0477384	7.88922	0.836194	C	A	25175	46659.7	156519	368109	11814.9	119243	46102.3	34662.3	38440.5	23163.5	86799.7	13052.3	328819	170430	226430	27594.7	29321.6	709560	404870	417787	47469.7	260858
Q00610	CLTC	Clathrin heavy chain 1	19	13	3.35526	0.186816	0.241245	0.953851	0.26016	1258.07	0.249005	1.10733	0.276617	C	B	191493	5.27081e+06	4.7656e+06	5.27711e+06	5.17833e+06	5.92228e+06	5.45999e+06	5.30758e+06	5.59347e+06	5.85163e+06	3.98451e+06	4.86873e+06	4.67298e+06	5.31323e+06	4.32324e+06	5.11156e+06	4.40701e+06	5.40214e+06	5.14744e+06	5.27094e+06	4.51352e+06	6.05149e+06
P10909	CLU	Clusterin	2	2	0.695614	0.706235	0.744515	0.827877	0.86047	115.59	0.238888	1.23973	0.275475	C	A	52461	1.70078e+06	1.81921e+06	2.10851e+06	1.8403e+06	1.77209e+06	1.62424e+06	1.36492e+06	1.60397e+06	1.75256e+06	1.75524e+06	1.89288e+06	1.65946e+06	1.90749e+06	1.53067e+06	2.23496e+06	1.76345e+06	1.60141e+06	3.16625e+06	2.35958e+06	1.82247e+06	1.59282e+06
O75153	CLUH	Clustered mitochondria protein homolog	1	1	0.315789	0.85394	0.988256	0.899169	0.86047	60.72	0.154697	1.48104	0.497054	B	C	146577	30183.8	33208.9	22422.8	41652.7	28471.2	20831.4	16632.2	25285.5	33783.1	30833.7	43980.7	22810.4	22475.9	41844.5	21299.4	57614.5	342.804	53.5379	38115	28466.5	45136
P23946	CMA1	Chymase	1	1	6.80088	0.0333586	0.184412	0.137791	0.116011	72.9	0.0323705	4.03966	0.969569	B	C	27307	148904	267427	66200.3	105531	55131.1	126581	306183	167513	50589.4	207958	171742	334000	271941	105178	389188	236826	7151.53	8964.28	29267.7	11090.8	274527
Q96DG6	CMBL	Carboxymethylenebutenolidase homolog	3	3	0.400877	0.818372	0.827877	0.899169	0.947319	182.29	0.352581	1.11009	0.116166	A	C	28030	1.53166e+06	1.47837e+06	1.37977e+06	1.39431e+06	1.35948e+06	1.67152e+06	1.47425e+06	1.43982e+06	1.69795e+06	1.52849e+06	1.68748e+06	1.09539e+06	1.1826e+06	1.09271e+06	1.92363e+06	2.09754e+06	1.75413e+06	1.57694e+06	1.12987e+06	915339	1.52256e+06
Q86UK0	ABCA12	ATP-binding cassette sub-family A member 12	1	1	12.7193	0.00172997	0.00956597	0.00956597	0.86047	35.45	0.0910002	4.51963	0.661827	A	C	293049	84418.4	27987.5	18678.2	83903.1	68239.1	84656.9	89459.3	86062.4	103224	88002.9	71799.4	7172.85	13114	52439.5	47895.3	19315.9	0	398.143	21791.1	13710.9	57490.8
Q96KP4	CNDP2	Cytosolic non-specific dipeptidase	3	3	4.50877	0.104938	0.899169	0.0718786	0.36328	176.2	0.181099	1.21159	0.424752	C	A	52845	1.3602e+06	1.38051e+06	1.648e+06	1.68974e+06	1.37453e+06	1.27761e+06	1.48353e+06	1.33268e+06	1.51882e+06	1.15729e+06	1.0474e+06	1.24156e+06	1.23695e+06	1.45476e+06	1.00662e+06	1.96267e+06	1.8253e+06	1.7682e+06	1.73925e+06	1.51458e+06	1.39267e+06
Q13057	COASY	Bifunctional coenzyme A synthase	2	2	3.41842	0.181009	0.184412	0.744515	0.483958	82.32	0.172263	1.36603	0.41991	B	A	62290	123296	168427	138299	125260	110838	122868	135284	156549	97444.8	119763	118363	108517	166041	173317	148478	245781	147711	110981	196126	138741	97934
P39059	COL15A1	Collagen alpha-1(XV) chain	9	8	1.20789	0.54665	0.988256	0.827877	0.36328	510.85	0.360818	1.10802	0.126674	B	C	141632	3.11917e+06	3.13925e+06	2.8332e+06	2.49078e+06	2.97575e+06	3.76064e+06	4.2676e+06	3.19299e+06	3.43332e+06	2.20401e+06	2.62826e+06	3.08245e+06	2.67541e+06	3.01793e+06	3.16314e+06	3.7573e+06	2.66835e+06	2.03425e+06	2.86624e+06	3.60274e+06	2.99443e+06
P39060	COL18A1	Collagen alpha-1(XVIII) chain	1	1	0.624561	0.731776	0.827877	0.953851	0.744994	52	0.430393	1.14319	0.0650649	A	C	178077	115984	110922	101456	89226.3	67499	78469.5	84740.4	88816.8	105087	117813	296216	36431.7	74997.7	72678.2	249592	120913	133866	87696.5	114672	76634.3	94412.2
P02452	COL1A1	Collagen alpha-1(I) chain	4	4	1.52368	0.466806	0.744515	0.953851	0.26016	207.38	0.367965	1.20632	0.117573	B	C	138857	5.79312e+06	6.21283e+06	5.15024e+06	4.1633e+06	8.34198e+06	4.23202e+06	5.52764e+06	3.19613e+06	4.86914e+06	4.82353e+06	1.11912e+07	4.83024e+06	4.82167e+06	6.30388e+06	6.81676e+06	8.29162e+06	6.12086e+06	5.88007e+06	4.82931e+06	4.48946e+06	4.43148e+06
P08123	COL1A2	Collagen alpha-2(I) chain	2	2	3.58246	0.166755	0.470502	0.184412	0.744994	195.44	0.165006	1.86743	0.40772	A	C	129235	2.92182e+07	2.0763e+07	1.56462e+07	2.48084e+07	4.49639e+07	2.06677e+07	3.25689e+07	1.10291e+07	3.42003e+07	1.78019e+07	4.77053e+07	1.7884e+07	9.72398e+06	2.44709e+07	3.52831e+07	1.64531e+07	1.1227e+07	1.14501e+07	1.39092e+07	2.2839e+07	1.88057e+07
P02458	COL2A1	Collagen alpha-1(II) chain	1	1	1.07368	0.584591	0.561228	0.899169	0.86047	39.65	0.303977	1.49783	0.161889	A	B	141698	2.22908e+07	1.48821e+07	1.83734e+07	1.51752e+07	3.38365e+07	1.40861e+07	1.66679e+07	1.04068e+07	2.32994e+07	1.54069e+07	4.94476e+07	1.85973e+07	1.00749e+07	1.45208e+07	2.55858e+07	5.63163e+06	8.25953e+06	1.10992e+07	1.56165e+07	3.70777e+07	1.9814e+07
P02462	COL4A1	Collagen alpha-1(IV) chain	1	1	0.915789	0.632614	0.953851	0.654016	0.744994	42.15	0.151528	1.64894	0.510849	A	C	160510	4.03078e+06	3.79509e+06	2.44447e+06	3.13838e+06	2.82169e+06	3.59702e+06	3.07658e+06	3.50051e+06	2.94158e+06	4.51667e+06	8.65383e+06	2.92167e+06	3.1556e+06	3.72935e+06	6.00157e+06	3.16724e+06	808140	598737	3.96272e+06	2.95538e+06	3.89739e+06
P08572	COL4A2	Collagen alpha-2(IV) chain	7	7	4.95789	0.0838314	0.988256	0.137791	0.116011	547.6	0.229075	1.21635	0.332621	C	B	167449	1.92023e+07	1.81276e+07	2.20495e+07	1.69767e+07	1.65782e+07	1.85308e+07	1.65013e+07	1.60666e+07	1.60939e+07	2.09435e+07	3.19276e+07	1.94823e+07	1.49344e+07	2.00851e+07	2.23111e+07	1.38251e+07	2.48533e+07	2.06934e+07	2.23548e+07	2.15503e+07	2.07959e+07
P25940	COL5A3	Collagen alpha-3(V) chain	1	1	0.0631579	0.968914	0.988256	0.899169	0.994004	54.57	0.316698	1.0922	0.157522	C	A	172016	503438	514096	549855	502855	538054	388843	472943	351977	559814	323731	889291	192001	223415	1.01658e+06	500294	638193	955827	1.11853e+06	22645.7	58579.9	593698
P12109	COL6A1	Collagen alpha-1(VI) chain	16	16	1.28509	0.525953	0.988256	0.470502	0.744994	1501.95	0.417973	1.04822	0.0738693	C	A	108462	3.71982e+07	3.73154e+07	3.8992e+07	2.58447e+07	3.78188e+07	2.61134e+07	3.32467e+07	3.09535e+07	3.74931e+07	3.59056e+07	7.02094e+07	3.59357e+07	3.44421e+07	3.12695e+07	6.54688e+07	1.9461e+07	4.9026e+07	3.99272e+07	3.13652e+07	4.061e+07	3.40313e+07
P12110	COL6A2	Collagen alpha-2(VI) chain	15	14	1.33421	0.513192	0.744515	0.470502	0.947319	1080.54	0.352317	1.2293	0.119242	A	C	108512	1.9525e+07	1.87141e+07	1.58831e+07	1.60066e+07	2.17134e+07	1.29345e+07	1.67572e+07	1.51431e+07	2.00479e+07	2.03566e+07	3.32408e+07	1.51316e+07	1.7819e+07	1.51896e+07	3.44447e+07	1.09854e+07	1.59555e+07	1.1261e+07	1.73338e+07	1.88687e+07	1.59962e+07
P12111	COL6A3	Collagen alpha-3(VI) chain	56	56	1.01404	0.602289	0.899169	0.899169	0.483958	3861.43	0.452978	1.03795	0.0510275	B	C	343457	1.24624e+08	1.29335e+08	1.24606e+08	1.05439e+08	1.21765e+08	9.71299e+07	1.23464e+08	1.04659e+08	1.231e+08	1.25627e+08	1.95804e+08	1.09536e+08	113708938	1.13463e+08	2.15881e+08	9.40853e+07	1.48597e+08	1.16337e+08	1.19343e+08	129111553	1.09639e+08
P27658	COL8A1	Collagen alpha-1(VIII) chain	2	2	0.576316	0.749643	0.953851	0.744515	0.86047	112.53	0.405101	1.19066	0.0834696	C	A	73317	317640	330232	378203	271780	315194	141941	202030	269678	384607	249491	706396	239471	198572	170138	647304	395674	702701	371727	308748	186613	321223
Q9UNS2	COPS3	COP9 signalosome complex subunit 3	1	1	5.46316	0.0651164	0.470502	0.184412	0.116011	65.93	0.126634	1.49334	0.615446	C	B	47842	330002	282595	422012	414240	313763	289698	279020	374912	421609	250926	295850	216072	403890	245920	384560	162533	281793	517801	496798	388727	424940
Q9BT78	COPS4	COP9 signalosome complex subunit 4	1	1	1.83158	0.400201	0.988256	0.561228	0.36328	72.86	0.27972	1.45974	0.21663	C	B	46240	137920	130546	190563	278847	236381	45839	108606	91636.6	99921.3	164585	77545.3	78459.3	183528	101126	70595.8	219019	81190.5	251243	206658	183353	230372
Q9UBW8	COPS7A	COP9 signalosome complex subunit 7a	2	2	5.62193	0.0601469	0.385384	0.470502	0.0430351	124.29	0.0972849	1.42072	0.707995	C	B	30258	342171	288882	410421	416195	318710	411661	295748	260932	462001	269237	302887	273788	369447	245849	284040	271285	391184	393672	550558	332153	384536
Q96MF6	COQ10A	Coenzyme Q-binding protein COQ10 homolog A, mitochondrial	2	2	2.73772	0.254397	0.953851	0.241245	0.483958	78.84	0.26599	1.17783	0.215264	C	A	27668	1.36155e+06	1.50871e+06	1.60367e+06	1.53396e+06	1.31172e+06	1.58697e+06	1.3495e+06	1.14489e+06	1.74584e+06	1.12252e+06	1.09699e+06	1.50059e+06	1.34545e+06	1.24681e+06	1.12866e+06	2.32205e+06	1.7188e+06	1.68787e+06	1.52182e+06	1.33625e+06	1.75362e+06
Q9NZJ6	COQ3	Ubiquinone biosynthesis O-methyltransferase, mitochondrial	1	1	9.70614	0.00780438	0.953851	0.0149633	0.0244861	34.63	0.00699627	2.19917	0.999456	C	B	41028	471349	423960	932360	428987	445395	345633	352304	512558	517083	779839	388992	420925	400979	475021	357280	465595	912135	1.35396e+06	945746	779940	670019
Q5HYK3	COQ5	2-methoxy-6-polyprenyl-1,4-benzoquinol methylase, mitochondrial	5	5	2.09211	0.351322	0.561228	0.827877	0.36328	258.95	0.251688	1.20239	0.289396	C	B	37117	1.8687e+06	1.68437e+06	2.02526e+06	1.65358e+06	2.26501e+06	1.69288e+06	2.14206e+06	2.28267e+06	1.5851e+06	1.76732e+06	1.56096e+06	1.62365e+06	1.49486e+06	1.71313e+06	1.62896e+06	1.96124e+06	1.86183e+06	1.91516e+06	2.1587e+06	1.50401e+06	2.6866e+06
Q9Y2Z9	COQ6	Ubiquinone biosynthesis monooxygenase COQ6, mitochondrial	2	1	1.46053	0.481782	0.385384	0.953851	0.86047	193.37	0.424915	1.04421	0.0655029	B	A	50838	647793	676435	671796	614201	495331	561507	544544	1.18129e+06	556289	696164	533016	561379	745824	877367	628182	569424	517518	537072	862677	613352	828364
Q99807	COQ7	5-demethoxyubiquinone hydroxylase, mitochondrial	1	1	11.3132	0.00349445	0.00956597	0.0342808	0.614913	47.75	0.0375536	1.61425	0.890253	B	A	24262	344353	555871	465024	312932	330974	395011	276809	387104	397896	321990	332111	664205	511487	402180	458695	742791	335153	676716	464317	433152	415780
Q8NI60	COQ8A	Atypical kinase COQ8A, mitochondrial	12	12	3.32982	0.189207	0.988256	0.241245	0.26016	677.25	0.217591	1.16806	0.338151	C	A	71904	7.57206e+06	7.60552e+06	8.84462e+06	7.17235e+06	7.5181e+06	6.37859e+06	7.91314e+06	7.78939e+06	7.17058e+06	8.33128e+06	8.30304e+06	7.96879e+06	7.06953e+06	7.93636e+06	7.53054e+06	7.52239e+06	9.78252e+06	1.11009e+07	5.9814e+06	8.32964e+06	9.02869e+06
O75208	COQ9	Ubiquinone biosynthesis protein COQ9, mitochondrial	7	7	3.07719	0.214682	0.308445	0.654016	0.36328	600.09	0.185872	1.45852	0.435652	C	B	35487	1.09025e+07	8.68865e+06	1.26725e+07	8.33875e+06	9.07429e+06	8.23273e+06	1.10684e+07	1.18451e+07	1.16042e+07	1.39106e+07	1.3146e+07	1.08122e+07	1.00101e+07	8.2868e+06	1.08386e+07	3.49555e+06	1.26342e+07	1.36919e+07	9.94664e+06	8.47762e+06	1.86123e+07
Q96IU4	ABHD14B	Protein ABHD14B	2	2	7.07318	0.0291124	0.898906	0.00909112	0.437992	70.57	0.0661781	17.9066	0.741304	A	C	22332	28070.4	20725.5	1567.6	28152.1	21964.7	33820.1	28542.6	9873.89	28113.4	35443.1	38653.7	0	0	12196.9	47017.7	44413	0	1413.92	0	6424.09	0
P13073	COX4I1	Cytochrome c oxidase subunit 4 isoform 1, mitochondrial	11	11	4.24561	0.119695	0.470502	0.100648	0.86047	709.57	0.175314	1.34323	0.375244	C	A	19564	5.24314e+07	6.45183e+07	7.04272e+07	5.81718e+07	5.21621e+07	6.09474e+07	6.49309e+07	6.70396e+07	3.42031e+07	5.65336e+07	2.54626e+07	7.93782e+07	6.65788e+07	5.35747e+07	4.48334e+07	7.82264e+07	7.69505e+07	6.76327e+07	5.56054e+07	6.65048e+07	8.54423e+07
P20674	COX5A	Cytochrome c oxidase subunit 5A, mitochondrial	9	9	2.64561	0.266386	1	0.308445	0.36328	726.38	0.212905	1.20552	0.35134	C	A	16752	5.97021e+07	5.97626e+07	7.19723e+07	6.26773e+07	4.80542e+07	6.18931e+07	7.09599e+07	7.23324e+07	4.66761e+07	6.95304e+07	4.54938e+07	7.59434e+07	5.97987e+07	4.58395e+07	5.31693e+07	6.4062e+07	8.84676e+07	7.26357e+07	5.87946e+07	6.10766e+07	7.88868e+07
P46781	RPS9	40S ribosomal protein S9	2	2	10.1763	0.00616937	0.0342808	0.0228992	0.483958	95.1	0.033057	1.59668	0.917376	C	A	22578	388078	502308	619637	354008	376791	389488	383954	373701	427535	344971	454175	453869	402878	456905	484615	713272	861710	541276	423031	692816	579352
P04075	ALDOA	Fructose-bisphosphate aldolase A	19	17	11.4035	0.0033401	0.308445	0.00956597	0.0244861	1473.13	0.00578098	1.61752	0.999276	C	A	39395	1.4036e+08	1.64175e+08	2.27036e+08	1.3231e+08	1.15133e+08	1.47509e+08	1.49787e+08	1.65458e+08	1.38845e+08	1.62065e+08	1.11774e+08	1.99511e+08	1.80574e+08	1.52566e+08	1.29079e+08	1.59147e+08	262976459	2.06503e+08	2.32595e+08	2.13434e+08	2.19671e+08
P09669	COX6C	Cytochrome c oxidase subunit 6C	11	10	4.68158	0.0962516	0.385384	0.100648	0.744994	805.39	0.166123	1.4791	0.391294	C	A	8776	1.17569e+07	1.6215e+07	1.73897e+07	1.35201e+07	1.05375e+07	1.25111e+07	1.78246e+07	1.68023e+07	4.67848e+06	1.50913e+07	3.08995e+06	1.62094e+07	1.53412e+07	1.25245e+07	1.40873e+07	2.29125e+07	1.97864e+07	1.8855e+07	1.46376e+07	1.5089e+07	1.85804e+07
P24310	COX7A1	Cytochrome c oxidase subunit 7A1, mitochondrial	1	1	1.30877	0.519761	0.561228	0.744515	0.86047	63.37	0.245973	1.39606	0.238199	B	A	9112	3.04673e+06	4.2534e+06	3.94806e+06	3.71035e+06	4.23261e+06	3.19388e+06	4.13358e+06	4.44023e+06	758153	3.08046e+06	824550	4.4305e+06	3.86286e+06	3.84016e+06	2.7898e+06	6.34369e+06	2.73123e+06	3.21116e+06	3.1643e+06	5.48469e+06	5.14891e+06
P14406	COX7A2	Cytochrome c oxidase subunit 7A2, mitochondrial	2	2	1.5614	0.458084	0.308445	0.953851	0.947319	157.9	0.360634	1.35685	0.109547	C	A	9390	9.14149e+06	1.07768e+07	1.24037e+07	9.87692e+06	7.30216e+06	1.19415e+07	9.25594e+06	9.56727e+06	9.9503e+06	1.09039e+07	4.33395e+06	1.11733e+07	1.26847e+07	9.96275e+06	6.53151e+06	1.35316e+07	6.71681e+06	2.60083e+07	1.31904e+07	6.41962e+06	9.68312e+06
O14548	COX7A2L	Cytochrome c oxidase subunit 7A-related protein, mitochondrial	1	1	0.295614	0.862598	0.827877	0.988256	0.947319	42.9	0.360818	1.2474	0.126488	B	C	12606	194961	241715	193775	168409	233825	203088	227506	223847	85102.4	301667	116243	183621	245481	172858	175154	431462	251009	73651.4	191363	159708	293141
P00450	CP	Ceruloplasmin	6	6	2.33684	0.310857	0.184412	0.953851	0.86047	303.82	0.364938	1.37573	0.112299	A	B	122128	1.32447e+06	962741	1.22837e+06	348290	906389	1.5788e+06	1.51901e+06	1.34034e+06	1.31285e+06	1.35194e+06	2.23815e+06	1.2557e+06	713983	495708	1.30857e+06	1.03975e+06	2.1199e+06	994750	1.65037e+06	652185	724626
P15088	CPA3	Mast cell carboxypeptidase A	2	2	3.17982	0.203944	0.137791	0.953851	0.614913	151.45	0.185371	1.79878	0.39453	B	A	48639	481670	866416	593518	420773	188977	420339	886195	695587	314929	559889	366668	687755	865452	470464	850763	1.45765e+06	1.08443e+06	368683	231230	333300	949945
Q99829	CPNE1	Copine-1	1	1	4.17193	0.124187	0.561228	0.137791	0.483958	72.23	0.24463	1.53568	0.246583	C	A	59022	98643.5	121363	151485	102565	101248	51314.8	124460	35844.7	119407	154087	100223	103622	147978	108613	165532	81070.4	184895	172845	209775	132866	57043.3
O75131	CPNE3	Copine-3	3	3	2.98246	0.225096	0.241245	0.988256	0.36328	127.89	0.150757	1.27298	0.519391	C	B	60092	1.11286e+06	891467	1.13482e+06	1.04957e+06	1.31227e+06	1.14227e+06	1.16881e+06	1.0683e+06	1.20187e+06	1.03223e+06	927550	1.26228e+06	992455	593766	960393	648439	1.19033e+06	849399	1.08643e+06	1.06532e+06	1.48261e+06
Q9BRF8	CPPED1	Serine/threonine-protein phosphatase CPPED1	1	1	1.79035	0.408536	1	0.561228	0.36328	61.01	0.249005	1.37055	0.26627	C	A	35526	458807	463491	628819	306403	393103	422625	504089	520138	662824	332755	528521	438223	456978	475150	499677	447427	1.22427e+06	456755	476656	457129	529283
Q92523	CPT1B	Carnitine O-palmitoyltransferase 1, muscle isoform	18	15	4.80351	0.0905589	0.744515	0.137791	0.177804	1084.03	0.154067	1.30009	0.525121	C	B	87744	1.25676e+07	1.18764e+07	1.54404e+07	1.45486e+07	9.70399e+06	1.08793e+07	1.12955e+07	1.16342e+07	1.51257e+07	1.13574e+07	1.59956e+07	9.12187e+06	1.43624e+07	1.14362e+07	1.43217e+07	1.01397e+07	1.19894e+07	1.72199e+07	1.57513e+07	1.31496e+07	1.90918e+07
P23786	CPT2	Carnitine O-palmitoyltransferase 2, mitochondrial	7	7	1.04561	0.592854	0.827877	0.654016	0.744994	347.6	0.363122	1.25729	0.12487	C	B	73730	1.61078e+06	1.51692e+06	1.90721e+06	1.82083e+06	1.47644e+06	1.38145e+06	1.15135e+06	1.51122e+06	1.95318e+06	2.12038e+06	1.47139e+06	1.30573e+06	1.80491e+06	1.50677e+06	1.74433e+06	1.22288e+06	2.98787e+06	1.6956e+06	919759	1.62502e+06	2.30781e+06
P43155	CRAT	Carnitine O-acetyltransferase	7	7	2.65351	0.265337	1	0.241245	0.483958	524.85	0.181258	1.13393	0.424903	C	B	70812	5.72756e+06	5.72398e+06	6.49061e+06	5.08614e+06	5.53476e+06	5.39673e+06	5.70483e+06	5.97143e+06	5.65251e+06	6.00592e+06	6.46818e+06	6.24006e+06	5.6806e+06	5.4612e+06	4.90823e+06	6.32979e+06	7.51967e+06	6.25544e+06	6.23652e+06	5.15533e+06	7.28611e+06
Q9UHQ9	CYB5R1	NADH-cytochrome b5 reductase 1	7	7	6.90614	0.0316483	0.988256	0.0228992	0.177804	329.63	0.0629058	1.60136	0.815991	C	A	34073	2.26346e+06	2.4985e+06	3.62461e+06	2.75122e+06	3.43783e+06	1.85601e+06	2.04665e+06	2.20709e+06	2.02091e+06	1.79019e+06	1.99779e+06	1.485e+06	3.58646e+06	2.37605e+06	1.67716e+06	3.36781e+06	3.06052e+06	4.04041e+06	3.57499e+06	3.36846e+06	4.07869e+06
P02511	CRYAB	Alpha-crystallin B chain	11	11	2.37982	0.304248	0.654016	0.561228	0.36328	928.24	0.249005	1.13986	0.295552	C	B	20146	2.25953e+08	2.12303e+08	2.41995e+08	2.36257e+08	1.90739e+08	2.32746e+08	1.8997e+08	233028270	2.71818e+08	2.20259e+08	2.32805e+08	2.05662e+08	2.30758e+08	2.02199e+08	2.4036e+08	1.82537e+08	1.92543e+08	2.7286e+08	230713439	252584432	261275324
Q14894	CRYM	Ketimine reductase mu-crystallin	10	10	2.14035	0.342948	0.988256	0.561228	0.26016	601.17	0.2016	1.33006	0.390124	C	B	33754	2.41983e+07	2.30199e+07	3.06179e+07	3.07295e+07	3.05756e+07	1.94533e+07	3.00976e+07	1.50065e+07	2.58223e+07	1.79e+07	2.40016e+07	2.37399e+07	2.53279e+07	1.51205e+07	1.98046e+07	3.11069e+07	2.41572e+07	2.93034e+07	4.25995e+07	2.82868e+07	2.87426e+07
Q08257	CRYZ	Quinone oxidoreductase	5	5	5.36842	0.0682751	0.561228	0.0718786	0.36328	287.59	0.121554	1.36871	0.551027	C	A	35185	5.63092e+06	6.33955e+06	7.70708e+06	5.20343e+06	4.69628e+06	4.91661e+06	5.27534e+06	7.18577e+06	5.44234e+06	6.55569e+06	5.77192e+06	5.01981e+06	6.77203e+06	5.42434e+06	5.91397e+06	8.56759e+06	1.14805e+07	7.60386e+06	5.96664e+06	6.36956e+06	7.11487e+06
O75390	CS	Citrate synthase, mitochondrial	24	24	5.50263	0.0638438	0.744515	0.0501952	0.36328	1403.58	0.0972249	1.19831	0.634682	C	A	51680	9.08033e+07	9.68361e+07	1.08811e+08	9.53588e+07	9.76149e+07	8.7e+07	8.97246e+07	9.70255e+07	8.41062e+07	1.02288e+08	7.33086e+07	1.13147e+08	9.69163e+07	9.47583e+07	8.02987e+07	9.90601e+07	1.21968e+08	1.04811e+08	1.13834e+08	9.18287e+07	1.11613e+08
Q9Y534	CSDC2	Cold shock domain-containing protein C2	1	1	1.55088	0.460502	0.470502	0.953851	0.614913	39.36	0.229075	1.60892	0.31629	C	B	16775	22555.8	18120.9	29155	37458.9	36012.8	18209.5	9670.16	7911.03	17197.4	20685.9	33300.8	2748.09	62158.6	13233.4	12464.4	0	1865.41	16985.6	28293.5	61244.3	37386.4
Q8NEV1	CSNK2A3	Casein kinase II subunit alpha 3	1	1	5.87456	0.0530097	0.953851	0.0718786	0.116011	73.84	0.125606	2.47631	0.571796	C	A	45191	33717.2	35774.7	83494.2	45964.8	6696.91	12373.4	24802.5	30953.4	42645.8	27560.1	78740.5	11762.1	34318.6	61618.9	53815.4	17358.6	68445.7	184361	66901.7	54187.6	43575.2
P50461	CSRP3	Cysteine and glycine-rich protein 3	1	1	0.315789	0.85394	0.827877	0.953851	0.994004	161.6	0.406815	1.74651	0.0776638	C	B	20955	9.01246e+06	6.76046e+06	1.18072e+07	1.46432e+07	1.47786e+07	9.44993e+06	9.59716e+06	3.17637e+06	6.90719e+06	5.87059e+06	7.67659e+06	3.66724e+06	7.87867e+06	3.7407e+06	7.94758e+06	1.05681e+07	2.08813e+06	2.67547e+06	3.51625e+07	1.01194e+07	8.99058e+06
P48735	IDH2	Isocitrate dehydrogenase [NADP], mitochondrial	25	23	8.99035	0.0111627	0.654016	0.0149633	0.0722889	2115.01	0.0140243	1.59681	0.989822	C	A	50877	1.47491e+08	1.5699e+08	2.35514e+08	1.56729e+08	1.22707e+08	1.23485e+08	1.44938e+08	1.582e+08	1.31595e+08	2.06413e+08	1.35856e+08	1.75666e+08	1.80636e+08	1.49535e+08	128285175	150826515	2.88013e+08	2.2995e+08	2.34602e+08	1.70405e+08	2.54601e+08
P35221	CTNNA1	Catenin alpha-1	7	6	1.39035	0.498987	0.654016	0.561228	0.947319	509.41	0.282417	1.20826	0.180204	A	C	100009	1.56957e+06	1.34326e+06	1.29903e+06	1.02078e+06	1.45695e+06	1.3819e+06	1.59054e+06	1.85481e+06	1.80061e+06	1.46241e+06	1.98856e+06	1.53216e+06	1.16919e+06	1.21975e+06	2.02881e+06	766366	680191	1.13823e+06	1.53568e+06	1.18193e+06	1.95914e+06
Q9UI47	CTNNA3	Catenin alpha-3	6	5	0.203509	0.903251	0.899169	0.988256	0.947319	447.75	0.430846	1.08522	0.0656826	B	C	99746	2.16734e+06	2.33842e+06	2.15478e+06	2.43942e+06	1.50868e+06	2.00614e+06	1.53987e+06	2.18294e+06	1.90988e+06	2.76298e+06	2.98878e+06	1.58327e+06	2.18845e+06	2.15148e+06	3.65116e+06	2.11777e+06	1.90534e+06	1.85386e+06	2.99662e+06	1.70513e+06	2.31296e+06
P35222	CTNNB1	Catenin beta-1	8	7	1.47456	0.478413	0.827877	0.561228	0.614913	597.81	0.303977	1.20091	0.19166	C	B	85442	4.40145e+06	4.1326e+06	4.96286e+06	3.5624e+06	4.0393e+06	3.98835e+06	4.68758e+06	4.61884e+06	4.69074e+06	3.436e+06	6.18837e+06	3.81184e+06	4.01536e+06	4.12398e+06	5.71971e+06	2.99209e+06	6.95728e+06	4.91173e+06	5.30498e+06	3.55695e+06	4.08337e+06
P07858	CTSB	Cathepsin B	2	2	2.10877	0.348406	0.308445	0.654016	0.994004	88.98	0.376368	1.16841	0.10622	B	A	37797	1.01041e+06	1.18058e+06	1.09339e+06	1.08822e+06	1.08403e+06	905822	777689	1.46087e+06	1.13224e+06	795539	838892	989805	1.1546e+06	1.63299e+06	927477	1.19801e+06	391421	1.19291e+06	938344	1.4108e+06	1.53348e+06
P07339	CTSD	Cathepsin D	11	11	0.442982	0.801323	0.953851	0.744515	0.994004	695.01	0.365629	1.17103	0.106761	C	A	44524	2.20891e+07	2.3845e+07	2.58669e+07	2.31399e+07	1.83569e+07	2.39877e+07	1.65959e+07	2.031e+07	2.33068e+07	2.10239e+07	2.99915e+07	3.21033e+07	1.81219e+07	2.66159e+07	2.30123e+07	1.93714e+07	4.20795e+07	1.80665e+07	2.08514e+07	2.45398e+07	2.37971e+07
P08311	CTSG	Cathepsin G	1	1	1.04561	0.592854	0.899169	0.744515	0.614913	47.78	0.374166	1.21758	0.110652	C	A	28819	79858	81555	97233.8	83496.4	62518.7	190984	111248	23375.9	54992	84525.8	27723.2	54881.3	175296	52880.3	110778	13939.2	196147	68569.9	85666.6	73522.1	62263.7
Q9UBR2	CTSZ	Cathepsin Z	1	1	3.60789	0.164648	0.241245	0.308445	0.744994	69.46	0.254279	1.48736	0.224473	C	A	33846	394185	511489	586296	487547	423115	283810	363553	398737	435162	535819	225736	498923	448194	751657	313866	544803	870920	449137	632551	219399	759473
Q13619	CUL4A	Cullin-4A	3	3	2.00088	0.367718	0.744515	0.308445	0.947319	175.93	0.39629	1.34257	0.0818537	C	A	87624	105299	135560	141371	108668	113074	111593	94668.4	85144	150378	118544	60320.1	91853	67941.5	140890	140350	236765	130852	31381	150040	181359	213225
O60888	CUTA	Protein CutA	2	2	1.16842	0.557546	0.827877	0.470502	0.994004	90.85	0.430467	1.08709	0.063295	A	B	19104	1.58235e+06	1.45559e+06	1.47783e+06	1.64252e+06	1.60709e+06	1.60443e+06	719145	1.71771e+06	1.995e+06	1.80091e+06	1.572e+06	1.72203e+06	1.80477e+06	1.11919e+06	1.52662e+06	1.10532e+06	1.04463e+06	1.841e+06	1.34628e+06	1.60275e+06	1.55448e+06
P00167	CYB5A	Cytochrome b5	2	2	0.90614	0.635674	0.744515	0.827877	0.744994	125.65	0.324666	1.30019	0.160775	C	B	15321	1.33705e+06	1.25438e+06	1.63093e+06	1.90194e+06	1.24131e+06	1.40876e+06	1.41092e+06	1.65416e+06	1.09194e+06	1.28614e+06	701260	1.21644e+06	1.60875e+06	1.03846e+06	1.2868e+06	1.12145e+06	915524	1.08938e+06	1.85205e+06	2.42913e+06	1.86855e+06
O43169	CYB5B	Cytochrome b5 type B	2	2	0.203509	0.903251	0.899169	0.988256	0.947319	132.96	0.398162	1.13715	0.0873862	A	B	16684	1.87526e+06	1.64909e+06	1.83344e+06	1.16948e+06	1.37542e+06	1.29407e+06	2.02235e+06	2.53026e+06	1.66283e+06	2.1431e+06	2.80454e+06	1.88602e+06	1.66723e+06	1.01218e+06	2.22655e+06	1.45347e+06	1.50972e+06	1.3728e+06	1.57748e+06	2.55819e+06	2.149e+06
Q9P0L0	VAPA	Vesicle-associated membrane protein-associated protein A	3	3	8.36842	0.0152342	0.0718786	0.0342808	0.744994	130.64	0.055848	1.59125	0.772154	C	A	27875	1.82783e+06	2.64148e+06	2.90853e+06	1.30281e+06	2.52963e+06	2.16787e+06	1.68149e+06	2.47275e+06	1.55562e+06	1.81527e+06	1.09718e+06	2.76439e+06	3.44929e+06	2.7586e+06	1.93426e+06	2.30086e+06	1.84638e+06	3.0792e+06	3.35151e+06	3.01265e+06	3.25292e+06
P00387	CYB5R3	NADH-cytochrome b5 reductase 3	8	8	0.864035	0.649198	0.953851	0.561228	0.947319	689.29	0.386898	1.07963	0.0936516	C	A	34213	7.19746e+06	7.39974e+06	7.77061e+06	7.2049e+06	8.44751e+06	5.76164e+06	7.58904e+06	9.06172e+06	6.63413e+06	6.3312e+06	6.54954e+06	6.48522e+06	8.77653e+06	6.18397e+06	7.59643e+06	7.95656e+06	7.39727e+06	5.80296e+06	7.748e+06	8.53423e+06	9.37061e+06
P08574	CYC1	Cytochrome c1, heme protein, mitochondrial	3	3	1.70614	0.426105	0.744515	0.827877	0.36328	293.59	0.224394	1.23381	0.35405	B	C	35399	1.39965e+07	1.59548e+07	1.29313e+07	1.45522e+07	1.15224e+07	1.59712e+07	1.65757e+07	1.41633e+07	1.35026e+07	1.08398e+07	1.48445e+07	1.89063e+07	1.37526e+07	1.44482e+07	13428315	1.92385e+07	9.48124e+06	1.01302e+07	1.17714e+07	1.58676e+07	1.74059e+07
P99999	CYCS	Cytochrome c	10	10	2.72982	0.255403	0.470502	0.308445	0.86047	856.74	0.193903	1.25008	0.330625	C	A	11741	3.39315e+07	4.08887e+07	4.24171e+07	2.6215e+07	3.88069e+07	2.79494e+07	2.95904e+07	4.06107e+07	3.16022e+07	3.58921e+07	4.07851e+07	4.59448e+07	3.64139e+07	3.10709e+07	3.41499e+07	5.68642e+07	5.42692e+07	3.85154e+07	3.13258e+07	3.96296e+07	4.83457e+07
P04798	CYP1A1	Cytochrome P450 1A1	1	1	1.00068	0.606325	0.560338	0.952579	0.859683	39.22	0.306338	5.55218	0.179812	C	A	58128	5952.89	25500.8	33051.5	0	5271.25	4073.96	16346.1	1843.35	0	14220.9	5867.49	2379.12	103984	10062.8	4377.77	6700.47	91560.2	0	68812.5	4884.76	0
Q9NYK5	MRPL39	39S ribosomal protein L39, mitochondrial	1	1	8.36842	0.0152342	0.744515	0.0149633	0.116011	36.88	0.0329278	3.59529	0.941359	A	C	38687	70780.9	53534.6	19687.1	84101.1	66124.7	86996.7	89051	35393.1	69811.5	55684	79084.9	38110.3	17223.8	94335.6	84169.3	33834.3	3662.43	37904.1	16210.5	16663	23995.6
P14868	DARS1	Aspartate--tRNA ligase, cytoplasmic	2	2	6.5693	0.0374537	0.0718786	0.827877	0.0722889	81.92	0.0945154	1.55431	0.724787	C	B	57100	971330	771789	1.1996e+06	956955	652244	1.06162e+06	947749	920219	1.19972e+06	1.08316e+06	948979	677151	736760	890719	855530	698784	1.92753e+06	817830	1.04155e+06	946725	1.26438e+06
Q6PI48	DARS2	Aspartate--tRNA ligase, mitochondrial	2	2	4.25351	0.119224	0.561228	0.184412	0.26016	99.19	0.205473	1.27968	0.348416	A	C	73516	234405	214572	183175	225863	264735	212393	267108	149454	265085	195280	295319	188974	187494	221877	187794	286720	399155	137985	129554	117217	131965
P07108	DBI	Acyl-CoA-binding protein	6	6	0.708772	0.701604	0.988256	0.744515	0.744994	370.5	0.278054	1.29481	0.221559	B	C	10038	6.12615e+06	6.446e+06	4.97835e+06	5.13068e+06	4.08677e+06	6.19429e+06	5.68048e+06	6.193e+06	5.8894e+06	7.07169e+06	8.76294e+06	6.5096e+06	5.81674e+06	3.7081e+06	5.54412e+06	1.06515e+07	1.39663e+06	4.86477e+06	6.43999e+06	5.16722e+06	7.02316e+06
P11182	DBT	Lipoamide acyltransferase component of branched-chain alpha-keto acid dehydrogenase complex, mitochondrial	5	5	1.29825	0.522504	0.953851	0.827877	0.36328	263.04	0.312874	1.1541	0.173265	C	B	53453	2.20814e+06	2.16322e+06	2.49656e+06	1.71665e+06	1.68182e+06	2.09691e+06	2.11267e+06	2.38405e+06	2.05955e+06	2.65579e+06	2.95771e+06	2.28355e+06	1.96195e+06	1.91006e+06	1.78258e+06	2.87797e+06	2.65418e+06	2.45041e+06	3.34063e+06	2.0006e+06	2.037e+06
P07585	DCN	Decorin	1	1	0.508772	0.775392	0.899169	0.744515	0.994004	48.44	0.414306	1.09166	0.0709137	B	A	39722	545471	595469	550849	237289	507944	379756	551675	381659	499171	571737	1.23454e+06	587062	355872	348532	827813	858069	489307	498228	619405	525018	622289
Q14203	DCTN1	Dynactin subunit 1	1	1	3.91805	0.140996	0.731868	0.111233	0.607542	88.66	0.324666	17.0276	0.151553	C	A	141607	5769.7	30248.7	98244.3	0	9917.03	0	0	3694.88	13377.1	11878.4	7290.27	114892	10001	26350.1	0	0	21427.9	77830.3	282836	0	109127
Q13561	DCTN2	Dynactin subunit 2	1	1	2.44561	0.294403	0.744515	0.241245	0.86047	77.09	0.253902	1.66631	0.236229	C	A	44204	363150	459782	605119	467930	456282	337320	420224	383113	268098	313649	258585	221670	604350	417692	381324	673873	264891	1.33698e+06	507494	472641	443591
Q7Z4W1	DCXR	L-xylulose reductase	8	8	6.74035	0.0343836	0.385384	0.0718786	0.116011	370.77	0.0695558	1.56628	0.744684	C	A	25897	3.97241e+06	4.66035e+06	6.22191e+06	3.68488e+06	5.41803e+06	4.76652e+06	3.82116e+06	5.38862e+06	3.36086e+06	3.1811e+06	2.15807e+06	4.51717e+06	5.16698e+06	5.58921e+06	3.95401e+06	4.0744e+06	8.46056e+06	4.68511e+06	6.61484e+06	5.38629e+06	5.96273e+06
O95865	DDAH2	N(G),N(G)-dimethylarginine dimethylaminohydrolase 2	1	1	4.83509	0.0891403	0.385384	0.241245	0.177804	77.45	0.0818276	2.22221	0.760082	B	C	29625	53292.2	68228.3	30702.9	67907.1	30512.7	79652.5	67216.6	30300.9	47759	56320.1	46668.6	43946.8	76260.1	88422.6	82816.8	49695.3	4418.87	18560.5	60575.9	15383.7	54575.4
Q16531	DDB1	DNA damage-binding protein 1	2	2	0.315789	0.85394	0.953851	0.827877	0.947319	81.76	0.368574	1.07671	0.114681	B	A	126887	41440.9	44620	43671.2	55444.6	45136.4	33753.7	37361.3	20738.3	57961.1	37090.6	44041.5	72337.1	25770.8	46741	26946.6	51304.7	16643.9	27711.8	57386.6	8796.17	107818
P39656	DDOST	Dolichyl-diphosphooligosaccharide--protein glycosyltransferase 48 kDa subunit	2	2	1.46053	0.481782	0.470502	0.744515	0.947319	100.68	0.367965	1.12807	0.10362	C	A	50769	178927	195535	201843	183683	188742	180817	194074	190430	162027	207906	123734	186234	214201	245057	222133	110051	277637	173398	173263	194396	190519
P30046	DDT	D-dopachrome decarboxylase	2	2	2.78684	0.248225	0.654016	0.241245	0.744994	117.87	0.245973	1.40052	0.254156	C	A	12704	2.01276e+06	2.37257e+06	2.81891e+06	3.08496e+06	2.54594e+06	1.73786e+06	1.84882e+06	1.92153e+06	1.23562e+06	2.45388e+06	1.2735e+06	1.33226e+06	3.09291e+06	1.78612e+06	2.06435e+06	3.58721e+06	1.62233e+06	3.25326e+06	2.48992e+06	4.02435e+06	2.7047e+06
Q92499	DDX1	ATP-dependent RNA helicase DDX1	1	1	0.358772	0.835783	1	0.988256	0.614913	52.89	0.409557	1.22227	0.0763569	C	B	82380	84025.1	73470.1	89800.2	147798	97092.5	58680.7	73365.2	79228.3	56884.3	85196.2	73955.3	25665.4	104692	84866	59856.4	92270.2	39882.8	26508.8	123702	136459	122448
Q13838	DDX39B	Spliceosome RNA helicase DDX39B	3	3	3.03246	0.219538	1	0.137791	0.614913	125.92	0.193903	1.29918	0.377124	C	A	48960	313084	336790	406752	305359	329656	308381	316943	259378	352979	269418	362557	234263	290251	497207	356027	306201	391025	275966	353049	518866	494857
O00571	DDX3X	ATP-dependent RNA helicase DDX3X	1	1	1.7193	0.423311	0.654016	0.470502	0.86047	66.19	0.346043	1.43957	0.12022	C	A	73198	43172.6	50066	62149.8	40370.9	101305	30253.1	37205	42602.6	8622.18	27804.2	57217.7	55625.8	68753.7	24731.5	52430.2	48788.7	40937.9	15644.9	64312	106632	83222.7
Q9UJV9	DDX41	Probable ATP-dependent RNA helicase DDX41	1	1	0.51873	0.771541	0.786882	0.95335	0.857266	34.63	0.367489	1.34217	0.112984	B	A	69793	8066.72	10826.9	8785.52	7648.42	24436.9	8576.57	1829.56	9529.13	0	3043.74	9469.37	9660.66	14620.3	22839	7014.7	0	0	0	14927.2	22776.6	6223.83
Q16698	DECR1	2,4-dienoyl-CoA reductase, mitochondrial	16	16	3.20088	0.201808	0.561228	0.184412	0.86047	1242.3	0.250869	1.15672	0.240095	C	A	36045	7.02333e+07	7.64445e+07	8.12402e+07	7.12411e+07	6.06154e+07	68016026	7.28642e+07	8.47731e+07	6.52964e+07	7.86421e+07	6.04179e+07	8.70609e+07	7.52714e+07	7.26803e+07	5.34634e+07	9.37464e+07	7.58809e+07	8.5886e+07	7.54515e+07	7.03767e+07	9.8606e+07
P17661	DES	Desmin	49	43	2.08509	0.352557	0.308445	0.899169	0.614913	4316.52	0.267643	1.19927	0.247686	C	B	53503	8.69987e+08	7.43805e+08	8.92025e+08	6.72388e+08	8.54422e+08	6.95049e+08	7.24228e+08	9.91569e+08	1017061111	784864823	1220310527	6.64798e+08	9.36015e+08	5.29825e+08	961915427	6.26469e+08	1167855486	8.6398e+08	898709466	6.96735e+08	8.32846e+08
P35613	BSG	Basigin	2	2	9.7193	0.0077532	0.899169	0.0149633	0.0244861	95.07	0.0114821	1.58141	0.995591	C	A	42174	2.00748e+06	2.10655e+06	3.17464e+06	1.98841e+06	1.74855e+06	2.30322e+06	2.15839e+06	1.83312e+06	1.60467e+06	2.57799e+06	1.84548e+06	2.13642e+06	2.21849e+06	2.52805e+06	1.8091e+06	1.84066e+06	3939191	3.5646e+06	2.73912e+06	2.57477e+06	3.05552e+06
Q9BTZ2	DHRS4	Dehydrogenase/reductase SDR family member 4	2	2	1.46053	0.481782	0.385384	0.953851	0.86047	160.24	0.303977	1.18256	0.154975	C	A	29518	884104	1.03236e+06	1.0455e+06	929417	714404	934922	894571	1.03395e+06	841101	793500	930968	973996	1.12739e+06	1.32489e+06	915760	819776	1.74903e+06	702106	1.04269e+06	806132	927556
Q9NR28	DIABLO	Diablo homolog, mitochondrial	3	2	6.61404	0.0366252	0.241245	0.561228	0.0244861	193.97	0.19867	1.72764	0.414672	C	B	27114	636955	426201	736319	1.47062e+06	229403	413573	659525	545662	529736	724678	522446	490515	328604	453395	420337	438152	587483	570751	1.08157e+06	524055	917733
P10515	DLAT	Dihydrolipoyllysine-residue acetyltransferase component of pyruvate dehydrogenase complex, mitochondrial	16	16	6.44298	0.0398955	0.899169	0.0501952	0.116011	1209.39	0.0722322	1.38668	0.766785	C	A	68953	2.85493e+07	2.91591e+07	3.95887e+07	2.35724e+07	2.75581e+07	2.88335e+07	2.34083e+07	3.20772e+07	2.55682e+07	2.98037e+07	3.75735e+07	3.26337e+07	2.87053e+07	2.97699e+07	3.42869e+07	2.03998e+07	5.44196e+07	4.14933e+07	3.39517e+07	3.14884e+07	3.65905e+07
P09622	DLD	Dihydrolipoyl dehydrogenase, mitochondrial	13	13	6.09474	0.0474837	0.470502	0.0501952	0.36328	1003.98	0.0693432	1.30883	0.756526	C	A	54143	4.64089e+07	5.12262e+07	6.07413e+07	4.67406e+07	4.5091e+07	3.95886e+07	4.33492e+07	5.141e+07	4.4278e+07	5.00105e+07	5.08034e+07	5.29992e+07	4.70343e+07	4.45111e+07	4.5883e+07	6.57034e+07	7.64383e+07	6.46887e+07	5.92758e+07	4.65161e+07	5.67876e+07
P36957	DLST	Dihydrolipoyllysine-residue succinyltransferase component of 2-oxoglutarate dehydrogenase complex, mitochondrial	12	12	7.14474	0.0280892	0.137791	0.0501952	0.614913	887.69	0.0795552	1.20099	0.687734	C	A	48724	3.94088e+07	4.25561e+07	4.73295e+07	3.87856e+07	3.53811e+07	3.82382e+07	3.77719e+07	4.31489e+07	4.09119e+07	3.98483e+07	4.11844e+07	4.64465e+07	4.03603e+07	4.19973e+07	4.10757e+07	4.29004e+07	6.09362e+07	4.07971e+07	4.415e+07	4.14544e+07	4.93096e+07
Q99766	DMAC2L	ATP synthase subunit s, mitochondrial	1	1	0.295614	0.862598	1	0.899169	0.86047	57.81	0.327443	1.27856	0.158532	B	C	24850	116020	125301	98001.4	137784	118099	76218.7	80016.3	111439	113993	82623.8	207986	106899	69486.2	97133.7	150443	202544	155104	41846	112653	57218.9	123185
P11532	DMD	Dystrophin	46	45	8.15526	0.0169476	0.100648	0.241245	0.0430351	2798.37	0.0375536	1.2239	0.95345	C	B	426484	2.17175e+07	1.9359e+07	2.36934e+07	2.26656e+07	2.10879e+07	2.05989e+07	2.11073e+07	2.01835e+07	2.24868e+07	2.1728e+07	2.38817e+07	1.99421e+07	2.18968e+07	1.75264e+07	2.03448e+07	1.70847e+07	2.11011e+07	2.21474e+07	2.56702e+07	2.3881e+07	2.56676e+07
O60884	DNAJA2	DnaJ homolog subfamily A member 2	1	1	1.47456	0.478413	0.654016	0.899169	0.483958	33.98	0.224394	1.56044	0.34166	B	C	45717	25182.5	30942.5	19829.3	18661.7	28083.6	30090.1	24483.8	25025.2	25529.5	22950.2	26635.5	19633.5	32618.8	24553.7	26698	51208.2	24330.5	657.433	14833.9	30568.1	28756.7
Q96EY1	DNAJA3	DnaJ homolog subfamily A member 3, mitochondrial	1	1	9.48158	0.00873175	0.561228	0.0228992	0.0244861	73.38	0.0415646	1.60795	0.888129	C	A	52456	146324	162834	235281	98272.2	155948	117786	94532	178700	133549	158624	233177	186562	140899	169453	144991	172265	237142	287230	251587	190435	210013
Q9UDY4	DNAJB4	DnaJ homolog subfamily B member 4	1	1	2.97632	0.225788	0.953851	0.137791	0.614913	37.95	0.255508	1.61778	0.264881	B	C	37783	164555	174052	107587	52863	129426	153918	176940	171328	274583	134276	223103	98666	213204	75629.2	225040	257720	42565.1	112803	156614	106054	119898
Q9NVH1	DNAJC11	DnaJ homolog subfamily C member 11	1	1	2.40789	0.300008	0.654016	0.241245	0.994004	61.08	0.2016	1.3331	0.320921	C	A	63239	2.41542e+06	3.05317e+06	3.21999e+06	2.98373e+06	2.67149e+06	2.39077e+06	2.25993e+06	2.95132e+06	2.10751e+06	2.31608e+06	1.64252e+06	2.77377e+06	4.02182e+06	4.18895e+06	2.11961e+06	2.1617e+06	2.14814e+06	2.57269e+06	4.17234e+06	3.83408e+06	3.3727e+06
O00429	DNM1L	Dynamin-1-like protein	5	5	3.28772	0.193233	0.827877	0.184412	0.483958	399.18	0.228045	1.53972	0.296001	C	A	81826	556234	667736	856446	796569	891221	246366	338941	540825	608385	425419	602144	304048	1.08421e+06	430541	582830	937046	504458	1.15748e+06	1.15247e+06	800286	667538
P50570	DNM2	Dynamin-2	1	1	5.31316	0.0701879	0.308445	0.137791	0.26016	52.79	0.122504	1.4515	0.528292	C	A	98003	63460.4	74904.7	92113.1	66188.9	40683.3	53015.9	81720.2	63630.9	67507.8	54718.1	80218.3	80549.5	87402.3	74998.6	62918.6	68654.5	94689.2	129067	92596.1	51955.9	92256.6
O43598	DNPH1	2'-deoxynucleoside 5'-phosphate N-hydrolase 1	1	1	0.821053	0.663301	0.744515	0.744515	0.947319	75.02	0.273963	1.55292	0.197836	B	A	19097	373186	579529	500025	409471	358667	327128	411027	359515	358853	382448	378383	1.05845e+06	540893	258881	355323	684099	218355	575799	601971	772045	331956
Q07507	DPT	Dermatopontin	1	1	2.67456	0.262559	0.899169	0.184412	0.744994	41.04	0.249154	1.2893	0.247319	C	A	23989	4.34366e+06	4.91763e+06	5.60027e+06	3.31856e+06	5.40692e+06	4.11342e+06	3.75476e+06	2.75112e+06	4.81089e+06	3.19915e+06	7.39443e+06	4.09146e+06	2.72372e+06	6.77822e+06	6.41893e+06	4.57584e+06	6.94439e+06	4.9271e+06	6.19184e+06	4.44655e+06	5.49144e+06
Q16555	DPYSL2	Dihydropyrimidinase-related protein 2	9	7	4.17632	0.123915	0.241245	0.184412	0.994004	489.11	0.168586	1.16516	0.38553	A	B	62255	3.48234e+06	2.98873e+06	3.02148e+06	3.37697e+06	2.63003e+06	3.38668e+06	3.79779e+06	3.75481e+06	4.19816e+06	3.13331e+06	3.58098e+06	2.88089e+06	3.60207e+06	2.89467e+06	3.26558e+06	2.30042e+06	3.37905e+06	2.90007e+06	2.7246e+06	2.82482e+06	3.27886e+06
Q14195	DPYSL3	Dihydropyrimidinase-related protein 3	3	1	3.99298	0.135811	0.385384	0.137791	0.947319	157.64	0.230795	1.71165	0.295885	A	C	61924	77805	51346.5	45456.3	69181.5	67073.2	74102.8	103826	47288.2	94868.8	99060	67039.4	109414	17359.3	46366.4	67527.7	16065.2	16649.2	0	63785.2	84319.4	62527.5
Q02487	DSC2	Desmocollin-2	1	1	0.639474	0.72634	0.744515	0.827877	0.994004	97.44	0.394131	1.1082	0.0844814	C	A	99899	135287	149348	149925	177365	159267	135456	161696	110286	89567.2	148048	100611	106622	189782	114821	143667	191850	110126	167101	209952	152781	109663
Q14126	DSG2	Desmoglein-2	2	1	0.719298	0.697921	0.654016	0.953851	0.86047	105.6	0.376972	1.12475	0.110558	C	B	122218	942061	912492	1.02633e+06	1.09383e+06	871942	806949	939800	842744	1.05625e+06	839301	1.08567e+06	745047	988351	1.25401e+06	818724	756325	1.48654e+06	977139	714060	1.05324e+06	900660
P15924	DSP	Desmoplakin	60	60	2.47719	0.289791	0.899169	0.385384	0.36328	3675.47	0.221078	1.11277	0.351035	C	B	331569	5.05584e+07	4.93242e+07	5.48864e+07	4.98075e+07	4.20258e+07	5.22505e+07	5.33878e+07	5.05135e+07	4.78933e+07	5.28285e+07	5.57602e+07	4.81994e+07	5.61233e+07	4.09625e+07	5.08293e+07	5.05063e+07	5.26708e+07	6.00519e+07	4.75523e+07	5.9324e+07	5.48329e+07
P60981	DSTN	Destrin	3	3	1.09561	0.578216	0.988256	0.654016	0.614913	169.42	0.276962	1.33127	0.23526	B	C	18493	2.95232e+06	3.68127e+06	2.76523e+06	3.36529e+06	3.04154e+06	2.55647e+06	2.83619e+06	2.58786e+06	3.4945e+06	2.74049e+06	2.99626e+06	2.70383e+06	2.8849e+06	2.80841e+06	2.97296e+06	7.03623e+06	2.09485e+06	2.64877e+06	2.49082e+06	2.97499e+06	3.61674e+06
Q9Y4J8	DTNA	Dystrobrevin alpha	5	5	0.42193	0.809802	0.988256	0.827877	0.86047	332.82	0.447616	1.07865	0.053847	C	A	83848	1.20141e+06	1.20181e+06	1.2959e+06	1.21499e+06	1.40693e+06	938557	1.29737e+06	933779	1.34397e+06	1.05107e+06	1.42458e+06	1.294e+06	1.24542e+06	1.12872e+06	1.37713e+06	963779	823372	795291	1.54718e+06	1.51722e+06	1.79643e+06
Q5VZP5	DUSP27	Inactive dual specificity phosphatase 27	1	1	5.67723	0.0585067	0.470502	0.0796132	0.251643	76.57	0.154733	5.39527	0.475831	A	C	130096	36510.5	13665.1	6767.13	7206.97	27000.4	23871.8	30013.2	0	74799	28994.5	100198	12666.8	1753.01	30854.7	23029.2	21.9155	0	0	22954	0	10881.7
P51452	DUSP3	Dual specificity protein phosphatase 3	5	5	1.33421	0.513192	0.561228	0.953851	0.614913	335.72	0.415815	1.22965	0.0768282	C	B	20465	2.04361e+06	1.7373e+06	2.13626e+06	2.16443e+06	2.63476e+06	604199	1.30616e+06	1.8701e+06	2.40338e+06	1.81535e+06	3.5505e+06	1.65628e+06	1.80562e+06	1.17082e+06	2.23346e+06	1.82031e+06	3.03534e+06	1.26906e+06	2.6992e+06	1.32121e+06	2.3565e+06
Q14204	DYNC1H1	Cytoplasmic dynein 1 heavy chain 1	16	16	3.17982	0.203944	0.827877	0.241245	0.36328	760.13	0.192168	1.13553	0.37763	C	A	532072	4.77336e+06	4.90707e+06	5.42032e+06	5.5507e+06	4.48169e+06	4.03844e+06	4.72701e+06	4.56307e+06	5.49066e+06	4.2083e+06	5.12705e+06	4.82654e+06	4.81145e+06	4.61218e+06	5.84559e+06	4.4396e+06	4.80526e+06	5.31549e+06	5.50402e+06	5.1079e+06	6.36893e+06
Q8TF09	DYNLRB2	Dynein light chain roadblock-type 2	1	1	6.52982	0.0382003	0.953851	0.0228992	0.26016	63.41	0.15459	1.53216	0.471253	C	A	10848	255202	295256	391011	340186	328862	238867	294817	153701	355266	175278	154637	128900	295317	242675	298173	511213	356534	431111	464270	339393	363747
O75923	DYSF	Dysferlin	3	3	5.60088	0.0607834	0.827877	0.0718786	0.177804	167	0.0661781	1.27909	0.806482	A	C	237144	878454	870031	686781	805584	795073	855952	763772	843057	942582	924078	1.09753e+06	902537	758603	777542	1.09316e+06	818316	585478	589506	635320	864162	759441
Q5JPH6	EARS2	Probable glutamate--tRNA ligase, mitochondrial	1	1	1.29825	0.522504	0.953851	0.470502	0.744994	53.34	0.317939	1.26497	0.156257	A	C	58652	142099	139438	112334	102656	172020	109698	121813	146076	150685	94580.8	239261	65822.1	137107	174707	124856	194696	84017.1	69003.3	133880	138237	136532
Q13011	ECH1	Delta(3,5)-Delta(2,4)-dienoyl-CoA isomerase, mitochondrial	16	14	6.88421	0.0319973	0.308445	0.0501952	0.26016	1298.38	0.173311	1.40117	0.382799	C	A	35793	3.2069e+07	3.92663e+07	4.49342e+07	3.59924e+07	2.71023e+07	3.01366e+07	4.35237e+07	3.21992e+07	3.73178e+07	4.06108e+07	9.66902e+06	4.46957e+07	3.88847e+07	4.39666e+07	3.45433e+07	3.42414e+07	5.05837e+07	4.60676e+07	3.8293e+07	5.02829e+07	3.94439e+07
Q86YB7	ECHDC2	Enoyl-CoA hydratase domain-containing protein 2, mitochondrial	2	1	4.06404	0.131071	0.561228	0.470502	0.116011	106.65	0.221063	1.65981	0.3581	C	B	31106	249484	200515	332816	272844	256415	413221	256439	306433	92586	298881	99055.6	308784	205156	232156	193573	62905.4	372574	280498	406771	398924	205312
P30084	ECHS1	Enoyl-CoA hydratase, mitochondrial	9	9	6.40088	0.0407443	0.953851	0.0718786	0.0722889	703.18	0.0859266	1.25776	0.72426	C	B	31367	9.93253e+06	9.90957e+06	1.24639e+07	1.11095e+07	9.09295e+06	8.06948e+06	9.35713e+06	1.21947e+07	8.94462e+06	1.20013e+07	8.69064e+06	1.16847e+07	1.05785e+07	8.38334e+06	8.31268e+06	1.05885e+07	1.38271e+07	1.41754e+07	1.08784e+07	1.11487e+07	1.22898e+07
Q02978	SLC25A11	Mitochondrial 2-oxoglutarate/malate carrier protein	12	11	6.35088	0.0417758	0.385384	0.0342808	0.614913	848.19	0.155463	1.56674	0.41815	C	A	34040	1.61955e+07	2.18032e+07	2.53741e+07	2.36558e+07	2.2155e+07	1.72675e+07	1.69102e+07	2.08259e+07	7.35422e+06	1.76193e+07	3.77584e+06	1.9253e+07	2.46719e+07	2.8257e+07	1.49262e+07	2.19079e+07	2.2397e+07	3.15822e+07	2.44724e+07	2.15587e+07	2.68604e+07
O75521	ECI2	Enoyl-CoA delta isomerase 2, mitochondrial	2	2	3.83246	0.147161	0.385384	0.184412	0.744994	127.34	0.140249	1.3001	0.4659	C	A	43557	1.09559e+06	1.32296e+06	1.42437e+06	1.35881e+06	1.29377e+06	1.12708e+06	1.00141e+06	1.48267e+06	774749	961910	764289	1.70095e+06	1.17176e+06	1.30773e+06	986833	1.44754e+06	1.40072e+06	1.26127e+06	1.45279e+06	1.26342e+06	1.74364e+06
Q5VTE0	EEF1A1P5	Putative elongation factor 1-alpha-like 3	8	1	1.39298	0.498331	0.654016	0.953851	0.483958	470.8	0.369073	1.17128	0.114648	C	B	50153	1.15489e+06	1.00802e+06	1.18067e+06	736846	1.32625e+06	1.47502e+06	880799	770856	1.51396e+06	1.06635e+06	1.46904e+06	724404	1.01386e+06	914110	1.43956e+06	948175	776294	1.08019e+06	1.63174e+06	1.04373e+06	1.37141e+06
Q05639	EEF1A2	Elongation factor 1-alpha 2	12	5	2.73772	0.254397	0.988256	0.184412	0.614913	743.87	0.352317	1.34633	0.125237	C	A	50438	1.95483e+07	2.12984e+07	2.63184e+07	2.21809e+07	2.41517e+07	1.58332e+07	2.25154e+07	1.9248e+07	14878622	1.80791e+07	1.94997e+07	1.42572e+07	2.59008e+07	1.45574e+07	1.96408e+07	3.21354e+07	9.02095e+06	2.82636e+07	3.78689e+07	2.99653e+07	2.64734e+07
P29692	EEF1D	Elongation factor 1-delta	3	3	1.7693	0.412859	0.827877	0.561228	0.483958	191.97	0.154067	1.39101	0.515095	C	B	31103	1.27026e+06	1.2276e+06	1.70759e+06	1.41243e+06	1.09225e+06	1.2258e+06	1.34225e+06	960075	1.41545e+06	1.46589e+06	1.24796e+06	1.18799e+06	1.58412e+06	882154	1.23859e+06	1.24512e+06	1.08891e+06	1.86059e+06	2.1228e+06	1.19979e+06	2.26587e+06
O43324	EEF1E1	Eukaryotic translation elongation factor 1 epsilon-1	2	2	2.09211	0.351322	0.988256	0.308445	0.614913	83.12	0.217012	1.32383	0.341581	A	C	19798	83975.3	78803.1	63433.7	82344.3	74083.1	25705.1	122761	65498.6	150027	59428	91955.6	50512	34062.3	100083	81545	127814	0	12196.4	36923.2	56365.2	211684
P26641	EEF1G	Elongation factor 1-gamma	5	5	6.82456	0.0329659	0.988256	0.0718786	0.0430351	315.35	0.0695558	1.34679	0.787353	C	B	50087	1.50202e+06	1.48906e+06	2.00546e+06	1.75503e+06	1.13283e+06	1.4882e+06	1.39485e+06	1.55285e+06	1.28196e+06	1.41038e+06	2.00007e+06	1.25004e+06	1.65398e+06	1.5401e+06	1.46006e+06	1.54112e+06	1.75933e+06	1.93137e+06	1.98187e+06	1.61548e+06	2.73926e+06
P25789	PSMA4	Proteasome subunit alpha type-4	3	3	8.09211	0.0174913	0.744515	0.00956597	0.26016	143.2	0.0386218	1.53064	0.903233	C	A	29465	1.26404e+06	1.45337e+06	1.9348e+06	1.32657e+06	1.09985e+06	1.17767e+06	1.30849e+06	1.2508e+06	1.23616e+06	1.36082e+06	1.352e+06	1.25905e+06	1.22036e+06	1.5644e+06	1.24427e+06	1.97878e+06	2.938e+06	1.55057e+06	1.67789e+06	1.67114e+06	1.8364e+06
Q12805	EFEMP1	EGF-containing fibulin-like extracellular matrix protein 1	1	1	3.57193	0.167635	0.827877	0.100648	0.744994	51.75	0.245973	1.75311	0.25603	A	C	54604	481544	446477	274680	324959	347028	419034	484785	513812	693699	200343	868688	248873	482213	392063	984711	124526	127502	280659	340964	332969	291307
Q9NZN4	EHD2	EH domain-containing protein 2	18	17	6.3193	0.0424406	1	0.0501952	0.116011	1175.55	0.0346134	1.68872	0.942665	C	A	61123	9.51095e+06	9.82187e+06	1.60613e+07	8.36611e+06	1.13385e+07	9.32937e+06	1.18133e+07	1.0388e+07	8.47921e+06	8.7474e+06	7.62571e+06	1.09249e+07	8.32124e+06	1.02447e+07	7.53271e+06	1.20858e+07	1.86905e+07	1.11969e+07	1.06839e+07	2.23991e+07	1.73363e+07
Q9H223	EHD4	EH domain-containing protein 4	6	5	2.98246	0.225096	0.241245	0.988256	0.36328	377.15	0.228806	1.19972	0.332595	C	B	61137	2.45908e+06	2.1422e+06	2.57004e+06	2.93299e+06	2.69088e+06	2.10911e+06	2.53691e+06	2.0373e+06	2.88121e+06	2.11629e+06	2.36794e+06	2.28396e+06	2.01555e+06	1.89842e+06	2.20571e+06	2.30736e+06	2.14456e+06	2.46369e+06	3.49343e+06	2.02901e+06	2.7195e+06
Q13835	PKP1	Plakophilin-1	1	1	7.27719	0.0262892	0.137791	0.0342808	0.947319	40.53	0.0972849	1.55069	0.581381	C	A	82808	1.05565e+06	1.54158e+06	1.63698e+06	1.32621e+06	1.16173e+06	1.20453e+06	1.06029e+06	1.50525e+06	650856	1.15193e+06	384377	1.29248e+06	1.76935e+06	1.61547e+06	1.07695e+06	1.95365e+06	1.64898e+06	1.94437e+06	1.75952e+06	1.17608e+06	1.65595e+06
Q2VIR3	EIF2S3B	Eukaryotic translation initiation factor 2 subunit 3B	1	1	1.21907	0.543604	0.384376	0.988126	0.947319	74.27	0.31618	1.45649	0.158461	B	A	51196	84443.3	122991	98629.9	23582.9	143055	130875	207201	88031.4	0	82801.9	0	95210.9	147109	175182	106259	91195.7	0	28854.7	128933	207154	128208
Q9UBQ5	EIF3K	Eukaryotic translation initiation factor 3 subunit K	1	1	0.737719	0.691522	0.988256	0.654016	0.86047	57.86	0.329564	1.18721	0.139937	C	A	25043	768589	816266	912479	683432	660243	687569	667921	554472	1.21647e+06	399967	1.27864e+06	464834	974593	652347	1.0186e+06	970958	621902	895069	1.01977e+06	935671	1.08998e+06
Q14240	EIF4A2	Eukaryotic initiation factor 4A-II	8	8	0.197368	0.906029	0.988256	0.953851	0.86047	482.8	0.413552	1.05419	0.0790759	B	C	46373	3.20373e+06	3.33577e+06	3.1643e+06	3.57737e+06	3.48584e+06	3.14683e+06	3.54526e+06	2.73723e+06	3.05088e+06	2.89429e+06	3.19211e+06	3.03853e+06	3.50045e+06	2.8503e+06	3.01225e+06	4.27731e+06	3.43001e+06	2.82032e+06	2.63872e+06	3.17738e+06	3.75505e+06
P63241	EIF5A	Eukaryotic translation initiation factor 5A-1	3	3	2.02456	0.363389	0.470502	0.470502	0.994004	195.72	0.28608	1.45311	0.176682	B	A	16821	662420	962570	885180	998455	939256	380729	592272	515513	623385	552369	697381	372550	1.07294e+06	864924	787916	1.71452e+06	634434	441511	925212	1.22447e+06	1.20027e+06
P15502	ELN	Elastin	1	1	0.335159	0.845709	0.951234	0.818842	0.993618	75.42	0.455616	2.45904	0.050218	B	A	68355	31377.3	77157.9	75041.2	27429.5	71590.1	0	0	55134.1	72681.5	0	24182.9	61650	0	0	282473	41666.8	0	106841	219678	0	48686.3
Q15370	ELOB	Elongin-B	1	1	12.2114	0.00223012	0.0342808	0.00956597	0.177804	37.23	0.0222543	1.68535	0.956889	C	A	13125	125988	186447	212334	107746	121391	83012.5	86547.3	160130	137669	152568	158838	150555	164890	191259	172270	253261	267789	207776	196586	196434	193086
Q9Y6C2	EMILIN1	EMILIN-1	2	2	9.15877	0.0102612	0.308445	0.0342808	0.0430351	107.98	0.0386218	1.79223	0.945423	C	B	106630	133830	104871	187953	153664	161196	133384	153990	96858.6	121664	126691	123194	57669.5	117974	146736	127470	74506.8	196479	222258	193145	192426	135457
Q9BXX0	EMILIN2	EMILIN-2	1	1	0.81276	0.666057	0.638094	0.896474	0.940276	38.92	0.343483	1.79546	0.126656	B	C	115615	8539.87	15193	8461.86	4834.36	9296.45	7665.47	13335.1	9794.15	0	0	23393.4	0	70372	5592.84	0	0	28958.5	5547.29	0	7803.56	0
O95834	EML2	Echinoderm microtubule-associated protein-like 2	1	1	0.765789	0.681885	0.953851	0.561228	0.994004	70.99	0.294006	1.16229	0.17113	A	C	70634	927341	845308	797858	1.00565e+06	701149	742912	915881	1.0417e+06	1.32683e+06	736657	947945	751110	758941	729627	1.0491e+06	937766	766897	931086	694285	769388	827633
P06733	ENO1	Alpha-enolase	13	12	8.17193	0.0168069	0.0342808	0.0718786	0.947319	1104.04	0.0695558	1.15706	0.700596	A	B	47139	2.09061e+07	1.80682e+07	1.84605e+07	2.1459e+07	1.8496e+07	1.9828e+07	2.44715e+07	2.05049e+07	2.16821e+07	2.07595e+07	2.00473e+07	1.82471e+07	1.69492e+07	1.54797e+07	1.96272e+07	2.0038e+07	1.75455e+07	1.6446e+07	1.99273e+07	1.85177e+07	1.98659e+07
P13929	ENO3	Beta-enolase	17	15	0.214035	0.89851	0.827877	1	0.994004	1482.45	0.43478	1.03896	0.0639467	C	B	46957	4.24286e+07	4.12964e+07	4.29055e+07	4.15485e+07	4.63864e+07	3.32479e+07	4.56222e+07	4.93095e+07	4.21655e+07	4.90757e+07	3.20729e+07	4.77004e+07	4.05282e+07	3.92073e+07	3.31273e+07	45918632	4.27466e+07	4.26951e+07	3.80991e+07	3.91599e+07	5.18268e+07
P16452	EPB42	Erythrocyte membrane protein band 4.2	1	1	2.98246	0.225096	0.654016	0.470502	0.26016	76.33	0.150025	3.78255	0.551101	C	B	76961	50770.4	33656.8	127309	47703.9	42507.4	69757.1	54849.7	16570.6	104067	60093.5	10614.1	42710.7	47758.9	54896.7	19467.8	3449.85	327949	40451.4	138592	86346.9	43203.3
Q9UM22	EPDR1	Mammalian ependymin-related protein 1	1	1	4.93421	0.0848301	0.988256	0.0501952	0.36328	66.47	0.101449	1.53879	0.659174	C	A	25421	1.27012e+06	1.28969e+06	1.95445e+06	1.40005e+06	1.29649e+06	1.18032e+06	1.00176e+06	1.6385e+06	1.09924e+06	1.68871e+06	855858	951798	781531	1.67121e+06	1.17384e+06	1.87008e+06	3.03912e+06	1.45045e+06	1.57574e+06	1.86255e+06	1.84436e+06
P07099	EPHX1	Epoxide hydrolase 1	1	1	2.5614	0.277842	0.308445	0.470502	0.994004	40.18	0.307314	1.29776	0.151311	C	A	52915	146690	190259	190369	130332	211307	150402	119742	227309	135673	128748	70010.4	205507	179940	277957	135563	152330	66477.7	196672	151497	230695	306505
P34913	EPHX2	Bifunctional epoxide hydrolase 2	1	1	7.78246	0.0204203	0.184412	0.308445	0.0244861	46.56	0.10539	3.65086	0.674235	B	C	62575	36247.4	68356.9	18723.5	14513.1	52035	23038.6	30413.9	44173	10057.5	84033.4	31714.3	40818.1	81974.7	54546.3	42316.4	122129	40187.7	131.599	29439	3956.02	19903.3
P07814	EPRS1	Bifunctional glutamate/proline--tRNA ligase	2	1	2.12719	0.345212	0.744515	0.308445	0.86047	104.4	0.410798	1.33153	0.0740215	B	A	170483	108890	144990	139632	146994	108409	66997	170174	87358.8	128641	135512	27033.9	28214.3	139904	164749	93648.8	298433	38353.6	167045	181197	159452	152111
Q6QEF8	CORO6	Coronin-6	1	1	6.23889	0.0441816	0.744515	0.0497874	0.175953	37.78	0.0751537	3.23693	0.750879	A	C	52729	60302	46184.4	18629.4	57053.7	41349.5	41402.4	44602.2	62071.2	76366.3	57820.3	101750	27545.7	53049.4	63505.7	64046.8	22774.5	0	0	8134.81	42489.1	42523
P10768	ESD	S-formylglutathione hydrolase	6	6	5.14035	0.0765221	0.184412	0.184412	0.36328	326.61	0.217012	1.48478	0.305527	C	A	31442	4.26453e+06	5.07719e+06	6.33188e+06	3.56339e+06	3.94846e+06	4.39852e+06	4.75348e+06	4.7112e+06	3.98901e+06	4.65226e+06	4.09992e+06	6.56865e+06	5.11015e+06	3.0467e+06	5.28684e+06	5.37361e+06	2.48898e+06	6.97397e+06	8.31414e+06	6.39532e+06	7.48701e+06
Q99714	HSD17B10	3-hydroxyacyl-CoA dehydrogenase type-2	6	6	8.49474	0.0143018	0.899169	0.0342808	0.0244861	720.84	0.0482472	1.52325	0.869647	C	A	26906	4.34089e+06	4.54993e+06	6.61226e+06	3.5946e+06	4.28014e+06	2.84242e+06	3.09441e+06	5.43354e+06	4.54165e+06	5.94915e+06	4.99123e+06	5.02188e+06	4.15309e+06	4.80658e+06	5.01893e+06	3.74917e+06	6.72891e+06	5.69989e+06	8.39085e+06	5.23073e+06	7.01093e+06
P55290	CDH13	Cadherin-13	4	4	7.64211	0.0219047	0.899169	0.0149633	0.177804	372.23	0.0739247	1.49897	0.753107	C	A	78238	6.08716e+06	6.52896e+06	9.12446e+06	7.24341e+06	4.9638e+06	6.84374e+06	7.42384e+06	6.20558e+06	4.01529e+06	5.77146e+06	6.23014e+06	8.85084e+06	8.30146e+06	6.28209e+06	5.38281e+06	3.82761e+06	7.31814e+06	8.76561e+06	1.053e+07	8.30931e+06	1.06992e+07
Q16134	ETFDH	Electron transfer flavoprotein-ubiquinone oxidoreductase, mitochondrial	8	8	1.83246	0.400025	0.470502	0.561228	0.947319	600.77	0.246229	1.12198	0.235306	B	A	68452	1.19513e+07	1.34091e+07	1.31605e+07	1.0349e+07	8.75717e+06	1.23426e+07	1.42082e+07	1.37006e+07	1.06669e+07	1.25762e+07	1.30097e+07	1.65461e+07	1.30168e+07	1.36958e+07	1.27713e+07	1.10157e+07	1.26595e+07	1.45847e+07	1.29188e+07	1.21153e+07	1.35245e+07
Q6IPR1	ETFRF1	Electron transfer flavoprotein regulatory factor 1	1	1	5.92982	0.051565	0.308445	0.0501952	0.744994	38.45	0.11441	2.22983	0.530065	C	A	10857	39515.1	88081.1	88112.1	52288.7	87822	16280.2	14078.5	50928.7	10661.4	66897.7	17163.7	49997.6	107760	56550.6	20045.9	206051	57393.8	107725	64744.5	98305.5	112392
O95571	ETHE1	Persulfide dioxygenase ETHE1, mitochondrial	1	1	1.21404	0.544974	0.470502	0.953851	0.86047	59.26	0.395033	1.10706	0.0830845	B	A	27855	157084	173902	166168	175686	141127	147636	199260	146993	200906	138768	106299	181428	154180	224585	106422	202894	189005	183349	135961	142127	180397
Q01844	EWSR1	RNA-binding protein EWS	1	1	0.864035	0.649198	0.899169	0.654016	0.86047	34.16	0.243684	1.49786	0.288677	B	C	68436	96120.9	105233	70255.9	104948	75325.9	137410	104384	75921.4	90384.9	92329.1	88263.9	73542.5	106664	80735.4	59559.9	205665	55819.5	0	81988.2	96157.3	117314
Q9Y2C4	EXOG	Nuclease EXOG, mitochondrial	1	1	1.0114	0.603082	0.744515	0.654016	0.947319	37.09	0.27972	1.2707	0.205392	A	C	41059	29127.2	22935.9	22922.2	53379.5	28162.1	22327.3	29793	47869.6	2874.12	29003.8	19608	29093.6	11890.6	11466.6	9532.28	52696.1	197.662	2783.16	27752.4	24768.8	59109.1
P15311;Q5TZA2	EZR	Ezrin	15	7	8.28158	0.0159103	0.308445	0.0718786	0.0430351	883.9	0.0350917	1.8671	0.950336	C	B	69370	3.62481e+06	3.28517e+06	6.13374e+06	3.39194e+06	3.57365e+06	3.38629e+06	4.13635e+06	4.73946e+06	3.61588e+06	3.44853e+06	2.70634e+06	2.55946e+06	4.1505e+06	3.35205e+06	3.12983e+06	3.23399e+06	3.53908e+06	8.26982e+06	8.79184e+06	4.65767e+06	5.41029e+06
P00734	F2	Prothrombin	1	1	5.67258	0.058643	1	0.0485704	0.196099	39.66	0.0526594	17.047	0.836628	B	C	69992	14185.1	20960.9	1229.6	4703.81	25201.1	37445.1	25210.1	4673.9	2458.4	5938.76	7849.91	1330.89	0	10562.1	28964.5	63947	166.546	5981.44	0	0	0
P00740	F9	Coagulation factor IX	1	1	2.97632	0.225788	0.988256	0.308445	0.26016	33.77	0.246117	1.44995	0.263415	C	A	51745	142436	158994	206525	179466	153337	58735.3	58967.3	109420	187951	113272	278341	96120.3	326500	136197	112831	123323	279852	199625	262054	150783	140310
P07148	FABP1	Fatty acid-binding protein, liver	1	1	0.513158	0.773694	0.899169	0.953851	0.744994	60.35	0.413693	1.4934	0.0790713	A	C	14199	61578.2	49517.4	41233.6	50359.5	11353.1	9188.39	12464.5	44731.9	37453.7	151538	175537	86811.6	17930.4	24876.9	46773.3	71194.7	106665	9749.59	13095.4	45424.2	31233.8
P05413	FABP3	Fatty acid-binding protein, heart	13	12	2.98246	0.225096	0.654016	0.184412	0.86047	1126.72	0.191222	1.17624	0.366582	C	A	14849	2.37897e+08	2.52774e+08	2.79823e+08	2.26122e+08	2.48888e+08	2.61082e+08	2.04386e+08	228232165	2.63993e+08	199825877	2.70645e+08	2.91741e+08	2.77195e+08	190821321	2.40961e+08	2.63152e+08	3.51951e+08	2.66579e+08	261069445	2.4915e+08	2.70363e+08
P15090	FABP4	Fatty acid-binding protein, adipocyte	7	6	1.54737	0.46131	0.744515	0.744515	0.483958	538.96	0.288832	1.20848	0.213864	C	B	14710	3.32638e+06	2.9308e+06	3.54183e+06	2.76318e+06	2.67951e+06	3.17562e+06	3.46186e+06	3.39824e+06	4.95672e+06	2.87832e+06	3.29762e+06	2.96721e+06	3.52894e+06	2.42591e+06	2.37086e+06	3.3611e+06	4.408e+06	3.65681e+06	2.30906e+06	4.09668e+06	3.2386e+06
Q01469	FABP5	Fatty acid-binding protein 5	2	2	2.67456	0.262559	0.899169	0.184412	0.744994	109.26	0.28608	1.20035	0.198183	C	A	15155	2.96893e+06	3.11005e+06	3.56374e+06	2.69524e+06	2.72232e+06	3.55534e+06	3.682e+06	3.66468e+06	2.60417e+06	3.15817e+06	1.66952e+06	2.97697e+06	4.14278e+06	3.3225e+06	1.90582e+06	3.20218e+06	3.74567e+06	2.76469e+06	3.86593e+06	3.13862e+06	4.3038e+06
Q6P587	FAHD1	Acylpyruvase FAHD1, mitochondrial	2	2	1.64298	0.439775	0.953851	0.385384	0.744994	124.5	0.33134	1.24171	0.149497	C	A	24827	463747	487403	575841	451630	532234	448042	441072	675805	316845	467051	377294	518953	698601	245544	335969	637948	341051	652283	580214	474278	831379
Q96GK7	FAHD2A	Fumarylacetoacetate hydrolase domain-containing protein 2A	2	2	0.592982	0.743422	0.899169	0.899169	0.744994	97.74	0.329564	1.09944	0.158525	B	C	34574	780384	807260	734247	796423	847899	768405	735536	726391	877454	904977	585985	754809	775320	924829	765200	816144	648376	575284	575598	919140	952834
Q96A26	FAM162A	Protein FAM162A	3	3	0.877193	0.644941	0.827877	0.654016	0.947319	157.72	0.36282	1.40702	0.111322	C	A	17331	1.6489e+06	1.89395e+06	2.32003e+06	2.69124e+06	2.90687e+06	1.1727e+06	1.26009e+06	1.75283e+06	656505	1.9238e+06	827166	900518	2.78133e+06	2.00801e+06	1.05927e+06	2.72061e+06	609799	2.54609e+06	2.45496e+06	2.48525e+06	3.50405e+06
Q9Y285	FARSA	Phenylalanine--tRNA ligase alpha subunit	3	3	5.13772	0.0766229	0.470502	0.241245	0.116011	166.01	0.110671	1.76115	0.662742	C	B	57528	235270	183496	323164	395556	220654	266526	279279	222142	186226	139917	171863	78683	305579	133941	179711	219565	210122	411936	366340	358678	268742
Q9NSD9	FARSB	Phenylalanine--tRNA ligase beta subunit	1	1	5.88158	0.052824	0.0342808	0.827877	0.26016	42.15	0.293743	1.49134	0.175953	C	B	66074	99547.8	68154.7	101642	125904	120996	97118.4	87266.2	109752	101492	72229.8	81624.1	56996.6	86917.4	79351.7	51853.9	65654.2	17003.6	156314	124075	115678	95138.7
P23142	FBLN1	Fibulin-1	1	1	4.30263	0.116331	0.241245	0.184412	0.86047	34.85	0.233116	1.93407	0.287892	A	C	77162	69329	44333.1	35846.1	96259.1	93198.6	43609.9	92599.9	50835.2	8605.15	76818.8	92705.1	0	3224.51	67237.5	75524.5	75679.1	14698.5	54456.8	58529.8	7949.14	43596.1
P98095	FBLN2	Fibulin-2	1	1	0.42193	0.809802	0.988256	0.827877	0.86047	64.63	0.43478	1.09869	0.0619622	C	A	126489	250561	256511	275288	149556	210579	140829	248139	85794.4	366756	395595	407238	285205	99789.9	197742	469342	230474	316985	419761	107236	266716	265740
P35555	FBN1	Fibrillin-1	4	4	0.0219298	0.989095	1	0.988256	0.947319	161.02	0.444986	1.0728	0.0553051	C	A	312083	7.11339e+06	7.61086e+06	7.63126e+06	3.8672e+06	6.70056e+06	7.21261e+06	8.31544e+06	6.31065e+06	9.29518e+06	6.61355e+06	8.59189e+06	5.69379e+06	6.52701e+06	5.22451e+06	1.01406e+07	1.04684e+07	1.2393e+07	5.14241e+06	8.41596e+06	4.55355e+06	7.65142e+06
O14526	FCHO1	F-BAR domain only protein 1	1	1	0.877193	0.644941	0.561228	0.988256	0.86047	30.29	0.411875	1.14424	0.0784769	B	A	96801	139042	159097	152301	155879	119832	197158	106542	173026	151576	86034.8	122286	176085	190462	205393	90342.7	133202	74941	180596	142290	287431	76248.5
Q96AC1	FERMT2	Fermitin family homolog 2	4	4	2.28158	0.319567	0.654016	0.385384	0.614913	202.66	0.320798	1.12146	0.145458	C	A	77811	1.15649e+06	1.20672e+06	1.29696e+06	939586	1.02301e+06	1.36999e+06	1.11203e+06	1.24504e+06	1.22684e+06	1.13123e+06	1.2042e+06	996112	1.28888e+06	1.17923e+06	1.32324e+06	1.24614e+06	881868	1.21806e+06	1.4791e+06	1.45852e+06	1.44725e+06
P02671	FGA	Fibrinogen alpha chain	4	3	4.86404	0.0878594	0.0718786	0.470502	0.744994	322.06	0.137913	1.39458	0.496928	A	B	94914	2.96097e+06	2.12321e+06	2.58748e+06	1.9877e+06	2.6149e+06	3.28177e+06	3.31471e+06	2.3717e+06	3.44233e+06	2.76996e+06	3.90468e+06	2.60582e+06	1.61534e+06	1.61464e+06	2.28203e+06	2.49821e+06	2.22918e+06	2.61363e+06	3.86727e+06	2.21152e+06	2.01579e+06
P02675	FGB	Fibrinogen beta chain	2	1	2.19298	0.334041	0.470502	0.470502	0.744994	107	0.269516	1.77811	0.206132	A	C	55892	81672	47137	45932	11017.9	69301.7	74992.2	195047	41446.4	86825.2	55141.9	119604	70134.7	60297.7	19190.2	43896.2	42166.5	57228.7	15181	119414	22158	15678
P02679	FGG	Fibrinogen gamma chain	5	5	3.75088	0.153288	0.137791	0.561228	0.744994	314.46	0.19944	1.46125	0.332002	A	B	51479	4.74817e+06	3.24938e+06	3.88042e+06	2.57184e+06	3.44105e+06	5.70016e+06	4.95458e+06	4.02773e+06	4.91878e+06	5.10126e+06	7.26998e+06	3.08783e+06	2.65945e+06	2.25853e+06	3.68153e+06	4.55957e+06	4.77672e+06	2.71092e+06	6.30496e+06	2.93472e+06	2.67479e+06
Q99959	PKP2	Plakophilin-2	25	24	8.54825	0.0139243	0.988256	0.00956597	0.116011	1675.52	0.0386218	1.52752	0.919263	C	A	97355	1.73989e+07	1.85136e+07	2.65771e+07	1.797e+07	1.90215e+07	1.5138e+07	1.56397e+07	1.51522e+07	1.64436e+07	1.85568e+07	21269229	1.4364e+07	2.53824e+07	1.52254e+07	2.01234e+07	1.7473e+07	2.20037e+07	3.56013e+07	3.13845e+07	2.2281e+07	2.1615e+07
P49789	FHIT	Bis(5'-adenosyl)-triphosphatase	1	1	0.37193	0.830303	0.953851	0.827877	0.947319	76.95	0.405545	1.18428	0.0782082	A	B	16848	47126.5	39793.3	40465.3	100751	12629	37535.4	81567.2	13599.1	63611.1	29961	37359	23257.4	17517.4	58266	13954.8	85970.8	69273.5	60885.5	56617.1	10384.2	5165.95
Q13642	FHL1	Four and a half LIM domains protein 1	2	2	1.16842	0.557546	0.827877	0.470502	0.994004	144.52	0.336078	1.2428	0.129842	C	A	36239	9.18344e+06	1.10546e+07	1.14132e+07	8.37777e+06	1.28537e+07	9.18313e+06	7.69559e+06	7.99568e+06	7.40681e+06	7.59391e+06	1.23609e+07	6.57617e+06	1.49861e+07	5.35326e+06	13604025	1.47534e+07	7.30009e+06	1.4232e+07	1.38051e+07	9.08008e+06	1.26487e+07
Q12955	ANK3	Ankyrin-3	4	3	4.97193	0.0832452	0.988256	0.0342808	0.483958	213.94	0.166154	1.49579	0.483689	C	A	480113	169609	172681	253699	162905	166517	144337	142754	178185	256568	169334	136268	288337	241853	166230	71228.5	95757.9	208329	195798	257083	214807	392478
P51148	RAB5C	Ras-related protein Rab-5C	2	2	7.73684	0.0208913	0.241245	0.0342808	0.26016	95.94	0.0415646	1.49004	0.861511	C	A	23468	233215	289106	347499	185828	284223	267941	235797	334367	184965	192437	180163	236382	271255	323300	261920	352673	378143	321161	296600	410293	331297
P62942	FKBP1A	Peptidyl-prolyl cis-trans isomerase FKBP1A	1	1	1.22456	0.542113	0.470502	0.827877	0.994004	84.22	0.27972	1.31067	0.184705	A	B	11943	623802	475942	480214	503664	705261	562608	765196	784503	564207	706328	398644	327682	899578	394676	694147	63628.7	21649.2	330335	573792	759478	715813
P26885	FKBP2	Peptidyl-prolyl cis-trans isomerase FKBP2	2	2	3.03509	0.21925	0.654016	0.308445	0.36328	73.24	0.125132	1.56181	0.552463	A	C	15639	593270	517657	379862	458601	605409	667981	429152	701977	631292	707113	544638	469097	527254	315397	762117	514422	127003	185478	467768	408925	710136
Q13045	FLII	Protein flightless-1 homolog	1	1	2.3193	0.313596	0.561228	0.899169	0.26016	51.05	0.254279	1.26454	0.274129	C	B	144659	31670.7	25999.2	32877	34426.8	30031.4	31059.3	24278.2	21443.6	32556.5	28820.3	50749.5	26406	18436.5	30756.9	32675	21721.5	32933.2	25010.1	45808.8	33722.3	26910.6
P21333	FLNA	Filamin-A	11	7	0.400877	0.818372	0.827877	0.899169	0.947319	627.44	0.431442	1.05742	0.0623422	A	B	280564	2.4993e+06	2.36358e+06	2.43678e+06	2.30227e+06	2.82938e+06	2.07381e+06	2.54646e+06	1.8408e+06	2.40015e+06	2.58252e+06	3.41899e+06	2.05022e+06	2.04485e+06	2.26632e+06	2.63617e+06	2.82033e+06	1.91346e+06	1.71825e+06	2.27174e+06	3.64707e+06	2.63336e+06
Q14315	FLNC	Filamin-C	75	70	0.513158	0.773694	0.827877	0.899169	0.86047	6120.32	0.39809	1.06318	0.0851965	A	B	290841	2.2769e+08	2.14161e+08	2.20138e+08	191802663	2.66706e+08	1.9335e+08	193098392	2.06787e+08	2.51751e+08	2.10685e+08	3.07341e+08	2.06238e+08	2.3094e+08	1.4551e+08	3.10627e+08	1.77488e+08	221731016	227403417	2.37256e+08	1.96493e+08	2.17807e+08
O75955	FLOT1	Flotillin-1	4	4	1.46053	0.481782	1	0.241245	0.994004	216.97	0.435581	1.13285	0.0601783	C	B	47326	906509	885184	1.00278e+06	877153	797449	826521	854799	841840	826421	981379	1.24651e+06	593694	552023	885900	894639	1.49966e+06	2.19432e+06	570671	786402	799362	663150
Q14254	FLOT2	Flotillin-2	1	1	2.30172	0.316365	0.827877	0.272597	0.744994	37.46	0.316698	2.35141	0.171296	A	C	47035	28004.7	18442.2	11909.7	29536.4	3518.36	29353.6	19236.8	0	24199	39638.9	78554.1	6179	26957.7	12683.1	38725	7666.26	0	14746.4	253.989	21473.4	23074.7
P02751	FN1	Fibronectin	10	10	2.67456	0.262559	0.184412	0.899169	0.744994	609.18	0.230795	1.36901	0.291711	A	B	272150	3.23986e+06	2.36657e+06	3.03265e+06	1.9405e+06	3.51466e+06	2.8311e+06	3.00827e+06	2.28167e+06	3.89681e+06	4.25352e+06	4.19239e+06	1.97136e+06	2.05591e+06	2.02695e+06	2.7826e+06	2.99601e+06	4.36059e+06	1.68821e+06	3.75189e+06	2.68383e+06	2.67875e+06
Q9H479	FN3K	Fructosamine-3-kinase	1	1	7.68989	0.0213876	0.561228	0.0667726	0.0352096	43.33	0.0053286	6.50911	0.99988	B	C	35149	20778.6	28704.8	4409.93	15351.4	24180	30324.3	15597.5	31591.7	19507.6	21065	8611.54	24926.2	4369.31	46965	22409.9	44853.3	0	0	0	22049.7	0
Q16658	FSCN1	Fascin	1	1	7.53389	0.0231226	0.0718786	0.0698249	0.527976	32.76	0.0673245	4.51605	0.756576	A	C	54496	43735.9	17539.2	9684.54	29814.5	35389.5	39955.8	67159.6	22693.7	37561.5	45004.7	72307.6	0	11357.1	14326.6	23434.4	38578	0	0	0	4956.23	43466.4
P02794	FTH1	Ferritin heavy chain	3	3	2.98246	0.225096	0.470502	0.654016	0.26016	169.36	0.154141	1.67206	0.500417	C	B	21212	2.16639e+06	2.16086e+06	3.61308e+06	2.22697e+06	2.2464e+06	2.35446e+06	2.30148e+06	974086	2.66416e+06	2.29378e+06	2.26978e+06	2.1315e+06	1.5215e+06	1.60177e+06	2.12768e+06	3.42184e+06	6.04099e+06	4.73766e+06	3.16661e+06	2.21996e+06	1.90018e+06
P02792	FTL	Ferritin light chain	1	1	4.61842	0.0993396	0.470502	0.241245	0.177804	82.14	0.122862	1.45153	0.626359	C	B	20007	4.28929e+06	3.76342e+06	5.46274e+06	5.24327e+06	4.30547e+06	4.60639e+06	4.21717e+06	3.57295e+06	5.0162e+06	3.77364e+06	3.57921e+06	3.89256e+06	2.73536e+06	3.24276e+06	4.10598e+06	4.84046e+06	8.13084e+06	5.85681e+06	4.62893e+06	3.58494e+06	5.1122e+06
O00168	FXYD1	Phospholemman	1	1	7.9193	0.0190698	0.827877	0.00956597	0.26016	32.3	0.0741276	2.60361	0.709874	C	A	10434	45462.3	73306.5	118366	89962.9	31270.1	75897.7	14711.5	56479.4	11124.6	49938.8	34313.5	42784.2	57634.3	192198	30519.6	43396.6	135706	104738	164160	93458.1	93767.4
Q14697	GANAB	Neutral alpha-glucosidase AB	2	2	0.442982	0.801323	0.953851	0.744515	0.994004	94.66	0.281537	1.21139	0.204056	A	C	106807	856392	817918	706951	801355	790903	586156	727163	1.07693e+06	1.10679e+06	890613	871235	922445	705177	731727	1.11155e+06	618697	275221	705884	801836	802750	949066
P04406	GAPDH	Glyceraldehyde-3-phosphate dehydrogenase	23	22	6.32368	0.0423477	0.988256	0.0501952	0.116011	2175.34	0.0507443	1.30325	0.879851	C	B	36030	2.7453e+08	2.66871e+08	3.478e+08	2.6114e+08	2.56175e+08	2.77635e+08	2.76401e+08	3.15247e+08	2.64063e+08	3.19723e+08	2.25857e+08	2.88924e+08	2.90592e+08	2.39461e+08	2.76657e+08	2.38723e+08	4.35566e+08	2.70513e+08	3.59944e+08	328865061	3.44112e+08
P22102	GART	Trifunctional purine biosynthetic protein adenosine-3	1	1	0.885088	0.6424	0.561228	0.953851	0.86047	38.02	0.230612	1.63923	0.303526	C	B	107699	33457.6	23608.5	38699.7	68552.8	12106.4	39638.8	70396.7	20880.5	45079.3	6457.84	4548.45	11613.3	0	13057.1	564.581	92807.3	78774.3	46789.9	59289.9	8361.52	282.783
A0A0B4J2D5	GATD3B	Glutamine amidotransferase-like class 1 domain-containing protein 3B, mitochondrial	8	8	6.19737	0.0451085	0.470502	0.0718786	0.177804	433.03	0.114455	1.41701	0.560249	C	A	28125	1.36553e+07	1.56545e+07	1.93496e+07	1.51501e+07	1.4026e+07	9.27227e+06	1.0449e+07	1.8604e+07	1.04953e+07	2.01528e+07	1.10925e+07	1.55752e+07	2.08222e+07	1.39909e+07	1.19194e+07	1.59647e+07	1.48173e+07	2.20082e+07	2.12312e+07	1.62462e+07	2.24452e+07
P82675	MRPS5	28S ribosomal protein S5, mitochondrial	1	1	5.10881	0.0777385	0.654016	0.0497874	0.607542	34.1	0.165006	3.2055	0.424613	A	C	47976	28161.5	22470.1	8785.34	31453.6	33647.8	39423.2	36703.7	5756.53	18435.4	20948.3	38923.2	0	12866.8	23304.4	19747.1	56432	13661.5	0	0	2093.52	28171.7
P02774	GC	Vitamin D-binding protein	5	5	0.702632	0.703761	0.744515	1	0.744994	187.05	0.374166	1.08234	0.110286	C	B	52883	594386	549179	594397	316083	423960	693435	862888	545212	465247	805956	642305	450099	305854	271465	674740	1.04374e+06	592366	600251	751020	503391	524960
Q92947	GCDH	Glutaryl-CoA dehydrogenase, mitochondrial	1	1	9.88421	0.00713955	0.827877	0.00956597	0.0430351	38.02	0.0412912	1.97848	0.907473	C	A	48096	133510	142554	264147	184554	188130	124752	80921.5	198297	112428	107914	71083.1	172902	118252	204136	126033	91447.7	255347	386961	199028	221194	258205
P23434	GCSH	Glycine cleavage system H protein, mitochondrial	2	2	2.40351	0.300666	0.953851	0.308445	0.483958	129.36	0.126634	1.94692	0.57365	A	C	18873	319602	274414	164158	252332	186445	143995	340389	640929	86421.8	552872	353433	290357	146805	193735	195854	545319	2356.05	5530.99	108440	225221	479242
P31150	GDI1	Rab GDP dissociation inhibitor alpha	7	3	0.677193	0.71277	0.654016	0.953851	0.947319	492.93	0.381168	1.05485	0.0942583	A	C	50550	2.33212e+06	2.21293e+06	2.21085e+06	2.2259e+06	2.15511e+06	2.73591e+06	2.21749e+06	2.41611e+06	2.54652e+06	1.99533e+06	2.36463e+06	2.40201e+06	2.31284e+06	2.33404e+06	2.02452e+06	1.99123e+06	2.95428e+06	1.31474e+06	2.07295e+06	2.38159e+06	2.33069e+06
P50395	GDI2	Rab GDP dissociation inhibitor beta	6	2	1.01404	0.602289	0.827877	0.827877	0.614913	425.95	0.346043	1.11176	0.14393	C	B	50631	711831	690026	767142	714565	790536	734997	738537	598022	794751	733440	589801	961677	571937	512441	436877	967197	982590	639245	745449	696808	771619
P57678;Q86VV8	GEMIN4	Gem-associated protein 4	1	1	4.11316	0.127891	0.899169	0.100648	0.36328	40.74	0.212905	1.83928	0.348911	B	C	119960	48671.8	49195.6	26747.3	50088.7	32355.9	52665.7	51440.5	66760.5	48813.6	36541.1	50708.8	35861.6	56965	64645	71207.8	17298.7	20328.1	0	25464.2	37277.5	50666.5
P36269	GGT5	Glutathione hydrolase 5 proenzyme	1	1	7.89474	0.0193054	1	0.0228992	0.0722889	85.85	0.10539	2.11632	0.662885	C	A	62222	55282.5	55608.4	116995	81110.5	65824.4	50500.2	35041.6	52776.1	43608.5	83723.6	29675.1	103443	49968.9	49307.5	66281	9041.43	201775	73795.9	86184.9	107383	115838
Q04760	GLO1	Lactoylglutathione lyase	4	4	6.3614	0.0415565	0.137791	0.0718786	0.86047	178.68	0.0972249	1.29091	0.600992	C	A	20764	926873	1.06433e+06	1.19651e+06	848398	1.1965e+06	1.06517e+06	843292	883814	834800	832711	910304	1.03974e+06	937450	1.11942e+06	1.07289e+06	1.15217e+06	1.13072e+06	971462	926184	1.53935e+06	1.41483e+06
P35754	GLRX	Glutaredoxin-1	1	1	2.14035	0.342948	0.899169	0.385384	0.483958	83.78	0.391473	2.6044	0.0977069	C	B	11768	364349	353986	921923	279984	249295	366921	467201	305654	362733	327044	555960	340859	361888	254314	608309	204560	3.03754e+06	62463.9	494153	399200	616253
O94925	GLS	Glutaminase kidney isoform, mitochondrial	1	1	7.10877	0.0285989	0.137791	0.0342808	0.947319	42.92	0.0693432	1.77419	0.708023	B	A	73414	68757.3	121988	106488	62285.2	50697.6	60062.4	83638.3	69332.8	84431.1	57759.1	81851.9	76649.1	111367	200959	64799	156167	97573	124472	136371	99580.3	74444.8
P00367	GLUD1	Glutamate dehydrogenase 1, mitochondrial	15	15	3.15088	0.206917	0.184412	0.654016	0.744994	873.04	0.175957	1.12545	0.385533	B	A	61359	8.71205e+06	9.80501e+06	9.23433e+06	8.05065e+06	7.86062e+06	9.21765e+06	8.98626e+06	9.70964e+06	8.75386e+06	8.79132e+06	8.3264e+06	1.12478e+07	8.41407e+06	9.69448e+06	9.21397e+06	1.04547e+07	8.89348e+06	8.27158e+06	9.87212e+06	8.42427e+06	1.07102e+07
P04899	GNAI2	Guanine nucleotide-binding protein G(i) subunit alpha-2	2	1	0.695614	0.706235	0.744515	0.827877	0.86047	148.36	0.254279	1.30418	0.25632	A	C	40425	765728	703132	587133	585999	484179	801581	960558	821093	714551	820258	937601	1.08789e+06	755901	651591	673267	347010	889219	16676.8	403788	998245	627738
P09471	GNAO1	Guanine nucleotide-binding protein G(o) subunit alpha	2	1	4.92719	0.0851282	1	0.137791	0.116011	130.24	0.10539	1.99435	0.65412	B	C	40025	183703	188163	94348.2	264166	240310	193791	257416	220407	73957.5	81784.5	137791	136599	210407	273153	149374	171282	125416	16240.7	45885.7	192065	92133.6
Q5JWF2;Q03113	GNAS	Guanine nucleotide-binding protein G(s) subunit alpha isoforms XLas	3	2	6.88421	0.0319973	0.988256	0.0718786	0.0430351	176.1	0.0661781	1.341	0.821042	C	B	110956	650110	621591	833552	863517	522523	602114	584935	526516	572049	748309	780919	658394	568173	562887	644087	674413	868384	832429	658574	851764	956610
Q9HAV0	GNB4	Guanine nucleotide-binding protein subunit beta-4	1	1	0.203509	0.903251	0.988256	0.899169	0.947319	68.29	0.445821	1.0586	0.0549919	C	B	37543	437446	423649	448474	350879	443918	439845	348328	394182	498203	400860	623355	485353	458048	267141	566199	341506	372855	210035	456713	634773	567995
P10606	COX5B	Cytochrome c oxidase subunit 5B, mitochondrial	7	7	7.64211	0.0219047	0.827877	0.0228992	0.116011	435.3	0.08616	1.48952	0.668315	C	A	13687	2.74888e+07	3.18835e+07	4.09452e+07	3.04488e+07	2.65113e+07	2.97781e+07	2.83711e+07	3.45388e+07	1.55971e+07	3.87821e+07	1.58833e+07	3.44029e+07	3.95821e+07	2.59374e+07	2.49939e+07	3.45012e+07	3.94135e+07	4.33651e+07	3.86501e+07	3.61805e+07	4.71167e+07
Q00325	SLC25A3	Phosphate carrier protein, mitochondrial	13	13	8.12719	0.0171871	0.470502	0.0149633	0.26016	797.67	0.0915353	1.47922	0.620942	C	A	40069	4.40232e+07	5.55333e+07	6.51201e+07	3.78619e+07	5.38078e+07	4.91442e+07	5.21726e+07	5.70062e+07	2.98766e+07	5.04718e+07	2.18447e+07	7.44863e+07	6.03749e+07	4.45416e+07	5.31837e+07	4.50799e+07	6.13881e+07	6.66107e+07	6.19732e+07	5.67907e+07	7.88378e+07
Q8N335	GPD1L	Glycerol-3-phosphate dehydrogenase 1-like protein	5	5	6.01404	0.0494389	0.654016	0.0501952	0.26016	291.3	0.0695558	1.68507	0.768456	C	A	38394	2.74669e+06	3.12587e+06	4.62836e+06	3.7837e+06	2.97995e+06	3.61368e+06	2.11141e+06	2.19851e+06	1.92216e+06	3.28098e+06	2.0831e+06	2.03522e+06	3.65043e+06	3.7228e+06	2.11545e+06	4.10544e+06	4.718e+06	5.75757e+06	3.66519e+06	3.24975e+06	5.75127e+06
P61313	RPL15	60S ribosomal protein L15	3	3	6.88421	0.0319973	0.470502	0.0228992	0.483958	139.16	0.101342	1.47234	0.59893	C	A	24131	1.09611e+06	1.36573e+06	1.61384e+06	962091	1.12064e+06	860723	871352	1.12791e+06	1.04511e+06	1.30646e+06	1.47457e+06	1.29969e+06	1.5187e+06	2.09859e+06	1.18583e+06	725825	1.93104e+06	1.42769e+06	1.69706e+06	1.36859e+06	1.64485e+06
Q14956	GPNMB	Transmembrane glycoprotein NMB	1	1	0.695614	0.706235	0.827877	0.899169	0.744994	31.37	0.346043	1.18639	0.141101	C	B	63882	264764	228150	270675	218004	235924	283844	150915	221179	231924	504846	271472	333919	163601	207711	317002	118517	264343	242638	265322	198991	382083
P24298	GPT	Alanine aminotransferase 1	3	3	4.25351	0.119224	0.899169	0.0501952	0.744994	126.34	0.182378	1.46505	0.411914	C	A	54602	384751	421479	563681	405350	496841	433820	492498	410863	278256	334169	226214	464647	568525	605165	210890	258171	839989	481487	521451	456946	518532
P07203	GPX1	Glutathione peroxidase 1	1	1	1.80351	0.405857	0.988256	0.385384	0.614913	62.94	0.304219	1.44498	0.16565	A	C	22075	1.45688e+06	1.29002e+06	1.00824e+06	1.81115e+06	2.49246e+06	1.37747e+06	934250	1.16171e+06	2.20376e+06	663234	1.01103e+06	1.89873e+06	1.2756e+06	1.17568e+06	505889	1.59421e+06	1.62195e+06	982991	686885	935270	814091
P22352	GPX3	Glutathione peroxidase 3	3	3	0.969298	0.615913	0.744515	0.654016	0.994004	119.7	0.347719	1.11653	0.117234	A	C	25537	1.5848e+06	1.42837e+06	1.4194e+06	1.14883e+06	1.44546e+06	1.43266e+06	1.80374e+06	1.53785e+06	2.32145e+06	1.53515e+06	1.45327e+06	1.47435e+06	1.14776e+06	1.0669e+06	1.9493e+06	1.50353e+06	1.67958e+06	1.19493e+06	1.75073e+06	1.05043e+06	1.42135e+06
Q9UBQ7	GRHPR	Glyoxylate reductase/hydroxypyruvate reductase	5	5	4.63509	0.0985153	0.241245	0.137791	0.947319	269.51	0.133932	1.37208	0.478804	C	A	35646	2.34745e+06	2.99131e+06	3.22088e+06	2.69224e+06	2.49372e+06	1.41895e+06	2.55393e+06	2.34785e+06	1.98846e+06	3.42746e+06	1.85696e+06	3.14542e+06	3.24517e+06	2.1388e+06	2.58741e+06	3.83974e+06	2.17503e+06	3.13683e+06	3.76381e+06	3.14409e+06	3.88464e+06
P41594	GRM5	Metabotropic glutamate receptor 5	1	1	4.69561	0.0955785	0.100648	0.744515	0.26016	30.5	0.219336	1.60833	0.362899	B	A	132383	235702	379088	244858	203918	400407	325003	141754	226808	245685	187658	154387	326311	430163	586730	313776	238461	6929.27	148056	213671	687583	168052
Q9HAV7	GRPEL1	GrpE protein homolog 1, mitochondrial	1	1	1.5193	0.467831	0.988256	0.561228	0.483958	67.42	0.390672	1.20348	0.0974443	A	C	24264	93791.6	92699.1	77933.7	46680.1	156636	89686.1	84890.7	78011	71038.8	65950.8	157440	154628	82160.6	84344.9	83998.9	58362.8	59008.7	58321.8	73334.6	70627	128377
Q12849	GRSF1	G-rich sequence factor 1	1	1	2.58947	0.27397	0.654016	0.470502	0.36328	50.23	0.208812	1.41191	0.384969	C	B	53093	131808	112207	158425	84390.9	79724.2	102435	125364	151281	146769	191731	172772	242477	123349	45164.2	113708	36335.4	181985	163471	157159	119884	169629
P06396	GSN	Gelsolin	15	15	1.70614	0.426105	0.654016	0.561228	0.614913	1109.63	0.340653	1.09498	0.141769	A	B	85644	2.75627e+07	2.51718e+07	2.7374e+07	2.51494e+07	2.39196e+07	2.4699e+07	2.60164e+07	2.57957e+07	2.54019e+07	2.83824e+07	4.11374e+07	2.66181e+07	2.30082e+07	2.45473e+07	3.27309e+07	1.89544e+07	2.62017e+07	2.77867e+07	3.00036e+07	2.42532e+07	2.86248e+07
P00390	GSR	Glutathione reductase, mitochondrial	1	1	3.68509	0.158414	0.827877	0.137791	0.483958	60.15	0.189672	1.23342	0.377883	C	A	56221	319849	341347	394509	279796	298585	327507	276796	336326	338341	312021	389417	344055	290390	374674	256341	441273	486328	300198	363766	353502	468750
Q9Y2Q3	GSTK1	Glutathione S-transferase kappa 1	10	10	1.92632	0.381686	0.953851	0.308445	0.744994	578.53	0.241061	1.09453	0.271686	C	A	25480	9.78532e+06	1.01011e+07	1.07103e+07	8.90167e+06	9.10485e+06	9.26716e+06	9.47938e+06	9.85819e+06	1.01405e+07	1.00806e+07	1.14503e+07	1.12034e+07	9.68127e+06	9.46567e+06	9.02324e+06	1.11317e+07	1.22501e+07	9.59375e+06	1.08292e+07	9.82583e+06	1.10525e+07
P28161	GSTM2	Glutathione S-transferase Mu 2	3	3	1.98246	0.371121	0.827877	0.470502	0.483958	234.96	0.246229	1.73581	0.292955	C	B	25728	3.15011e+06	2.80172e+06	4.86327e+06	3.84409e+06	4.39893e+06	4.37326e+06	3.06853e+06	4.08751e+06	1.43957e+06	2.29791e+06	1.6911e+06	2.22887e+06	4.35603e+06	3.64132e+06	1.94957e+06	1.83283e+06	9.33051e+06	1.74555e+06	3.83536e+06	5.13248e+06	4.27243e+06
P21266	GSTM3	Glutathione S-transferase Mu 3	2	2	1.83947	0.398624	0.744515	0.470502	0.614913	134.66	0.362431	1.07797	0.107591	B	A	26542	1.62058e+06	1.74695e+06	1.74572e+06	2.23562e+06	1.57091e+06	1.51702e+06	1.71096e+06	1.29295e+06	1.57434e+06	1.72403e+06	1.33886e+06	1.62391e+06	1.42156e+06	2.43535e+06	1.61223e+06	1.64169e+06	1.77693e+06	1.53145e+06	1.71371e+06	2.04555e+06	1.66095e+06
P78417	GSTO1	Glutathione S-transferase omega-1	6	6	1.55088	0.460502	0.470502	0.654016	0.994004	298.22	0.280951	1.15308	0.18231	B	A	27548	7.38394e+06	8.51426e+06	8.35245e+06	6.9457e+06	8.34598e+06	8.62163e+06	6.81e+06	7.4924e+06	7.50611e+06	5.94428e+06	7.40542e+06	9.57465e+06	7.66964e+06	7.30963e+06	7.09627e+06	1.09211e+07	7.47427e+06	6.08792e+06	8.51679e+06	7.83395e+06	1.18493e+07
P09211	GSTP1	Glutathione S-transferase P	7	7	6.57632	0.0373225	0.561228	0.100648	0.0722889	588.43	0.033057	1.35825	0.966352	C	B	23341	1.59279e+07	1.43971e+07	1.95548e+07	1.35021e+07	1.5784e+07	1.67724e+07	1.69648e+07	1.62211e+07	1.68749e+07	1.68169e+07	1.44871e+07	1.69698e+07	1.35702e+07	1.2665e+07	1.66725e+07	1.2108e+07	2.0602e+07	1.56187e+07	2.02728e+07	1.96215e+07	2.16591e+07
P30711	GSTT1	Glutathione S-transferase theta-1	2	2	0.17193	0.917626	0.988256	0.988256	0.86047	93.28	0.437212	1.08314	0.059036	A	C	27318	436238	407943	402754	376591	422627	250666	342926	482784	481407	825003	307901	354034	539370	342930	362734	440649	510457	588605	352634	312122	249951
P46976	GYG1	Glycogenin-1	4	4	0.45614	0.796068	0.988256	0.899169	0.744994	213.34	0.374166	1.10715	0.105389	C	A	39359	5.28715e+06	5.37088e+06	5.85364e+06	4.62233e+06	6.23741e+06	4.99098e+06	4.56989e+06	6.50365e+06	6.22906e+06	3.30778e+06	5.83606e+06	5.31325e+06	4.48916e+06	4.01619e+06	5.87431e+06	7.16148e+06	4.64957e+06	5.59099e+06	5.71647e+06	5.40881e+06	7.90236e+06
P13807;P54840	GYS1	Glycogen [starch] synthase, muscle	9	9	0.0877193	0.957088	0.988256	0.988256	0.947319	650.41	0.443713	1.02242	0.057327	A	C	83732	1.0697e+07	1.06461e+07	1.04624e+07	7.9864e+06	1.44155e+07	8.06835e+06	1.02202e+07	9.80076e+06	1.36832e+07	7.60106e+06	1.38003e+07	1.17263e+07	1.03813e+07	7.69508e+06	1.05022e+07	1.29256e+07	6.25485e+06	1.00924e+07	1.26944e+07	7.99417e+06	1.5276e+07
P07305	H1-0	Histone H1.0	2	1	4.83158	0.0892968	0.0501952	0.470502	0.994004	99.06	0.181258	1.48377	0.353369	A	B	20850	851487	573867	635747	626032	779627	794019	907323	950497	604623	1.04595e+06	1.10382e+06	510270	650760	433992	685254	589059	568725	170608	987274	436112	1.01602e+06
P0C0S8	H2AC11	Histone H2A type 1	4	1	1.07368	0.584591	0.561228	0.988256	0.744994	377.41	0.363122	1.55381	0.117891	C	B	14083	1.29264e+06	940350	1.46113e+06	966652	305051	992009	1.3501e+06	1.43528e+06	1.51158e+06	1.96444e+06	1.81604e+06	642248	984625	611263	2.05019e+06	413428	2.81266e+06	2.4206e+06	1.16401e+06	466682	441681
Q9P0M6	H2AFY2	Core histone macro-H2A.2	1	1	1.21404	0.544974	0.470502	0.953851	0.86047	48.45	0.33622	1.16747	0.134293	A	B	40033	545287	467068	503499	467333	386824	840819	432089	472184	692173	473706	597167	465759	367051	586289	591956	324283	594226	416645	445526	540651	520448
Q7Z3D6	DGLUCY	D-glutamate cyclase, mitochondrial	6	6	10.5482	0.00512245	0.744515	0.00956597	0.0244861	354.94	0.0135356	1.44664	0.991704	C	A	66394	5.87152e+06	6.15658e+06	8.49395e+06	6.45218e+06	6.44686e+06	5.61691e+06	5.60181e+06	6.07869e+06	6.33271e+06	5.61939e+06	4.82363e+06	5.53038e+06	4.36778e+06	6.8077e+06	6.49241e+06	7.58462e+06	8.07271e+06	8.26475e+06	8.25697e+06	9.70877e+06	8.16656e+06
Q96A08	H2BC1	Histone H2B type 1-A	2	1	1.29825	0.522504	0.744515	0.899169	0.483958	88.05	0.393854	1.12502	0.0916045	C	B	14159	312595	307457	345895	347003	367364	410832	375005	255141	325920	119565	299931	306535	234251	319256	310653	366590	370172	356320	238326	311192	453467
P62805	H4C1	Histone H4	10	10	3.03246	0.219538	0.988256	0.184412	0.483958	735.76	0.183356	1.21887	0.409149	C	A	11360	6.66338e+07	6.85868e+07	81217741	6.97382e+07	6.51976e+07	8.10879e+07	7.07544e+07	6.32851e+07	6.8135e+07	5.78575e+07	5.70151e+07	5.87028e+07	5.93783e+07	8.67438e+07	7.90176e+07	5.90916e+07	111787373	6.84987e+07	6.90102e+07	7.6401e+07	8.03914e+07
Q16836	HADH	Hydroxyacyl-coenzyme A dehydrogenase, mitochondrial	10	9	5.67719	0.0585077	0.561228	0.0718786	0.26016	759.45	0.122458	1.31325	0.510643	C	A	34272	3.53408e+07	4.34217e+07	4.64112e+07	4.28117e+07	3.70313e+07	3.15366e+07	3.37536e+07	4.22549e+07	2.24371e+07	5.04309e+07	2.24701e+07	4.18912e+07	4.18465e+07	3.60125e+07	3.98116e+07	5.75469e+07	4.43151e+07	4.60919e+07	4.82558e+07	4.48527e+07	4.85406e+07
P40939	HADHA	Trifunctional enzyme subunit alpha, mitochondrial	43	43	1.55877	0.458688	0.744515	0.470502	0.86047	3348.5	0.30021	1.08526	0.161454	C	A	82947	1.48399e+08	1.5696e+08	1.61053e+08	1.325e+08	1.04322e+08	1.45781e+08	1.66469e+08	1.60424e+08	1.4966e+08	159907150	1.68133e+08	1.53009e+08	160801175	1.49694e+08	1.60064e+08	1.6123e+08	1.72396e+08	1.73682e+08	1.38406e+08	1.45556e+08	1.75223e+08
P55084	HADHB	Trifunctional enzyme subunit beta, mitochondrial	31	30	2.09211	0.351322	0.827877	0.561228	0.36328	2078.83	0.269516	1.14126	0.236989	C	B	51262	9.68612e+07	9.5286e+07	1.08746e+08	8.24394e+07	6.39219e+07	9.17792e+07	1.05163e+08	1.09114e+08	9.8005e+07	1.04147e+08	1.2032e+08	9.23021e+07	9.62636e+07	9.74032e+07	1.04964e+08	8.54973e+07	1.21891e+08	1.18284e+08	9.00985e+07	9.7039e+07	1.1642e+08
Q16775	HAGH	Hydroxyacylglutathione hydrolase, mitochondrial	3	3	3.15088	0.206917	0.654016	0.184412	0.744994	142.98	0.19694	1.24468	0.342867	A	C	33784	825651	742173	663342	746977	870424	920550	716866	819897	896439	628660	1.0054e+06	908525	888711	536702	769682	607246	502146	564305	596441	689129	964686
P69905	HBA1	Hemoglobin subunit alpha	16	16	0.42193	0.809802	0.953851	0.744515	0.947319	1393.07	0.407872	1.11798	0.0838485	C	B	15248	9.32913e+08	8.86161e+08	9.90706e+08	5.83186e+08	7.79353e+08	1024612235	9.65658e+08	851287326	1321760701	1174385315	7.6306e+08	9.25391e+08	9.71982e+08	6.23901e+08	622626609	1286904768	1035854978	6.09669e+08	1249665989	1197194081	8.61147e+08
P68871	HBB	Hemoglobin subunit beta	16	8	4.32982	0.11476	0.308445	0.470502	0.177804	2009.07	0.16048	1.58739	0.514607	C	B	15988	9.26084e+08	7.03376e+08	1.11653e+09	5.62222e+08	7.07676e+08	8.95221e+08	1054000856	9.07513e+08	1319231703	1240643896	722167283	8.08037e+08	8.18816e+08	6.00875e+08	533397266	7.55753e+08	1270438799	5.8057e+08	1493730808	1291166189	9.46743e+08
P02042	HBD	Hemoglobin subunit delta	12	4	3.06316	0.216194	0.241245	0.899169	0.36328	1453.9	0.254279	1.35557	0.271381	C	B	16045	2.49628e+07	1.89077e+07	2.56307e+07	1.54177e+07	1.95992e+07	2.51068e+07	2.51901e+07	1.83361e+07	4.44601e+07	2.91146e+07	2.24778e+07	2.50747e+07	1.75289e+07	1.6301e+07	1.67204e+07	1.89137e+07	2.79607e+07	1.41579e+07	3.6155e+07	2.61248e+07	2.37551e+07
P69891	HBG1	Hemoglobin subunit gamma-1	5	4	1.16842	0.557546	0.561228	0.744515	0.994004	395.42	0.363122	1.68526	0.110724	B	A	16130	1.31113e+06	2.2096e+06	1.41103e+06	481057	953250	567817	4.01388e+06	1.16455e+06	755716	580554	1.97223e+06	6.06889e+06	2.31534e+06	571827	784953	1.30697e+06	3.18856e+06	1.32144e+06	1.02191e+06	849009	674240
Q7Z4H3	HDDC2	HD domain-containing protein 2	1	1	0.508772	0.775392	0.744515	0.899169	0.994004	34.81	0.27972	1.08323	0.214924	B	A	23376	27192.6	29455.7	27798.3	47307.6	22193.4	28812.5	18214.7	21727.7	32964.4	27393.5	18926.9	41317.2	26786.3	34111	36659.1	8404.74	44627.4	0	19510.4	38837.5	36016.3
Q9H0R4	HDHD2	Haloacid dehalogenase-like hydrolase domain-containing protein 2	2	2	0.737719	0.691522	0.988256	0.654016	0.86047	93.19	0.410798	1.07233	0.0734803	C	A	28518	246249	258091	264059	251119	295785	238395	316253	270543	243399	175868	178628	256555	203374	246998	237458	346069	255110	185863	257878	286539	334903
Q9BXW7	HDHD5	Haloacid dehalogenase-like hydrolase domain-containing 5	4	2	2.46404	0.291703	0.744515	0.308445	0.614913	227.08	0.274031	1.29962	0.204553	C	A	46292	653255	718577	848980	558489	920059	804922	692283	735129	658943	421379	434833	849651	741206	871244	515952	614832	800234	455357	870643	884803	1.23386e+06
Q9Y5Z4	HEBP2	Heme-binding protein 2	2	2	1.09561	0.578216	0.744515	1	0.483958	127.25	0.272281	1.16056	0.234938	C	B	22861	1.09079e+06	952464	1.10539e+06	1.28763e+06	1.20777e+06	1.06606e+06	967009	928083	907934	1.2859e+06	1.07597e+06	1.12872e+06	1.11315e+06	506099	859675	1.15467e+06	866413	1.00807e+06	1.27542e+06	1.23534e+06	1.1417e+06
Q9HCP6	HHATL	Protein-cysteine N-palmitoyltransferase HHAT-like protein	5	5	4.10526	0.128397	0.953851	0.184412	0.177804	275.95	0.228045	1.51954	0.295302	C	A	56666	1.24904e+06	1.35079e+06	1.89796e+06	1.42604e+06	2.13238e+06	1.34456e+06	973417	1.64182e+06	592803	1.57742e+06	303876	1.27446e+06	1.85288e+06	1.72534e+06	1.12504e+06	776213	1.00734e+06	2.03958e+06	2.0081e+06	2.05088e+06	2.38391e+06
P31937	HIBADH	3-hydroxyisobutyrate dehydrogenase, mitochondrial	7	7	1.79035	0.408536	0.385384	0.953851	0.614913	501.68	0.362431	1.12091	0.122728	B	C	35306	5.55683e+06	6.19265e+06	5.52466e+06	5.61484e+06	5.61449e+06	4.92242e+06	5.6106e+06	7.09115e+06	5.86852e+06	5.60742e+06	4.12518e+06	6.05082e+06	6.77886e+06	7.18237e+06	3.8879e+06	7.06332e+06	5.40414e+06	4.64192e+06	4.78847e+06	5.64649e+06	7.14227e+06
Q6NVY1	HIBCH	3-hydroxyisobutyryl-CoA hydrolase, mitochondrial	1	1	1.39035	0.498987	0.654016	0.561228	0.947319	31.19	0.300113	1.42589	0.161503	C	A	43454	71044.3	98407.4	101302	110840	89396.7	42173.7	51994.4	76148.8	35781.8	92332.6	69686.9	120020	49942.1	91324.6	45568.9	185181	58321.2	93827.5	85612.6	74101.6	194646
Q9Y241	HIGD1A	HIG1 domain family member 1A, mitochondrial	1	1	0.708772	0.701604	1	0.654016	0.86047	71.41	0.352581	1.33934	0.127313	C	B	10136	1.40129e+06	1.36321e+06	1.82581e+06	685694	1.55377e+06	1.42883e+06	1.52937e+06	2.81273e+06	575471	2.12344e+06	500997	1.77827e+06	2.1958e+06	561922	1.41715e+06	862926	880331	1.29702e+06	1.72396e+06	1.73171e+06	3.49603e+06
Q9BX68	HINT2	Histidine triad nucleotide-binding protein 2, mitochondrial	2	2	7.74825	0.0207726	0.744515	0.0501952	0.0430351	126.46	0.055848	1.57396	0.873487	C	B	17151	3.81843e+06	3.36034e+06	5.28903e+06	4.27555e+06	4.62825e+06	3.10009e+06	2.99712e+06	3.64069e+06	2.66642e+06	5.08981e+06	4.1495e+06	2.24782e+06	4.43101e+06	3.43761e+06	3.3186e+06	3.36667e+06	3.97685e+06	5.30457e+06	5.19438e+06	5.61829e+06	6.35104e+06
Q8IUE6	HIST2H2AB	Histone H2A type 2-B	2	1	1.16842	0.557546	0.470502	0.827877	0.994004	98.06	0.203233	1.7093	0.313529	A	B	13987	170116	99523.9	136091	151663	148912	233256	148125	122983	220719	172168	163103	17472	14393.3	194339	186497	84918.1	288884	307494	68739.9	11960.1	3377.25
Q5QNW6	HIST2H2BF	Histone H2B type 2-F	6	1	0.576316	0.749643	0.744515	0.953851	0.86047	544.88	0.408115	1.07986	0.0816337	C	B	13912	2.45624e+06	2.31999e+06	2.50527e+06	1.8886e+06	2.06476e+06	2.60254e+06	2.75829e+06	2.59226e+06	2.51935e+06	3.00666e+06	2.2175e+06	2.55174e+06	2.38353e+06	1.97588e+06	2.99231e+06	1.69648e+06	2.95438e+06	1.69974e+06	2.23168e+06	2.52558e+06	3.11497e+06
Q71DI3	HIST2H3A	Histone H3.2	3	3	2.30526	0.315805	0.654016	0.308445	0.86047	182.24	0.165006	1.45183	0.448323	C	A	15379	2.2328e+07	2.43992e+07	3.24164e+07	2.29906e+07	1.8261e+07	2.81843e+07	2.33975e+07	2.20961e+07	2.27807e+07	2.05871e+07	2.03267e+07	2.2789e+07	2.71837e+07	3.26768e+07	2.33775e+07	1.59687e+07	4.96184e+07	4.18375e+07	2.1609e+07	2.68226e+07	2.21945e+07
Q7L7L0	HIST3H2A	Histone H2A type 3	4	1	0.677193	0.71277	0.899169	0.744515	0.86047	334.81	0.304327	1.24299	0.174448	A	B	14113	386083	310608	337509	317001	72085.2	266506	270770	417293	435157	631580	678272	283569	324904	276194	489772	178599	14929	859272	481917	264416	67014.4
Q8N257	HIST3H2BB	Histone H2B type 3-B	7	2	10.1404	0.00628132	0.241245	0.0342808	0.0244861	619.89	0.0222543	1.46939	0.986686	C	B	13900	4.30187e+06	3.92877e+06	5.77289e+06	3.91681e+06	4.29814e+06	4.13745e+06	4.60779e+06	4.6619e+06	3.82127e+06	4.69855e+06	4.27301e+06	4.12671e+06	3.9237e+06	3.65221e+06	4.47436e+06	3.46688e+06	7.98443e+06	5.46873e+06	4.54295e+06	5.06477e+06	5.80356e+06
P19367	HK1	Hexokinase-1	25	24	2.46404	0.291703	0.744515	0.308445	0.614913	1599.14	0.242471	1.20461	0.257293	C	A	102420	2.39956e+07	2.65214e+07	2.89052e+07	2.46935e+07	2.59958e+07	2.44329e+07	2.04902e+07	2.56074e+07	2.34652e+07	2.13641e+07	2.59156e+07	2.26381e+07	2.20401e+07	2.64048e+07	2.49076e+07	3.66166e+07	4.18532e+07	2.3487e+07	2.66627e+07	2.4196e+07	2.83273e+07
P04439	HLA-A	HLA class I histocompatibility antigen, A alpha chain	1	1	3.1614	0.205831	0.184412	0.470502	0.947319	88.79	0.31618	1.17043	0.142187	A	B	40815	2.7813e+06	2.37631e+06	2.56433e+06	2.2632e+06	2.46007e+06	2.05431e+06	3.27879e+06	3.10065e+06	3.21112e+06	2.89838e+06	2.98392e+06	2.22975e+06	2.81645e+06	2.1414e+06	2.25648e+06	2.43747e+06	4.91108e+06	1.66946e+06	1.66324e+06	2.29794e+06	2.27995e+06
B2RPK0	HMGB1P1	Putative high mobility group protein B1-like 1	1	1	11.3482	0.00343368	0.137791	0.00956597	0.0722889	30.06	0.0114821	4.81547	0.99446	C	A	24223	53732.3	79259.7	258746	28598	57620.9	78332.1	70611.2	28708.9	86400.6	47449.5	32137.7	101224	90663.4	80809.9	38256.6	85344.3	406596	89549.6	142064	305515	350009
Q32P51	HNRNPA1L2	Heterogeneous nuclear ribonucleoprotein A1-like 2	2	1	5.43947	0.0658921	0.988256	0.0501952	0.26016	157.13	0.173139	1.21898	0.420199	C	A	34204	926694	1.00285e+06	1.12962e+06	825913	1.21581e+06	916602	938606	834949	807562	938594	935517	1.51614e+06	846014	1.00635e+06	839746	805981	1.23736e+06	1.09347e+06	1.14536e+06	1.07332e+06	1.09858e+06
P22626;Q13151	HNRNPA2B1	Heterogeneous nuclear ribonucleoproteins A2/B1	6	5	7.96579	0.0186316	0.953851	0.0342808	0.0430351	382.62	0.0382728	1.30598	0.936445	C	B	37407	5.22148e+06	5.1287e+06	6.69801e+06	6.28195e+06	5.66e+06	5.5075e+06	5.5903e+06	4.06832e+06	4.52516e+06	5.15217e+06	4.98647e+06	5.04193e+06	5.29217e+06	5831612	4.41605e+06	5.06176e+06	5.52179e+06	7.27207e+06	6.72274e+06	7.33956e+06	6.63387e+06
P51991	HNRNPA3	Heterogeneous nuclear ribonucleoprotein A3	3	2	3.79737	0.149766	0.899169	0.184412	0.26016	155.47	0.291948	1.84048	0.209361	C	A	39571	86863.7	92392.5	159871	99258.4	114707	82699.2	82246.9	83011	75770.7	123329	33887.1	118028	192206	65620.2	74289.8	11818.2	26798.2	124672	240300	200293	207293
P0DMR1	HNRNPCL4	Heterogeneous nuclear ribonucleoprotein C-like 4	1	1	4.25351	0.119224	0.744515	0.100648	0.483958	73.07	0.146682	1.40785	0.48565	C	A	32010	299677	336594	421902	371802	325874	305541	424590	283774	196433	250872	238533	223915	362012	299704	371751	425589	324887	378998	529640	544790	331194
Q14103	HNRNPD	Heterogeneous nuclear ribonucleoprotein D0	1	1	7.10526	0.0286491	0.654016	0.0228992	0.26016	44.21	0.0910002	1.95605	0.668098	C	A	38410	88992	111985	174073	121283	96118.7	54735.9	87849.5	90729.5	64941.8	85597.4	110681	55387.9	101874	95364.7	104157	203143	103966	318814	180041	126417	141126
P31943	HNRNPH1	Heterogeneous nuclear ribonucleoprotein H	1	1	0.400877	0.818372	0.899169	0.827877	0.994004	48.91	0.32988	1.22887	0.13497	A	C	49198	211524	189023	172129	240518	140729	258362	201169	119538	319174	189370	223331	72364.7	153821	240673	164510	313747	253701	50927.3	196706	98975.7	260337
P11766	ADH5	Alcohol dehydrogenase class-3	2	2	13.0561	0.00146182	0.00956597	0.00956597	0.483958	75.82	0.0482472	1.44394	0.808655	B	A	39698	639089	922809	901790	697452	584716	572221	630268	688604	632202	641676	665572	751990	777605	722459	804774	1.55722e+06	1.14143e+06	797591	906549	777824	885551
P61978	HNRNPK	Heterogeneous nuclear ribonucleoprotein K	9	9	1.55088	0.460502	0.561228	0.561228	0.994004	554.21	0.39809	1.06536	0.084421	B	A	50944	3.42021e+06	3.64375e+06	3.55874e+06	3.10751e+06	3.91491e+06	3.2965e+06	2.97342e+06	3.24993e+06	3.24871e+06	4.08486e+06	3.48582e+06	3.17494e+06	3.70939e+06	4.12318e+06	3.42613e+06	3.7851e+06	3.29908e+06	2.36224e+06	3.54825e+06	4.19648e+06	4.38766e+06
P14866	HNRNPL	Heterogeneous nuclear ribonucleoprotein L	1	1	3.03246	0.219538	0.988256	0.184412	0.483958	70.12	0.162226	1.88329	0.463149	C	A	64092	65266.1	71767.7	122915	52887.6	59535.4	79413.2	70182.3	100840	56145.4	56002.8	47122.5	50595.2	86263.7	107499	46352.7	68128	262404	100667	57943.7	64554.8	129005
P52272	HNRNPM	Heterogeneous nuclear ribonucleoprotein M	4	4	4.42456	0.109451	0.654016	0.308445	0.116011	288.69	0.137804	2.43409	0.569609	C	B	77464	703561	635244	1.54624e+06	801349	808023	768430	787088	586265	627769	695877	553683	616030	632512	824514	557747	545417	618748	4.31947e+06	737957	881350	1.17369e+06
O43390	HNRNPR	Heterogeneous nuclear ribonucleoprotein R	2	2	2.14035	0.342948	0.654016	0.470502	0.483958	119.53	0.317472	1.13228	0.153261	C	A	70899	376564	393875	426378	457338	444565	494065	322315	344081	312983	321569	315594	585827	331330	352157	371864	328200	401868	458758	441816	340533	488914
Q00839	HNRNPU	Heterogeneous nuclear ribonucleoprotein U	4	4	7.96579	0.0186316	0.00956597	0.744515	0.177804	241.69	0.0433472	1.28517	0.91291	C	B	90528	2.28482e+06	1.83468e+06	2.35788e+06	2.23499e+06	2.17132e+06	2.48946e+06	2.47044e+06	2.03055e+06	2.13216e+06	2.10835e+06	2.64131e+06	1.90106e+06	1.55356e+06	1.85858e+06	1.93697e+06	1.92323e+06	2.58665e+06	1.80837e+06	2.19915e+06	2.56998e+06	2.62523e+06
P00738	HP	Haptoglobin	2	1	1.34825	0.509603	0.561228	0.654016	0.947319	107.11	0.293675	1.79494	0.167388	A	B	45177	685376	381838	401708	157002	445062	1.85174e+06	781339	241915	889614	792265	324074	207496	585243	172798	526367	417286	179801	190539	1.02249e+06	340671	275044
Q5SSJ5	HP1BP3	Heterochromatin protein 1-binding protein 3	1	1	5.94035	0.0512943	0.899169	0.0718786	0.116011	53.6	0.0695558	1.62003	0.808868	C	B	61169	194154	178396	289006	240061	192098	255620	204469	172859	117195	206273	164658	183369	146494	233125	206583	122409	180947	274605	330765	292836	365875
P02790	HPX	Hemopexin	4	4	2.94825	0.228979	0.308445	0.744515	0.36328	181.35	0.246534	1.29028	0.29361	C	B	51643	3.40794e+06	2.88883e+06	3.7274e+06	3.59301e+06	2.74116e+06	3.43636e+06	3.079e+06	2.78219e+06	3.53752e+06	3.70116e+06	4.39312e+06	2.77387e+06	2.99203e+06	2.60986e+06	4.21212e+06	1.85626e+06	2.20135e+06	4.30682e+06	5.09398e+06	3.21997e+06	3.8149e+06
P23327	HRC	Sarcoplasmic reticulum histidine-rich calcium-binding protein	11	11	0.410526	0.814433	0.988256	0.744515	0.947319	1057.38	0.373865	1.12194	0.106426	A	C	80196	2.86071e+07	2.82713e+07	2.54978e+07	3.01899e+07	2.52626e+07	2.29468e+07	2.71661e+07	4.07585e+07	28172933	3.51417e+07	1.92179e+07	3.18143e+07	3.71012e+07	2.36266e+07	3.11781e+07	1.76363e+07	1.41193e+07	2.43122e+07	3.48628e+07	2.00354e+07	34159325
P04196	HRG	Histidine-rich glycoprotein	3	2	3.56842	0.16793	0.827877	0.184412	0.36328	134.68	0.369073	1.27531	0.106512	C	A	59541	1.23685e+06	1.30192e+06	1.57736e+06	1.31484e+06	1.04473e+06	1.16034e+06	1.29977e+06	1.06051e+06	1.14575e+06	1.41366e+06	1.45517e+06	1.16017e+06	1.08526e+06	1.20235e+06	1.41438e+06	1.64746e+06	552781	2.00988e+06	1.81898e+06	1.89853e+06	1.60663e+06
P14625	HSP90B1	Endoplasmin	8	7	8.70877	0.0128503	0.470502	0.0228992	0.0722889	436.92	0.0263236	1.46274	0.965913	C	A	92411	3.74511e+06	4.06528e+06	5.47813e+06	3.28712e+06	4.88508e+06	3.60786e+06	3.14206e+06	3.22834e+06	3.88073e+06	3.57711e+06	4.35258e+06	4.00249e+06	3.40253e+06	4.96694e+06	4.09546e+06	3.85896e+06	6.21194e+06	4.9992e+06	4.65107e+06	4.87206e+06	6.6564e+06
P51659	HSD17B4	Peroxisomal multifunctional enzyme type 2	4	4	0.295614	0.862598	1	0.899169	0.86047	197.23	0.43392	1.02892	0.064925	B	C	79636	934735	944066	917532	875793	698363	1.11682e+06	1.05471e+06	867415	971837	804053	1.0889e+06	916087	909328	1.00176e+06	853536	1.03962e+06	1.22174e+06	759452	1.05464e+06	804295	747531
Q92506	HSD17B8	Estradiol 17-beta-dehydrogenase 8	1	1	3.69474	0.157651	0.953851	0.100648	0.483958	53.25	0.255936	1.30788	0.242841	C	A	26957	238330	269277	311708	260926	278385	232548	285289	253970	155199	267738	172587	199517	265090	484751	225799	171228	339429	205996	411858	292568	308689
Q3SXM5	HSDL1	Inactive hydroxysteroid dehydrogenase-like protein 1	2	2	1.16842	0.557546	0.744515	0.561228	0.994004	118.19	0.303418	1.30713	0.15679	B	A	36978	272507	356201	339092	384790	385751	171705	280021	402386	206106	199527	149770	197715	607101	311064	185451	479674	377231	237607	408410	291756	380456
P31040	SDHA	Succinate dehydrogenase [ubiquinone] flavoprotein subunit, mitochondrial	15	15	9.67105	0.00794251	0.988256	0.00956597	0.0430351	1177.67	0.0114821	1.45386	0.995467	C	A	72645	3.0275e+07	3.17691e+07	4.40157e+07	3.13318e+07	2.91052e+07	2.83512e+07	2.90893e+07	3.23917e+07	2.92872e+07	3.14842e+07	3.11597e+07	3.94997e+07	3.31327e+07	2.68145e+07	3.04977e+07	2.89007e+07	5.67422e+07	4.35162e+07	4.47386e+07	3.43496e+07	4.0732e+07
P07900;Q9NQH7	HSP90AA1	Heat shock protein HSP 90-alpha	18	5	1.79035	0.408536	0.470502	0.561228	0.994004	1198.53	0.27972	1.16334	0.192581	A	C	84607	3.26078e+06	2.96112e+06	2.80295e+06	2.64778e+06	2.64235e+06	3.3662e+06	3.85364e+06	3.59948e+06	3.73559e+06	3.23443e+06	3.00678e+06	3.0426e+06	3.49074e+06	2.43009e+06	3.24322e+06	2.59896e+06	3.18334e+06	1.38794e+06	2.29221e+06	3.5891e+06	3.56214e+06
P08238;Q58FF8	HSP90AB1	Heat shock protein HSP 90-beta	24	11	3.79035	0.150292	0.654016	0.241245	0.26016	1501.08	0.177599	1.22512	0.459918	C	B	83212	1.18422e+07	1.08802e+07	1.33295e+07	1.06822e+07	1.03712e+07	1.02995e+07	1.23305e+07	1.10792e+07	1.41551e+07	1.09757e+07	1.48444e+07	1.02868e+07	1.08587e+07	8.77229e+06	1.2636e+07	1.18473e+07	1.14721e+07	1.24749e+07	1.4316e+07	1.15112e+07	1.68735e+07
P24844	MYL9	Myosin regulatory light polypeptide 9	5	2	7.10526	0.0286491	0.561228	0.0342808	0.177804	318.31	0.0886718	1.4439	0.701691	C	A	19814	446448	461172	644628	398321	405687	396517	477183	421154	680391	378841	413490	443376	329044	530167	504699	498573	930392	748504	488483	505764	549997
P0DMV8	HSPA1A	Heat shock 70 kDa protein 1A	17	6	5.8114	0.0547104	0.470502	0.137791	0.116011	1256.11	0.055416	1.25532	0.87712	C	B	70009	6.76457e+06	6.33843e+06	7.95677e+06	6.69844e+06	5.93053e+06	6.67011e+06	7.11501e+06	7.77974e+06	6.35916e+06	6.94752e+06	6.61608e+06	6.94738e+06	6.25716e+06	5.63346e+06	6.91426e+06	5.93991e+06	8.73222e+06	7.98224e+06	6.24588e+06	7.78787e+06	9.03564e+06
P34932	HSPA4	Heat shock 70 kDa protein 4	1	1	3.99298	0.135811	0.0718786	0.561228	0.994004	62.58	0.228045	1.88777	0.270038	A	B	94271	65275.1	34577.9	48637.3	62182.6	71926.6	62373.6	55035.3	57606.7	69453	82507.5	61115.6	41149.8	62794.9	2759.63	33373.1	32812	316.096	18899.2	124857	29962	69152.5
P11021;O95399	HSPA5	Endoplasmic reticulum chaperone BiP	18	16	2.33772	0.310721	1	0.385384	0.36328	1299.09	0.305372	1.11681	0.183448	C	B	72288	2.59898e+07	2.53184e+07	2.8276e+07	2.52994e+07	2.10257e+07	2.41945e+07	2.5307e+07	2.41968e+07	3.67822e+07	2.7818e+07	2.32947e+07	2.63667e+07	2.45452e+07	2.28358e+07	2.91993e+07	2.3645e+07	2.78738e+07	2.37664e+07	3.03128e+07	2.54723e+07	3.39545e+07
P11142	HSPA8	Heat shock cognate 71 kDa protein	28	24	2.44561	0.294403	0.654016	0.308445	0.744994	2216.67	0.283306	1.07094	0.212588	C	B	70854	4.95661e+07	4.94152e+07	5.29207e+07	4.68874e+07	4.66323e+07	4.69659e+07	4.86042e+07	4.96592e+07	5.87747e+07	4.74134e+07	5.15914e+07	5.27682e+07	5.03025e+07	4.24049e+07	5.18402e+07	4.97599e+07	6.07712e+07	4.83614e+07	5.58461e+07	4.76894e+07	5.19356e+07
P38646	HSPA9	Stress-70 protein, mitochondrial	21	21	7.39737	0.0247561	0.953851	0.0342808	0.0722889	1588.15	0.0219238	1.23683	0.983662	C	B	73635	4.0074e+07	4.00707e+07	4.95607e+07	4.07709e+07	3.71913e+07	3.63463e+07	4.30645e+07	4.31993e+07	3.86791e+07	4.31436e+07	3.81969e+07	4.36718e+07	3.84904e+07	3.94696e+07	3.74254e+07	4.12963e+07	5.52783e+07	4.91512e+07	4.79924e+07	4.09959e+07	5.43854e+07
P04792	HSPB1	Heat shock protein beta-1	17	17	0.758772	0.684281	0.953851	0.744515	0.744994	1345.94	0.367965	1.14659	0.119668	C	B	22768	1.13026e+08	1.0603e+08	1.21572e+08	1.12214e+08	9.57604e+07	9.07963e+07	1.27115e+08	8.35593e+07	1.31976e+08	1.25529e+08	1.37261e+08	7.04209e+07	1.32314e+08	8.00608e+07	142925059	104429020	8.01054e+07	1.41114e+08	1.56487e+08	1.00149e+08	1.30006e+08
Q16082	HSPB2	Heat shock protein beta-2	5	5	2.3193	0.313596	0.470502	0.827877	0.36328	319.08	0.271151	1.2748	0.249474	C	B	20220	5.9803e+06	5.22607e+06	6.66222e+06	6.79067e+06	5.7793e+06	4.51958e+06	4.78706e+06	4.81753e+06	5.45176e+06	6.43404e+06	9.26241e+06	4.45555e+06	3.76035e+06	4.01449e+06	8.08105e+06	5.81893e+06	4.42923e+06	6.28045e+06	9.48305e+06	6.76631e+06	6.35209e+06
Q12988	HSPB3	Heat shock protein beta-3	3	3	1.80351	0.405857	0.470502	0.953851	0.483958	169.89	0.360818	1.18342	0.121296	A	B	16955	606097	512159	595066	708993	531265	504788	460283	352149	666940	574357	1.05e+06	389076	328051	509343	909141	425182	399984	584433	972549	458407	559958
O14558	HSPB6	Heat shock protein beta-6	8	8	0.232456	0.890272	0.827877	0.899169	0.994004	514.42	0.416054	1.20079	0.0747189	B	A	17125	3.42894e+07	4.11745e+07	3.64635e+07	3.65207e+07	3.62954e+07	2.55257e+07	3.09003e+07	4.49002e+07	3.62205e+07	2.66914e+07	3.72613e+07	1.97458e+07	5.78928e+07	2.55488e+07	5.7802e+07	4.48832e+07	2.28235e+07	5.2763e+07	5.79892e+07	2.63357e+07	2.24064e+07
Q9UBY9	HSPB7	Heat shock protein beta-7	5	5	2.55789	0.27833	0.561228	0.561228	0.36328	399.26	0.208812	1.27521	0.38589	C	B	18599	1.17209e+07	1.00906e+07	1.28677e+07	1.26792e+07	1.70571e+07	8.68484e+06	1.17954e+07	1.02635e+07	1.19534e+07	9.73484e+06	1.1599e+07	7.09895e+06	1.31932e+07	7.20235e+06	1.14284e+07	1.15301e+07	1.074e+07	1.08424e+07	1.48649e+07	1.34883e+07	1.44026e+07
Q9UJY1	HSPB8	Heat shock protein beta-8	1	1	4.32982	0.11476	0.308445	0.470502	0.177804	48.49	0.16596	1.55756	0.501266	C	B	21591	447296	355131	553140	722758	614844	328533	437660	455205	334364	225919	459083	212769	692774	272033	324061	274018	384896	719301	575991	528183	557327
P10809	HSPD1	60 kDa heat shock protein, mitochondrial	20	20	0.929825	0.62819	0.953851	0.654016	0.744994	1721.08	0.352317	1.0985	0.119144	C	A	61016	2.50876e+07	2.64686e+07	2.75588e+07	2.0978e+07	2.08023e+07	2.1831e+07	2.82894e+07	2.74167e+07	2.68128e+07	2.74494e+07	2.71209e+07	3.11036e+07	2.61369e+07	2.01729e+07	2.2083e+07	3.28468e+07	2.88086e+07	2.64934e+07	2.6843e+07	2.24726e+07	3.31765e+07
P61604	HSPE1	10 kDa heat shock protein, mitochondrial	5	5	1.14474	0.564188	0.988256	0.470502	0.86047	265.54	0.324886	1.15679	0.137651	C	A	10925	6.50752e+06	7.23747e+06	7.52783e+06	5.20874e+06	5.96026e+06	5.3578e+06	6.60156e+06	7.35578e+06	6.24614e+06	8.61205e+06	6.71782e+06	8.07979e+06	6.45809e+06	5.92921e+06	5.12301e+06	1.05972e+07	5.50275e+06	6.37294e+06	8.32068e+06	8.2194e+06	9.22335e+06
P98160	HSPG2	Basement membrane-specific heparan sulfate proteoglycan core protein	44	44	1.57895	0.454084	1	0.308445	0.86047	3073.76	0.339679	1.08828	0.147681	C	B	468532	4.41653e+07	4.31225e+07	4.69294e+07	3.99397e+07	3.80278e+07	4.87223e+07	4.2763e+07	3.87042e+07	4.11583e+07	4.47266e+07	5.92801e+07	4.91698e+07	4.40305e+07	3.84766e+07	51601234	3.23343e+07	4.40241e+07	4.67877e+07	5.04405e+07	4.35543e+07	4.98404e+07
Q92598	HSPH1	Heat shock protein 105 kDa	2	2	3.94737	0.138944	0.385384	0.744515	0.116011	67.52	0.230795	1.37889	0.334528	B	C	96804	1.39443e+06	1.70609e+06	1.2373e+06	1.60142e+06	2.09757e+06	1717952	1.38672e+06	1.15782e+06	1.2774e+06	810561	1.10601e+06	1.85171e+06	1.82667e+06	1.99798e+06	1.02455e+06	1.82956e+06	1.05094e+06	730421	1.00282e+06	1.73795e+06	1.66434e+06
Q2TAA2	IAH1	Isoamyl acetate-hydrolyzing esterase 1 homolog	1	1	2.98246	0.225096	0.744515	0.137791	0.947319	52.4	0.246229	1.36582	0.247058	A	B	27581	150966	110531	110841	177956	133339	178214	131832	207375	171522	93319.6	114170	179829	142064	78850.1	142214	9699.66	79023.1	74229.1	113976	112162	174816
Q9NSE4	IARS2	Isoleucine--tRNA ligase, mitochondrial	10	10	0.00350877	0.998247	1	1	0.994004	496.95	0.446804	1.02326	0.0540939	C	A	113719	4.18051e+06	4.25859e+06	4.27775e+06	3.727e+06	3.91077e+06	4.2038e+06	4.54969e+06	5.16226e+06	3.68407e+06	3.81479e+06	4.39172e+06	4.74698e+06	5.10633e+06	4.21239e+06	3.72436e+06	3.50288e+06	4.743e+06	4.43267e+06	3.57808e+06	3.63981e+06	4.99518e+06
Q5T440	IBA57	Putative transferase CAF17, mitochondrial	2	2	2.84211	0.24146	0.899169	0.385384	0.26016	149.25	0.172088	1.46921	0.47701	C	B	38131	817816	751603	1.10426e+06	823129	834889	614344	991084	1.1441e+06	814040	661393	659558	839108	580617	1.00685e+06	638491	692949	1.21996e+06	1.74093e+06	963756	641426	955240
O75874	IDH1	Isocitrate dehydrogenase [NADP] cytoplasmic	5	4	1.92632	0.381686	0.470502	0.827877	0.483958	310.41	0.342621	1.14075	0.12114	A	B	46630	1.02915e+06	902174	938331	1.32424e+06	881044	738550	1.23933e+06	1.07231e+06	1.01219e+06	1.11121e+06	854366	973531	946441	869616	1.02462e+06	696657	502959	1.12564e+06	1.06154e+06	1.00703e+06	994483
Q13557	ATP2A2	Calcium/calmodulin-dependent protein kinase type II subunit delta	7	3	7.69825	0.0212984	0.137791	0.0342808	0.614913	378.24	0.0636353	1.43796	0.746488	C	A	56334	1.93429e+06	2.57044e+06	2.78144e+06	1.82956e+06	1.89225e+06	1.81866e+06	1.76033e+06	2.1955e+06	1.57762e+06	2.13194e+06	2.26845e+06	2.29559e+06	2.50289e+06	1.79604e+06	2.238e+06	4.01969e+06	2.99758e+06	2.70509e+06	3.15372e+06	2.0467e+06	3.00409e+06
P50213	IDH3A	Isocitrate dehydrogenase [NAD] subunit alpha, mitochondrial	8	8	2.33772	0.310721	0.470502	0.385384	0.947319	577.56	0.288832	1.15375	0.177501	C	A	39566	1.53081e+07	1.67239e+07	1.76618e+07	1.47257e+07	1.3006e+07	1.24522e+07	1.29268e+07	1.93495e+07	1.4428e+07	1.58389e+07	1.9738e+07	1.65841e+07	1.53357e+07	1.5921e+07	1.34732e+07	2.23057e+07	2.1991e+07	1.33695e+07	1.79743e+07	1.54955e+07	1.94785e+07
O43837	IDH3B	Isocitrate dehydrogenase [NAD] subunit beta, mitochondrial	6	6	2.19298	0.334041	0.561228	0.385384	0.86047	590.09	0.208812	1.15285	0.317095	C	A	42157	6.82186e+06	7.35021e+06	7.86459e+06	6.67798e+06	6.16088e+06	6.81936e+06	6.52231e+06	7.67094e+06	6.54332e+06	6.49089e+06	7.68919e+06	6.95288e+06	7.35819e+06	7.3383e+06	6.36627e+06	8.73539e+06	6.95867e+06	6.4071e+06	9.33088e+06	7.26393e+06	9.36237e+06
P51553	IDH3G	Isocitrate dehydrogenase [NAD] subunit gamma, mitochondrial	7	6	1.20789	0.54665	0.953851	0.744515	0.483958	369.23	0.386898	1.11615	0.0926556	C	A	42767	2.78409e+06	3.02941e+06	3.10747e+06	2.34589e+06	2.2992e+06	2.3748e+06	3.00388e+06	3.28336e+06	2.72145e+06	2.75915e+06	3.48497e+06	2.59162e+06	2.61933e+06	2.54925e+06	2.31124e+06	5.07561e+06	3.27142e+06	2.55706e+06	2.88163e+06	2.62613e+06	4.2011e+06
P01876	IGHA1	Immunoglobulin heavy constant alpha 1	4	3	0.592982	0.743422	0.899169	0.899169	0.744994	254.24	0.42232	1.15339	0.0724638	A	C	37631	5.70135e+06	5.55944e+06	4.94312e+06	2.76571e+06	3.66199e+06	3.40255e+06	9.34438e+06	4.84367e+06	3.5207e+06	5.11938e+06	1.29524e+07	4.87849e+06	3.3144e+06	6.19121e+06	5.04718e+06	8.36592e+06	4.38745e+06	2.5626e+06	6.04012e+06	3.27617e+06	8.44925e+06
P01859	IGHG2	Immunoglobulin heavy constant gamma 2	4	2	0.203509	0.903251	0.899169	0.988256	0.947319	193.02	0.430846	1.09149	0.0667268	C	A	35878	6.28243e+06	6.34785e+06	6.8572e+06	3.62214e+06	1.91066e+06	4.5628e+06	1.04268e+07	3.10853e+06	2.50925e+06	9.97813e+06	1.41411e+07	4.39484e+06	3.17094e+06	1.81738e+06	2.84443e+06	1.95116e+07	2.75737e+06	1.65159e+07	7.65336e+06	4.52247e+06	2.83692e+06
P01861	IGHG4	Immunoglobulin heavy constant gamma 4	3	1	0.877193	0.644941	0.654016	1	0.744994	178.28	0.292641	1.20139	0.194112	A	B	35918	2.02821e+06	1.68821e+06	1.96327e+06	2.14915e+06	1.31213e+06	1.63707e+06	3.0644e+06	1.78718e+06	1.70322e+06	1.58644e+06	2.98607e+06	739381	939764	2.49966e+06	1.00672e+06	3.25553e+06	1.94297e+06	3.05226e+06	1.62216e+06	1.3811e+06	1.81788e+06
A0A0B4J1V0	IGHV3-15	Immunoglobulin heavy variable 3-15	1	1	1.07456	0.584335	0.561228	1	0.744994	34.7	0.252895	1.32519	0.267434	A	B	12917	147229	111100	139561	189489	148293	123994	225814	93607	94430.3	204530	97672.8	170413	111872	175237	80439	17540.4	115828	139254	138620	174420	129681
A0A0A0MS15	IGHV3-49	Immunoglobulin heavy variable 3-49	1	1	3.32982	0.189207	0.241245	0.988256	0.26016	38.66	0.213315	1.7388	0.3473	A	B	13048	48784.5	28056.5	43097.4	97579.1	44032.1	19622.5	58161.1	20623.3	34728.8	77312.7	38216.4	17742.9	25753	39106.5	38215.5	19464.6	64535.2	38448.6	34504.8	32769.2	45228.9
A0A0B4J1X5	IGHV3-74	Immunoglobulin heavy variable 3-74	1	1	1.07368	0.584591	0.561228	0.899169	0.86047	35.71	0.352317	1.47339	0.123948	A	B	12831	67897.8	46082.8	60514.2	40940.1	16448.4	55724.7	73444.1	98807.8	23088	116397	118333	35386.6	94147.5	38177.2	56271.3	6431.55	87934	19811.9	104449	67427.2	22948.7
A0A0B4J1U7	IGHV6-1	Immunoglobulin heavy variable 6-1	1	1	4.83509	0.0891403	0.308445	0.184412	0.26016	33.8	0.154067	1.97488	0.53405	C	B	13473	82828.9	73172.3	144506	89720.8	37168	47603.7	164661	48703.3	145848	51009.6	77916.6	43995.5	18042.5	240893	37570.8	25359.4	47623.2	166956	164711	226029	117213
P01834	IGKC	Immunoglobulin kappa constant	4	4	1.08158	0.582288	0.561228	0.827877	0.947319	496.97	0.249005	1.40944	0.23562	A	B	11758	4.24777e+07	3.0138e+07	3.18146e+07	3.105e+07	2.67342e+07	4.16623e+07	5.09381e+07	2.84547e+07	2.57538e+07	5.43888e+07	8.08394e+07	3.40318e+07	1.50063e+07	2.18111e+07	3.33193e+07	4.65215e+07	3.2688e+07	2.38607e+07	3.61544e+07	3.45774e+07	3.17926e+07
A0A075B6H7	IGKV3-7	Probable non-functional immunoglobulin kappa variable 3-7	1	1	0.513158	0.773694	0.899169	0.953851	0.744994	55.6	0.314583	1.23389	0.173711	C	B	12775	665639	556896	687150	552974	564227	762272	914888	541090	356196	580611	1.05286e+06	467839	240024	622691	597636	856289	967302	536953	772318	555024	604154
A0A0A0MRZ8	IGKV3D-11	Immunoglobulin kappa variable 3D-11	1	1	2.09211	0.351322	0.385384	0.953851	0.483958	41.31	0.255853	1.41962	0.244897	A	B	12617	882026	621314	805350	908033	774913	1.05289e+06	1.48792e+06	531485	459590	881858	959520	922023	319866	581980	692237	590461	1.00188e+06	667420	846424	1.09459e+06	416435
A0A0C4DH25	IGKV3D-20	Immunoglobulin kappa variable 3D-20	1	1	4.9193	0.0854649	1	0.100648	0.177804	143.1	0.146682	1.35299	0.523169	A	C	12507	1.76379e+06	1.74834e+06	1.30362e+06	1.92115e+06	1.27284e+06	1.73682e+06	2.23395e+06	1.36676e+06	1.37182e+06	1.96177e+06	2.24524e+06	1.78444e+06	1.27947e+06	1.44278e+06	1.87539e+06	2.35963e+06	1.17754e+06	1.12567e+06	1.71889e+06	1.57383e+06	922184
P0DOY2	IGLC2	Immunoglobulin lambda constant 2	2	2	5.06053	0.0796381	0.184412	0.137791	0.744994	140.1	0.226841	1.4271	0.271406	A	C	11287	7.13403e+06	5.35399e+06	4.99896e+06	5.81301e+06	4.89554e+06	4.68857e+06	7.77372e+06	5.04361e+06	6.54394e+06	9.01789e+06	1.3296e+07	4.3507e+06	2.68005e+06	3.6873e+06	4.84199e+06	1.12099e+07	6.24844e+06	3.76984e+06	5.76267e+06	4.57622e+06	4.63761e+06
Q13418	ILK	Integrin-linked protein kinase	3	3	1.64298	0.439775	0.899169	0.470502	0.614913	149.14	0.394131	1.20435	0.0861877	C	A	51386	342014	360152	411904	252135	509209	406267	222176	458711	232481	322944	332190	345205	402558	364018	443252	245726	170722	348707	513935	556939	469219
Q9Y305	ACOT9	Acyl-coenzyme A thioesterase 9, mitochondrial	6	6	9.35088	0.00932144	0.654016	0.0228992	0.0244861	330.72	0.0431529	1.43621	0.882023	C	A	49870	2.48978e+06	2.73255e+06	3.57585e+06	2.24934e+06	3.11584e+06	2.32034e+06	1.59643e+06	3.11474e+06	2.45235e+06	2.76181e+06	2.30739e+06	2.71059e+06	2.6247e+06	3.00054e+06	2.44319e+06	2.88371e+06	4.36138e+06	3.07794e+06	3.35872e+06	3.12804e+06	3.95319e+06
P0DOX2	Immunoglobulin alpha-2 heavy chain OS=Homo sapiens OX=9606	Immunoglobulin alpha-2 heavy chain	2	1	3.61944	0.1637	0.364676	0.953726	0.110011	148.56	0.155463	28.3399	0.520255	A	B	48903	95060.8	3354.3	34251.9	2023.17	0	32275.6	122025	0	52001	3136.9	549024	0	5406.62	11364.9	0	0	26178.6	111604	8318.97	21079	4079.07
P0DOX5	Immunoglobulin gamma-1 heavy chain OS=Homo sapiens OX=9606	Immunoglobulin gamma-1 heavy chain	8	5	0.892105	0.64015	0.654016	0.988256	0.744994	424.18	0.395033	1.06609	0.0877928	A	C	49298	2.72978e+07	2.6019e+07	2.56055e+07	1.72558e+07	1.99423e+07	2.45911e+07	2.89719e+07	2.47283e+07	2.08652e+07	3.98558e+07	4.21716e+07	1.924e+07	1.12622e+07	1.42519e+07	2.81216e+07	5.72194e+07	3.16915e+07	2.12064e+07	3.38577e+07	1.89398e+07	2.23319e+07
P0DOX6	Immunoglobulin mu heavy chain OS=Homo sapiens OX=9606	Immunoglobulin mu heavy chain	1	1	2.23246	0.327513	0.241245	0.953851	0.744994	79.8	0.305524	2.18013	0.152469	C	B	63446	90684.5	50005.3	109018	71821.8	58297.2	273298	102738	11929.2	50977.7	125325	31088.6	50793.7	181838	2373.23	10606.2	4415.83	84476	2.19808	371047	66272.2	23293.3
P46940	IQGAP1	Ras GTPase-activating-like protein IQGAP1	1	1	0.0350877	0.982609	1	0.953851	0.994004	57.47	0.316294	1.12588	0.163369	A	C	189134	142950	141814	126967	149339	119385	121950	175545	103480	184965	163318	125618	190198	128849	111004	110127	168893	16016	171335	169899	116960	160624
Q86U28	ISCA2	Iron-sulfur cluster assembly 2 homolog, mitochondrial	1	1	7.45351	0.0240708	0.0228992	0.385384	0.36328	59.79	0.0482472	1.42451	0.833517	A	B	16466	2.14379e+06	1.50494e+06	1.83154e+06	2.0555e+06	2.28873e+06	1.9252e+06	2.35592e+06	2.22815e+06	2.39343e+06	1.73772e+06	2.16569e+06	1.97062e+06	1.46411e+06	1.34442e+06	1.57556e+06	1.16998e+06	2.43084e+06	1.34284e+06	2.14209e+06	1.59409e+06	1.64785e+06
P82930	MRPS34	28S ribosomal protein S34, mitochondrial	5	5	6.07105	0.0480494	0.561228	0.0228992	0.744994	196.22	0.0958898	1.40141	0.619376	C	A	25634	383941	463784	538057	400333	321074	495482	414614	338649	309271	355210	436892	616525	477790	553459	302977	368169	468435	448232	659151	501260	613205
Q96AB3	ISOC2	Isochorismatase domain-containing protein 2	1	1	2.58947	0.27397	0.654016	0.827877	0.177804	54.29	0.255853	1.29969	0.278103	B	C	22323	221321	252044	193927	179205	129085	144331	243769	290368	202387	259140	322286	204249	289678	250465	223484	292346	149914	133419	185905	212328	288069
Q13683	ITGA7	Integrin alpha-7	4	4	3.90877	0.141651	0.385384	0.137791	0.994004	205.23	0.175314	1.14948	0.369749	A	C	128866	1.80042e+06	1.6018e+06	1.56629e+06	2.0052e+06	1.50148e+06	1.76868e+06	1.80555e+06	1.76065e+06	1.95295e+06	1.98167e+06	1.62715e+06	1.43296e+06	1.33733e+06	1.51957e+06	1.8888e+06	1.83031e+06	1.62204e+06	1.97822e+06	1.43628e+06	1.3741e+06	1.4208e+06
P05556	ITGB1	Integrin beta-1	5	5	1.4114	0.493762	0.744515	0.827877	0.483958	280.38	0.305524	1.19045	0.187667	C	B	88357	1.74698e+06	1.60114e+06	1.90608e+06	1.37687e+06	1.12476e+06	1.89592e+06	1.62568e+06	1.57751e+06	1.71582e+06	2.17737e+06	2.48189e+06	1.61798e+06	1.28969e+06	1.30957e+06	2.18991e+06	1.59854e+06	2.43055e+06	1.58029e+06	2.07459e+06	1.83447e+06	1.6105e+06
P19827	ITIH1	Inter-alpha-trypsin inhibitor heavy chain H1	1	1	1.39298	0.498331	0.561228	0.899169	0.614913	172.81	0.260648	1.61766	0.256785	C	B	101326	335646	230975	373640	206634	144762	477081	301181	152555	413335	536828	452794	99165.5	79961.6	257566	511355	206827	252000	648913	594556	187556	185174
P19823	ITIH2	Inter-alpha-trypsin inhibitor heavy chain H2	1	1	0.877193	0.644941	0.561228	0.899169	0.994004	43.59	0.260695	1.55311	0.20923	A	B	106397	62436.6	40201.1	50026.3	33663.4	81380.1	92408.3	102381	33780.2	70996.2	39915.5	44968.5	59744.7	76318.5	5090.81	49589.1	10262.6	2306.79	91893.9	100388	8565.09	46977.6
Q15811	ITSN1	Intersectin-1	1	1	0.37193	0.830303	0.827877	0.953851	0.947319	39.99	0.33134	1.19899	0.129056	B	A	195300	1.56766e+06	1.87962e+06	1.73091e+06	2.90313e+06	2.24962e+06	2.02605e+06	1.32035e+06	1.36531e+06	468331	1.97473e+06	233790	1.26137e+06	2.25809e+06	2.03923e+06	1.06838e+06	2.77102e+06	1.27673e+06	2.02989e+06	2.21874e+06	1.47389e+06	1.65528e+06
P26440	IVD	Isovaleryl-CoA dehydrogenase, mitochondrial	2	2	0.758772	0.684281	0.988256	0.827877	0.614913	117.11	0.251688	1.47529	0.274796	C	B	46621	2.05303e+06	2.02334e+06	2.985e+06	2.3028e+06	2.27025e+06	1.84126e+06	2.19152e+06	1.76035e+06	2.28037e+06	1.92881e+06	1.84886e+06	1.79454e+06	1.91692e+06	2.47131e+06	1.63421e+06	2.29972e+06	6.37336e+06	1.67644e+06	1.99753e+06	2.05741e+06	2.82028e+06
P01591	JCHAIN	Immunoglobulin J chain	1	1	0.536842	0.764586	0.654016	0.953851	0.994004	86.33	0.26599	1.6833	0.226571	C	B	18087	87570.3	62017.1	104394	48053.4	40250	124824	177157	48952.1	40735.3	125875	94715.2	6153.02	54159.1	115123	16175.4	118475	260104	214017	0	5790.44	42056.4
Q9BR39	JPH2	Junctophilin-2	3	3	2.33684	0.310857	0.827877	0.308445	0.614913	139	0.26599	1.40314	0.209503	C	A	74176	821263	992137	1.15235e+06	1.02147e+06	998212	1.0987e+06	978117	718670	457383	672490	625059	808015	1.6005e+06	846941	970945	734284	523013	1.75549e+06	1.38938e+06	1.11106e+06	982789
P14923	JUP	Junction plakoglobin	14	13	3.03246	0.219538	0.988256	0.184412	0.483958	1103.97	0.268602	1.18937	0.237937	C	A	81693	1.1205e+07	1.13695e+07	1.3327e+07	1.13729e+07	1.07779e+07	11312541	1.12203e+07	1.00775e+07	1.06138e+07	1.21458e+07	1.21196e+07	1.12424e+07	1.40821e+07	1.05005e+07	1.23336e+07	8.68885e+06	7.89871e+06	1.60808e+07	1.36608e+07	1.52185e+07	1.37759e+07
Q14678	KANK1	KN motif and ankyrin repeat domain-containing protein 1	1	1	3.82105	0.148002	0.470502	0.470502	0.177804	33.62	0.152591	1.67458	0.54075	C	B	147197	452733	380039	636405	492708	450127	468997	605922	385953	568317	358666	291171	405501	424519	378776	460961	230438	1.13507e+06	499003	719847	396989	431115
Q63ZY3	KANK2	KN motif and ankyrin repeat domain-containing protein 2	1	1	7.27719	0.0262892	0.827877	0.100648	0.0244861	65.83	0.0346134	4.26585	0.957687	B	C	91118	108182	126703	29701.7	122883	38525.4	33000.4	97750.3	39550.3	240102	194116	99524.6	83444	152172	91732.2	178636	127532	11836.2	52479.1	23620.7	15630.4	44942.3
Q15046	KARS1	Lysine--tRNA ligase	2	2	1.14035	0.565426	0.744515	0.561228	0.994004	105.12	0.27972	1.23731	0.183292	C	A	68005	98426.3	121463	121784	121761	125226	95486.9	112243	119856	79415	52468.9	80953.4	106731	132266	188180	76376.2	103761	105446	86008.5	101139	168991	147336
Q96CX2	KCTD12	BTB/POZ domain-containing protein KCTD12	1	1	4.1095	0.128125	0.899169	0.240307	0.114509	40.42	0.10539	2.75134	0.639219	A	C	35679	71087.8	58850	25837.5	90353.3	97029.8	94767.3	136889	35925.3	12948.4	34418.4	66371	9712.32	55933.9	52928.4	74016.5	101659	0	0	38858	39914.7	50414.7
P01042	KNG1	Kininogen-1	1	1	0.513158	0.773694	0.827877	0.899169	0.86047	78.39	0.369073	1.14818	0.101969	A	B	71912	942550	820906	861539	683854	712906	850235	1.17985e+06	748642	898387	921120	1.5454e+06	794914	624439	728096	919462	1.03762e+06	818884	872200	1.071e+06	671112	874499
O00505	KPNA3	Importin subunit alpha-4	1	1	1.38246	0.50096	0.953851	0.470502	0.744994	70.67	0.373865	1.03392	0.106172	A	B	57775	303597	293638	297416	239373	371945	226771	265234	424110	368031	282958	250355	301663	225678	296573	409303	234970	703352	99874.1	245054	194595	244206
Q14974	KPNB1	Importin subunit beta-1	5	5	4.21404	0.1216	0.953851	0.100648	0.36328	326.53	0.136719	1.27451	0.540993	C	A	97108	1.21529e+06	1.26012e+06	1.5489e+06	1.24897e+06	999427	1.30645e+06	1.45355e+06	1.22263e+06	984091	1.34542e+06	1.16179e+06	1.16865e+06	1.61668e+06	1.13803e+06	1.36616e+06	1.01109e+06	1.57045e+06	1.57316e+06	1.89743e+06	1.07986e+06	1.62362e+06
P04264	KRT1	Keratin, type II cytoskeletal 1	12	8	6.99035	0.0303434	0.137791	0.470502	0.0430351	900.73	0.0386218	4.07527	0.941438	C	B	65999	4.05013e+06	1.5322e+06	6.24411e+06	3.24894e+06	5.15775e+06	972599	3.1137e+06	3.11864e+06	9.37765e+06	3.20525e+06	4.2065e+06	657242	555039	1.13184e+06	614318	4.70255e+06	5.12208e+06	8.73229e+06	8.79587e+06	2.10607e+06	6.46425e+06
P13645	KRT10	Keratin, type I cytoskeletal 10	9	7	6.99035	0.0303434	0.100648	0.385384	0.0722889	534.57	0.116385	3.67491	0.644883	C	B	58792	2.04834e+06	1.12729e+06	4.14268e+06	1.44713e+06	2.16658e+06	1.18801e+06	2.0225e+06	1.58604e+06	5.23555e+06	1.16197e+06	1.57895e+06	807668	774287	1.15626e+06	804960	2.09326e+06	1.95934e+06	2.16758e+06	1.27708e+07	1.35907e+06	2.45662e+06
P08779	KRT16	Keratin, type I cytoskeletal 16	3	1	3.71047	0.156416	0.179489	0.324275	0.739571	144.77	0.250869	71.1876	0.228273	C	A	51236	1293.56	7081.12	92085.7	0	1817.59	0	0	4771.63	0	3759.29	0	991.018	9680.38	11991.3	12742.9	0	32270.8	414853	13304.6	0	0
P35908	KRT2	Keratin, type II cytoskeletal 2 epidermal	9	3	1.29825	0.522504	0.654016	0.827877	0.614913	484.93	0.327921	7.67893	0.16141	C	B	65393	161761	96831.3	743561	116609	97956.9	94161.8	174938	50199.5	575988	44338.2	139893	80831.1	32690.2	171780	111476	87379.3	109849	192872	3.269e+06	116720	29364.2
Q14525	KRT33B	Keratin, type I cuticular Ha3-II	2	1	0.929825	0.62819	0.744515	0.899169	0.614913	105.22	0.240354	9.28284	0.290099	B	A	46185	33223.6	308410	39385.8	47608.6	32410.3	36010.4	41886.9	39632.9	33825.5	25313.9	9100.65	46735.9	1.36464e+06	83622.8	24676.3	22377.8	19375.8	17493.8	50349.6	71542.4	38167.1
Q9NSB4	KRT82	Keratin, type II cuticular Hb2	1	1	8.50877	0.0142018	0.953851	0.0228992	0.0430351	51.67	0.0135356	2.1775	0.993435	B	C	56616	2.73291e+06	2.83487e+06	1.30189e+06	2.88195e+06	3.17268e+06	2.58454e+06	2.9844e+06	2.77966e+06	2.45351e+06	1.92045e+06	3.0861e+06	1.79757e+06	3.69767e+06	2.83289e+06	3.27482e+06	2.57139e+06	664347	1.0855e+06	852878	2.49905e+06	1.40767e+06
P78386	KRT85	Keratin, type II cuticular Hb5	2	1	8.03074	0.0180362	0.415114	0.0117716	0.437992	78.26	0.0818276	Infinity	0.68215	B	A	55766	0	67716.4	1204.72	0	0	0	0	0	0	0	0	0	338582	0	0	0	0	3175.4	979.233	582.888	1286.08
O43790	KRT86	Keratin, type II cuticular Hb6	3	1	3.18947	0.202962	0.308445	0.308445	0.947319	161.91	0.187752	11.0362	0.339329	C	A	53466	15862.2	90312	175059	5371.43	7805.78	8141.31	6138.95	34443.3	21233.9	35525.5	8237.46	37977	324868	55233.6	4138.43	29343.2	33779	776676	12880.7	32905.5	19054
P35527	KRT9	Keratin, type I cytoskeletal 9	7	7	5.11579	0.0774677	0.100648	0.827877	0.177804	611.68	0.0673245	2.56777	0.778397	A	B	62027	5.00487e+06	1.94911e+06	3.95151e+06	5.12645e+06	5.76308e+06	1.63781e+06	3.6203e+06	4.01966e+06	1.02413e+07	4.44178e+06	5.18861e+06	946810	1.03985e+06	1.35489e+06	930964	5.47305e+06	3.60308e+06	5.25707e+06	1.64963e+06	2.30696e+06	6.94079e+06
Q9H9P8	L2HGDH	L-2-hydroxyglutarate dehydrogenase, mitochondrial	4	4	6.78246	0.0336673	0.137791	0.0718786	0.483958	206.9	0.101449	1.32382	0.59305	C	A	50284	744708	844341	985857	730882	653227	807680	695329	1.06821e+06	700499	630704	671131	987317	732348	844611	754111	903317	1.37335e+06	774643	884489	887818	1.00898e+06
P83111	LACTB	Serine beta-lactamase-like protein LACTB, mitochondrial	3	3	1.17982	0.554376	0.827877	0.561228	0.86047	181.6	0.154067	1.57711	0.443444	A	C	60655	209034	169706	132542	210801	232506	185922	241335	247281	176703	182971	194750	126380	58705.4	249447	160963	253034	72875.6	47854	77060.7	211051	253868
P24043;P25391	LAMA2	Laminin subunit alpha-2	24	24	1.28509	0.525953	0.953851	0.385384	0.86047	1914.94	0.287357	1.11206	0.218493	C	B	343684	2.12106e+07	2.05815e+07	2.28879e+07	2.17076e+07	17527560	2.47365e+07	2.07352e+07	1.94205e+07	2.22207e+07	2.01981e+07	2.31387e+07	2.50513e+07	1.83895e+07	1.61725e+07	2.49111e+07	1.83833e+07	2.32852e+07	1.91645e+07	2.37216e+07	2.39125e+07	2.43557e+07
Q16363	LAMA4	Laminin subunit alpha-4	4	4	2.3193	0.313596	0.744515	0.385384	0.483958	286.52	0.243025	1.24666	0.290917	C	A	202397	1.49903e+06	1.50764e+06	1.86878e+06	1.5458e+06	1.33106e+06	1.61793e+06	1.53759e+06	1.61995e+06	1.47321e+06	1.72731e+06	1.13942e+06	1.43686e+06	1.95516e+06	1.41837e+06	1.2862e+06	1.44161e+06	1.17006e+06	2.61257e+06	2.32127e+06	1.5873e+06	1.65271e+06
O15230	LAMA5	Laminin subunit alpha-5	7	6	1.21404	0.544974	0.899169	0.561228	0.744994	402.54	0.291716	1.16784	0.193173	A	C	399479	1.32575e+06	1.31612e+06	1.13522e+06	1.01359e+06	1.23306e+06	1.64186e+06	1.17901e+06	1.21227e+06	1.25254e+06	1.30082e+06	1.77289e+06	1.10202e+06	1.19416e+06	1.47634e+06	1.85092e+06	957172	1.32905e+06	1.05986e+06	1.04429e+06	1.26813e+06	974771
P07942	LAMB1	Laminin subunit beta-1	5	5	2.35877	0.307467	0.953851	0.385384	0.36328	274.15	0.300051	1.1335	0.191779	C	B	197909	3.04983e+06	2.9816e+06	3.37964e+06	2.86171e+06	2.51581e+06	3.64833e+06	2.71321e+06	2.6963e+06	4.55739e+06	2.88083e+06	2.52509e+06	3.55911e+06	3.17709e+06	2.28405e+06	3.08476e+06	2.80299e+06	3.33335e+06	3.92838e+06	3.35494e+06	2.82816e+06	3.45335e+06
P55268	LAMB2	Laminin subunit beta-2	22	20	2.69825	0.259468	0.953851	0.308445	0.36328	1461.55	0.276962	1.14299	0.224198	C	A	195854	2.23504e+07	2.23617e+07	2.55463e+07	1.7193e+07	1.80535e+07	2.32176e+07	2.26385e+07	2.39707e+07	2.2268e+07	2.08295e+07	3.06322e+07	2.27149e+07	2.21052e+07	1.99438e+07	3.12474e+07	1.57972e+07	3.04502e+07	2.29625e+07	2.73616e+07	2.45053e+07	2.24521e+07
P11047	LAMC1	Laminin subunit gamma-1	17	17	5.39298	0.0674417	0.988256	0.0718786	0.177804	1160.93	0.0972849	1.27523	0.661299	C	A	177489	2.50864e+07	2.56865e+07	3.19908e+07	2.22326e+07	1.88582e+07	2.81988e+07	2.65028e+07	2.30588e+07	2.44876e+07	2.64593e+07	3.08931e+07	2.7074e+07	2.4366e+07	2.14857e+07	3.16537e+07	2.38533e+07	4.23251e+07	2.76841e+07	3.05304e+07	2.91376e+07	3.0277e+07
O43813	LANCL1	Glutathione S-transferase LANCL1	1	1	1.14474	0.564188	0.899169	0.827877	0.483958	30.52	0.368629	1.1445	0.117711	C	B	45254	955306	891976	1.02087e+06	904637	766801	1.12863e+06	1.01881e+06	1.06849e+06	1.08602e+06	827899	841154	917928	1.09568e+06	695743	884004	866526	983352	612262	1.33272e+06	1.05835e+06	1.11766e+06
P28838	LAP3	Cytosol aminopeptidase	6	5	4.08509	0.129698	1	0.137791	0.26016	282.24	0.154067	1.30596	0.49832	C	B	56131	1.31837e+06	1.31241e+06	1.71395e+06	1.20935e+06	1.21736e+06	959172	1.35289e+06	1.58655e+06	1.1273e+06	1.96605e+06	1.12824e+06	1.65289e+06	1.20365e+06	1.14572e+06	1.05881e+06	1.50096e+06	1.62671e+06	1.99719e+06	1.64225e+06	2.10765e+06	1.19594e+06
Q15031	LARS2	Probable leucine--tRNA ligase, mitochondrial	1	1	4.32982	0.11476	0.308445	0.470502	0.177804	47.75	0.0972249	2.12174	0.713376	C	B	101911	88734.6	68668	145696	62761.3	86348.1	107167	65272.4	83558.8	120262	71193.6	113314	70686.3	68020.6	111543	42880.4	50210.1	284989	166809	102771	105701	68208.3
O75112	LDB3	LIM domain-binding protein 3	30	29	3.60088	0.165226	0.470502	0.561228	0.177804	2190.74	0.187752	1.30191	0.43324	C	B	77086	1.33469e+08	1.14345e+08	1.48867e+08	1.47114e+08	1.45752e+08	9.37689e+07	1.28837e+08	1.35212e+08	1.21756e+08	1.36428e+08	158881969	9.8237e+07	1.4402e+08	8.23774e+07	1.44872e+08	1.02218e+08	1.04473e+08	1.7519e+08	1.83349e+08	1.52139e+08	129183697
P00338	LDHA	L-lactate dehydrogenase A chain	8	7	2.50614	0.285627	0.470502	0.385384	0.744994	436.73	0.221063	1.29819	0.28076	C	A	36665	5.67852e+06	6.87962e+06	7.37179e+06	3.40761e+06	5.38676e+06	5.34736e+06	7.5775e+06	8.37316e+06	4.58135e+06	5.92824e+06	4.8262e+06	5.19405e+06	7.52084e+06	8.07423e+06	6.15372e+06	7.45526e+06	9.93115e+06	8.09182e+06	5.86969e+06	4.52798e+06	8.43831e+06
P07195	LDHB	L-lactate dehydrogenase B chain	19	18	2.44561	0.294403	0.827877	0.184412	0.947319	1429.74	0.260648	1.1759	0.212989	C	A	36615	1.20513e+08	1.38348e+08	1.41711e+08	1.00833e+08	1.29579e+08	1.39203e+08	1.16486e+08	1.47323e+08	1.14787e+08	1.18176e+08	9.77134e+07	1.66678e+08	1.38057e+08	1.13003e+08	9.25172e+07	1.81486e+08	1.40506e+08	1.23445e+08	129648590	1.32227e+08	1.82726e+08
Q86WU2	LDHD	Probable D-lactate dehydrogenase, mitochondrial	5	5	0.157895	0.924089	1	0.827877	0.994004	330.79	0.447241	1.02391	0.0546518	C	A	54836	1.67767e+06	1.69597e+06	1.71778e+06	1.77255e+06	1.6502e+06	1.22911e+06	1.57279e+06	2.57039e+06	1.65446e+06	1.60863e+06	1.36319e+06	1.62806e+06	2.34955e+06	2.01542e+06	1.03776e+06	1.44903e+06	1.37954e+06	1.40128e+06	1.90565e+06	1.73049e+06	2.17195e+06
Q96DB5	RMDN1	Regulator of microtubule dynamics protein 1	1	1	5.34323	0.0691404	0.827877	0.0342808	0.546767	50	0.25195	2.92738	0.227304	A	C	35785	47962	42965.5	16383.9	47630	54124	47427.6	33876.3	34893.6	70749.7	55244.4	39750.3	107904	48828.9	10737	47357.6	0	9975.74	0	16370.7	44384.5	11188.7
P09382	LGALS1	Galectin-1	3	3	0.00350877	0.998247	0.988256	0.988256	0.994004	165.52	0.44167	1.02404	0.0582723	A	B	14706	3.84654e+06	3.75625e+06	3.83101e+06	3.0656e+06	3.29948e+06	3.50357e+06	5.27366e+06	4.64149e+06	4.14964e+06	2.20727e+06	4.63163e+06	2.58571e+06	3.83428e+06	2.30273e+06	4.68004e+06	5.37847e+06	3.97729e+06	3.24403e+06	3.40758e+06	5.10399e+06	3.42216e+06
P17931	LGALS3	Galectin-3	5	4	4.9193	0.0854649	0.988256	0.137791	0.116011	230.64	0.126634	1.36675	0.584834	C	B	26136	1.132e+06	1.1281e+06	1.54183e+06	1.26805e+06	1.20234e+06	1.17453e+06	1.18678e+06	1.04551e+06	896253	1.32123e+06	961347	1.2549e+06	1.24409e+06	915339	854135	1.37204e+06	946946	1.46553e+06	1.39883e+06	1.76127e+06	2.13655e+06
Q08380	LGALS3BP	Galectin-3-binding protein	6	6	2.55789	0.27833	0.744515	0.744515	0.177804	492.4	0.33134	1.68336	0.153616	A	B	65289	4.33766e+06	2.57679e+06	3.52802e+06	4.79929e+06	1.9735e+06	2.58497e+06	2.93243e+06	1.38134e+06	1.44242e+07	2.35087e+06	4.25466e+06	2.31642e+06	2.40791e+06	2.77291e+06	3.61947e+06	1.76723e+06	3.25937e+06	3.49999e+06	3.37094e+06	4.12946e+06	3.38036e+06
Q9UPQ0	LIMCH1	LIM and calponin homology domains-containing protein 1	1	1	5.43509	0.0660368	0.953851	0.100648	0.116011	82.33	0.0636353	1.37904	0.83423	C	B	121792	146943	142207	196109	140582	134558	125703	182837	122542	169423	148746	151153	139677	117107	162081	134713	157454	218498	244794	200673	180598	135979
P49257	LMAN1	Protein ERGIC-53	1	1	2.58947	0.27397	0.654016	0.470502	0.36328	40.31	0.172384	1.47822	0.477106	C	B	57513	226513	206578	305368	166636	231543	235109	208303	268213	290492	187811	223995	243650	216740	162742	199925	209835	534580	323830	230294	199275	238860
P02545	LMNA	Prelamin-A/C	29	25	0.568421	0.752608	0.654016	1	0.947319	2083.97	0.276962	1.18783	0.237696	C	B	74095	3.48709e+07	3.2242e+07	3.82982e+07	2.90014e+07	3.29471e+07	4.05711e+07	3.64604e+07	3.35972e+07	3.93918e+07	3.42241e+07	3.27742e+07	3.42399e+07	3.20031e+07	3.64285e+07	3.35561e+07	2.49826e+07	5.43853e+07	3.02836e+07	3.15303e+07	3.28526e+07	4.24389e+07
Q03252	LMNB2	Lamin-B2	4	3	5.42456	0.0663852	0.100648	0.184412	0.947319	188.74	0.123289	1.34102	0.498332	C	A	69906	760725	987284	1.02015e+06	842320	659317	900992	913078	641909	651253	748906	728024	814168	1.00016e+06	1.24435e+06	781408	1.09633e+06	1.49198e+06	1.17186e+06	757707	722308	956901
Q6P5Q4	LMOD2	Leiomodin-2	2	2	0.548246	0.760239	1	0.744515	0.86047	96.07	0.305524	1.26005	0.184357	B	C	61638	115664	125895	99912.6	95641.2	126661	96335.7	196962	121702	123163	69125.2	95718.7	87471.5	113237	84946.9	171871	171950	173651	39894.7	133001	93432.1	59584.3
P36871	PGM1	Phosphoglucomutase-1	13	12	9.09561	0.0105904	0.988256	0.00956597	0.0722889	788.9	0.0135356	1.41607	0.992054	C	A	61411	1.41134e+07	1.48781e+07	1.99857e+07	1.18779e+07	1.46345e+07	1.4877e+07	1.398e+07	1.5258e+07	1.35039e+07	1.51189e+07	1.36574e+07	1.93108e+07	1.49682e+07	1.36816e+07	1.25534e+07	1.38767e+07	2.35595e+07	1.75254e+07	1.97615e+07	1.73024e+07	2.17794e+07
Q08397	LOXL1	Lysyl oxidase homolog 1	1	1	0.505785	0.776551	0.931948	0.754509	0.987824	33.58	0.409673	3251.22	0.0798716	B	C	63071	25689.4	108184	33.2749	0	0	6.88048	0	205116	0	392.118	0	0	0	540921	0	0	166.375	0	0	0	0
Q93052	LPP	Lipoma-preferred partner	3	3	0.877193	0.644941	0.561228	0.988256	0.86047	152.04	0.44167	1.15921	0.0582013	C	B	65704	446121	440254	510347	398713	501100	493019	499292	421240	341384	493366	420857	272917	744046	412794	360615	410898	180227	914026	616832	394694	445957
P42704	LRPPRC	Leucine-rich PPR motif-containing protein, mitochondrial	20	18	0.211404	0.899693	0.899169	0.953851	0.947319	1141.72	0.43392	1.02979	0.0616098	B	A	157805	6.91526e+06	7.12127e+06	7.07098e+06	6.2989e+06	6.77293e+06	6.86464e+06	7.4002e+06	6.8056e+06	6.23771e+06	7.17144e+06	7.77062e+06	8.39346e+06	7.1432e+06	6.82189e+06	6.07316e+06	7.17463e+06	6.53745e+06	5.83025e+06	7.20066e+06	7.23758e+06	8.54895e+06
Q8N1G4	LRRC47	Leucine-rich repeat-containing protein 47	6	6	2.46404	0.291703	0.827877	0.241245	0.744994	257.46	0.294588	1.26229	0.177139	C	A	63434	672571	762851	848978	1.14726e+06	851912	706192	718966	518164	498602	488656	450815	400611	1.12142e+06	747492	538503	1.00623e+06	610975	910225	1.15183e+06	812581	759283
P09960	LTA4H	Leukotriene A-4 hydrolase	2	2	0.0350877	0.982609	1	0.953851	0.947319	71.36	0.435521	1.06906	0.0623983	B	A	69241	360003	384864	360995	403610	177331	445687	363705	388764	345499	344058	411371	346513	260107	302045	443593	572063	181680	498933	434348	294530	395481
P51884	LUM	Lumican	4	4	0.969298	0.615913	0.744515	0.953851	0.614913	342.99	0.405101	1.31426	0.0803686	A	B	38405	5.02322e+06	3.82208e+06	3.90643e+06	2.24349e+06	5.78376e+06	2.30152e+06	4.28563e+06	3.01926e+06	4.08987e+06	3.57621e+06	1.4886e+07	3.99096e+06	2.10797e+06	2.78626e+06	7.86515e+06	2.36007e+06	4.34587e+06	2.61576e+06	4.18106e+06	4.99086e+06	3.39859e+06
O75608	LYPLA1	Acyl-protein thioesterase 1	1	1	0.821053	0.663301	0.953851	0.827877	0.614913	33.72	0.260648	1.64673	0.256372	C	B	24653	1.05652e+06	1.02435e+06	1.68682e+06	936375	933949	1.34163e+06	1.09649e+06	1.22087e+06	1.12926e+06	951498	842073	1.24112e+06	939307	1.2835e+06	853023	804767	4.08711e+06	1.46878e+06	1.08123e+06	816699	980262
Q5VWZ2	LYPLAL1	Lysophospholipase-like protein 1	3	3	6.18246	0.0454461	0.744515	0.241245	0.0244861	208.86	0.0915353	1.35681	0.723311	C	B	26299	1.10916e+06	1.0113e+06	1.37214e+06	1.11674e+06	852315	835446	883177	1.49386e+06	1.11542e+06	1.15469e+06	1.42166e+06	1.0762e+06	1.01007e+06	1.05829e+06	932321	979606	1.53083e+06	1.39836e+06	1.55251e+06	1.2652e+06	1.1138e+06
Q9BQ69	MACROD1	ADP-ribose glycohydrolase MACROD1	1	1	0.0631579	0.968914	0.988256	0.988256	0.947319	76.23	0.397022	1.05876	0.084914	A	C	35483	2.07038e+06	2.00513e+06	1.95549e+06	1.77387e+06	1.78536e+06	1.90277e+06	1.92468e+06	2.19373e+06	1.85688e+06	2.54742e+06	2.57833e+06	2.29768e+06	1.92465e+06	1.85699e+06	2.35512e+06	1.5912e+06	1.33162e+06	1.33036e+06	2.22271e+06	2.01781e+06	2.87493e+06
P21397	MAOA	Amine oxidase [flavin-containing] A	7	4	0.611404	0.736606	0.827877	0.899169	0.744994	466.15	0.430013	1.04542	0.0638703	C	A	59644	3.51005e+06	3.66821e+06	3.66948e+06	2.79581e+06	3.49909e+06	2.75061e+06	3.59562e+06	4.40343e+06	3.63845e+06	2.60572e+06	4.7917e+06	3.93269e+06	4.13928e+06	2.92496e+06	3.39436e+06	3.94975e+06	3.9219e+06	3.06174e+06	3.09204e+06	2.85881e+06	5.41291e+06
P27338	MAOB	Amine oxidase [flavin-containing] B	19	17	0.592982	0.743422	0.744515	0.899169	0.947319	982.63	0.384267	1.06852	0.0914758	A	B	58725	2.05231e+07	1.92069e+07	1.94855e+07	1.63651e+07	1.73071e+07	2.07172e+07	2.08498e+07	2.59391e+07	2.22373e+07	1.85984e+07	2.21705e+07	2.01077e+07	2.08712e+07	1.87041e+07	2.08017e+07	1.55499e+07	2.32747e+07	1.87789e+07	1.64937e+07	1.67739e+07	2.21063e+07
P46821	MAP1B	Microtubule-associated protein 1B	1	1	4.42456	0.109451	0.561228	0.137791	0.36328	50.56	0.203831	1.37673	0.337241	C	A	270468	137496	153038	189295	109818	119351	137185	65241.9	141971	131156	137943	257306	224075	154800	142128	124398	119792	197533	170601	269008	174406	134930
Q9NYL2	MAP3K20	Mitogen-activated protein kinase kinase kinase 20	1	1	0.232456	0.890272	0.899169	0.953851	0.947319	39.23	0.281537	1.22363	0.216621	B	C	91098	55060.8	57868.1	47292.3	57734	53707.6	59936.3	56840.2	48641	52277.4	30572.8	80777.3	45660.8	62513.4	42645.8	62848.7	75672	50376.6	2394.44	62556.4	71915.8	49218.1
P27816	MAP4	Microtubule-associated protein 4	3	3	4.42456	0.109451	0.744515	0.0718786	0.614913	250.1	0.146682	1.73502	0.510029	C	A	120930	652010	727310	1.13125e+06	1.16585e+06	727113	434945	426097	528739	653756	557857	721723	331031	957346	601867	739938	1.00637e+06	680044	1.62347e+06	1.67887e+06	945750	728104
Q8NDC0	MAPK1IP1L	MAPK-interacting and spindle-stabilizing protein-like	1	1	1.55877	0.458688	0.470502	0.744515	0.86047	55.54	0.27972	1.26896	0.197256	A	B	24254	311952	245834	272533	456200	309880	278930	371377	253631	270098	381660	173842	96916	245348	197436	411172	278298	306649	303641	334668	239677	178029
P31153	MAT2A	S-adenosylmethionine synthase isoform type-2	1	1	8.03509	0.0179971	0.953851	0.0501952	0.0244861	35.32	0.172412	2.24269	0.454465	A	C	43633	24667.6	24537.2	10999.1	23848.4	29923.3	33648.8	12858	21990.8	38348.4	16586.6	20136.2	21036	20811.7	24184.5	22797.3	33856.4	3184.72	0	16400.9	19976.9	15432.9
P31942	HNRNPH3	Heterogeneous nuclear ribonucleoprotein H3	2	2	10.3588	0.00563146	0.0501952	0.0149633	0.483958	97.5	0.0695558	1.41425	0.703796	C	A	36903	924809	1.18766e+06	1.30791e+06	805337	934785	844841	860417	909633	993564	1.03998e+06	1.00991e+06	1.04637e+06	1.13057e+06	916911	1.04319e+06	1.80127e+06	1.14187e+06	1.84566e+06	1.31603e+06	1.21752e+06	1.01849e+06
Q96RQ3	MCCC1	Methylcrotonoyl-CoA carboxylase subunit alpha, mitochondrial	9	9	5.3693	0.0682451	0.988256	0.100648	0.116011	632.1	0.175957	1.2005	0.442401	C	B	80422	6.26521e+06	6.14029e+06	7.37145e+06	5.91389e+06	4.96912e+06	6.20757e+06	6.03406e+06	9.06723e+06	5.47428e+06	6.4424e+06	6.01317e+06	7.48727e+06	6.72067e+06	5.69863e+06	6.09691e+06	4.69798e+06	6.23341e+06	7.9288e+06	7.75027e+06	7.0686e+06	7.87615e+06
Q9HCC0	MCCC2	Methylcrotonoyl-CoA carboxylase beta chain, mitochondrial	9	9	2.02193	0.363868	0.308445	0.899169	0.744994	567.67	0.287983	1.14724	0.201957	C	B	61294	8.46493e+06	7.40369e+06	8.49384e+06	8.89984e+06	8.27946e+06	8.72448e+06	9.12507e+06	1.08349e+07	7.60911e+06	7.25639e+06	6.99013e+06	9.38587e+06	7.38187e+06	6.91805e+06	6.18356e+06	7.1491e+06	1.1464e+07	7.48195e+06	6.67891e+06	6.84358e+06	1.00008e+07
P16615	ATP2A2	Sarcoplasmic/endoplasmic reticulum calcium ATPase 2	36	35	8.04298	0.0179262	0.241245	0.0228992	0.36328	2836.21	0.0487773	1.40741	0.815577	C	A	114683	7.19889e+07	8.8497e+07	1.01318e+08	8.0647e+07	8.31409e+07	6.41015e+07	7.38756e+07	7.02552e+07	6.81657e+07	8.53248e+07	5.04002e+07	8.07896e+07	1.10144e+08	7.64492e+07	7.2954e+07	1.02148e+08	8.24286e+07	1.20959e+08	8.8849e+07	1.09679e+08	1.04672e+08
P40926	MDH2	Malate dehydrogenase, mitochondrial	14	14	5.43947	0.0658921	0.953851	0.0718786	0.177804	1244.58	0.154067	1.20189	0.475067	C	A	35481	1.63871e+08	1.71593e+08	1.96956e+08	1.55186e+08	1.47459e+08	1.60217e+08	1.73661e+08	2.08328e+08	1.56619e+08	1.89431e+08	1.20067e+08	1.87362e+08	1.89967e+08	136939905	1.46064e+08	1.97632e+08	1.99765e+08	200849334	1.90093e+08	1.80703e+08	2.13368e+08
P23368	ME2	NAD-dependent malic enzyme, mitochondrial	3	3	3.0114	0.221862	0.953851	0.241245	0.36328	165.7	0.110671	1.23736	0.62016	A	C	65402	1.24099e+06	1.22328e+06	1.00294e+06	1.18186e+06	1.06786e+06	1.2343e+06	1.11393e+06	1.17836e+06	1.59767e+06	1.27733e+06	1.27664e+06	1.36006e+06	1.14173e+06	1.27714e+06	1.29638e+06	1.04108e+06	746829	956745	826232	1.16422e+06	1.32065e+06
Q16798	ME3	NADP-dependent malic enzyme, mitochondrial	1	1	0.323684	0.850575	0.744515	1	0.994004	70.19	0.348623	1.22691	0.116602	A	B	67026	324612	264576	292969	244366	230353	299954	400380	434400	330477	418183	238781	371950	342003	181493	345853	81580	44102.5	323073	347704	339198	410770
P51608	MECP2	Methyl-CpG-binding protein 2	1	1	1.00564	0.604822	0.928652	0.744515	0.614913	43.04	0.362431	1.7311	0.127185	C	B	52409	44193.9	35078.5	60724.3	52360.3	6319.64	97072.6	47554.2	40367.5	0	79013.1	30864	41803.2	50572.7	49001.8	34014.9	0	107968	27607.9	11323.7	72456.4	84265.7
P38117	ETFB	Electron transfer flavoprotein subunit beta	11	11	10.3377	0.00569105	0.184412	0.0149633	0.0722889	791.12	0.0477384	1.40184	0.847416	C	A	27826	3.32319e+07	3.80759e+07	4.65858e+07	3.50079e+07	2.86181e+07	2.41008e+07	3.27984e+07	3.84292e+07	3.7219e+07	3.70199e+07	3.26616e+07	3.76314e+07	4.3054e+07	3.77652e+07	2.89824e+07	4.29465e+07	5.94029e+07	4.76752e+07	4.33656e+07	3.77745e+07	4.47109e+07
Q86YW9	MED12L	Mediator of RNA polymerase II transcription subunit 12-like protein	1	1	1.83246	0.400025	0.561228	0.470502	0.947319	33.45	0.255508	1.2518	0.227277	C	A	239967	362186	405935	453385	308041	456554	402420	443688	315988	398588	311571	260642	366931	470122	470706	300139	421779	352694	311219	621360	566157	415498
P55083	MFAP4	Microfibril-associated glycoprotein 4	1	1	0.315789	0.85394	0.988256	0.899169	0.86047	52.41	0.398973	1.351	0.0853025	A	C	28630	180412	165348	133540	107980	125752	67759	149402	88240.3	247249	277542	379376	139400	71399.9	126274	316967	172700	207382	123299	56649.5	128231	152137
Q13361	MFAP5	Microfibrillar-associated protein 5	1	1	5.8114	0.0547104	0.561228	0.184412	0.0722889	36.59	0.0818276	2.45019	0.765847	B	C	19599	374911	527372	215237	149137	549102	394719	414344	357871	487689	291833	354595	356708	441524	318606	897913	622109	46266.4	65245.8	272788	267813	424073
Q08431	MFGE8	Lactadherin	1	1	0.758772	0.684281	0.827877	0.988256	0.614913	47.5	0.360634	1.65663	0.118792	A	C	43078	133376	91938.5	80510.6	44926.7	92175	53880.8	35415.3	43330.6	191379	113079	492821	53366.8	43775.2	87495.1	267881	7174.53	101455	87925.4	101995	51761.3	59415.3
O95140	MFN2	Mitofusin-2	4	3	0.719298	0.697921	0.988256	0.744515	0.744994	182.09	0.424576	1.08048	0.0688536	C	A	86347	475630	483055	513910	464796	502653	374290	439870	486650	583811	335492	617481	426481	491858	696540	448121	352274	470375	707541	526150	336584	528902
Q99735	MGST2	Microsomal glutathione S-transferase 2	1	1	7.13684	0.0282003	0.0718786	0.0718786	0.947319	72.63	0.0921755	1.53251	0.603549	B	A	16610	735748	1.12754e+06	1.01169e+06	554377	539936	847242	742167	1.00141e+06	906498	359100	935254	1.05141e+06	1.00267e+06	1.36429e+06	1.49226e+06	727086	770624	973631	1.05677e+06	1.17905e+06	1.07836e+06
O14880	MGST3	Microsomal glutathione S-transferase 3	2	2	2.67456	0.262559	0.827877	0.241245	0.614913	184.37	0.276962	1.48286	0.201462	C	A	16506	3.36513e+06	4.02031e+06	4.99001e+06	4.09272e+06	5.20393e+06	2.23895e+06	3.12215e+06	4.22671e+06	1.54387e+06	5.08476e+06	1.40796e+06	1.50213e+06	4.4368e+06	3.17075e+06	4.12474e+06	6.86712e+06	2.23174e+06	5.85219e+06	6.98119e+06	4.14208e+06	5.74284e+06
P33121	ACSL1	Long-chain-fatty-acid--CoA ligase 1	18	18	6.01404	0.0494389	0.744515	0.0342808	0.36328	1131.45	0.0571781	1.39288	0.799102	C	A	77893	1.55431e+07	1.81039e+07	2.16497e+07	1.75695e+07	1.53686e+07	1.33254e+07	1.69132e+07	1.58794e+07	1.22102e+07	1.73011e+07	1.57777e+07	1.63197e+07	2.2405e+07	1.44043e+07	1.48995e+07	2.24912e+07	1.64276e+07	2.53498e+07	2.18124e+07	2.14522e+07	2.32066e+07
Q99797	MIPEP	Mitochondrial intermediate peptidase	1	1	2.5614	0.277842	0.308445	0.470502	0.994004	37.1	0.260648	1.91764	0.217215	B	A	80589	297330	570173	438524	405065	131257	355318	536810	265651	166340	272686	245516	809346	169897	359032	382865	1.12973e+06	461124	407529	390055	809468	124446
P30049	ATP5F1D	ATP synthase subunit delta, mitochondrial	2	2	10.6184	0.00494583	0.137791	0.00956597	0.177804	220.03	0.0708492	1.39261	0.733163	C	A	17479	2.97346e+07	3.34136e+07	4.14087e+07	31980858	2.90227e+07	3.40616e+07	3.17531e+07	3.27311e+07	2.58443e+07	3.22624e+07	2.02204e+07	3.67498e+07	3.73097e+07	3.42051e+07	2.42799e+07	3.45234e+07	5.5697e+07	4.31089e+07	3.83134e+07	3.4624e+07	3.53e+07
O95822	MLYCD	Malonyl-CoA decarboxylase, mitochondrial	4	4	0.214035	0.89851	0.988256	0.899169	0.947319	279.95	0.447285	1.04335	0.0537367	A	C	54969	1.91138e+06	1.89927e+06	1.83196e+06	1.17776e+06	1.7863e+06	1.63522e+06	1.81097e+06	2.55205e+06	2.08005e+06	2.18476e+06	2.06394e+06	1.95892e+06	2.36326e+06	2.03315e+06	2.03745e+06	1.10356e+06	2.12895e+06	1.69443e+06	1.9431e+06	1.33377e+06	2.05953e+06
P22033	MMUT	Methylmalonyl-CoA mutase, mitochondrial	3	3	0.45614	0.796068	0.953851	0.827877	0.86047	145.22	0.415851	1.11906	0.0724674	B	A	83082	640965	717280	672604	727657	578048	527709	663674	830316	726035	607385	466894	639531	665636	506757	630487	1.14399e+06	723751	367173	655700	872206	744190
Q13724	MOGS	Mannosyl-oligosaccharide glucosidase	1	1	0.42193	0.809802	0.899169	1	0.744994	54.86	0.363122	1.1238	0.124647	C	B	91861	27300.2	25644.5	28819.4	16665.3	30831.9	27926.6	23769.9	33891.8	23487.4	35777.9	26051	37203.6	14722.5	16563	41899.5	17834	22283	31530.3	27798.3	23111.5	39373.9
O95563	MPC2	Mitochondrial pyruvate carrier 2	6	6	0.0315789	0.984335	0.953851	0.953851	0.994004	320.27	0.367965	1.12901	0.103529	B	A	14270	2.75457e+06	3.10994e+06	2.92147e+06	2.83366e+06	3.41161e+06	2.98562e+06	3.09415e+06	3.59422e+06	1.64268e+06	3.32548e+06	1.14915e+06	2.54649e+06	2.6353e+06	2.82267e+06	3.69664e+06	3.84859e+06	4.07527e+06	2.88497e+06	2.6638e+06	2.00138e+06	2.98191e+06
P25325	MPST	3-mercaptopyruvate sulfurtransferase	1	1	2.50614	0.285627	0.385384	0.470502	0.614913	40.06	0.30632	2.83748	0.151657	C	A	33158	39750.1	78891.5	112790	8688.81	64580.4	41481.8	64341.5	63755.3	11343.3	59098.5	4711.53	10645.6	103555	21776.9	108716	149763	177298	157799	178378	4344	46132.5
Q96DV4	MRPL38	39S ribosomal protein L38, mitochondrial	2	2	1.0114	0.603082	0.654016	0.744515	0.86047	84.57	0.395033	1.24832	0.0863166	C	A	44568	36000.3	40204.1	44939.7	30611.3	34191.9	27197.3	30437.6	26459	33673.1	45867.8	59564	38963	37131.9	40970	17248.4	66707.4	21458.6	42491.3	71327.1	31241.6	58179.7
P18621	RPL17	60S ribosomal protein L17	2	2	9.48158	0.00873175	0.744515	0.00956597	0.0722889	96.77	0.00535957	4.25528	0.99973	A	C	21383	166458	137821	39117.9	134204	152829	156410	178045	141754	157745	173902	236772	161908	149241	139919	183901	54134.2	55796.3	10339.9	40607.5	57796.3	31049.4
Q9BYD3	MRPL4	39S ribosomal protein L4, mitochondrial	1	1	5.50877	0.0636481	0.827877	0.100648	0.116011	57.07	0.14709	1.19829	0.502807	C	A	34897	268029	276047	321176	281681	207094	249340	255423	219813	285458	343657	301765	308606	291347	263939	232081	284264	348109	309017	270143	319803	358806
Q9HD33	MRPL47	39S ribosomal protein L47, mitochondrial	1	1	0.758772	0.684281	0.953851	0.744515	0.744994	52.13	0.320798	1.43108	0.16226	C	B	29432	51068.1	49635.8	71032.7	61089.3	47999.9	44660.1	58252.6	57013.7	39773.9	57818.6	41936.9	63113.2	45321.1	46961.5	39267.6	53515.9	25771	41115.2	106055	100112	82110
Q9Y3D3	MRPS16	28S ribosomal protein S16, mitochondrial	1	1	2.84211	0.24146	0.241245	0.561228	0.86047	39.75	0.254279	1.28361	0.222842	B	A	15335	79886.4	102543	96609.2	69652.3	63794.8	109800	42461.5	102194	48741.2	84498.3	117950	125644	72787.2	111099	73406.7	129777	67166.4	75829.3	107325	103372	129354
Q9Y676	MRPS18B	28S ribosomal protein S18b, mitochondrial	1	1	2.02895	0.362593	0.561228	0.654016	0.483958	53.3	0.394038	1.57058	0.0860293	C	B	29377	82078.2	71291.7	111969	52223.5	69996.4	111117	110968	62099.1	49187.9	106793	94241.3	167260	79763.1	48012.7	50895.9	10527	474.505	83855.7	186662	110481	178372
Q9Y399	MRPS2	28S ribosomal protein S2, mitochondrial	1	1	2.5614	0.277842	0.385384	0.385384	0.994004	56.6	0.288832	1.20867	0.205604	C	A	33228	62089.3	73782	75045.6	54009.8	71262.1	90001.1	69086.9	57509.1	52116	46479.1	56250.3	83356.7	78620.7	90040.4	31102	85790.1	0	69657.5	116102	82266.3	107202
Q9Y3D9	MRPS23	28S ribosomal protein S23, mitochondrial	1	1	4.97193	0.0832452	0.385384	0.0718786	0.86047	55.66	0.136105	1.4537	0.479064	C	A	21757	79747.9	107327	115930	105066	90652	95665.7	76668.1	59488.7	66586.2	61387.4	82468.7	94655.3	102307	161823	54843.9	123005	130027	82003	138452	100079	129087
Q92552	MRPS27	28S ribosomal protein S27, mitochondrial	4	4	0.358772	0.835783	0.827877	0.744515	0.994004	148.58	0.417415	1.80846	0.071288	C	A	47581	216727	234713	391942	234346	249790	261064	210720	165184	92102.7	229714	290893	435991	180990	176792	180782	199008	1.11367e+06	74056.9	308818	118018	345149
Q9Y2Q9	MRPS28	28S ribosomal protein S28, mitochondrial	1	1	3.98684	0.136229	0.184412	0.385384	0.614913	57.48	0.172412	1.43212	0.38962	B	A	20830	100676	144180	122675	138921	76106.2	142933	72581	89234.3	114378	84874.5	86379.8	175479	123920	163882	76531	181088	108960	99831.3	168516	105181	130885
Q96CN7	ISOC1	Isochorismatase domain-containing protein 1	2	2	7.07456	0.0290923	0.953851	0.0149633	0.26016	122.13	0.14365	1.37991	0.487431	C	A	32216	1.42773e+06	1.72559e+06	1.97014e+06	1.73003e+06	1.49547e+06	1.20141e+06	1.64816e+06	1.2844e+06	1.46568e+06	1.35353e+06	1.24317e+06	1.293e+06	1.37471e+06	1.30755e+06	1.4329e+06	3.21981e+06	2.25561e+06	1.80656e+06	2.27149e+06	1.81215e+06	1.70488e+06
P82909	MRPS36	28S ribosomal protein S36, mitochondrial	5	5	6.88421	0.0319973	0.308445	0.0501952	0.26016	413.09	0.0695558	1.54761	0.717971	C	A	11459	4.20426e+06	5.23071e+06	6.50653e+06	5.08395e+06	4.77202e+06	4.37142e+06	3.76618e+06	5.48971e+06	2.2956e+06	5.09567e+06	2.75954e+06	4.95265e+06	6.26323e+06	5.15119e+06	4.9536e+06	4.83287e+06	4.92624e+06	5.42205e+06	8.84256e+06	6.4395e+06	6.90231e+06
Q9BUF5	TUBB6	Tubulin beta-6 chain	9	1	9.94035	0.00694193	0.137791	0.0149633	0.177804	611.47	0.0571781	2.77017	0.802039	A	C	49825	458098	278673	165368	307060	265720	239347	354417	765468	649038	332510	751224	190343	298071	224406	229014	451530	183253	33064.5	219440	132298	258784
Q9Y2R9	MRPS7	28S ribosomal protein S7, mitochondrial	2	2	6.89211	0.0318712	0.0228992	0.385384	0.614913	89.18	0.0739489	1.64942	0.683258	A	B	28116	1.33457e+06	809114	1.01825e+06	1.13944e+06	1.07594e+06	1.38437e+06	1.45715e+06	1.36517e+06	1.35361e+06	1.53397e+06	1.36691e+06	990672	781126	1.18426e+06	461171	628343	1.22744e+06	519791	1.10841e+06	648895	1.58672e+06
P82933	MRPS9	28S ribosomal protein S9, mitochondrial	1	1	7.89474	0.0193054	0.241245	0.0149633	0.744994	61.17	0.0659514	1.62902	0.746013	C	A	45806	152252	208203	248021	205726	173970	151916	146910	101247	182751	129287	126204	312124	178918	210184	125054	214733	209322	357737	257352	202055	213642
P26038	MSN	Moesin	15	6	1.55088	0.460502	0.654016	0.470502	0.994004	996.27	0.271151	1.13064	0.196484	B	A	67778	5.37661e+06	6.07899e+06	6.03935e+06	5.75606e+06	5.5972e+06	5.67768e+06	5.65018e+06	5.03642e+06	5.46234e+06	5.55651e+06	4.27651e+06	6.02472e+06	6.06509e+06	4.88578e+06	4.89363e+06	8.52573e+06	5.64522e+06	7.56455e+06	5.91368e+06	5.59613e+06	5.47717e+06
Q9UJ68	MSRA	Mitochondrial peptide methionine sulfoxide reductase	1	1	1.42105	0.491386	0.827877	0.470502	0.86047	65.25	0.274287	1.24224	0.207017	A	C	26116	239063	223575	192445	224336	189580	180801	219716	248091	264463	266167	319351	200734	237853	201818	129951	347521	184609	87060.5	239008	172796	278753
Q9Y3D2	MSRB2	Methionine-R-sulfoxide reductase B2, mitochondrial	1	1	1.16842	0.557546	0.654016	0.654016	0.947319	35.32	0.414306	1.40655	0.0707903	C	A	19524	12187.5	16713.1	17142.3	16303	3322.38	16749.9	21218.6	14804.9	11520.6	5465.52	8114.99	27257.7	16230.8	21451.9	15923.8	2701.4	6531.75	19815.9	33523.2	3963.48	21877
Q969Z3	MTARC2	Mitochondrial amidoxime reducing component 2	1	1	6.95526	0.0308805	0.561228	0.0228992	0.36328	43.84	0.0972849	1.47686	0.626496	C	A	37999	34564.7	40864.7	51047.4	32358.1	40566.8	33820.6	49674.2	30197.9	26617.8	33302.7	29979.7	36821.4	33363	58620.4	23843.9	51674.8	60346	43123.3	42061.3	49773.1	59933.3
P00846	MT-ATP6	ATP synthase subunit a	1	1	0.45614	0.796068	0.953851	0.827877	0.86047	63.56	0.329564	1.26785	0.143865	C	A	24801	3.06164e+06	3.07182e+06	3.88169e+06	3.43724e+06	4.28505e+06	3.16296e+06	3.91707e+06	4.56702e+06	820989	3.85823e+06	444574	4.50526e+06	4.31834e+06	1.71584e+06	3.58801e+06	1.23164e+06	2.7679e+06	3.45893e+06	3.39814e+06	4.43665e+06	5.34683e+06
Q9Y6C9	MTCH2	Mitochondrial carrier homolog 2	3	3	9.67105	0.00794251	0.988256	0.00956597	0.0430351	143.02	0.0263236	1.49214	0.973146	B	C	33309	1.40694e+06	1.46761e+06	983562	1.52474e+06	1.54268e+06	1.29587e+06	1.39679e+06	1.68274e+06	1.2278e+06	1.2516e+06	1.33328e+06	1.12641e+06	1.1987e+06	1.55375e+06	1.38865e+06	2.07053e+06	964689	923329	861863	1.00085e+06	1.16708e+06
P00395	MT-CO1	Cytochrome c oxidase subunit 1	3	3	0.719298	0.697921	0.988256	0.744515	0.744994	133.04	0.300051	1.46423	0.200013	B	C	57003	917862	1.18486e+06	809208	1.12866e+06	1.0889e+06	1.03152e+06	1.27114e+06	1.15728e+06	635962	696531	332905	1.07459e+06	852369	877732	789759	2.32987e+06	864149	298796	607490	935047	1.34056e+06
P00403	MT-CO2	Cytochrome c oxidase subunit 2	9	8	7.64211	0.0219047	0.654016	0.0501952	0.0430351	666.05	0.116385	1.43054	0.544414	C	A	25548	9.26706e+07	1.08487e+08	1.32569e+08	1.22993e+08	93688360	9.10444e+07	8.92541e+07	1.3187e+08	6.10517e+07	1.09941e+08	4.15221e+07	1.23359e+08	114104747	1.08749e+08	8.30474e+07	1.13174e+08	1.37825e+08	1.29509e+08	1.19117e+08	1.31396e+08	1.44999e+08
P02144	MB	Myoglobin	18	17	7.19298	0.0274198	0.654016	0.00956597	0.614913	1510.15	0.0911656	1.37545	0.638657	C	A	17173	5.20726e+08	6.15326e+08	7.16231e+08	5.62992e+08	569281746	5.45162e+08	5.93772e+08	5.45179e+08	3.90003e+08	6.00009e+08	3.59409e+08	5.83375e+08	7.00702e+08	5.19493e+08	4.35447e+08	8.37613e+08	6.99856e+08	6.9826e+08	6.02636e+08	7.47999e+08	832404639
P00156	MT-CYB	Cytochrome b	1	1	1.28509	0.525953	0.988256	0.470502	0.744994	52.16	0.254279	1.34776	0.253693	A	C	42689	2.02027e+06	1.90784e+06	1.49899e+06	2.26548e+06	864080	2.21217e+06	2.25963e+06	2.84534e+06	1.97696e+06	1.84217e+06	1.89636e+06	2.94045e+06	2.14256e+06	967296	2.32348e+06	1.1654e+06	2.66357e+06	1.74467e+06	312425	2.20088e+06	573411
P11586	MTHFD1	C-1-tetrahydrofolate synthase, cytoplasmic	3	3	1.09825	0.577456	0.953851	0.654016	0.614913	151.45	0.406815	1.13144	0.0799826	C	A	101495	384557	390988	435101	581549	341817	386270	413807	404671	304664	338723	304952	415123	371186	381697	295494	491443	227361	389962	554257	544175	459751
P03886	MT-ND1	NADH-ubiquinone oxidoreductase chain 1	6	6	1.5614	0.458084	0.385384	0.899169	0.86047	289.78	0.363122	1.17804	0.120441	B	A	35637	3.14354e+06	3.7032e+06	3.30762e+06	3.77042e+06	4.11469e+06	3.02403e+06	3.99416e+06	3.33393e+06	1.80253e+06	3.60234e+06	1.50619e+06	3.42869e+06	4.00255e+06	4.17642e+06	2.78886e+06	4.11948e+06	1.04483e+06	3.77222e+06	3.10995e+06	3.83033e+06	4.78078e+06
P03891	MT-ND2	NADH-ubiquinone oxidoreductase chain 2	1	1	0.0850877	0.958348	0.988256	0.953851	0.994004	50.43	0.303418	1.22388	0.155162	C	A	38935	1.09275e+06	1.28405e+06	1.33739e+06	1.3017e+06	1.57519e+06	1.06347e+06	1.38326e+06	1.28297e+06	387446	1.49276e+06	255166	1.413e+06	1.37494e+06	1.28698e+06	1.16533e+06	1.18003e+06	748671	2.05468e+06	1.27887e+06	1.21666e+06	1.38806e+06
P03905	MT-ND4	NADH-ubiquinone oxidoreductase chain 4	4	4	7.19298	0.0274198	0.0718786	0.0718786	0.86047	215.24	0.0855213	2.19596	0.630505	B	A	51547	1.40498e+06	3.08528e+06	2.90201e+06	1.23192e+06	2.31292e+06	1.45389e+06	1.8616e+06	1.95461e+06	630635	1.55228e+06	241993	4.33909e+06	3.36113e+06	3.72075e+06	1.4509e+06	2.5545e+06	2.25248e+06	1.74962e+06	2.99937e+06	2.04134e+06	5.4672e+06
P03915	MT-ND5	NADH-ubiquinone oxidoreductase chain 5	4	4	1.89561	0.38759	0.385384	0.827877	0.614913	290.97	0.352581	1.19154	0.134504	B	C	66982	2.39516e+06	2.69261e+06	2.25977e+06	2.36958e+06	2.58768e+06	2.86144e+06	3.40299e+06	2.60253e+06	1.33763e+06	2.60844e+06	1.391e+06	2.87616e+06	2.70297e+06	3.2746e+06	2.9213e+06	1.68803e+06	2.06098e+06	1.32539e+06	1.7678e+06	2.5999e+06	3.54476e+06
Q13505	MTX1	Metaxin-1	1	1	2.75877	0.251733	0.953851	0.385384	0.26016	63.88	0.447285	1.18041	0.0538838	C	B	51431	196346	187608	221453	205695	189325	200290	251716	268420	175218	162255	117848	186697	189534	194108	212305	155394	252466	35322.6	231806	272458	315213
O75431	MTX2	Metaxin-2	4	4	1.79035	0.408536	0.988256	0.470502	0.483958	152.7	0.257062	1.1917	0.267213	C	B	29744	1.63719e+06	1.58763e+06	1.89198e+06	1.34038e+06	1.2623e+06	1.58284e+06	1.60908e+06	1.93294e+06	1.74839e+06	1.75999e+06	1.8616e+06	1.99972e+06	1.49788e+06	1.35496e+06	1.8659e+06	1.21968e+06	1.41015e+06	1.67635e+06	2.46339e+06	1.84997e+06	2.06003e+06
P84157	MXRA7	Matrix-remodeling-associated protein 7	2	2	0.477686	0.787539	0.827877	1	0.804398	99.68	0.3125	1.8618	0.146406	C	B	21452	110474	77161.1	143659	94438.4	208338	58605.5	121420	51629.1	25203.9	60236.8	263924	12716.7	140290	78184.2	154614	0	0	20029.3	260207	114886	323172
Q96S97	MYADM	Myeloid-associated differentiation marker	1	1	0.864035	0.649198	0.827877	0.744515	0.744994	48.17	0.226841	1.26912	0.317663	A	C	35250	225811	221515	177927	173445	231051	198760	268394	214644	300448	203035	216710	211396	169240	169386	290854	266697	108317	70308.3	226221	210703	274087
Q14896	MYBPC3	Myosin-binding protein C, cardiac-type	65	65	4.1614	0.124843	0.953851	0.184412	0.177804	5483.6	0.230795	1.13452	0.33209	C	B	140674	5.11661e+08	4.87442e+08	5.53012e+08	5.38894e+08	4.94786e+08	4.77351e+08	5.41354e+08	5.21547e+08	4.95502e+08	4.97261e+08	5.26594e+08	4.36567e+08	5.50677e+08	4.06199e+08	5.1081e+08	5.32955e+08	4.16965e+08	6.1633e+08	5.9412e+08	5.66894e+08	5.70752e+08
P12882	MYH1	Myosin-1	64	2	0.624561	0.731776	0.654016	0.827877	0.947319	6204.94	0.405545	1.17727	0.0858248	C	B	223006	3.27997e+07	3.27934e+07	3.86067e+07	3.2828e+07	2.95459e+07	3.37946e+07	3.55345e+07	3.51243e+07	3.52034e+07	2.55259e+07	3.4841e+07	3.67617e+07	3.0238e+07	4.42791e+07	3.93258e+07	1.33623e+07	7.41727e+07	3.45691e+07	3.28532e+07	2.21126e+07	2.93261e+07
P35749	MYH11	Myosin-11	4	1	2.69825	0.259468	0.899169	0.241245	0.483958	261.85	0.269192	1.27282	0.230478	C	A	227199	57805.6	64421.9	73576.1	60737.4	69296	48998.7	62077.2	50814.2	55890.2	72635.1	41996.3	52786.3	38317.9	61722.1	123365	45917.8	90930.5	65731.9	60640.6	89268.8	61308.7
Q9UKX3	MYH13	Myosin-13	47	3	0.677193	0.71277	0.654016	0.953851	0.947319	3986.9	0.27972	1.33929	0.18445	C	A	223465	2.5069e+07	2.96072e+07	3.35746e+07	2.28659e+07	1.5569e+07	2.71668e+07	2.98026e+07	2.94546e+07	2.64593e+07	2.69842e+07	2.22498e+07	2.61532e+07	2.08322e+07	3.78263e+07	2.89475e+07	3.42767e+07	6.52086e+07	2.91424e+07	2.53406e+07	2.58055e+07	2.2376e+07
Q7Z406	MYH14	Myosin-14	9	7	5.11579	0.0774677	0.0501952	0.953851	0.36328	536.65	0.147186	1.2924	0.481601	A	B	227732	1.23029e+06	951943	1.13662e+06	1.16877e+06	1.06152e+06	1.28012e+06	1.14896e+06	1.2372e+06	1.50986e+06	946344	1.48952e+06	1.01689e+06	899953	777069	1.14988e+06	915921	718186	1.27877e+06	1.24905e+06	1.31074e+06	1.12634e+06
Q9Y623	MYH4	Myosin-4	47	1	3.41842	0.181009	0.184412	0.744515	0.483958	4108.24	0.175957	1.42903	0.404413	A	B	222932	336170	235244	298438	272812	298391	192172	337497	308190	466971	318851	494476	263818	155679	192536	319556	244629	256912	222909	245221	365941	401208
P13533	MYH6	Myosin-6	194	9	1.04561	0.592854	0.561228	0.744515	0.86047	22221.1	0.386898	1.08637	0.0979889	B	A	223596	5.42765e+07	5.89646e+07	5.55357e+07	6.09053e+07	5.58114e+07	5.98406e+07	6.13598e+07	5.53538e+07	5.55293e+07	3.66604e+07	4.87514e+07	6.15111e+07	5.20211e+07	6.58702e+07	6.75545e+07	4.78661e+07	8.16816e+07	5.24664e+07	4.04243e+07	5.34619e+07	4.96442e+07
P12883	MYH7	Myosin-7	286	94	1.70614	0.426105	0.827877	0.744515	0.36328	33606.5	0.254427	1.14128	0.282679	C	B	222959	3.71765e+09	3476215280	3.96733e+09	3139295507	3265425665	3444024836	3670062726	3983996153	3822833069	4019299106	4396283061	4077161322	3380788609	2649696592	3740878764	3532551113	4795138460	4167530262	3752579912	3494858337	3626528666
P35579	MYH9	Myosin-9	23	20	3.35526	0.186816	0.988256	0.184412	0.36328	1564.8	0.20429	1.10185	0.349791	C	A	226392	6.22502e+06	6.37427e+06	6.85905e+06	5.13628e+06	5.9607e+06	6.99795e+06	6.79083e+06	5.84389e+06	6.13452e+06	6.27148e+06	6.66452e+06	6.78778e+06	5.72358e+06	6.94077e+06	5.94976e+06	6.46948e+06	6.14378e+06	6.83829e+06	6.78514e+06	6.972e+06	7.55604e+06
Q9BUA6	MYL10	Myosin regulatory light chain 10	7	2	0.298246	0.861463	0.827877	1	0.947319	401.52	0.407872	1.31896	0.078133	C	B	25292	3.36956e+06	2.58626e+06	3.41119e+06	2.75781e+06	1.42503e+06	1.97157e+06	3.00692e+06	4.26542e+06	2.58395e+06	6.11689e+06	4.82892e+06	2.02905e+06	2.87425e+06	1.93669e+06	2.83871e+06	3.25262e+06	5.32761e+06	5.78155e+06	3.11389e+06	1.49789e+06	1.335e+06
O14950	MYL12B	Myosin regulatory light chain 12B	5	2	0.358772	0.835783	0.899169	0.953851	0.86047	341.3	0.385226	1.13558	0.102975	A	B	19767	1.42247e+06	1.25264e+06	1.41196e+06	980346	1.28346e+06	1.14173e+06	1.83977e+06	862603	2.24013e+06	1.35198e+06	1.67976e+06	1.18281e+06	779181	1.30584e+06	1.60864e+06	1.38674e+06	1.34425e+06	1.25169e+06	1.18219e+06	1.43764e+06	1.84404e+06
P06744	GPI	Glucose-6-phosphate isomerase	17	17	9.48158	0.00873175	0.654016	0.0149633	0.0430351	1319.54	0.0118992	1.3695	0.993625	C	A	63107	3.87221e+07	4.11979e+07	5.303e+07	4.34153e+07	4.00171e+07	4.20425e+07	3.7928e+07	3.77781e+07	3.44983e+07	3.96379e+07	3.44595e+07	4.20318e+07	4.29767e+07	3.50829e+07	3.77872e+07	4.8111e+07	54259762	4.3306e+07	6.05106e+07	5.08761e+07	5.61977e+07
P08590	MYL3	Myosin light chain 3	23	21	0.708772	0.701604	0.988256	0.744515	0.744994	2258.83	0.259094	1.11252	0.231768	C	A	21918	1.55641e+09	1.61491e+09	1.73154e+09	1528992833	1392684317	1597021289	1542719279	1555521836	1631866038	1657825120	1544668540	1877816190	1595653814	1464352336	1595464081	1541250015	1951067767	2135260817	1635199279	1465834799	1470344039
P12829	MYL4	Myosin light chain 4	10	9	5.83246	0.0541375	0.0501952	0.988256	0.177804	852.53	0.0834643	2.85011	0.747288	C	B	21551	3.56879e+07	1.75371e+07	4.99826e+07	2.09225e+07	3.29203e+07	4.13945e+07	4.08569e+07	4.56375e+07	2.45794e+07	5.1568e+07	2.76242e+07	8.57955e+06	3.80191e+07	2.08273e+07	1.4725e+07	5.53456e+06	3.38325e+07	1.69884e+07	2.22744e+07	7.15465e+07	1.05271e+08
P60660	MYL6	Myosin light polypeptide 6	6	4	2.65351	0.265337	0.308445	0.988256	0.36328	410.93	0.243684	1.14142	0.289191	C	B	16919	1.85922e+06	1.63537e+06	1.86665e+06	1.48369e+06	1.61205e+06	2.07219e+06	2.12284e+06	1.715e+06	1.83452e+06	2.05757e+06	1.97591e+06	1.68347e+06	1.68886e+06	1.65966e+06	1.93832e+06	1.20656e+06	2.02119e+06	1.75978e+06	1.69773e+06	1.57526e+06	2.27931e+06
P47985	UQCRFS1	Cytochrome b-c1 complex subunit Rieske, mitochondrial	10	10	9.64561	0.00804418	0.988256	0.0149633	0.0244861	895.06	0.0263236	1.36267	0.96566	C	A	29649	5.68705e+07	5.94077e+07	7.74958e+07	5.75454e+07	5.22705e+07	6.01455e+07	6.52042e+07	6.97804e+07	4.32885e+07	6.0725e+07	4.60046e+07	6.8695e+07	6.24188e+07	5.22117e+07	5.63926e+07	5.73206e+07	8.16264e+07	8.02711e+07	7.60039e+07	6.96658e+07	79911817
Q32MK0	MYLK3	Myosin light chain kinase 3	1	1	3.94737	0.138944	0.470502	0.184412	0.36328	44.78	0.27972	2.94376	0.23088	C	B	88338	90844.9	68573.1	201862	72382.1	73831.8	80816	202268	89420.9	1775.07	131524	74741.2	7412.18	223076	57370.3	53026.7	1980.03	5249.41	265428	215275	346730	176629
O00159	MYO1C	Unconventional myosin-Ic	9	9	9.29825	0.00956999	0.827877	0.0228992	0.0244861	495.46	0.0167226	1.19579	0.991317	C	B	121606	2.79011e+06	2.71325e+06	3.24449e+06	2.62116e+06	2.58427e+06	2.7305e+06	3.14591e+06	2.73422e+06	2.75498e+06	2.66844e+06	3.08139e+06	2.75315e+06	2.52498e+06	2.91659e+06	2.71768e+06	2.65383e+06	3.14569e+06	3.5879e+06	3.15206e+06	3.21012e+06	3.12666e+06
P52179	MYOM1	Myomesin-1	59	58	7.39035	0.0248431	0.899169	0.0228992	0.116011	4128.61	0.101342	1.1112	0.693262	C	B	187509	9.65112e+07	9.29109e+07	1.03243e+08	9.43781e+07	8.96029e+07	9.61648e+07	9.69378e+07	9.69622e+07	9.78492e+07	1.00628e+08	9.95673e+07	101580682	9.07243e+07	7.74487e+07	9.52781e+07	9.95228e+07	106584456	1.0563e+08	1.03099e+08	1.01466e+08	9.94335e+07
P54296	MYOM2	Myomesin-2	56	56	0.90614	0.635674	0.827877	0.744515	0.744994	4335.04	0.339679	1.0568	0.149247	C	B	164792	1.64885e+08	1.62408e+08	171632073	1.61836e+08	1.61337e+08	1.63284e+08	1.75776e+08	1.61915e+08	1.65255e+08	180165404	1.49513e+08	1.93825e+08	1.60148e+08	1.3454e+08	1.54957e+08	1.68569e+08	1.66727e+08	1.58809e+08	1.61454e+08	1.8422e+08	1.8695e+08
Q5VTT5	MYOM3	Myomesin-3	37	35	6.77193	0.033845	0.470502	0.100648	0.0722889	2686.25	0.0708492	1.31321	0.808297	C	B	162088	6.03323e+07	5.51776e+07	7.24599e+07	5.98119e+07	5.24991e+07	5.47242e+07	5.99254e+07	6.3469e+07	6.36455e+07	6.40083e+07	6.45747e+07	6.40397e+07	5.49987e+07	5.45575e+07	5.78635e+07	4.44287e+07	9.9832e+07	7.07518e+07	6.2008e+07	6.39087e+07	6.57992e+07
Q9NPC6	MYOZ2	Myozenin-2	15	15	2.84211	0.24146	0.827877	0.308445	0.36328	1025.78	0.230795	1.50583	0.320396	C	B	29879	3.18913e+07	3.11251e+07	4.68691e+07	5.08014e+07	3.91188e+07	2.13101e+07	3.25134e+07	2.87912e+07	2.52924e+07	2.78916e+07	2.94114e+07	2.22969e+07	4.80382e+07	2.00736e+07	2.46986e+07	4.05184e+07	1.80059e+07	6.38226e+07	6.00633e+07	4.33069e+07	4.91466e+07
Q86TC9	MYPN	Myopalladin	1	1	2.5693	0.276748	0.827877	0.385384	0.36328	36.85	0.165006	1.58658	0.503793	C	B	145167	205457	179420	284665	152892	143236	167789	269639	141901	246686	231157	290359	77532.3	156273	117555	310525	235214	390918	233294	366576	205168	227370
P0CAP1	MYZAP	Myocardial zonula adherens protein	4	4	4.41404	0.110028	0.385384	0.137791	0.614913	242.24	0.175314	1.38395	0.381278	C	A	54172	646576	780330	894829	748275	389075	887116	738551	573169	635167	566269	634985	910610	1.02618e+06	638859	595235	730770	500632	1.00249e+06	970212	1.08708e+06	913724
Q9NUB1	ACSS1	Acetyl-coenzyme A synthetase 2-like, mitochondrial	8	8	6.44298	0.0398955	0.988256	0.0228992	0.26016	357.7	0.109111	1.36262	0.616643	C	A	74809	4.90991e+06	5.18169e+06	6.69032e+06	3.21029e+06	4.23675e+06	4.1324e+06	5.1349e+06	5.90932e+06	5.58086e+06	4.99003e+06	6.0847e+06	7.47136e+06	4.21954e+06	4.2923e+06	3.85522e+06	6.07006e+06	6.69272e+06	6.21392e+06	7.20504e+06	5.64158e+06	7.69836e+06
Q9H009	NACA2	Nascent polypeptide-associated complex subunit alpha-2	1	1	0.550877	0.759239	0.827877	1	0.744994	41.43	0.363122	1.34057	0.125655	C	B	23209	2.60888e+07	2.32085e+07	3.11126e+07	3.74191e+07	2.89295e+07	2.59226e+07	2.92475e+07	2.15245e+07	2.9453e+07	1.90164e+07	1.71981e+07	2.23663e+07	1.66019e+07	2.95805e+07	2.65202e+07	2.09738e+07	6.5998e+07	2.25871e+07	2.24432e+07	2.26391e+07	2.18956e+07
Q9UJ70	NAGK	N-acetyl-D-glucosamine kinase	2	2	0.295614	0.862598	0.899169	1	0.86047	89.81	0.415703	1.08531	0.0724653	C	B	37352	79251.1	73297.4	79550.5	110457	80705.6	84017.6	87718.5	58878.3	80756.6	66484.6	64989.9	48029.9	75741.5	91115.8	53469.9	98129.9	82835	43966.3	58176.1	98478.5	114296
Q9NR45	NANS	Sialic acid synthase	1	1	0.677193	0.71277	0.654016	0.953851	0.947319	33.4	0.385841	1.15657	0.100105	B	A	40281	138543	160235	143109	138661	179372	125343	135454	144303	146710	113501	125001	161568	94548.9	179113	136915	229031	171175	100041	171800	92824.1	179703
P55209	NAP1L1	Nucleosome assembly protein 1-like 1	1	1	9.66316	0.00797392	0.988256	0.0149633	0.0244861	47.11	0.0512129	1.62727	0.876386	C	B	45346	122519	117816	191719	113132	122721	76017.2	96548	111322	153620	160194	146594	128300	154228	105117	134042	67394.8	224862	163795	231509	157876	180555
Q99733	NAP1L4	Nucleosome assembly protein 1-like 4	2	2	8.92982	0.0115057	0.0342808	0.385384	0.0430351	89.62	0.0433472	1.51471	0.921657	C	B	42797	407510	306854	464795	296725	388776	325873	384559	546936	485656	445083	386468	294613	366943	284112	320747	267853	561145	446522	352844	451655	511810
O43776	NARS1	Asparagine--tRNA ligase, cytoplasmic	2	2	3.99298	0.135811	0.100648	0.470502	0.994004	93.68	0.2016	1.24467	0.315047	A	B	62903	326902	262641	270493	348089	402646	362989	261215	327812	345991	323426	243044	259896	243870	250535	246377	312527	143886	285404	407140	292346	223690
Q8IW45	NAXD	ATP-dependent (S)-NAD(P)H-hydrate dehydratase	1	1	6.25351	0.0438599	0.744515	0.100648	0.0722889	52.94	0.2016	2.0149	0.397446	C	B	36553	95718.9	75684.4	152496	58227	88038.1	107758	98707.8	133215	117194	98626.4	63985.1	150830	102512	46579.1	78342.4	158.939	160352	187650	151464	86724.6	176291
Q8NCW5	NAXE	NAD(P)H-hydrate epimerase	2	2	4.93421	0.0848301	0.470502	0.0718786	0.36328	91.24	0.154067	1.2412	0.534612	C	B	31654	1.39229e+06	1.3194e+06	1.63764e+06	1.28958e+06	1.49992e+06	1.23026e+06	1.45379e+06	1.29343e+06	1.58737e+06	1.46024e+06	1.3237e+06	1.43292e+06	1.03134e+06	1.00566e+06	1.21009e+06	1.91699e+06	1.88123e+06	1.3475e+06	1.70079e+06	1.52963e+06	1.72902e+06
Q6PIU2	NCEH1	Neutral cholesterol ester hydrolase 1	5	5	1.5193	0.467831	0.470502	1	0.614913	247.1	0.276962	1.18594	0.216372	B	A	45779	1.47433e+06	1.74846e+06	1.48943e+06	1.56606e+06	1.44977e+06	1.79798e+06	1.4806e+06	1.66174e+06	811823	1.76686e+06	1.2598e+06	1.36496e+06	1.45952e+06	2.09181e+06	2.04472e+06	1.7813e+06	1.09625e+06	1.58212e+06	1.391e+06	1.53216e+06	1.84561e+06
P19338	NCL	Nucleolin	4	4	0.702632	0.703761	0.988256	0.827877	0.614913	147.86	0.230795	1.47396	0.319993	C	B	76568	470032	459855	677810	506672	422074	455697	491370	382752	526596	509890	465205	318376	542853	566959	379442	491646	1.29136e+06	496795	429478	382817	788596
Q9ULP0	NDRG4	Protein NDRG4	1	1	4.25351	0.119224	0.899169	0.0501952	0.744994	37.17	0.154285	1.81505	0.460394	A	C	38434	411507	355711	226719	451565	249705	467996	335737	350825	528038	446554	461636	610851	345604	146504	509185	166411	29490.9	185277	395257	313123	210447
O15239	NDUFA1	NADH dehydrogenase [ubiquinone] 1 alpha subcomplex subunit 1	2	2	0.203509	0.903251	1	0.953851	0.86047	75.91	0.413693	1.11951	0.076654	C	A	8067	445989	486396	499291	345326	621038	413792	628783	594251	33476.2	905810	25433.4	401097	758775	575460	575905	120746	13483.3	315195	544659	561501	1.06162e+06
O95299	NDUFA10	NADH dehydrogenase [ubiquinone] 1 alpha subcomplex subunit 10, mitochondrial	9	8	2.05263	0.358325	0.988256	0.385384	0.483958	717.76	0.213315	1.20264	0.351259	C	A	40725	1.60755e+07	1.61873e+07	1.93331e+07	1.31514e+07	1.68733e+07	1.33793e+07	1.93609e+07	1.83172e+07	1.29948e+07	1.80579e+07	1.64693e+07	1.79896e+07	2.12513e+07	1.50484e+07	1.53594e+07	1.12878e+07	1.75035e+07	2.09044e+07	1.6015e+07	1.79401e+07	2.43024e+07
Q86Y39	NDUFA11	NADH dehydrogenase [ubiquinone] 1 alpha subcomplex subunit 11	2	2	1.14035	0.565426	0.470502	0.827877	0.86047	77.94	0.367965	1.10303	0.119111	B	A	14843	1.79377e+06	1.97858e+06	1.81311e+06	1.52361e+06	1.91288e+06	2.07592e+06	2.37978e+06	2.03551e+06	1.49208e+06	1.57459e+06	1.3558e+06	2.323e+06	1.58219e+06	2.06029e+06	1.7665e+06	2.16094e+06	2.75337e+06	1.02943e+06	1.23941e+06	1.29305e+06	2.75027e+06
Q9UI09	NDUFA12	NADH dehydrogenase [ubiquinone] 1 alpha subcomplex subunit 12	8	8	1.55088	0.460502	0.953851	0.470502	0.614913	476.09	0.305341	1.30838	0.158562	C	A	17104	5.40626e+06	5.8071e+06	7.07345e+06	6.71301e+06	6.26118e+06	6.50946e+06	6.78844e+06	6.32817e+06	1.59407e+06	7.36344e+06	1.69232e+06	5.64931e+06	7.38666e+06	6.3639e+06	5.30275e+06	4.3329e+06	3.86988e+06	6.3652e+06	7.27279e+06	6.8126e+06	1.10468e+07
Q9P0J0	NDUFA13	NADH dehydrogenase [ubiquinone] 1 alpha subcomplex subunit 13	8	8	3.82456	0.147743	0.654016	0.184412	0.36328	596.74	0.184845	1.4942	0.357645	C	A	16688	1.76199e+07	2.12159e+07	2.63277e+07	2.01819e+07	1.95221e+07	2.00718e+07	2.55099e+07	2.19034e+07	5.24378e+06	2.26763e+07	5.8502e+06	2.30486e+07	2.12097e+07	2.31981e+07	2.10467e+07	1.75765e+07	2.81557e+07	3.16777e+07	2.18902e+07	1.9988e+07	2.99269e+07
O43678	NDUFA2	NADH dehydrogenase [ubiquinone] 1 alpha subcomplex subunit 2	4	3	3.0114	0.221862	0.988256	0.308445	0.26016	404.81	0.240476	1.25952	0.282418	C	A	10915	8.49623e+06	8.70817e+06	1.07011e+07	8.54633e+06	8.30322e+06	1.04506e+07	1.13773e+07	9.84919e+06	4.58871e+06	9.69453e+06	5.16004e+06	1.06625e+07	7.98923e+06	9.28186e+06	8.89562e+06	6.71164e+06	1.10268e+07	7.8987e+06	1.00427e+07	1.08417e+07	1.36958e+07
O95167	NDUFA3	NADH dehydrogenase [ubiquinone] 1 alpha subcomplex subunit 3	1	1	6.44298	0.0398955	0.100648	0.137791	0.26016	38.73	0.11441	2.34192	0.525237	C	A	9273	143540	263861	336159	87942.3	196487	126881	196393	141144	107848	239877	51748.6	304384	325963	331899	162585	194475	473890	456263	349387	66977.1	334277
O00483	NDUFA4	Cytochrome c oxidase subunit NDUFA4	1	1	0.719298	0.697921	1	0.827877	0.614913	75.46	0.286267	1.33957	0.177933	C	A	9364	6.55125e+06	7.77178e+06	8.77583e+06	8.24541e+06	7.38755e+06	6.21092e+06	1.01003e+07	8.59682e+06	448364	1.04588e+07	961824	5.73444e+06	9.8051e+06	4.21292e+06	6.21074e+06	1.28957e+07	6.42893e+06	7.11644e+06	8.04651e+06	9.21773e+06	1.30695e+07
Q16718	NDUFA5	NADH dehydrogenase [ubiquinone] 1 alpha subcomplex subunit 5	4	4	0.442982	0.801323	0.953851	0.744515	0.994004	262.18	0.362431	1.10191	0.107536	A	C	13450	2.10596e+07	1.92658e+07	1.91119e+07	1.59619e+07	1.77625e+07	2.2754e+07	2.56128e+07	2.06056e+07	1.80039e+07	2.52687e+07	2.25077e+07	2.58997e+07	2.19701e+07	1.23718e+07	2.30246e+07	1.30628e+07	1.38462e+07	2.0328e+07	2.57118e+07	1.60634e+07	1.96102e+07
P56556	NDUFA6	NADH dehydrogenase [ubiquinone] 1 alpha subcomplex subunit 6	6	5	1.5614	0.458084	0.744515	0.561228	0.614913	315.03	0.272281	1.34265	0.217073	C	A	15127	3.38251e+06	3.60668e+06	4.54155e+06	3.28961e+06	2.56795e+06	3.82256e+06	3.06116e+06	3.75663e+06	3.0176e+06	3.90371e+06	3.64091e+06	4.24274e+06	4.27802e+06	3.36199e+06	3.09772e+06	3.05294e+06	5.65492e+06	6.99067e+06	4.64432e+06	3.10601e+06	2.31182e+06
Q13423	NNT	NAD(P) transhydrogenase, mitochondrial	35	33	7.9193	0.0190698	0.744515	0.0149633	0.177804	2552.08	0.0586345	1.35774	0.792348	C	A	113823	8.65091e+07	9.83525e+07	1.17457e+08	9.23457e+07	8.62094e+07	9.53837e+07	9.03884e+07	8.99571e+07	6.41608e+07	1.10953e+08	6.26747e+07	1.08427e+08	8.44306e+07	8.72523e+07	9.1962e+07	1.19691e+08	1.2985e+08	1.15573e+08	1.17448e+08	1.0101e+08	123401837
Q16795	NDUFA9	NADH dehydrogenase [ubiquinone] 1 alpha subcomplex subunit 9, mitochondrial	16	16	4.92719	0.0851282	0.988256	0.184412	0.0722889	1128.91	0.175957	1.35974	0.391168	C	A	42483	3.43097e+07	3.78067e+07	4.66522e+07	3.36203e+07	3.72101e+07	4.1501e+07	4.4006e+07	4.03625e+07	1.52344e+07	4.31293e+07	1.94141e+07	4.59215e+07	3.74802e+07	3.88036e+07	3.53066e+07	3.15213e+07	5.41568e+07	5.12571e+07	3.99792e+07	3.99015e+07	4.79663e+07
O14561	NDUFAB1	Acyl carrier protein, mitochondrial	2	1	6.61404	0.0366252	0.184412	0.0501952	0.744994	91.28	0.0571781	2.46016	0.771881	C	A	17406	209764	404800	516053	276579	284057	155591	177277	315462	113025	170559	185564	543833	386188	174981	247538	671460	867365	613481	288957	267219	543246
Q9BU61	NDUFAF3	NADH dehydrogenase [ubiquinone] 1 alpha subcomplex assembly factor 3	1	1	4.58368	0.10108	0.899169	0.137045	0.175953	53.7	0.0853828	2.27227	0.725366	A	C	20337	49565.2	48595.3	21813	30348.3	31718.1	52573.3	49282.7	56333.8	49477.5	36596.8	90191.2	35230.7	28873.5	58998.6	94775.6	25098.2	0	0	77807.7	22350.4	8907.1
Q9P032	NDUFAF4	NADH dehydrogenase [ubiquinone] 1 alpha subcomplex assembly factor 4	1	1	1.22456	0.542113	0.470502	0.827877	0.994004	68.96	0.352317	1.29418	0.114311	C	A	20254	33207.1	39543.9	42975.9	45286	40431.5	35085.1	29855.6	23514.7	13597.3	39192	38694.8	27053.4	38282.4	44842.1	45585.2	41956.5	18233.7	29936.6	84846.6	35904.1	45958.4
Q5TEU4	NDUFAF5	Arginine-hydroxylase NDUFAF5, mitochondrial	1	1	0.119298	0.942095	1	0.953851	0.947319	43	0.33134	1.18378	0.150863	B	C	38894	141176	150020	126730	161756	107488	126012	114546	180974	157219	142891	138523	95140.3	113985	140416	229031	171526	106533	36010.7	160171	150133	180802
O75438	NDUFB1	NADH dehydrogenase [ubiquinone] 1 beta subcomplex subunit 1	2	2	3.85263	0.145684	0.654016	0.470502	0.116011	103.93	0.243055	1.30355	0.308633	C	B	6957	5.5654e+06	5.05593e+06	6.59067e+06	5.13397e+06	6.57018e+06	5.8643e+06	6.21157e+06	6.16323e+06	4.06893e+06	7.70546e+06	2.80558e+06	6.38626e+06	5.70017e+06	5.54351e+06	4.88953e+06	2.76017e+06	7.08817e+06	6.22652e+06	6.00869e+06	6.01381e+06	7.61617e+06
O96000	NDUFB10	NADH dehydrogenase [ubiquinone] 1 beta subcomplex subunit 10	3	3	0.695614	0.706235	0.953851	0.899169	0.614913	219.68	0.438753	1.01964	0.0593444	B	C	20763	4.44749e+06	4.45058e+06	4.36487e+06	3.64602e+06	4.04825e+06	5.22001e+06	6.11612e+06	4.56792e+06	3.75415e+06	4.7273e+06	3.50012e+06	5.01268e+06	3.73363e+06	4.26609e+06	3.83537e+06	5.40514e+06	3.88229e+06	3.52871e+06	3.69217e+06	3.77178e+06	6.9494e+06
Q9NX14	NDUFB11	NADH dehydrogenase [ubiquinone] 1 beta subcomplex subunit 11, mitochondrial	2	2	2.85	0.240508	0.308445	0.385384	0.994004	87.81	0.230795	1.63032	0.265702	C	A	17306	4.14923e+06	5.42162e+06	6.76459e+06	3.34712e+06	4.9088e+06	4.77122e+06	4.61888e+06	5.11512e+06	2.37728e+06	5.4784e+06	2.57705e+06	5.98902e+06	7.25161e+06	6.72259e+06	3.7913e+06	3.35357e+06	3.27062e+06	1.0538e+07	5.73321e+06	3.4922e+06	1.07889e+07
O43676	NDUFB3	NADH dehydrogenase [ubiquinone] 1 beta subcomplex subunit 3	2	2	2.68421	0.261295	0.988256	0.241245	0.483958	103.44	0.230795	1.2685	0.31084	C	A	11395	2.99273e+06	3.0122e+06	3.79628e+06	2.71715e+06	2.68281e+06	4.04132e+06	3.86829e+06	3.10772e+06	2.12908e+06	3.29962e+06	2.09584e+06	4.05109e+06	3.29933e+06	3.00171e+06	2.97904e+06	1.72983e+06	4.2632e+06	3.63036e+06	2.87252e+06	3.17849e+06	5.03682e+06
O95168	NDUFB4	NADH dehydrogenase [ubiquinone] 1 beta subcomplex subunit 4	5	4	3.54474	0.16993	0.827877	0.241245	0.26016	413.39	0.272281	1.37345	0.201346	C	A	15199	1.1554e+07	1.27273e+07	1.58688e+07	1.34451e+07	1.61447e+07	1.24398e+07	1.54317e+07	1.45754e+07	2.65443e+06	1.56006e+07	2.14026e+06	1.27686e+07	1.4996e+07	1.44596e+07	9.62657e+06	1.17858e+07	9.15722e+06	1.81668e+07	1.64771e+07	1.52999e+07	2.0243e+07
O43674	NDUFB5	NADH dehydrogenase [ubiquinone] 1 beta subcomplex subunit 5, mitochondrial	4	3	1.90263	0.386232	0.561228	0.470502	0.86047	225.99	0.305459	1.19638	0.15178	C	A	21737	3.55113e+06	4.07391e+06	4.24852e+06	3.23161e+06	3.483e+06	3.73939e+06	4.41143e+06	4.95692e+06	2.31683e+06	4.16293e+06	2.10697e+06	4.2386e+06	3.82262e+06	5.12667e+06	3.83514e+06	3.34654e+06	5.41173e+06	4.28332e+06	3.63767e+06	2.44265e+06	5.46721e+06
O95139	NDUFB6	NADH dehydrogenase [ubiquinone] 1 beta subcomplex subunit 6	4	4	2.33684	0.310857	0.899169	0.241245	0.744994	228.31	0.245973	1.19697	0.245835	C	A	15479	5.12227e+06	5.63092e+06	6.13119e+06	5.87466e+06	5.67579e+06	6.48335e+06	5.86535e+06	5.38476e+06	3.02274e+06	5.21716e+06	3.45437e+06	6.65021e+06	5.06571e+06	5.52719e+06	4.74304e+06	6.16845e+06	6.31507e+06	5.99874e+06	4.93997e+06	6.07705e+06	7.32515e+06
P17568	NDUFB7	NADH dehydrogenase [ubiquinone] 1 beta subcomplex subunit 7	9	9	0.0219298	0.989095	1	0.988256	0.994004	679.33	0.43478	1.08945	0.0615532	C	A	16391	3.47191e+06	3.61531e+06	3.78248e+06	2.6157e+06	3.12327e+06	4.415e+06	5.08566e+06	5.0749e+06	1.75453e+06	3.88183e+06	1.82443e+06	4.77528e+06	5.02669e+06	3.18068e+06	3.57203e+06	1.52186e+06	4.35868e+06	2.48036e+06	3.68349e+06	2.48502e+06	5.90485e+06
O95169	NDUFB8	NADH dehydrogenase [ubiquinone] 1 beta subcomplex subunit 8, mitochondrial	6	6	0.211404	0.899693	0.827877	0.988256	0.994004	309.14	0.436719	1.10598	0.0608067	C	B	21751	8.19446e+06	7.65475e+06	8.46601e+06	6.64816e+06	8.63908e+06	1.055e+07	1.16058e+07	9.79383e+06	3.4477e+06	1.09848e+07	3.88632e+06	1.04951e+07	8.20351e+06	4.90324e+06	6.9469e+06	7.72498e+06	7.86368e+06	6.35384e+06	7.43227e+06	6.72333e+06	1.39569e+07
Q9Y6M9	NDUFB9	NADH dehydrogenase [ubiquinone] 1 beta subcomplex subunit 9	6	6	0.284211	0.86753	0.899169	0.899169	0.947319	404.87	0.347047	1.17928	0.141646	C	B	21817	1.91884e+07	1.77133e+07	2.08889e+07	1.56403e+07	1.40717e+07	2.15669e+07	2.17888e+07	2.48771e+07	1.44151e+07	2.39418e+07	1.72054e+07	2.36701e+07	2.01826e+07	1.65901e+07	2.13821e+07	6.7417e+06	1.42869e+07	2.22774e+07	1.84662e+07	1.99787e+07	2.94353e+07
O95298	NDUFC2	NADH dehydrogenase [ubiquinone] 1 subunit C2	4	4	5.5614	0.061995	0.0501952	0.470502	0.614913	191.12	0.141846	1.51156	0.461048	B	A	14178	5.30956e+06	8.02572e+06	7.17229e+06	4.83606e+06	5.75804e+06	6.52743e+06	7.19492e+06	7.51552e+06	2.07906e+06	6.12952e+06	2.43592e+06	8.18044e+06	8.18879e+06	9.60543e+06	5.77323e+06	8.3807e+06	7.68255e+06	6.25568e+06	5.80317e+06	5.65635e+06	1.04637e+07
P28331	NDUFS1	NADH-ubiquinone oxidoreductase 75 kDa subunit, mitochondrial	31	31	2.47105	0.290682	0.988256	0.184412	0.744994	2658.02	0.166154	1.19532	0.434765	C	A	79417	7.91057e+07	8.301e+07	9.45568e+07	7.19488e+07	7.53718e+07	8.90504e+07	8.92207e+07	8.52921e+07	6.05296e+07	8.85096e+07	7.29224e+07	1.00092e+08	8.13091e+07	8.17382e+07	8.0431e+07	7.14792e+07	1.05491e+08	9.56676e+07	7.98814e+07	7.99653e+07	111778398
O75306	NDUFS2	NADH dehydrogenase [ubiquinone] iron-sulfur protein 2, mitochondrial	16	16	2.98246	0.225096	0.137791	0.744515	0.947319	1200	0.211215	1.09064	0.303531	B	A	52512	4.16259e+07	4.5399e+07	4.42579e+07	4.05351e+07	4.21289e+07	4.20472e+07	4.18757e+07	4.30319e+07	4.23834e+07	4.50631e+07	3.59416e+07	4.83035e+07	4.59395e+07	4.60372e+07	3.94929e+07	4.72219e+07	4.99593e+07	4.28941e+07	3.85293e+07	4.16158e+07	4.82908e+07
O75489	NDUFS3	NADH dehydrogenase [ubiquinone] iron-sulfur protein 3, mitochondrial	15	15	4.61842	0.0993396	0.561228	0.100648	0.483958	1261.2	0.110777	1.19353	0.577975	C	A	30223	3.47495e+07	3.70497e+07	4.14746e+07	3.21499e+07	3.05833e+07	3.89609e+07	3.64701e+07	3.77232e+07	3.02693e+07	3.8456e+07	3.33832e+07	4.19489e+07	3.28684e+07	4.10466e+07	3.26798e+07	3.67046e+07	4.84312e+07	3.98052e+07	3.82059e+07	3.55581e+07	4.53728e+07
O43181	NDUFS4	NADH dehydrogenase [ubiquinone] iron-sulfur protein 4, mitochondrial	2	2	0.624561	0.731776	0.953851	0.827877	0.744994	158.43	0.381168	1.13372	0.108099	B	C	20095	2.52238e+06	2.73604e+06	2.41333e+06	2.81885e+06	3.46195e+06	3.33481e+06	2.90669e+06	2.41659e+06	1.34243e+06	2.68923e+06	1.20847e+06	3.70075e+06	2.53596e+06	2.46853e+06	1.92832e+06	3.04667e+06	1.96985e+06	1.24869e+06	1.53133e+06	2.5631e+06	4.7537e+06
O43920	NDUFS5	NADH dehydrogenase [ubiquinone] iron-sulfur protein 5	3	3	1.97193	0.373079	0.744515	0.385384	0.744994	173.02	0.278054	1.42407	0.194797	C	A	12509	3.16216e+06	3.61555e+06	4.50315e+06	4.08522e+06	3.82294e+06	4.18004e+06	4.66318e+06	4.06517e+06	533027	3.5054e+06	442322	4.5361e+06	4.72468e+06	4.15143e+06	3.46289e+06	1.20266e+06	3.14762e+06	5.53784e+06	4.40897e+06	3.82887e+06	5.59245e+06
O75380	NDUFS6	NADH dehydrogenase [ubiquinone] iron-sulfur protein 6, mitochondrial	4	4	6.23246	0.044324	0.744515	0.0501952	0.177804	298.42	0.0978873	2.06993	0.594944	C	A	13703	2.82433e+06	3.91206e+06	5.84619e+06	1.44901e+06	3.40786e+06	3.02451e+06	3.14024e+06	4.64697e+06	689735	5.36423e+06	872117	4.14693e+06	5.3275e+06	3.00153e+06	2.81185e+06	4.27247e+06	3.60552e+06	6.15383e+06	5.91625e+06	4.63962e+06	8.91571e+06
O75251	NDUFS7	NADH dehydrogenase [ubiquinone] iron-sulfur protein 7, mitochondrial	3	3	6.88421	0.0319973	0.953851	0.0501952	0.0722889	132.69	0.0433472	1.42482	0.901124	C	A	23548	1.27162e+06	1.28874e+06	1.81183e+06	1.21271e+06	1.4149e+06	1.54253e+06	1.32076e+06	1.39051e+06	1.06032e+06	1.20012e+06	1.03112e+06	1.69274e+06	1.28028e+06	1.15707e+06	1.18566e+06	1.12795e+06	2.11296e+06	1.97426e+06	1.34089e+06	1.47887e+06	2.15217e+06
O00217	NDUFS8	NADH dehydrogenase [ubiquinone] iron-sulfur protein 8, mitochondrial	7	7	2.64561	0.266386	0.385384	0.385384	0.86047	349.02	0.240476	1.30651	0.248887	C	A	23690	8.48742e+06	1.04633e+07	1.10889e+07	9.35537e+06	1.17224e+07	7.97845e+06	9.65404e+06	9.06449e+06	4.06845e+06	1.23841e+07	3.67207e+06	1.00465e+07	1.01693e+07	1.15182e+07	8.0424e+06	1.254e+07	6.92914e+06	1.02057e+07	1.04639e+07	1.21586e+07	1.56873e+07
P49821	NDUFV1	NADH dehydrogenase [ubiquinone] flavoprotein 1, mitochondrial	13	12	4.75088	0.0929737	0.827877	0.100648	0.26016	794	0.0927643	1.38476	0.643166	C	A	50785	2.38243e+07	2.65493e+07	3.2991e+07	23139624	2.41989e+07	2.81009e+07	2.8545e+07	27095043	1.58799e+07	2.69391e+07	1.66961e+07	3.07271e+07	2.59586e+07	2.79538e+07	2.52024e+07	2.29047e+07	4.26578e+07	3.45244e+07	2.72004e+07	2.56343e+07	3.49381e+07
P19404	NDUFV2	NADH dehydrogenase [ubiquinone] flavoprotein 2, mitochondrial	7	7	3.35526	0.186816	0.899169	0.470502	0.116011	503.94	0.219336	1.23151	0.314698	C	A	27374	1.81706e+07	1.88052e+07	2.23773e+07	1.64251e+07	1.83345e+07	2.16594e+07	2.25539e+07	2.0952e+07	1.17401e+07	2.24721e+07	1.12276e+07	2.09268e+07	1.79932e+07	1.773e+07	1.92379e+07	1.81379e+07	2.44341e+07	1.99196e+07	1.82213e+07	2.12359e+07	2.80755e+07
P56181	NDUFV3	NADH dehydrogenase [ubiquinone] flavoprotein 3, mitochondrial	1	1	2.30526	0.315805	0.654016	0.308445	0.86047	47.23	0.258535	1.54565	0.219269	C	A	11933	1.87803e+06	2.47959e+06	2.90277e+06	1.68707e+06	1.60909e+06	2.00318e+06	1.80353e+06	3.10078e+06	1.04139e+06	2.75203e+06	1.02715e+06	2.67791e+06	3.17381e+06	1.24405e+06	1.52355e+06	3.77865e+06	1.01925e+06	2.95934e+06	3.06174e+06	3.24579e+06	4.22776e+06
O76041	NEBL	Nebulette	29	28	2.22456	0.328808	0.744515	0.561228	0.36328	2033.39	0.256011	1.18974	0.276528	C	B	116380	3.2141e+07	3.00191e+07	3.57149e+07	3.89263e+07	3.43873e+07	2.75863e+07	3.69318e+07	2.80285e+07	2.6566e+07	2.98677e+07	3.48339e+07	2.4079e+07	3.56377e+07	2.26587e+07	2.69128e+07	4.08073e+07	2.69897e+07	3.68553e+07	4.29369e+07	3.66392e+07	3.51531e+07
P48681	NES	Nestin	14	14	6.27719	0.0433436	0.0501952	0.184412	0.994004	945.16	0.13723	1.38043	0.467431	A	B	177332	6.95937e+06	5.04146e+06	5.40465e+06	7.46574e+06	6.76834e+06	7.2124e+06	5.28667e+06	5.4301e+06	8.27317e+06	5.96572e+06	9.27282e+06	3.8865e+06	4.68227e+06	4.88595e+06	7.16975e+06	4.58283e+06	5.11085e+06	3.6295e+06	9.21613e+06	3.74312e+06	5.32367e+06
Q9Y697	NFS1	Cysteine desulfurase, mitochondrial	4	4	3.15088	0.206917	0.561228	0.241245	0.614913	253.8	0.243467	1.25658	0.244663	C	A	50164	1.32728e+06	1.62635e+06	1.66783e+06	1.22251e+06	1.55334e+06	909791	1.04962e+06	1.80881e+06	1.41456e+06	1.32e+06	1.33959e+06	1.46492e+06	1.35935e+06	1.46023e+06	1.15775e+06	2.68947e+06	2.32935e+06	1.47095e+06	1.57407e+06	1.24745e+06	1.71731e+06
Q8NBF2	NHLRC2	NHL repeat-containing protein 2	2	2	6.78246	0.0336673	0.184412	0.0501952	0.614913	85.87	0.0661781	3.33053	0.744524	C	A	79393	140231	260087	467044	163053	264295	100728	70824.8	262866	99019.6	101406	59656.6	318080	395499	265781	78670.5	242407	1.03006e+06	472807	175592	224177	432583
Q9BZQ8	NIBAN1	Protein Niban 1	6	6	0.653509	0.721261	0.744515	0.827877	0.947319	366.75	0.291342	1.14109	0.17474	A	C	103070	4.19428e+06	3.83024e+06	3.67568e+06	4.31818e+06	4.4493e+06	3.51107e+06	4.14645e+06	5.07547e+06	4.05298e+06	4.07477e+06	3.92598e+06	4.02647e+06	3.86158e+06	2.54534e+06	4.51743e+06	4.20039e+06	2.27006e+06	2.51823e+06	4.31868e+06	3.99052e+06	5.2809e+06
P14543	NID1	Nidogen-1	13	13	6.88421	0.0319973	0.953851	0.0501952	0.0722889	659.22	0.033057	1.62909	0.956761	C	B	136291	1.27831e+07	1.22161e+07	1.99012e+07	1.07163e+07	1.11701e+07	1.46943e+07	1.26693e+07	1.11283e+07	1.18829e+07	1.43993e+07	1.5604e+07	1.16801e+07	1.12342e+07	1.21672e+07	1.57349e+07	1.02643e+07	2.04222e+07	2.32051e+07	1.53975e+07	1.32677e+07	2.72135e+07
Q14112;Q14114	NID2	Nidogen-2	11	10	2.97632	0.225788	0.988256	0.308445	0.26016	769.77	0.193083	1.18835	0.403108	C	B	151158	8.43025e+06	8.27518e+06	9.8338e+06	7.31319e+06	7.04103e+06	1.06671e+07	7.89832e+06	6.8991e+06	8.7568e+06	8.20224e+06	1.06642e+07	9.19693e+06	8.37346e+06	7.33238e+06	9.50466e+06	6.96847e+06	1.10004e+07	9.03607e+06	1.04824e+07	1.06348e+07	8.01532e+06
Q9BPW8	NIPSNAP1	Protein NipSnap homolog 1	1	1	2.5614	0.277842	0.827877	0.308445	0.483958	73.45	0.261007	1.14253	0.236787	C	A	33289	1.19815e+06	1.22145e+06	1.36892e+06	1.1065e+06	1.14969e+06	1.0242e+06	1.12835e+06	1.41877e+06	1.38499e+06	1.15598e+06	1.21674e+06	1.31421e+06	1.29752e+06	1.1399e+06	1.13322e+06	1.22239e+06	966009	1.61681e+06	1.47114e+06	1.56641e+06	1.22424e+06
O75323	NIPSNAP2	Protein NipSnap homolog 2	5	5	5.08772	0.0785626	0.654016	0.184412	0.116011	277.93	0.134663	1.23341	0.591055	C	B	33721	1.22269e+07	1.14313e+07	1.40994e+07	1.05395e+07	9.69424e+06	1.15979e+07	1.40819e+07	1.39781e+07	1.2543e+07	1.28106e+07	1.25703e+07	1.24003e+07	1.19029e+07	1.01232e+07	14000309	8.72954e+06	1.54878e+07	1.58642e+07	1.31924e+07	1.34039e+07	1.25488e+07
Q9BS92	NIPSNAP3B	Protein NipSnap homolog 3B	2	2	5.71579	0.0573895	0.744515	0.0718786	0.177804	95.91	0.131822	1.46075	0.556941	C	A	28296	848907	855892	1.24004e+06	713469	837480	829766	733485	1.49597e+06	919932	618524	642627	904628	845302	1.08632e+06	648428	794778	1.47664e+06	1.88296e+06	894319	1.00843e+06	937866
Q86X76	NIT1	Deaminated glutathione amidase	1	1	3.70614	0.156755	1	0.137791	0.36328	52.66	0.221078	1.70069	0.302568	C	A	35873	99939	135720	169965	119434	96906.6	80101.5	105910	103214	124500	68624.8	100820	73113.7	105842	87951.5	103128	308568	121518	346407	167478	111501	102922
Q9NQR4	NIT2	Omega-amidase NIT2	1	1	6.40088	0.0407443	0.953851	0.0718786	0.0722889	83.7	0.0940866	1.31504	0.690177	C	B	30589	402469	397302	522470	468822	516557	360939	429466	358719	487441	263809	333998	343049	409684	482007	339271	412502	573570	524215	450739	476956	586867
Q86UT6	NLRX1	NLR family member X1	4	4	1.33421	0.513192	0.988256	0.654016	0.483958	204.79	0.254279	1.17736	0.275228	C	B	107548	821743	790599	930820	1.04505e+06	722653	704908	641691	946995	764202	996631	751818	724350	825898	707016	748323	947408	943157	913651	1.07066e+06	686965	1.03966e+06
P56385	ATP5ME	ATP synthase subunit e, mitochondrial	4	4	6.74035	0.0343836	0.561228	0.0342808	0.26016	279.34	0.0972249	1.35736	0.60832	C	A	7928	1.60411e+07	1.86517e+07	2.17735e+07	1.66781e+07	1.53196e+07	1.79512e+07	1.85156e+07	1.98022e+07	11781255	1.79965e+07	1.02843e+07	2.16769e+07	1.78248e+07	1.7504e+07	1.6094e+07	2.01587e+07	2.8437e+07	2.31211e+07	1.82695e+07	1.86022e+07	2.04377e+07
P15531	NME1	Nucleoside diphosphate kinase A	5	5	7.96579	0.0186316	0.899169	0.0228992	0.0722889	187.78	0.0346134	1.35159	0.94498	C	A	17138	1.76305e+06	1.77393e+06	2.38292e+06	1.68682e+06	1.58247e+06	2.06723e+06	1.89115e+06	1.83601e+06	1.76129e+06	1.69945e+06	1.57997e+06	2.14632e+06	1.67917e+06	1.54286e+06	1.48801e+06	2.01328e+06	1.8448e+06	2.46192e+06	2.3326e+06	2.31215e+06	2.96314e+06
O60936	NOL3	Nucleolar protein 3	1	1	3.09474	0.212807	0.953851	0.184412	0.483958	35.53	0.242014	1.92961	0.282147	C	A	22616	11950.5	12723.9	23059.8	14219.4	37529.5	4884.26	2387.29	5831.29	3337.35	21027.3	6387.76	2769.4	19449.2	5105.35	9221.32	27074.5	49586	21866.5	24081.3	7039.94	12725.5
P55786	NPEPPS	Puromycin-sensitive aminopeptidase	9	9	4.49211	0.105816	1	0.137791	0.177804	596.54	0.154067	1.15426	0.484205	C	A	103211	3.5651e+06	3.62717e+06	4.11506e+06	4.24067e+06	2.91222e+06	3.76375e+06	3.84061e+06	3.48958e+06	4.14355e+06	3.2899e+06	2.84048e+06	3.4384e+06	3.61939e+06	3.46848e+06	3.41438e+06	4.19518e+06	3.77879e+06	4.14516e+06	4.47518e+06	4.18346e+06	3.99269e+06
P06748	NPM1	Nucleophosmin	1	1	0.45614	0.796068	0.953851	0.827877	0.86047	36.78	0.201279	1.66684	0.385234	B	C	32555	71617.9	89689.8	53808.3	73856.9	70568.6	84714.6	63750.3	59857.6	33016.9	82388.3	104790	41481.7	40415.5	87005.2	79496.5	200050	122497	0.280918	52019.6	3659.78	90864.4
P16083	NQO2	Ribosyldihydronicotinamide dehydrogenase [quinone]	1	1	2.05614	0.357697	0.308445	1	0.614913	73.7	0.305459	2.34289	0.179346	B	A	25902	138482	324447	177915	126878	337363	63953.5	139936	48400.9	68549	93914.6	228860	647649	274121	256408	26970	417088	19313.7	58911	112751	403576	295024
Q86VF7	NRAP	Nebulin-related-anchoring protein	5	5	0.915789	0.632614	1	0.827877	0.483958	199.49	0.338156	1.54606	0.150485	C	B	196950	372151	328985	508631	487962	631179	114810	433486	138713	434572	176905	559578	155517	651248	135620	181671	520871	169392	921805	761023	363866	327072
Q9UNZ2	NSFL1C	NSFL1 cofactor p47	3	3	4.74474	0.0932596	0.184412	0.561228	0.177804	147.8	0.0915353	1.68943	0.71645	C	B	40548	916170	584409	987316	862075	1.14659e+06	856605	945207	589579	958843	557295	1.41317e+06	1.00245e+06	543150	670396	295559	410488	1.13878e+06	627711	959222	1.24256e+06	968305
Q9BV86	NTMT1	N-terminal Xaa-Pro-Lys N-methyltransferase 1	1	1	2.95088	0.228678	0.385384	0.385384	0.483958	54.3	0.395513	1.20711	0.0859335	C	B	25371	41343.4	35925.2	43365.8	54322.7	43130.6	33643.9	44587.6	32322.6	42539.7	38284.6	41915.6	39524	30907.3	28653.6	32751.3	47789.8	13639.1	45355.5	45271.6	60777.7	51785.2
Q8TB37	NUBPL	Iron-sulfur protein NUBPL	1	1	2.91316	0.233032	0.953851	0.137791	0.744994	34.44	0.217012	1.35189	0.323396	C	A	34061	187169	202294	253033	180414	141295	207819	186835	198820	221898	160269	200002	181913	154958	269638	163553	241408	428546	210147	224945	167405	234120
Q9NZJ9	NUDT4	Diphosphoinositol polyphosphate phosphohydrolase 2	1	1	0.410526	0.814433	0.827877	1	0.86047	36.47	0.435365	1.25516	0.0600088	C	A	20293	192096	203951	241111	230583	229945	249234	253898	158471	176410	106086	132144	254061	158155	195277	264304	147959	126928	480232	111717	343125	143553
P53370	NUDT6	Nucleoside diphosphate-linked moiety X motif 6	1	1	9.15789	0.0102657	0.0228992	0.0501952	0.994004	34.23	0.106074	1.83858	0.572923	A	C	35656	50814.3	31531.3	27637.8	51203.9	35273.8	60706.4	56954.1	60050.3	53334.3	45599	43392.9	23330	31684.2	41033	19115.4	42493.8	9464.89	3298.98	43148.3	34699	47577.7
Q5VST9	OBSCN	Obscurin	22	20	0.702632	0.703761	0.654016	0.988256	0.86047	1162.92	0.352317	1.09049	0.129458	C	B	867940	6.23878e+06	5.77009e+06	6.29222e+06	5.77446e+06	5.85486e+06	5.52633e+06	6.10221e+06	5.99713e+06	6.49355e+06	6.16806e+06	7.99364e+06	6.41737e+06	5.04384e+06	4.79701e+06	6.95328e+06	5.63896e+06	6.53224e+06	7.95676e+06	6.70441e+06	4.7805e+06	5.48718e+06
Q02218	OGDH	2-oxoglutarate dehydrogenase, mitochondrial	31	31	6.54825	0.0378501	0.561228	0.0501952	0.177804	2064.36	0.0637488	1.28871	0.785367	C	A	115861	7.396e+07	8.00775e+07	9.53128e+07	7.34873e+07	6.88265e+07	7.60715e+07	6.93757e+07	9.19022e+07	6.42104e+07	8.564e+07	6.21664e+07	8.67805e+07	8.49316e+07	7.70844e+07	8.47108e+07	6.68802e+07	1.1088e+08	9.06877e+07	9.54198e+07	7.54989e+07	1.04077e+08
P20774	OGN	Mimecan	1	1	1.89561	0.38759	0.561228	0.953851	0.36328	65.45	0.377007	1.40542	0.104282	A	B	33901	332559	236626	260164	147913	324988	116889	226955	151232	335907	264470	1.09211e+06	137164	146778	137708	604018	157463	148871	237855	303644	359424	251025
Q9NTK5	OLA1	Obg-like ATPase 1	2	2	2.33772	0.310721	0.654016	0.241245	0.994004	128.5	0.305524	1.19048	0.151812	C	A	44715	665668	777942	792466	890721	603529	728782	761201	670493	485237	704924	480456	588766	966075	518414	754526	1.06193e+06	485701	829234	956151	837548	853696
O60313	OPA1	Dynamin-like 120 kDa protein, mitochondrial	14	14	3.45614	0.177627	0.953851	0.308445	0.177804	727.29	0.175957	1.23671	0.457351	C	B	111561	4.33617e+06	4.11477e+06	5.08878e+06	4.26454e+06	4.82563e+06	3.30453e+06	4.24342e+06	5.13322e+06	3.97412e+06	5.03564e+06	3.90823e+06	4.55986e+06	4.36481e+06	2.99165e+06	4.66604e+06	3.99151e+06	4.89061e+06	4.64054e+06	6.33312e+06	4.04637e+06	5.53327e+06
Q9H6K4	OPA3	Optic atrophy 3 protein	1	1	7.8114	0.0201268	0.184412	0.0149633	0.994004	44.82	0.142981	2.25402	0.457844	C	A	19984	19736.2	41705.4	44485.8	26119.2	32109.1	17808.6	16046.8	24728.5	3035.42	36281.2	1761.01	7700.19	60312.5	42217.3	28368.8	69928.1	32543.4	53173.7	43687.8	41094.8	51929.2
O14841	OPLAH	5-oxoprolinase	2	2	1.47456	0.478413	0.899169	0.654016	0.483958	111.4	0.289511	1.30775	0.215354	C	B	137371	174372	156434	204577	221229	170835	196294	134060	191038	144251	165285	171986	215927	182668	172750	113080	97745.8	111456	146168	281497	240256	243507
Q8NGQ4	OR10Q1	Olfactory receptor 10Q1	1	1	9.7193	0.0077532	0.0501952	0.0228992	0.483958	35.42	0.0576136	1.35388	0.778206	C	A	35579	700558	828771	948471	673308	674792	842656	669488	832663	767031	694836	449690	785564	854233	861691	768228	874141	1.1472e+06	780635	853043	902251	1.05923e+06
Q8NG92	OR13H1	Olfactory receptor 13H1	1	1	1.33421	0.513192	0.561228	0.953851	0.614913	31.62	0.321598	1.3456	0.149927	B	C	34547	48535.1	61706.6	45858	29766	112745	29625.3	22732	66840.6	56356.4	2754.27	67461.7	85498.1	67277.1	57193.2	60707.5	37857.4	21172.8	36558.6	64239.8	86081.4	21237.5
Q8NGY6	OR6N2	Olfactory receptor 6N2	1	1	2.5614	0.277842	0.899169	0.241245	0.614913	48.43	0.234637	1.40403	0.286612	C	A	35668	462921	496914	649956	773564	539563	318890	309174	436431	428273	413825	483650	367738	706911	380433	519695	509790	328589	847295	812336	759044	502517
P02763	ORM1	Alpha-1-acid glycoprotein 1	3	1	1.46053	0.481782	0.899169	0.470502	0.744994	241.86	0.31308	1.24307	0.158878	A	C	23497	2.81416e+06	2.64823e+06	2.26388e+06	2.2511e+06	1.78285e+06	2.95001e+06	2.32412e+06	3.88947e+06	2.8798e+06	2.10678e+06	4.32918e+06	3.40637e+06	2.25863e+06	1.78595e+06	4.01361e+06	1.77657e+06	1.16001e+06	1.42519e+06	3.71584e+06	2.18931e+06	2.82907e+06
O75396	SEC22B	Vesicle-trafficking protein SEC22b	1	1	9.89561	0.00709896	0.0501952	0.0149633	0.86047	97.86	0.0708492	2.41945	0.707214	A	C	24578	359837	202007	148727	407532	331772	433334	335328	391395	330744	280761	367828	152535	257158	176879	345746	77719.3	168656	12336.1	281786	90815.5	190041
Q96FW1	OTUB1	Ubiquitin thioesterase OTUB1	4	4	0.0219298	0.989095	0.988256	1	0.994004	184.27	0.417415	1.10989	0.0698608	C	A	31264	639701	666139	709996	716514	617131	493655	676114	601324	738950	509085	764838	551467	599332	594244	844006	741645	1.17909e+06	630266	642405	561286	536936
P55809	OXCT1	Succinyl-CoA:3-ketoacid coenzyme A transferase 1, mitochondrial	17	17	0.157895	0.924089	0.953851	0.953851	0.947319	1527.75	0.395513	1.09316	0.0834093	A	C	56122	3.75569e+07	3.52467e+07	3.43562e+07	3.64601e+07	4.00329e+07	2.80233e+07	3.28791e+07	5.50551e+07	4.44884e+07	3.48402e+07	2.86764e+07	3.47248e+07	4.13339e+07	3.11438e+07	3.67287e+07	3.23022e+07	4.04672e+07	3.05563e+07	3.69961e+07	2.72943e+07	3.64669e+07
O95747	OXSR1	Serine/threonine-protein kinase OSR1	1	1	0.157895	0.924089	0.953851	0.953851	0.947319	53.77	0.435521	1.17309	0.0612054	B	A	57986	40385.2	47375.5	45692.1	60439.5	40145.7	40060.9	41623.9	35119.1	34597.2	29599.4	41496.2	29031	77794.2	48319.4	24873.3	56859.9	20590.7	23818.6	59589.9	81302.2	43159
P07237	P4HB	Protein disulfide-isomerase	7	7	0.119298	0.942095	0.988256	0.988256	0.86047	468.23	0.399275	1.25538	0.0849687	A	B	57081	4.58716e+06	3.65399e+06	4.15928e+06	3.3066e+06	2.98709e+06	6.87977e+06	9.9338e+06	3.28902e+06	4.18901e+06	3.11446e+06	2.99752e+06	3.75441e+06	3.39682e+06	2.5499e+06	4.52305e+06	4.0458e+06	4.08692e+06	3.52327e+06	6.3277e+06	2.98501e+06	3.87348e+06
Q9UQ80	PA2G4	Proliferation-associated protein 2G4	1	1	6.54825	0.0378501	0.561228	0.0501952	0.177804	40.34	0.0693432	3.27197	0.763207	A	C	43759	429966	311629	131409	208859	655499	486442	274790	808211	378502	504594	122834	152165	194208	680098	350512	181159	208233	36069.6	124606	125334	162801
Q9UNF0	PACSIN2	Protein kinase C and casein kinase substrate in neurons protein 2	1	1	0.295614	0.862598	1	0.899169	0.86047	63.53	0.447997	1.34048	0.0531649	C	A	55704	120354	120987	161332	151057	116723	175127	134420	115543	112848	71480.1	85636.8	108636	101589	126570	127311	140829	177793	362689	70694.8	41204.4	154281
Q9UKS6	PACSIN3	Protein kinase C and casein kinase substrate in neurons protein 3	3	3	2.37982	0.304248	0.561228	0.654016	0.36328	245.21	0.346043	1.35775	0.127504	C	B	48457	1.07386e+06	833499	1.13168e+06	1.53324e+06	1.19475e+06	1.09757e+06	1.03577e+06	842796	890998	816400	1.17938e+06	572849	1.2177e+06	570041	900660	906244	245215	1.46714e+06	1.31884e+06	1.17105e+06	1.45615e+06
P68402	PAFAH1B2	Platelet-activating factor acetylhydrolase IB subunit beta	2	2	1.14035	0.565426	0.561228	0.744515	0.994004	118.27	0.425577	1.04233	0.0665971	B	A	25553	698918	728502	720284	726440	734686	743066	674541	765079	644837	641709	660989	608938	699571	789615	762632	781753	512813	749766	646585	900853	791403
Q8WX93	PALLD	Palladin	1	1	2.15088	0.341148	0.899169	0.385384	0.483958	54.33	0.31308	1.1591	0.168061	C	A	150470	255638	262924	296309	326651	243944	211563	257639	277126	243375	202264	282542	153562	308726	228959	313142	310232	269237	320765	216694	313769	361082
Q9NP74	PALMD	Palmdelphin	2	2	1.77632	0.411413	0.988256	0.470502	0.483958	133.48	0.356636	1.1854	0.128747	C	A	62720	60262.5	65285.2	71435.1	73997.3	96088.6	59676.3	53478.2	61158.5	50859.8	50821.4	36019.8	62239.9	68382.2	36298.4	28092.4	131413	75521.3	49371.9	78709.1	68755.3	84818.1
Q9NVE7	PANK4	4'-phosphopantetheine phosphatase	1	1	5.28509	0.07118	0.241245	0.100648	0.744994	33.39	0.152591	1.6163	0.445171	C	A	85937	78990.8	97188.8	127673	83503.3	73571.6	131465	92951.8	39804.5	72306.5	66436.9	71886.9	87589.7	127392	81940	97348.9	91673.6	115859	248053	86746.2	92134.4	95569.5
Q99497	PARK7	Protein/nucleic acid deglycase DJ-1	9	9	2.40351	0.300666	1	0.184412	0.744994	573.76	0.259094	1.10248	0.22451	C	A	19878	1.62222e+07	1.70862e+07	1.78846e+07	1.59152e+07	1.44333e+07	1.71538e+07	1.72197e+07	1.6446e+07	1.7357e+07	1.58392e+07	1.54132e+07	1.68165e+07	1.61187e+07	1.56049e+07	1.53884e+07	2.15024e+07	2.10844e+07	1.50918e+07	1.72332e+07	1.75911e+07	1.84224e+07
Q9NVD7	PARVA	Alpha-parvin	3	3	8.65351	0.0132104	0.0228992	0.0718786	0.744994	202.23	0.0637488	1.82409	0.7444	A	C	42217	586464	362542	321511	536798	653528	490945	475763	526387	795017	661659	551613	511175	393257	357092	347348	203840	347841	92608.6	303857	293754	569493
P61457	PCBD1	Pterin-4-alpha-carbinolamine dehydratase	1	1	1.46053	0.481782	0.744515	0.470502	0.947319	38.88	0.367213	1.20962	0.108734	A	C	11992	113968	101830	94217.4	107673	229930	107870	85647.6	115575	149207	72395.2	43442.9	65938.1	52274.3	185475	101274	104190	30341.2	212370	107282	60119.4	60974
Q15365	PCBP1	Poly(rC)-binding protein 1	4	4	2.82193	0.243908	0.827877	0.561228	0.177804	250.43	0.224461	1.47242	0.352895	C	B	37474	885002	722365	1.06362e+06	1.23364e+06	873544	1.06333e+06	1.16063e+06	645714	711248	738972	652936	389273	901407	656204	757441	907503	516261	1.10994e+06	1.38575e+06	1.28226e+06	1.0239e+06
P05165	PCCA	Propionyl-CoA carboxylase alpha chain, mitochondrial	4	4	0.284211	0.86753	0.899169	0.899169	0.947319	250.61	0.430846	1.08155	0.0670006	B	C	80008	1.63137e+06	1.71153e+06	1.58248e+06	1.53876e+06	1.50963e+06	1.55219e+06	1.75541e+06	2.36152e+06	1.54437e+06	1.74746e+06	1.04163e+06	2.03219e+06	2.12125e+06	1.97276e+06	1.23253e+06	1.19894e+06	1.41661e+06	1.10405e+06	1.81061e+06	1.37538e+06	2.20574e+06
P05166	PCCB	Propionyl-CoA carboxylase beta chain, mitochondrial	6	6	0.653509	0.721261	0.744515	0.827877	0.994004	524.3	0.435521	1.03108	0.0603862	A	B	58179	3.65003e+06	3.54001e+06	3.54032e+06	4.11848e+06	3.35769e+06	3.58852e+06	4.33027e+06	4.21076e+06	3.91789e+06	3.4384e+06	2.23823e+06	3.1032e+06	3.35999e+06	3.76114e+06	3.17077e+06	4.30494e+06	5.13191e+06	2.03872e+06	3.54621e+06	3.24581e+06	3.73897e+06
Q9BZA7	PCDH11X	Protocadherin-11 X-linked	1	1	4.7193	0.0944534	0.184412	0.184412	0.744994	33.58	0.154141	3.10571	0.421917	C	A	147466	282950	563449	878759	107193	519610	319697	210830	329479	253879	373665	149244	953720	694499	598856	307235	262934	1.62067e+06	1.17009e+06	573293	96276	933466
P22061	PCMT1	Protein-L-isoaspartate(D-aspartate) O-methyltransferase	5	5	1.55088	0.460502	0.385384	0.744515	0.947319	314.52	0.316377	1.16268	0.14102	C	A	24621	3.83897e+06	4.34021e+06	4.46347e+06	2.77225e+06	3.92073e+06	3.99711e+06	3.3694e+06	4.78203e+06	4.06466e+06	4.68416e+06	3.12139e+06	4.80604e+06	5.05427e+06	3.92952e+06	4.51839e+06	3.39284e+06	2.70572e+06	3.80053e+06	4.52053e+06	5.24235e+06	6.04823e+06
Q9UHG3	PCYOX1	Prenylcysteine oxidase 1	6	6	4.74474	0.0932596	0.744515	0.308445	0.0722889	321.75	0.122458	1.12233	0.619721	C	B	56604	3.40405e+06	3.30489e+06	3.70919e+06	3.56652e+06	3.51775e+06	3.45166e+06	3.51123e+06	3.848e+06	3.18296e+06	3.0832e+06	3.07111e+06	3.27254e+06	3.30715e+06	3.32827e+06	3.47148e+06	3.14504e+06	3.70048e+06	3.3421e+06	3.46819e+06	3.91133e+06	4.12386e+06
O75340	PDCD6	Programmed cell death protein 6	1	1	2.40789	0.300008	0.385384	0.953851	0.36328	41.31	0.243538	1.31422	0.306018	C	B	21855	85452.5	70585.1	92764.5	59128.5	60690.9	95992.7	95916.3	74844.2	109785	99736.9	87525.5	69188.6	77423.1	60335.7	81172	64806.1	94152.2	60343	108747	72069.7	128511
Q8WUM4	PDCD6IP	Programmed cell death 6-interacting protein	2	2	5.62105	0.0601733	0.100648	0.184412	0.483958	156.09	0.0708492	1.81371	0.713535	A	C	95963	805822	547864	444294	913294	800642	633863	992135	621385	762840	854931	867489	333121	707654	424385	636131	638029	415281	111986	256104	379972	1.05813e+06
Q14123	PDE1C	Calcium/calmodulin-dependent 3',5'-cyclic nucleotide phosphodiesterase 1C	1	1	2.33772	0.310721	0.654016	0.241245	0.994004	41.04	0.273963	1.57806	0.193637	B	A	80710	60255.2	95086.5	82423	41659.6	51558.3	45280.1	63978.6	46846.3	61785.9	47299.8	123633	46482	67183.4	45121.9	159707	156938	141054	103241	52496.1	49384.4	65939.1
P08559	PDHA1	Pyruvate dehydrogenase E1 component subunit alpha, somatic form, mitochondrial	15	15	2.64561	0.266386	0.385384	0.385384	0.86047	993.09	0.250869	1.10418	0.232957	C	A	43268	7.09582e+07	7.58359e+07	7.83505e+07	6.72519e+07	6.49025e+07	7.27862e+07	7.52277e+07	7.78673e+07	6.70728e+07	7.43912e+07	6.81656e+07	8.16573e+07	7.33949e+07	6.08015e+07	8.22154e+07	8.11104e+07	8.67417e+07	6.60044e+07	8.16034e+07	6.98131e+07	8.75898e+07
Q9BV79	MECR	Enoyl-[acyl-carrier-protein] reductase, mitochondrial	2	2	7.89474	0.0193054	0.137791	0.0342808	0.483958	78.56	0.125132	1.34309	0.509175	C	A	40436	1.23299e+06	1.48637e+06	1.65602e+06	1.25002e+06	1.35899e+06	1.0921e+06	1.1315e+06	1.22436e+06	1.24561e+06	1.34954e+06	1.21182e+06	1.34378e+06	1.2538e+06	1.35311e+06	1.3114e+06	2.16976e+06	2.43965e+06	1.35379e+06	1.37447e+06	1.30617e+06	1.806e+06
O00330	PDHX	Pyruvate dehydrogenase protein X component, mitochondrial	6	6	0.0631579	0.968914	1	0.953851	0.86047	350.58	0.450165	1.02646	0.0522881	B	C	54089	2.99081e+06	3.03725e+06	2.95896e+06	2.73102e+06	2.69761e+06	2.55782e+06	2.1457e+06	3.42859e+06	2.7179e+06	3.89527e+06	3.75261e+06	3.16191e+06	3.6583e+06	2.64038e+06	3.44901e+06	2.27663e+06	2.74345e+06	3.1961e+06	3.11892e+06	2.63461e+06	3.1017e+06
P30101	PDIA3	Protein disulfide-isomerase A3	10	10	0.719298	0.697921	0.953851	0.654016	0.86047	552.42	0.423675	1.07102	0.0685242	C	A	56747	3.65312e+06	3.72382e+06	3.91257e+06	3.27298e+06	3.55906e+06	3.15466e+06	3.3639e+06	4.14071e+06	3.43162e+06	4.31574e+06	3.98627e+06	4.62057e+06	3.79279e+06	3.12066e+06	3.9476e+06	3.13745e+06	3.58002e+06	2.60076e+06	4.31303e+06	4.11415e+06	4.95491e+06
Q15084	PDIA6	Protein disulfide-isomerase A6	2	2	5.7614	0.0560954	0.241245	0.0718786	0.744994	212.52	0.0886718	1.51785	0.655043	A	C	48091	2.17869e+06	1.77025e+06	1.43538e+06	2.34651e+06	2.02007e+06	2.05313e+06	1.88616e+06	1.53397e+06	2.97497e+06	2.33304e+06	2.28164e+06	1.57035e+06	1.36795e+06	2.03624e+06	1.66173e+06	2.21498e+06	823812	843180	1.63269e+06	1.83985e+06	2.03734e+06
Q15118	PDK1	[Pyruvate dehydrogenase (acetyl-transferring)] kinase isozyme 1, mitochondrial	5	5	0.677193	0.71277	0.654016	0.953851	0.947319	224.76	0.394131	1.08262	0.0905495	A	B	49213	1.76774e+06	1.63284e+06	1.75248e+06	1.64798e+06	1.28001e+06	1.57167e+06	1.87841e+06	1.90457e+06	1.78349e+06	1.84054e+06	2.23524e+06	1.53421e+06	1.22118e+06	1.98182e+06	1.62288e+06	1.80409e+06	1.85124e+06	1.72721e+06	1.30304e+06	1.5095e+06	2.3714e+06
Q15119	PDK2	[Pyruvate dehydrogenase (acetyl-transferring)] kinase isozyme 2, mitochondrial	3	3	0.298246	0.861463	0.988256	0.899169	0.86047	168.95	0.425609	1.06556	0.0687084	C	B	46124	640076	633366	674889	619619	467835	519286	770922	727054	529105	877694	609096	532708	510449	629314	827435	666925	827312	680116	460505	653125	753384
Q16654	PDK4	[Pyruvate dehydrogenase (acetyl-transferring)] kinase isozyme 4, mitochondrial	1	1	0.789474	0.673857	0.899169	0.744515	0.744994	45.76	0.331538	2.55227	0.147581	C	A	46440	16746.6	17975.9	42741.9	4274.58	14095.1	7187.35	38885.6	41883.5	9011.82	9165.95	9469.24	10057.1	49714.6	13292.8	13474.3	3340.5	110297	52651.8	40262.8	4898.74	5599.36
O00151	PDLIM1	PDZ and LIM domain protein 1	10	9	0.45614	0.796068	0.988256	0.899169	0.744994	653.18	0.329564	1.22114	0.157368	C	B	36049	1.10733e+07	1.08136e+07	1.32049e+07	1.24481e+07	1.17721e+07	8.57435e+06	9.98982e+06	1.03037e+07	1.05751e+07	1.01701e+07	1.47529e+07	7.53481e+06	1.26448e+07	7.5245e+06	1.17001e+07	1.46637e+07	8.66746e+06	1.95387e+07	1.70738e+07	1.07997e+07	9.9449e+06
Q53GG5	PDLIM3	PDZ and LIM domain protein 3	3	3	1.7193	0.423311	0.470502	0.654016	0.86047	229.52	0.303418	1.26739	0.161355	A	B	39207	2.70524e+06	2.13449e+06	2.33879e+06	2.08746e+06	3.02876e+06	1.16414e+06	3.07595e+06	3.35175e+06	2.84249e+06	2.96501e+06	3.12636e+06	1.34375e+06	4.18161e+06	1.38199e+06	2.07201e+06	1.6931e+06	3.63447e+06	2.63724e+06	1.27865e+06	1.78875e+06	2.35484e+06
Q96HC4	PDLIM5	PDZ and LIM domain protein 5	14	14	2.19298	0.334041	0.654016	0.654016	0.36328	1051.62	0.269447	1.28604	0.253885	C	B	63904	3.07449e+07	2.77625e+07	3.57037e+07	4.14964e+07	2.91513e+07	2.61394e+07	33915563	2.57142e+07	2.99664e+07	2.77755e+07	3.18005e+07	2.72088e+07	3.54748e+07	2.03552e+07	2.85394e+07	27234079	2.11928e+07	4.74085e+07	4.77256e+07	3.13551e+07	3.08364e+07
Q9P0J1	PDP1	[Pyruvate dehydrogenase [acetyl-transferring]]-phosphatase 1, mitochondrial	3	3	0.576316	0.749643	0.953851	0.744515	0.86047	156.66	0.413693	1.09157	0.0781649	B	C	61016	267965	283145	259393	237292	180893	288151	318168	255895	269072	272188	322060	333731	250623	367806	261388	202176	261664	291938	239661	248496	255204
O00764	PDXK	Pyridoxal kinase	2	2	0.592982	0.743422	0.899169	0.744515	0.947319	134.76	0.403841	1.15876	0.0786167	C	A	35080	675768	727845	783051	959942	580454	649545	717291	687597	772738	369545	669035	546234	936003	765847	805136	586004	418628	537228	1.08311e+06	973786	902501
Q15121	PEA15	Astrocytic phosphoprotein PEA-15	2	2	3.40351	0.182363	0.561228	0.385384	0.26016	89.95	0.195298	1.54432	0.415267	B	C	15031	76452.8	87923.2	56933.4	94761.8	37380.9	70859.7	62582.3	77311.4	78866.4	65212.3	124648	51487.5	86613.6	83340.4	83302.1	134872	46713.4	30496.3	89937.5	67908.6	49611.2
P30086	PEBP1	Phosphatidylethanolamine-binding protein 1	8	8	4.95789	0.0838314	0.899169	0.0718786	0.26016	644.39	0.0818276	1.34322	0.744787	C	B	21044	2.7827e+07	2.76509e+07	3.71412e+07	2.49769e+07	2.55886e+07	2.89682e+07	3.01391e+07	30721321	2.85838e+07	2.94489e+07	2.41892e+07	3.67728e+07	2.98699e+07	2.09072e+07	2.78365e+07	2.2868e+07	5.21538e+07	3.6493e+07	32691993	2.84272e+07	3.59402e+07
P12955	PEPD	Xaa-Pro dipeptidase	1	1	0.550877	0.759239	0.744515	0.988256	0.86047	49.04	0.446238	1.69212	0.0557966	C	B	54513	33859.5	29713.9	50279.3	18082.9	4957.35	28016.7	60387.4	36634.7	48528.2	45505.7	28763.4	35783.7	17488.5	15505.2	58781.2	21010.7	120199	4940.77	75338.3	17528.2	33390.3
Q13608	PEX6	Peroxisome assembly factor 2	1	1	7.17982	0.0276008	0.0718786	0.470502	0.0722889	43.19	0.212905	2.35404	0.363704	B	C	103996	97069.4	157194	66776.3	91536.9	140810	115104	64413.5	122497	74810.2	43676.4	123707	143147	206516	202953	132965	100389	0	70793.3	81798.6	139499	41790.9
Q99471	PFDN5	Prefoldin subunit 5	1	1	3.35526	0.186816	0.988256	0.184412	0.36328	41.93	0.243684	1.37153	0.308575	C	B	17317	115559	108128	148302	94259.8	135071	104544	112930	98807.2	126820	130837	121199	123627	132475	37705.8	148815	98018.5	85160.8	215567	154784	140126	145871
O60825	PFKFB2	6-phosphofructo-2-kinase/fructose-2,6-bisphosphatase 2	3	3	1.20789	0.54665	0.744515	0.953851	0.483958	203.26	0.365629	1.08926	0.116775	C	B	58440	1.17146e+06	1.08178e+06	1.17834e+06	1.00485e+06	1.32283e+06	1.00946e+06	1.14356e+06	1.10215e+06	1.35388e+06	1.01784e+06	1.41713e+06	1.18084e+06	1.37776e+06	1.0013e+06	1.03503e+06	813956	1.2498e+06	1.3946e+06	1.20424e+06	1.21116e+06	831874
P08237	PFKM	ATP-dependent 6-phosphofructokinase, muscle type	24	20	3.28772	0.193233	0.827877	0.184412	0.483958	1910.03	0.301118	1.27051	0.163082	C	A	85128	3.17376e+07	3.53575e+07	4.0323e+07	3.91353e+07	3.2421e+07	3.57967e+07	3.61249e+07	3.60307e+07	2.47333e+07	3.18953e+07	1.77639e+07	3.74767e+07	4.21912e+07	3.16965e+07	3.20249e+07	3.33983e+07	1.92927e+07	3.70522e+07	4.40874e+07	4.40137e+07	5.71689e+07
Q01813	PFKP	ATP-dependent 6-phosphofructokinase, platelet type	14	11	2.73772	0.254397	0.184412	0.988256	0.614913	816.94	0.239228	1.26111	0.311779	C	B	85542	5.47718e+06	4.64816e+06	5.86185e+06	5.73791e+06	6.01454e+06	6.12773e+06	4.71396e+06	5.12424e+06	4.29601e+06	5.16672e+06	6.63634e+06	4.06606e+06	4.90645e+06	4.35703e+06	5.53387e+06	4.37739e+06	4.34106e+06	4.59047e+06	7.69813e+06	4.67165e+06	8.00793e+06
P07737	PFN1	Profilin-1	3	3	3.60088	0.165226	0.561228	0.470502	0.177804	225.67	0.177599	1.21427	0.45571	C	B	15045	4.06484e+06	3.82798e+06	4.64821e+06	3.58592e+06	4.59996e+06	4.17711e+06	4.13686e+06	3.99641e+06	3.25518e+06	3.85775e+06	4.90956e+06	3.61425e+06	3.85517e+06	3.4687e+06	4.47236e+06	3.72944e+06	3.66173e+06	3.88253e+06	5.45311e+06	4.84126e+06	5.40243e+06
P18669	PGAM1	Phosphoglycerate mutase 1	8	5	4.94825	0.0842368	0.184412	0.137791	0.994004	548.78	0.101449	1.30553	0.562101	A	C	28786	1.10545e+07	8.59271e+06	8.46741e+06	1.06569e+07	1.17957e+07	8.66954e+06	9.92054e+06	1.22293e+07	1.21029e+07	9.95925e+06	1.31017e+07	7.71812e+06	1.06579e+07	6.41038e+06	1.0853e+07	7.3242e+06	5.68706e+06	7.67468e+06	1.04165e+07	7.33172e+06	1.12271e+07
P15259	PGAM2	Phosphoglycerate mutase 2	9	6	1.7693	0.412859	0.744515	0.470502	0.614913	590.02	0.305372	1.22222	0.189579	C	B	28748	8.74854e+06	8.03519e+06	9.82077e+06	1.07533e+07	8.01809e+06	9.04339e+06	9.08205e+06	8.48561e+06	8.42581e+06	9.65433e+06	6.52581e+06	6.08155e+06	1.06622e+07	6.53976e+06	7.32167e+06	9.57076e+06	5.57008e+06	1.25183e+07	9.45709e+06	9.62205e+06	1.19363e+07
P52209	PGD	6-phosphogluconate dehydrogenase, decarboxylating	1	1	0.789474	0.673857	0.988256	0.561228	0.947319	31.11	0.305372	1.17722	0.179665	C	A	53106	31779	33066.3	37410.9	22807.8	52704.2	34465.5	45398.1	45853.2	27597.4	17323.2	8082.95	58539.3	37148.7	32799.9	13994.1	22849.5	0	28756.9	46648.6	57984.6	53664.7
Q9Y276	BCS1L	Mitochondrial chaperone BCS1	6	6	10.8219	0.00446733	0.561228	0.00956597	0.0244861	316.03	0.0263236	1.33088	0.965767	C	A	47504	1.82302e+06	1.92013e+06	2.42622e+06	2.03025e+06	1.64888e+06	1.97402e+06	2.01041e+06	1.88987e+06	1.55123e+06	1.96016e+06	1.51936e+06	2.0843e+06	1.96891e+06	2.08184e+06	1.73866e+06	1.72693e+06	2.22594e+06	2.34202e+06	2.34205e+06	2.23174e+06	2.98936e+06
P10916;Q02045	MYL2	Myosin regulatory light chain 2, ventricular/cardiac muscle isoform	41	35	9.79737	0.00745639	0.385384	0.00956597	0.116011	3109.54	0.0386218	1.33033	0.915536	C	A	18777	4.09891e+08	4.36514e+08	5.45291e+08	3.83532e+08	374440582	3.99209e+08	4.224e+08	4.48308e+08	3.73122e+08	4.4466e+08	4.3346e+08	4.6659e+08	4.30065e+08	3.10921e+08	4.52348e+08	5.22648e+08	6.20598e+08	5.70549e+08	5.63463e+08	4.56141e+08	5.15702e+08
Q15124	PGM5	Phosphoglucomutase-like protein 5	16	15	7.53772	0.0230784	0.654016	0.0718786	0.0244861	842.81	0.0598027	1.56106	0.829969	A	C	62186	2.61985e+07	2.45695e+07	1.67825e+07	3.45121e+07	2.70416e+07	3.29493e+07	2.83441e+07	2.50886e+07	1.91732e+07	1.38571e+07	2.86222e+07	3.00595e+07	2.36951e+07	2.08343e+07	2.49116e+07	2.3347e+07	1.83236e+07	1.60347e+07	1.61402e+07	1.53371e+07	1.80767e+07
O15173	PGRMC2	Membrane-associated progesterone receptor component 2	1	1	2.9693	0.226582	0.654016	0.241245	0.614913	39.55	0.270282	1.4285	0.204	C	A	23804	147633	177598	210894	164193	223200	167635	137174	189448	97659.1	136654	65101.1	110223	267107	163234	178574	168852	85891.9	242593	307789	206812	211385
P35232	PHB	Prohibitin	9	9	4.12719	0.126996	0.385384	0.654016	0.116011	595.01	0.189672	1.1735	0.432096	C	B	29786	1.77334e+07	1.62281e+07	1.90436e+07	1.70331e+07	1.29585e+07	1.84167e+07	1.66102e+07	1.82486e+07	2.05193e+07	1.7402e+07	2.06787e+07	1.95355e+07	1.58917e+07	1.66556e+07	1.3879e+07	1.51788e+07	2.0449e+07	1.74022e+07	1.92373e+07	1.77859e+07	2.03435e+07
Q99623	PHB2	Prohibitin-2	12	11	3.58246	0.166755	0.184412	0.470502	0.744994	923	0.152591	1.1807	0.46756	A	B	33276	2.30623e+07	1.95326e+07	2.15527e+07	2.26247e+07	1.98666e+07	2.17245e+07	2.0207e+07	2.41743e+07	2.45643e+07	2.40503e+07	2.72863e+07	2.34382e+07	2.1499e+07	2.10355e+07	1.70818e+07	1.46086e+07	2.22226e+07	1.94989e+07	2.28628e+07	2.0091e+07	2.30881e+07
Q93100	PHKB	Phosphorylase b kinase regulatory subunit beta	1	1	5.03246	0.0807637	0.953851	0.0718786	0.26016	53.55	0.122458	1.39382	0.594463	C	A	124805	70234	71561	97893.9	91471.7	75446.8	54879.5	62142.3	70909.4	66079.6	58434.1	82508.9	70014.5	82234.1	87813.8	75300.3	42442.4	67280.3	134452	104379	84839.7	98518.3
Q9NRX4	PHPT1	14 kDa phosphohistidine phosphatase	2	2	1.16842	0.557546	0.561228	0.744515	0.994004	199.6	0.342277	1.11663	0.121477	A	B	13824	3.34377e+06	2.99452e+06	3.0104e+06	3.92903e+06	3.41093e+06	2.79166e+06	2.63354e+06	3.83103e+06	4.32955e+06	3.30034e+06	2.52406e+06	2.76588e+06	4.087e+06	2.33858e+06	3.17485e+06	2.60629e+06	2.69755e+06	3.49142e+06	3.15775e+06	3.6873e+06	2.01796e+06
Q9GZP4	PITHD1	PITH domain-containing protein 1	1	1	2.67456	0.262559	0.308445	0.744515	0.483958	41.48	0.274287	1.34688	0.215063	B	A	24163	27124.6	36533.5	29871.3	13659.7	26111.6	40425.3	23349.4	22537	32230.9	34088.5	24594.2	38520.6	36495.6	21225.7	37292.9	49133	12045.2	34147.1	33155.6	38574.9	31433.6
Q5JRX3	PITRM1	Presequence protease, mitochondrial	4	4	0.695614	0.706235	0.827877	0.744515	0.947319	166.5	0.452171	1.18443	0.0517439	C	A	117338	542437	562748	642479	538369	420043	449584	525490	768973	465380	596759	574898	268312	578750	473200	843684	649794	431843	177735	814674	953033	835108
P14618	PKM	Pyruvate kinase PKM	23	23	4.69561	0.0955785	0.827877	0.137791	0.177804	1756.1	0.0859266	1.22633	0.730395	C	B	57900	8.06074e+07	7.97186e+07	9.77612e+07	8.83304e+07	7.53095e+07	9.40493e+07	8.12753e+07	7.86679e+07	7.82136e+07	7.73014e+07	7.17122e+07	8.90556e+07	7.46413e+07	7.29555e+07	7.01438e+07	9.17967e+07	1.13049e+08	7.57919e+07	1.04354e+08	8.8597e+07	1.07014e+08
P17174	GOT1	Aspartate aminotransferase, cytoplasmic	22	21	6.97895	0.0305169	1	0.00956597	0.36328	1791.48	0.0972849	1.32801	0.664834	C	A	46219	1.23647e+08	1.2916e+08	1.64205e+08	122671208	1.40247e+08	1.40549e+08	1.0615e+08	130873676	1.36049e+08	1.22324e+08	9.03122e+07	186874497	1.48904e+08	1.11255e+08	1.11816e+08	8.69501e+07	1.83051e+08	1.67814e+08	1.53359e+08	1.47762e+08	1.69038e+08
Q86TD4	SRL	Sarcalumenin	24	24	10.0561	0.00655144	0.241245	0.0149633	0.0722889	2015.5	0.0477384	1.32324	0.84731	C	A	100727	4.08417e+07	4.57113e+07	5.40435e+07	3.8443e+07	3.82147e+07	4.54343e+07	3.88789e+07	4.08156e+07	4.22569e+07	5.35384e+07	2.91515e+07	4.34691e+07	4.32596e+07	3.95924e+07	4.84468e+07	5.37888e+07	5.42305e+07	4.72912e+07	5.50667e+07	5.66975e+07	5.69317e+07
Q15111	PLCL1	Inactive phospholipase C-like protein 1	1	1	2.47993	0.289395	0.898108	0.450382	0.286782	43.75	0.165006	4.17917	0.482444	B	C	122649	5074.06	8533.03	2041.8	0	6341.25	5619.87	0	9295.89	4045.52	2544.67	12745.3	0	3561.27	3642.11	17135.5	18326.3	0	0	0	10208.1	0.919494
Q63HM9	PLCXD3	PI-PLC X domain-containing protein 3	1	1	3.85263	0.145684	0.241245	0.241245	0.947319	30.9	0.316698	1.49005	0.171868	B	A	36289	74433.1	110909	88901.7	76520.2	80525.7	79816.9	46749.8	99297.6	72711.5	63647.7	76195.6	134769	98988.4	61858	86387.4	172543	5555.41	104466	88047.8	125803	120636
Q15149	PLEC	Plectin	100	94	3.40351	0.182363	0.654016	0.470502	0.177804	6434.31	0.212812	1.10016	0.378669	C	B	531466	6.94086e+07	6.6884e+07	7.35832e+07	6.92819e+07	6.15145e+07	6.67736e+07	7.20807e+07	6.568e+07	7.54632e+07	7.57254e+07	6.87491e+07	6.12267e+07	6.6456e+07	6.76897e+07	7.66151e+07	6.24326e+07	8.22412e+07	6.72673e+07	7.23024e+07	7.76165e+07	6.84888e+07
Q96Q06	PLIN4	Perilipin-4	3	3	2.33684	0.310857	0.899169	0.241245	0.744994	290.63	0.24463	1.79744	0.268665	C	A	134349	588232	718668	1.05731e+06	1.03871e+06	887163	254126	570832	482372	721156	360784	390714	383123	1.32636e+06	445214	360927	1.07772e+06	360822	1.66415e+06	1.53683e+06	1.06631e+06	658461
Q00G26	PLIN5	Perilipin-5	1	1	2.7122	0.257664	0.466588	0.304457	0.907753	40.48	0.400664	3.76017	0.0794149	C	A	50760	4209.25	11770.5	15827.5	18679.8	1838.84	1651.63	1759.01	7724.77	0	2019.98	0	0	18310.3	23216.6	1924.28	15401.4	0	34082.5	30731.7	10041.8	4281.59
P60174	TPI1	Triosephosphate isomerase	10	10	6.52982	0.0382003	0.953851	0.0228992	0.26016	705.05	0.102603	1.31846	0.658019	C	A	30772	3.53301e+07	3.57913e+07	4.65812e+07	3.10545e+07	3.40117e+07	3.84111e+07	3.34855e+07	3.34376e+07	2.97868e+07	4.37148e+07	3.8739e+07	4.76848e+07	4.13868e+07	3.25588e+07	3.63648e+07	2.09613e+07	4.12063e+07	5.70086e+07	4.5712e+07	4.34167e+07	4.55625e+07
P13797	PLS3	Plastin-3	1	1	0.0877193	0.957088	0.953851	0.953851	0.994004	53.12	0.395513	1.12563	0.0932133	B	C	70766	48360.5	53121.7	47192.9	38516.2	60178.7	59402.1	47902.1	52448	53241.8	19587.9	55607.2	68151.2	35069.6	70996	41000.4	50391.1	15509.9	37567.4	56499.9	75279.1	51108.4
Q10713	PMPCA	Mitochondrial-processing peptidase subunit alpha	3	3	5.88158	0.052824	0.100648	0.137791	0.744994	145.9	0.0739247	2.10162	0.677334	C	A	58216	152725	255743	320970	100281	180400	82345.8	168219	156695	164004	156301	213554	359952	263506	287908	145226	222121	462111	201863	363838	126252	450784
O75439	PMPCB	Mitochondrial-processing peptidase subunit beta	2	2	2.50614	0.285627	0.654016	0.241245	0.947319	78.44	0.269516	1.11542	0.204539	C	A	54331	480595	516682	536064	408787	425696	500659	456081	507022	587326	442320	516873	462535	445813	591232	454774	629055	601107	529132	583332	451745	515002
Q9NVS9	PNPO	Pyridoxine-5'-phosphate oxidase	1	1	0.821053	0.663301	0.827877	0.654016	0.86047	30.9	0.303418	1.16058	0.155651	C	A	29969	210833	241398	244689	208132	242109	211600	204560	231637	239237	157769	191619	216526	292371	314403	185861	197830	283816	182651	266783	311143	179051
Q15063	POSTN	Periostin	8	8	0.0850877	0.958348	0.988256	0.953851	0.947319	436.73	0.394722	2.00892	0.0832655	A	C	93255	2.42239e+06	1.38557e+06	1.20582e+06	809521	2.26644e+06	1.01784e+06	597208	1.07634e+06	1.43123e+06	1.63106e+06	1.05495e+07	1.09555e+06	732080	1.49063e+06	2.75621e+06	853389	1.50597e+06	1.07601e+06	876081	1.54286e+06	1.02816e+06
Q15181	PPA1	Inorganic pyrophosphatase	1	1	6.74035	0.0343836	0.744515	0.0149633	0.483958	35.14	0.0921755	3.55332	0.648544	C	A	32639	10623.6	21740.5	37748.9	4397.58	7069.92	11494.1	23642.1	1649.62	17949.1	13309.5	5476.52	49931	35581.7	4592.46	3748.76	14848.6	22638.5	24942.6	41029.9	69915	30218.4
Q9H2U2	PPA2	Inorganic pyrophosphatase 2, mitochondrial	2	2	2.73772	0.254397	0.899169	0.308445	0.36328	69.53	0.260648	1.66815	0.236022	A	C	37896	100058	85951.7	59981.3	62028.3	45239.3	40054.8	90521.6	102638	118538	217845	123597	69576.4	74107.8	44496.4	76594.3	164984	37937.4	35206	64572.8	58906.7	103284
P62937	PPIA	Peptidyl-prolyl cis-trans isomerase A	10	10	1.83947	0.398624	0.827877	0.385384	0.744994	488.08	0.245973	1.13244	0.258672	C	A	18001	1.32755e+07	1.39361e+07	1.50337e+07	1.37804e+07	1.30193e+07	1.32701e+07	14042425	1.33487e+07	1.19862e+07	1.34614e+07	1.32954e+07	1.36679e+07	1.45245e+07	1.19886e+07	1.27691e+07	1.67304e+07	1.16892e+07	1.33565e+07	1.71355e+07	1.50874e+07	1.79e+07
P23284	PPIB	Peptidyl-prolyl cis-trans isomerase B	3	3	1.90263	0.386232	0.470502	0.561228	0.86047	144.47	0.315728	1.14755	0.142607	B	A	23728	406342	466299	463014	341062	492572	438686	366740	353173	482340	327521	448643	497731	373683	405758	383423	670897	636321	356589	489486	468992	363684
P30405	PPIF	Peptidyl-prolyl cis-trans isomerase F, mitochondrial	2	2	4.17193	0.124187	0.470502	0.184412	0.36328	84.73	0.0739247	1.34817	0.724057	C	A	22026	2.94945e+06	3.2636e+06	3.97636e+06	2.89421e+06	2.85648e+06	2.74553e+06	2.83513e+06	3.062e+06	2.95058e+06	3.08566e+06	3.166e+06	3.97771e+06	3.24447e+06	2.70762e+06	2.89654e+06	3.49164e+06	5.25714e+06	2.74516e+06	4.23701e+06	3.38847e+06	4.25399e+06
P36873	PPP1CC	Serine/threonine-protein phosphatase PP1-gamma catalytic subunit	3	3	4.23246	0.120485	0.899169	0.184412	0.177804	215.84	0.177599	1.33812	0.450671	B	C	36960	798456	860065	642741	659919	1.08302e+06	732918	851116	591190	931009	654131	884344	760224	837512	626633	885768	1.19019e+06	441007	583870	555515	817629	815685
O60237	PPP1R12B	Protein phosphatase 1 regulatory subunit 12B	4	4	4.1614	0.124843	0.827877	0.100648	0.36328	307.33	0.154067	1.86801	0.515238	C	A	110337	1.24109e+06	1.36615e+06	2.31836e+06	1.69009e+06	1.55791e+06	982070	1.48232e+06	1.39474e+06	887804	1.10373e+06	830026	794317	2.54021e+06	471545	680951	2.34374e+06	1.25457e+06	3.93894e+06	2.87889e+06	1.49872e+06	2.0207e+06
Q15435	PPP1R7	Protein phosphatase 1 regulatory subunit 7	1	1	0.42193	0.809802	0.744515	1	0.947319	66.44	0.391304	1.06889	0.0890156	A	C	41539	239680	226696	224232	240749	201384	252645	232172	273803	272650	259311	184729	153042	257795	229103	252290	241248	103858	219668	289415	261374	246846
P62714	PPP2CB	Serine/threonine-protein phosphatase 2A catalytic subunit beta isoform	2	2	2.81404	0.244873	0.241245	0.899169	0.483958	155.15	0.274287	1.15552	0.205779	A	B	35552	1.83398e+06	1.58715e+06	1.73259e+06	1.621e+06	1.54165e+06	1.63804e+06	2.12139e+06	1.4656e+06	2.18299e+06	2.1159e+06	1.98526e+06	1.52008e+06	1.23993e+06	1.49505e+06	2.07537e+06	1.60532e+06	1.81995e+06	1.29195e+06	1.81469e+06	1.63893e+06	2.09741e+06
P30153	PPP2R1A	Serine/threonine-protein phosphatase 2A 65 kDa regulatory subunit A alpha isoform	5	5	1.79035	0.408536	0.953851	0.385384	0.614913	371.87	0.303243	1.24863	0.191369	C	B	65267	1.34077e+06	1.27564e+06	1.5928e+06	1.61381e+06	2.07353e+06	891667	1.13245e+06	1.19049e+06	1.38673e+06	1.1215e+06	1.31596e+06	966234	1.74208e+06	1.14021e+06	1.52589e+06	1.00378e+06	946853	1.40349e+06	1.80479e+06	1.63485e+06	2.17404e+06
Q66LE6	PPP2R2D	Serine/threonine-protein phosphatase 2A 55 kDa regulatory subunit B delta isoform	2	2	1.53772	0.463541	1	0.385384	0.744994	130.86	0.216397	1.68646	0.349698	C	B	52010	423860	407975	688032	453405	413200	375412	451995	324504	331952	335435	704974	508934	442862	305469	378666	403944	1.06712e+06	456617	357799	340417	1.21821e+06
Q08209	PPP3CA	Serine/threonine-protein phosphatase 2B catalytic subunit alpha isoform	1	1	1.83158	0.400201	0.184412	0.953851	0.994004	32.15	0.387745	1.12317	0.0890924	A	B	58650	180592	160787	174528	173133	224888	158374	198415	185436	203414	124057	177021	168020	170894	168578	154311	142134	264116	98789.9	116867	224963	167904
P50897	PPT1	Palmitoyl-protein thioesterase 1	1	1	2.05614	0.357697	0.308445	1	0.614913	66.01	0.288832	1.33467	0.179103	A	B	34171	336954	252463	321544	423681	262047	357932	246764	308731	426043	325486	344947	298222	207966	360273	288661	107194	529315	118480	413933	147935	398058
Q06830	PRDX1	Peroxiredoxin-1	8	5	6.47368	0.0392878	0.953851	0.100648	0.0430351	421.14	0.0739247	1.2767	0.769711	C	B	22096	6.60701e+06	6.46758e+06	8.25715e+06	7.39902e+06	5.16642e+06	8.11577e+06	6.80409e+06	5.83559e+06	7.3809e+06	6.38436e+06	5.76995e+06	6.5726e+06	6.4051e+06	7.17597e+06	5.41081e+06	6.77345e+06	7.0881e+06	8.01597e+06	8.49337e+06	7.38917e+06	1.02992e+07
P04843	RPN1	Dolichyl-diphosphooligosaccharide--protein glycosyltransferase subunit 1	7	7	10.8246	0.00446145	0.0501952	0.00956597	0.614913	362.63	0.0405758	1.31766	0.865867	C	A	68527	1.39044e+06	1.64192e+06	1.83213e+06	1.45863e+06	1.38264e+06	1.50766e+06	1.36366e+06	1.54908e+06	1.21628e+06	1.55478e+06	1.09075e+06	1.75243e+06	1.72369e+06	1.55226e+06	1.7077e+06	1.47352e+06	1.58534e+06	2.29912e+06	1.99322e+06	1.56264e+06	1.72032e+06
P30048	PRDX3	Thioredoxin-dependent peroxide reductase, mitochondrial	3	3	4.69561	0.0955785	0.744515	0.100648	0.26016	293	0.230795	1.20625	0.30834	C	A	27675	2.09034e+07	2.15848e+07	2.52147e+07	2.1316e+07	1.91413e+07	2.34238e+07	2.25762e+07	1.93756e+07	2.35931e+07	1.73651e+07	2.04365e+07	2.17423e+07	1.87405e+07	1.72974e+07	1.76838e+07	3.24601e+07	3.36099e+07	2.36366e+07	2.54881e+07	1.93341e+07	2.40051e+07
Q13162	PRDX4	Peroxiredoxin-4	3	1	1.63509	0.441515	0.385384	0.744515	0.994004	199.38	0.399275	1.1368	0.0860409	B	C	30521	89241.8	97591.5	85847.9	69699.3	62633.1	53174.5	97919.9	98756.2	186688	71995.9	73067.9	78109.6	80331.5	77020.3	101261	151235	104213	58943.2	79379.1	108095	78610
P30044	PRDX5	Peroxiredoxin-5, mitochondrial	7	7	3.83246	0.147161	0.470502	0.137791	0.86047	544.62	0.203233	1.23313	0.330809	C	A	22073	1.94441e+07	2.16394e+07	2.3977e+07	2.68398e+07	2.12683e+07	1.79353e+07	1.72536e+07	1.84517e+07	1.73643e+07	2.00681e+07	1.63713e+07	2.13606e+07	2.17057e+07	2.09929e+07	1.56257e+07	2.85123e+07	1.9808e+07	1.93219e+07	2.33391e+07	2.93037e+07	2.81122e+07
P30041	PRDX6	Peroxiredoxin-6	13	13	8.36842	0.0152342	0.0501952	0.0501952	0.614913	811.19	0.0412912	1.37468	0.870126	C	A	25019	1.60365e+07	1.87047e+07	2.2045e+07	1.62596e+07	1.7004e+07	1.48993e+07	1.54223e+07	1.80125e+07	1.8823e+07	1.50802e+07	1.27909e+07	1.84617e+07	1.96158e+07	1.89048e+07	1.63435e+07	2.01977e+07	2.22292e+07	1.79592e+07	1.71684e+07	2.65132e+07	2.6355e+07
P51888	PRELP	Prolargin	4	4	0.568421	0.752608	0.988256	0.744515	0.86047	216.76	0.349909	1.59081	0.125187	A	C	43782	635387	608502	399411	327462	881261	315323	546312	295664	517138	568140	1.6318e+06	358397	389137	588598	1.48162e+06	224757	317934	305129	372289	616617	385085
P48147	PREP	Prolyl endopeptidase	2	2	0.17193	0.917626	0.953851	0.953851	0.947319	140.6	0.417973	1.05046	0.0739198	C	B	80648	408040	392888	412715	354908	325953	367487	404277	370855	501894	452424	486522	422210	382319	291415	515713	352785	394646	350632	521636	417122	379541
P54646	PRKAA2	5'-AMP-activated protein kinase catalytic subunit alpha-2	1	1	0.821053	0.663301	0.827877	0.953851	0.614913	44.57	0.303418	1.11676	0.191378	C	B	62280	537337	502956	561682	531424	538126	495870	595255	457430	583773	552869	543946	443561	358402	595594	437808	679414	475951	675415	609628	536183	511232
P17612	PRKACA	cAMP-dependent protein kinase catalytic subunit alpha	4	1	10.8219	0.00446733	0.561228	0.00956597	0.0244861	204.19	0.0271371	2.03049	0.975671	C	B	40564	425507	356757	724392	222276	540871	439173	584668	353434	345295	334229	584109	400829	343599	259364	288629	491364	670031	762282	920072	654484	615093
P22694	PRKACB	cAMP-dependent protein kinase catalytic subunit beta	4	1	7.3614	0.0252053	1	0.0228992	0.116011	201.69	0.0739247	1.63361	0.754966	C	A	40597	44464.3	47845.9	72637.2	30372.9	56579.5	45636.6	58680.8	52905.5	43697.1	29553.5	38288.3	73770.3	36778.5	50929.8	52562	25189	67072.8	84029	63912.6	92209	55962.5
P10644	PRKAR1A	cAMP-dependent protein kinase type I-alpha regulatory subunit	9	9	0.915789	0.632614	0.654016	0.953851	0.744994	657.3	0.363122	1.14362	0.122947	C	B	42955	6.04983e+06	5.55736e+06	6.3555e+06	6.56208e+06	5.98882e+06	5.20937e+06	6.21189e+06	5.2982e+06	6.6933e+06	4.95027e+06	7.4847e+06	5.47461e+06	6.26189e+06	4.8364e+06	4.58173e+06	6.63219e+06	4.00523e+06	8.6462e+06	7.26149e+06	6.10034e+06	5.76425e+06
P13861	PRKAR2A	cAMP-dependent protein kinase type II-alpha regulatory subunit	1	1	0.134211	0.935097	0.953851	0.899169	0.994004	61.19	0.387745	1.12851	0.0996714	C	B	45490	50578.3	48078.3	54256.8	24221	41226.1	75354.7	37323	9790.28	92111.8	69275.5	55324.3	52375.9	84093.4	21611.8	64013.8	18296.5	46222.7	57099.3	46894.5	61620.2	59447.3
P21108	PRPS1L1	Ribose-phosphate pyrophosphokinase 3	1	1	1.21404	0.544974	0.988256	0.385384	0.947319	39.59	0.40774	1.1291	0.0838911	C	B	34817	188246	186225	210267	295430	173558	164286	177889	150181	181718	168574	194329	262676	223525	117475	197041	130408	217162	113408	212422	307998	200345
Q86TP1	PRUNE1	Exopolyphosphatase PRUNE1	1	1	2.14035	0.342948	0.470502	0.953851	0.36328	33.28	0.219336	1.49322	0.35932	B	C	50168	58752.4	74905.2	50163.5	37133.4	66467	42052.2	63608.7	61713.3	47804.9	70990.8	80248.8	93512.8	74246.2	47803.2	59522.5	99441.4	5899.65	26495.9	46645.2	84759.4	87017.5
Q9BRX8	PRXL2A	Peroxiredoxin-like 2A	2	2	2.10877	0.348406	0.561228	0.385384	0.947319	120.3	0.306816	1.23002	0.149983	C	A	25747	347239	402952	427111	427162	371032	420847	277194	352179	352920	331303	245271	402288	443536	326411	337914	504611	210059	618695	399056	482918	424830
P25786	PSMA1	Proteasome subunit alpha type-1	2	1	3.24561	0.197344	0.308445	0.308445	0.86047	86.68	0.297078	1.1911	0.197336	B	A	29537	558585	665330	609073	610466	415491	697093	523700	566297	723627	478910	453100	607271	567606	843712	547732	760329	834.199	655276	863755	730431	795067
P25787	PSMA2	Proteasome subunit alpha type-2	3	3	0.708772	0.701604	0.827877	0.953851	0.614913	170.36	0.381168	1.09503	0.105965	C	B	25882	863501	813394	890694	1.00492e+06	721193	776343	903251	781997	940369	1.01399e+06	765948	1.12605e+06	698888	572082	870675	799273	714431	724204	1.20989e+06	886465	918480
P25788	PSMA3	Proteasome subunit alpha type-3	2	2	2.73772	0.254397	0.953851	0.241245	0.483958	143.39	0.172412	1.37278	0.442787	C	A	28415	370858	376363	509105	355346	370938	493846	348194	361323	477647	231741	327829	423859	418176	393187	348203	298389	310030	378522	662568	569129	625278
Q9Y3D6	FIS1	Mitochondrial fission 1 protein	2	2	9.15789	0.0102657	0.561228	0.0149633	0.0722889	111.08	0.0695558	1.30982	0.77128	C	A	16927	1.75581e+06	1.86778e+06	2.29981e+06	1.59569e+06	1.72425e+06	1.90307e+06	1.85046e+06	1.9848e+06	1.50066e+06	2.0292e+06	1.45835e+06	2.1641e+06	1.87723e+06	1.24174e+06	2.07314e+06	1.98268e+06	2.56907e+06	2.24451e+06	2.02039e+06	2.28845e+06	2.3766e+06
P28066	PSMA5	Proteasome subunit alpha type-5	4	3	6.61404	0.0366252	0.137791	0.385384	0.0722889	269.67	0.0708492	1.41811	0.811577	C	B	26394	1.10107e+06	949617	1.34666e+06	1.1943e+06	817247	1.14985e+06	1.10736e+06	1.00993e+06	1.29224e+06	1.02223e+06	1.21539e+06	920408	965563	822731	1.10192e+06	937466	1.70462e+06	1.56159e+06	1.01842e+06	1.04253e+06	1.40614e+06
P60900	PSMA6	Proteasome subunit alpha type-6	2	2	0.885088	0.6424	0.561228	0.953851	0.86047	150.17	0.288832	1.2116	0.205715	C	B	27382	369051	308227	373447	251744	403317	423616	445474	363308	490311	257577	317061	440989	339037	315598	308193	137317	430917	270882	415964	293984	455491
O14818	PSMA7	Proteasome subunit alpha type-7	3	3	1.57895	0.454084	0.470502	0.654016	0.744994	171.19	0.319618	1.1215	0.169948	C	B	27870	1.4655e+06	1.38745e+06	1.55603e+06	1.53766e+06	1.28903e+06	1.47058e+06	1.61416e+06	1.43335e+06	1.69261e+06	1.29301e+06	1.39363e+06	1.26414e+06	1.18018e+06	1.38025e+06	1.30873e+06	1.80396e+06	1.72273e+06	1.1613e+06	1.73291e+06	1.34543e+06	1.81778e+06
P20618	PSMB1	Proteasome subunit beta type-1	2	2	0.508772	0.775392	0.744515	0.899169	0.994004	86.92	0.417415	1.05372	0.0704644	A	B	26472	564364	535592	557658	589152	527921	654124	590973	567761	643544	425609	515826	455255	517319	556453	489519	659416	437305	514492	623976	479918	732596
P49721	PSMB2	Proteasome subunit beta type-2	1	1	12.1904	0.00225371	0.137791	0.00956597	0.0244861	52.02	0.0011581	1.71107	0.999999	C	A	22822	401220	442233	686515	393957	520158	382645	363187	382477	396168	367980	403190	524128	430026	457239	387452	412318	792804	757616	674763	668788	538603
P49720	PSMB3	Proteasome subunit beta type-3	4	4	0.677193	0.71277	0.899169	0.744515	0.86047	310.18	0.352317	1.07214	0.125093	C	A	22933	1.43792e+06	1.45994e+06	1.54165e+06	1.69894e+06	1.62814e+06	1.4144e+06	1.48901e+06	1.31988e+06	1.40435e+06	1.06084e+06	1.48776e+06	1.49521e+06	1.2042e+06	1.7021e+06	1.45151e+06	1.44667e+06	1.40726e+06	1.59444e+06	1.7516e+06	1.38023e+06	1.57472e+06
Q8TE67	EPS8L3	Epidermal growth factor receptor kinase substrate 8-like protein 3	1	1	7.39737	0.0247561	0.953851	0.0342808	0.0722889	34.05	0.0329278	2.30912	0.954903	A	C	66819	619635	600520	268342	770242	856075	818710	483172	611872	635541	350261	431207	614231	625021	609412	329135	824801	117822	152569	226218	502298	342804
P28074	PSMB5	Proteasome subunit beta type-5	7	7	2.9693	0.226582	0.561228	0.308445	0.483958	505.67	0.189672	1.4762	0.376833	C	A	28462	2.54852e+06	2.80686e+06	3.76212e+06	2.64375e+06	2.28806e+06	2.38888e+06	4.0704e+06	2.13753e+06	2.4345e+06	2.31681e+06	2.10824e+06	2.78262e+06	2.06467e+06	2.58593e+06	2.49685e+06	4.10425e+06	6.1644e+06	2.79387e+06	4.20235e+06	2.01183e+06	3.63815e+06
P28072	PSMB6	Proteasome subunit beta type-6	2	2	1.83947	0.398624	0.744515	0.470502	0.614913	152.56	0.303418	1.2349	0.166134	C	A	25341	1.162e+06	1.24462e+06	1.43496e+06	1.50143e+06	1.10987e+06	1.49006e+06	1.04249e+06	1.19813e+06	1.17495e+06	820064	959000	1.08933e+06	1.20684e+06	1.49029e+06	1.08234e+06	1.3543e+06	791610	2.01774e+06	1.38013e+06	1.24707e+06	1.73825e+06
P62191	PSMC1	26S proteasome regulatory subunit 4	1	1	3.45614	0.177627	0.899169	0.241245	0.26016	31.43	0.140249	1.38085	0.558859	B	C	49154	50495.1	53341.7	38629.5	51053.6	62400.2	39594.6	54716	47822.7	55738.9	41428.9	51206.4	54800.9	67205.5	41109.8	52797.8	50794.5	16895.1	39925.6	58284.8	36732.3	41309.5
P35998	PSMC2	26S proteasome regulatory subunit 7	2	2	4.52719	0.103976	0.308445	0.137791	0.744994	93.63	0.193398	2.28259	0.355681	C	A	48603	24575.7	35236.5	56096.3	28488.4	25084	19907.2	33312.3	29703	15180.5	15640.9	29289	11812.6	30018.8	41683.4	29878.1	62789.4	30244.7	52706	142763	22622.2	32145.9
P17980	PSMC3	26S proteasome regulatory subunit 6A	1	1	0.253509	0.88095	0.953851	0.899169	0.947319	54.38	0.44167	1.05651	0.0563292	C	A	49172	177052	181799	187057	210106	247360	158225	179434	160210	210419	106546	144116	155332	161172	194957	174934	222600	103249	149558	245552	214128	222797
P43686	PSMC4	26S proteasome regulatory subunit 6B	1	1	4.25351	0.119224	0.561228	0.184412	0.26016	45.94	0.210713	1.39633	0.314579	C	A	47337	40864.3	46831.2	57060.2	55756.8	55640.6	38287.1	35118	30520.8	65323.6	16633.9	29633.7	41829.9	42410.3	59215.4	34305.2	56395	43448.1	43357.4	81923.4	57265.6	59306.5
P62195	PSMC5	26S proteasome regulatory subunit 8	1	1	3.07456	0.214965	0.385384	0.308445	0.744994	39.37	0.272713	1.12176	0.201469	C	A	45597	165720	177434	185898	168607	182523	130699	165681	182114	182055	124007	190074	134060	173110	189423	193844	196733	202888	197639	190767	162630	175568
P62333	PSMC6	26S proteasome regulatory subunit 10B	1	1	2.5693	0.276748	0.827877	0.385384	0.36328	33.38	0.228045	1.50028	0.341305	C	B	44145	98448.7	76861.4	115314	67765.4	56762.8	73363.2	80248.7	88603.3	195788	108169	116889	59391.3	90619.8	15113.8	140666	78515.5	84624	134402	142842	81590.1	133110
Q9BRA2	TXNDC17	Thioredoxin domain-containing protein 17	1	1	6.89211	0.0318712	0.308445	0.0342808	0.483958	64.02	0.0693432	2.01328	0.747205	A	C	13932	274904	201212	136545	311899	282463	279132	267782	224349	308349	302294	222963	155247	239238	92830	206178	312564	70476.5	32651.1	268352	159069	152177
O00232	PSMD12	26S proteasome non-ATPase regulatory subunit 12	1	1	3.34737	0.187555	0.561228	0.241245	0.483958	74.96	0.216948	1.63888	0.338972	A	C	52871	98522.3	87535.2	60115.5	120359	125118	35650.7	124069	103507	123311	57271.1	98891.8	79911.5	113810	53235.5	118216	72503.3	697.484	80343.5	105520	50421.4	63595.5
Q9UNM6	PSMD13	26S proteasome non-ATPase regulatory subunit 13	1	1	0.45614	0.796068	0.827877	0.953851	0.86047	49.75	0.447208	1.11515	0.0548545	B	A	42918	59253.7	66077	60743	66433.3	77251.5	41290.5	61885	57628.6	56632.1	44917.1	67991.1	24305.6	91704.4	42827.4	74634.9	96912.4	24068.1	44339	88897.7	64275.4	82134.6
Q13200	PSMD2	26S proteasome non-ATPase regulatory subunit 2	5	5	4.9193	0.0854649	0.0501952	0.953851	0.36328	291.76	0.0915353	1.32145	0.713585	C	B	100136	898987	716741	947140	892644	844729	807458	916535	860980	1.1184e+06	972135	779015	787314	633184	818582	803420	541203	964100	785377	1.21481e+06	723020	1.0484e+06
O43242	PSMD3	26S proteasome non-ATPase regulatory subunit 3	1	1	1.77632	0.411413	0.308445	0.988256	0.744994	60.43	0.390463	1.21482	0.0891727	A	B	60939	59175.9	48711.5	57944	66730.9	67409	28965.4	69974.4	70150.7	72853	43829.4	53494.7	30740	47538.2	65216	63116.6	36946.7	16132	75592.3	61285.1	51544	85166.6
Q15008	PSMD6	26S proteasome non-ATPase regulatory subunit 6	2	2	9.41842	0.00901189	0.744515	0.0228992	0.0244861	122.32	0.0585755	1.45622	0.845297	B	C	45502	161007	161518	110916	159552	169326	144334	168825	148626	218595	120172	158628	149428	148979	175603	160484	173097	108206	56099.6	136607	113282	140385
Q14118	DAG1	Dystroglycan	2	2	10.4877	0.00527984	0.470502	0.00956597	0.0430351	118.11	0.0107837	2.87656	0.996138	A	C	97381	520338	415912	180889	515218	355187	550727	421703	443198	569784	688939	617945	252798	287738	340337	641552	557135	264185	73822.5	149118	235821	181497
Q06323	PSME1	Proteasome activator complex subunit 1	2	2	3.85263	0.145684	0.308445	0.184412	0.994004	98.25	0.182378	1.48053	0.350217	B	A	28705	347251	514114	513788	438754	405805	561584	344180	355422	118421	383164	170677	298197	542054	481303	409181	839834	289085	471561	532981	700115	575199
Q9UL46	PSME2	Proteasome activator complex subunit 2	2	2	0.197368	0.906029	1	0.899169	0.614913	181.53	0.339679	1.17525	0.131587	B	A	27384	514432	604589	543800	597900	498551	640881	563762	561135	424689	584358	244183	529881	892313	539181	541289	520279	363376	667096	678542	502773	507215
Q92530	PSMF1	Proteasome inhibitor PI31 subunit	1	1	6.38962	0.0409742	0.987926	0.0497874	0.114509	38.65	0.213315	5.02201	0.368475	C	B	29798	9464.01	9198.28	46193.9	5523.08	25958.6	11248.6	5862.63	16281.6	0	10837.6	0	7954.85	24293.8	0	13742.7	0	7518.86	27337	36268.7	68578.4	91266.5
Q96EY7	PTCD3	Pentatricopeptide repeat domain-containing protein 3, mitochondrial	1	1	3.95145	0.138661	0.470502	0.18356	0.481827	57.24	0.0629058	2.55713	0.798859	A	C	78500	34485.9	32217.9	13486.2	35933	32240.9	54411.7	42611.1	2799.91	11499.4	41305.6	55085.7	67.9825	712.521	30551.6	21173.7	108584	66594.1	0	0	93.0972	743.666
Q96BW5	PTER	Phosphotriesterase-related protein	2	2	2.23246	0.327513	0.827877	0.385384	0.483958	75.98	0.224394	1.58003	0.308801	C	A	38993	161646	185784	255406	235069	132352	193897	229058	209462	147040	79005.9	67287.3	171855	271097	283036	92412.2	110519	188168	158971	383948	203397	342546
P41222	PTGDS	Prostaglandin-H2 D-isomerase	2	2	0.789474	0.673857	0.988256	0.561228	0.947319	112.4	0.394131	1.10781	0.0860942	C	A	21015	958436	994855	1.06177e+06	1.27146e+06	634135	858004	1.19145e+06	1.18873e+06	979709	709727	834278	1.20396e+06	1.14356e+06	804409	1.0316e+06	790746	1.38188e+06	875256	989908	1.30457e+06	757222
Q9H7Z7	PTGES2	Prostaglandin E synthase 2	4	4	4.08772	0.129528	0.184412	1	0.177804	225.35	0.116385	1.18856	0.626262	C	B	41917	4.5921e+06	3.99548e+06	4.74886e+06	4.38306e+06	4.60991e+06	4.74885e+06	4.72883e+06	4.58246e+06	4.57285e+06	4.09921e+06	5.0116e+06	3.55847e+06	3.86645e+06	3.55996e+06	3.7069e+06	5.28563e+06	5.70673e+06	4.12849e+06	4.31917e+06	4.5421e+06	5.0478e+06
Q14914	PTGR1	Prostaglandin reductase 1	1	1	0.197368	0.906029	0.988256	0.953851	0.86047	35.98	0.324666	2.19059	0.15617	A	C	35847	64662.6	39338.7	29518.4	187181	147510	8153.97	117415	11920.5	28031.6	9438.4	7650.38	5979.48	60442.1	66748.3	36593.1	26930.6	25689.1	162.59	69735.9	12550	39454.5
Q8N8N7	PTGR2	Prostaglandin reductase 2	1	1	6.86404	0.0323217	0.100648	0.0718786	0.744994	50.84	0.0904477	1.71074	0.611423	C	A	38474	63038.6	104797	107843	86370.1	115549	67382.3	65859	47973.3	41406.5	40453.8	39315.3	76793.5	94967.6	93955.2	80635.2	177635	50421.7	100636	146789	116689	124678
Q00577	PURA	Transcriptional activator protein Pur-alpha	2	2	1.7693	0.412859	0.654016	0.899169	0.36328	218.78	0.255936	1.23162	0.275482	C	B	34889	1.04452e+06	935882	1.15265e+06	1.03903e+06	751888	1.07168e+06	1.12921e+06	1.09676e+06	1.25524e+06	1.02376e+06	988598	836875	1.04713e+06	874296	1.43531e+06	485803	1.02403e+06	1.60174e+06	1.07908e+06	1.09834e+06	960062
Q8WXC3	PYDC1	Pyrin domain-containing protein 1	1	1	0.161309	0.922512	0.987577	0.97304	0.857266	31.5	0.410798	2.06915	0.0796149	C	A	10100	23687.6	35986	49013.1	99236.1	0	7854.75	0	0	44250.7	12096.5	26062.4	66013.2	0	111819	0	2097.34	25081.8	205195	11354.6	0	3433.38
P11216	PYGB	Glycogen phosphorylase, brain form	30	24	0.0850877	0.958348	0.953851	0.988256	0.994004	2052.46	0.410798	1.08382	0.0747716	C	A	96635	2.81451e+07	2.92779e+07	3.05042e+07	2.94628e+07	3.00164e+07	2.63169e+07	2.68533e+07	2.35002e+07	3.04339e+07	2.10284e+07	3.75486e+07	2.6169e+07	3.20458e+07	2.23092e+07	3.83732e+07	2.74924e+07	2.51596e+07	2.52402e+07	3.44238e+07	25814838	4.18828e+07
P11217	PYGM	Glycogen phosphorylase, muscle form	20	13	2.02193	0.363868	0.827877	0.385384	0.614913	1242.09	0.233116	1.1171	0.289442	C	A	97031	1.13431e+07	1.16101e+07	1.26713e+07	1.33316e+07	1.0908e+07	9.93972e+06	1.25038e+07	1.15113e+07	1.15463e+07	1.11038e+07	9.90065e+06	1.28678e+07	1.15826e+07	1.18057e+07	1.08743e+07	1.092e+07	1.17695e+07	1.57091e+07	1.21783e+07	1.07586e+07	1.29413e+07
P09417	QDPR	Dihydropteridine reductase	4	4	2.50614	0.285627	0.385384	0.470502	0.744994	275.56	0.265391	1.19285	0.206238	B	A	25773	1.18204e+06	1.41001e+06	1.32492e+06	820299	723799	894363	1.61456e+06	1.23478e+06	1.15165e+06	1.76553e+06	1.25138e+06	1.62719e+06	1.51197e+06	972398	1.27898e+06	1.6595e+06	1.31118e+06	1.3301e+06	1.22582e+06	1.29442e+06	1.46309e+06
P61026	RAB10	Ras-related protein Rab-10	3	1	3.99298	0.135811	0.385384	0.137791	0.947319	190.51	0.2016	1.67987	0.317356	B	A	22527	164770	276791	269271	284933	241324	133910	108133	175556	85035.6	205591	83675.2	88763.9	352672	259408	142097	541016	159239	327585	362497	281055	215980
Q6IQ22	RAB12	Ras-related protein Rab-12	2	1	3.49825	0.173926	0.654016	0.308445	0.26016	115.62	0.229599	2.08923	0.33942	C	B	27231	90547.2	70725	147761	201918	62458.2	116150	70185.8	63469	30287	96911	82997.9	30533.9	147826	81777.4	57084.8	36403.1	39749	118638	226027	254889	99501.8
Q9H0U4;P59190;Q15286;Q9H082	RAB1B	Ras-related protein Rab-1B	7	5	0.765789	0.681885	0.654016	0.899169	0.947319	379.24	0.352581	1.13384	0.118326	B	A	22157	2.79893e+06	3.17353e+06	2.9985e+06	2.67983e+06	3.02121e+06	2.73656e+06	2.52962e+06	3.20962e+06	2.90704e+06	2.56866e+06	2.73893e+06	2.86046e+06	3.24038e+06	2.78121e+06	2.46932e+06	4.51629e+06	3.17911e+06	2.87906e+06	2.70459e+06	2.10896e+06	4.1208e+06
P61019	RAB2A	Ras-related protein Rab-2A	4	4	1.77632	0.411413	1	0.385384	0.614913	225.57	0.294094	1.12861	0.194944	B	C	23531	1.5326e+06	1.53989e+06	1.36441e+06	1.7502e+06	1.75029e+06	1.16457e+06	1.47479e+06	1.37412e+06	1.50936e+06	1.45073e+06	1.78677e+06	1.25402e+06	1.26598e+06	1.59844e+06	1.57324e+06	2.00776e+06	1.38058e+06	1.07681e+06	1.4703e+06	1.33148e+06	1.56286e+06
P32119	PRDX2	Peroxiredoxin-2	9	8	10.2632	0.00590723	1	0.00956597	0.0244861	720.05	0.00903408	1.30546	0.998413	C	A	21878	3.61732e+07	3.65828e+07	4.72225e+07	3.92559e+07	2.90248e+07	3.83286e+07	36518877	3.98376e+07	3.84518e+07	3.59414e+07	3.20265e+07	3.82968e+07	3.65668e+07	3.28745e+07	3.49395e+07	4.02365e+07	5.14704e+07	4.56364e+07	4.72267e+07	4.64389e+07	4.53402e+07
Q9NRW1	RAB6B	Ras-related protein Rab-6B	2	1	7.91667	0.0190949	0.988256	0.0228992	0.0722889	83.18	0.0486299	1.83817	0.882678	C	A	23447	53520.9	53879.2	98380.4	43368	50968.2	56479.8	64425.6	66770.4	55147.3	32513	58495	32144.6	44625.7	56814	64339.9	71472	84662.5	103048	165991	75763.7	62437.1
P51149	RAB7A	Ras-related protein Rab-7a	2	1	4.49825	0.105492	0.988256	0.137791	0.177804	82.75	0.131184	1.50218	0.557791	C	A	23475	33526.8	34533	50363.5	23513.9	26116.2	46688.9	22791.1	45243.8	23821.7	56413.2	23626	32240.6	53008.7	24689.8	40952.8	21772.9	39559.5	60691	49661	43519.1	58386.9
P15153	RAC2	Ras-related C3 botulinum toxin substrate 2	1	1	8.75877	0.0125331	0.827877	0.0342808	0.0244861	44.78	0.0527789	1.59385	0.862187	C	B	21415	1.44279e+06	1.42187e+06	2.26626e+06	1.13643e+06	1.07741e+06	1.33344e+06	1.63023e+06	1.5214e+06	1.5181e+06	1.82822e+06	1.49712e+06	1.49778e+06	1.51748e+06	1.48518e+06	1.40291e+06	1.20601e+06	3.87053e+06	2.21631e+06	1.79236e+06	1.66869e+06	1.7834e+06
P63244	RACK1	Receptor of activated protein C kinase 1	2	2	7.89561	0.019297	0.899169	0.00956597	0.177804	139.1	0.0386218	1.46974	0.925815	B	C	35055	912721	915517	622910	926680	761485	959014	1.03393e+06	810092	959213	810732	1.04062e+06	599533	832264	992745	1.00787e+06	1.14517e+06	613400	436586	748336	687752	628477
P54727	RAD23B	UV excision repair protein RAD23 homolog B	1	1	5.62193	0.0601469	0.184412	0.241245	0.177804	38.59	0.193398	1.9968	0.424697	C	A	43145	18656.3	21726.6	37252.9	39293.5	16329.8	15328.7	17036.9	22766.5	10871.8	10609.2	17013.9	9955.96	81913.2	5111.57	7915.15	3737.34	17260.1	12749.2	85417.6	23873.2	46964.4
Q6NSI4	RADX	RPA-related protein RADX	1	1	0.702632	0.703761	1	0.744515	0.744994	38.05	0.230795	1.33198	0.323413	B	C	97493	448056	476085	357427	187762	392015	491295	460112	598973	370393	328501	755396	715673	330036	452632	566008	316075	100463	120716	639981	790001	135974
O60895	RAMP2	Receptor activity-modifying protein 2	1	1	0.410526	0.814433	0.988256	0.744515	0.947319	30.04	0.347047	1.24238	0.141219	B	C	19595	1.67203e+06	1.93704e+06	1.55913e+06	1.88677e+06	1.74438e+06	2.04098e+06	1.87761e+06	1.72193e+06	1.66438e+06	1.0571e+06	1.38311e+06	1.69615e+06	1.225e+06	2.37652e+06	1.3656e+06	3.02191e+06	1.3894e+06	1.47863e+06	1.43027e+06	1.90568e+06	1.59167e+06
P62826	RAN	GTP-binding nuclear protein Ran	2	2	0.513158	0.773694	0.953851	0.988256	0.614913	112.09	0.363122	1.17831	0.112763	C	A	24408	839246	935133	988893	899936	926684	828922	882610	781682	911950	801403	680782	655168	988451	711414	707584	1.61305e+06	796895	778816	782607	1.31808e+06	1.26807e+06
A6NIZ1	Ras-related protein Rap-1b-like protein OS=Homo sapiens OX=9606	Ras-related protein Rap-1b-like protein	1	1	0.0640351	0.96849	1	0.988256	0.947319	85.49	0.444542	1.04062	0.056933	C	B	20912	1.01684e+06	992625	1.03295e+06	1.267e+06	1.37765e+06	837329	985830	1.12495e+06	796227	1.09097e+06	654729	1.02852e+06	1.30485e+06	518938	1.01813e+06	1.09269e+06	672258	904733	1.43799e+06	1.05169e+06	1.09807e+06
Q09028	RBBP4	Histone-binding protein RBBP4	1	1	4.25351	0.119224	0.654016	0.137791	0.36328	41.08	0.1749	2.21163	0.436214	A	C	47626	22603.3	17445.7	10220.2	9524.34	17430.3	24329.6	19734.4	36441	35669	11190.4	26507.5	13888.7	19047.3	22099.5	25127.1	7065.99	0	1509.14	10524.2	21794.6	17273.1
P38159	RBMX	RNA-binding motif protein, X chromosome	1	1	2.78684	0.248225	0.654016	0.241245	0.744994	36.93	0.276962	1.64535	0.191551	C	A	42306	337582	507738	555440	820433	624859	363621	127424	287889	197899	138870	139660	191956	286815	898851	182749	978317	298819	931584	911034	264496	371266
P02753	RBP4	Retinol-binding protein 4	1	1	2.44298	0.29479	0.744515	0.470502	0.36328	60.26	0.249005	1.66366	0.295515	C	B	22995	207906	140254	233334	127503	205287	74554.1	246591	147717	115724	164499	581378	186503	155368	63920.6	236209	59267.4	211574	127905	312194	180876	334123
Q8NBN7	RDH13	Retinol dehydrogenase 13	1	1	8.72368	0.0127549	0.561228	0.0501952	0.0244861	48.54	0.052056	5.57807	0.88508	C	B	35910	163387	87941	490541	68735.3	363190	14532.8	82651.6	132800	174698	143996	326494	29000.9	212729	71310.5	84651.1	42013.9	306156	657160	864366	216295	408729
P35241	RDX	Radixin	9	1	0.287719	0.866009	0.827877	0.953851	0.994004	479.68	0.394131	1.25392	0.0843707	C	A	68521	47069.8	56409.9	59021.9	58837.6	43462.4	69597.6	45219.1	57994.8	40078.7	31024.1	30343.9	49131.4	102985	45374.7	58132	26426.7	57256.9	41041.4	112256	53913.5	30642.2
Q9Y3B8	REXO2	Oligoribonuclease, mitochondrial	1	1	2.66053	0.264408	0.953851	0.241245	0.483958	143.43	0.2016	1.37267	0.400593	B	C	26816	594586	675176	491872	663869	728225	519725	566452	480745	702965	547699	547009	917610	659892	486100	851650	460628	700160	509595	544453	266996	438157
Q8IXI2	RHOT1	Mitochondrial Rho GTPase 1	1	1	0.864035	0.649198	0.899169	0.654016	0.86047	50.56	0.272281	1.06583	0.232983	B	C	70739	33084.2	34979.2	32818.8	30082.4	42231.4	25377.1	21659.5	37099.6	33142.6	39659.8	35421.5	37619.8	40061.9	29136.1	34467.9	33610.4	27334.1	0	43119.9	47838.9	45800.9
Q92963	RIT1	GTP-binding protein Rit1	1	1	1.29474	0.523421	0.470502	1	0.744994	35.39	0.27972	2.56451	0.198492	B	A	25129	46533.5	119336	118433	87628.7	110964	54829.6	22682.9	29948.1	52201	3894.45	10119.7	44401.1	42391.7	356020	73482.1	80383.9	460255	53755.7	21877.1	50781.2	5494.41
O43396	TXNL1	Thioredoxin-like protein 1	1	1	12.2409	0.00219749	0.137791	0.00909112	0.0223555	42.21	0.0135356	17.8767	0.991532	A	C	32231	144501	64725.8	8083.2	283825	47880.6	120951	183451	41909.1	162283	154193	161513	37308.5	54470.6	79314	121960	30575.7	0	0	0	30333.8	10082.2
P13489	RNH1	Ribonuclease inhibitor	3	3	1.54737	0.46131	0.654016	0.654016	0.614913	198.41	0.394722	1.12818	0.0923077	C	B	49941	3.26372e+06	3.00394e+06	3.38899e+06	3.50814e+06	3.33842e+06	2.81318e+06	3.45403e+06	3.61804e+06	3.84673e+06	2.24831e+06	3.28295e+06	2.85474e+06	3.9425e+06	2.34026e+06	3.08902e+06	2.79319e+06	1.87966e+06	3.08163e+06	3.89164e+06	4.06088e+06	4.03114e+06
P30085	CMPK1	UMP-CMP kinase	1	1	6.74035	0.0343836	0.744515	0.0149633	0.483958	63.87	0.0433472	15.7235	0.863474	A	C	22208	91195.9	73375.8	5799.98	99366.5	78219.9	80629.2	142503	70921.6	37736.1	15055.1	205136	2527.69	1345.73	26252.9	125281	211472	760.69	17237.8	2555.06	1633.69	6812.7
Q96L21	RPL10L	60S ribosomal protein L10-like	1	1	3.49561	0.174155	0.308445	0.241245	0.994004	43.03	0.175689	7.97228	0.372665	A	C	24503	67885.3	34209.8	8515.17	92089.4	4497.64	98127.1	75063.9	3034.73	116469	46845.3	106955	3457.38	7798.46	1862.89	70664.1	87266.2	3272.17	8171.17	11050.1	13037.1	7045.3
P62913	RPL11	60S ribosomal protein L11	1	1	0.211404	0.899693	0.953851	0.899169	0.994004	66.68	0.394131	1.09742	0.0853811	A	C	20240	565274	543447	515092	510649	369222	554266	537595	627450	587083	616848	719083	587733	426892	574035	768643	359932	372872	383154	575312	576327	667793
P26373	RPL13	60S ribosomal protein L13	3	3	5.43509	0.0660368	0.953851	0.100648	0.116011	139.7	0.0851083	1.30506	0.742168	C	B	24247	1.82447e+06	1.76561e+06	2.30424e+06	1.78394e+06	1.92582e+06	1.75412e+06	1.5846e+06	2.07414e+06	1.95647e+06	1.51967e+06	1.99698e+06	1.59872e+06	1.70978e+06	2.07982e+06	1.84581e+06	1.59394e+06	1.63927e+06	2.90238e+06	2.10268e+06	2.60263e+06	2.27422e+06
Q6NVV1	RPL13AP3	Putative 60S ribosomal protein L13a protein RPL13AP3	1	1	2.28158	0.319567	0.827877	0.241245	0.86047	45.38	0.255508	1.3659	0.24131	C	A	12127	515646	593349	704323	534332	609258	571051	548437	366014	384968	393216	717893	587963	484704	972784	613169	308125	962438	771095	427466	818175	542439
P50914	RPL14	60S ribosomal protein L14	1	1	0.0850877	0.958348	0.953851	0.988256	0.994004	78.63	0.437212	1.10732	0.0594058	A	C	23417	153012	144023	138183	109725	217083	178504	52672.6	116800	118880	217177	213256	168705	136490	98143.1	218001	98776.1	221846	59788.4	114610	157071	137598
Q14192	FHL2	Four and a half LIM domains protein 2	3	3	7.19298	0.0274198	0.561228	0.0149633	0.483958	222.62	0.0695558	1.29498	0.733392	C	A	32171	2.15403e+07	2.42794e+07	2.78943e+07	1.86544e+07	1.72255e+07	2.34039e+07	2.49428e+07	2.16607e+07	2.40831e+07	2.11173e+07	2.12351e+07	1.96534e+07	2.8991e+07	2.43409e+07	1.89252e+07	2.94862e+07	2.45325e+07	2.74856e+07	2.87711e+07	2.90433e+07	2.9639e+07
P19652	ORM2	Alpha-1-acid glycoprotein 2	3	1	8.66053	0.0131641	0.385384	0.00956597	0.36328	146.65	0.0329278	10.1967	0.931785	A	C	23588	469055	302326	46000.4	402232	347422	523818	468974	571821	513327	383938	540905	11252	19357	440852	716309	323859	136153	22071	3616.05	10711.6	57450.9
Q07020	RPL18	60S ribosomal protein L18	2	2	0.45614	0.796068	0.953851	0.827877	0.86047	157.87	0.298069	1.13462	0.199317	C	B	21621	1.07348e+06	987640	1.1206e+06	1.03158e+06	1.08636e+06	977758	1.24556e+06	1.09031e+06	1.03269e+06	876793	1.2468e+06	1.17313e+06	766275	1.37533e+06	1.07291e+06	550551	1.12059e+06	1.24794e+06	1.23487e+06	989367	1.01022e+06
P84098	RPL19	60S ribosomal protein L19	1	1	3.36124	0.186258	0.654016	0.18356	0.607542	39.42	0.187752	3.36334	0.359581	A	C	23451	153887	103660	45754.1	43307.5	81273	108676	63741.2	214342	272393	28647.4	418712	166722	27942.7	68301.8	255334	0	0	0	31826.2	63059.3	133885
P35268	RPL22	60S ribosomal protein L22	1	1	2.44298	0.29479	0.744515	0.470502	0.36328	71.29	0.230612	1.21566	0.333973	C	B	14778	1.1105e+06	1.05086e+06	1.2775e+06	1.15938e+06	818535	1.14447e+06	1.06598e+06	893223	1.23999e+06	1.15036e+06	1.41208e+06	906116	1.13647e+06	1.14118e+06	1.29289e+06	777658	1.49772e+06	1.44723e+06	1.03193e+06	1.33335e+06	1.07724e+06
P62829	RPL23	60S ribosomal protein L23	2	2	2.65351	0.265337	0.953851	0.137791	0.744994	76.46	0.347047	1.15024	0.122437	A	C	14856	673768	665172	585764	634744	708895	603558	631515	644038	661555	719078	786760	711605	487434	927132	869131	330558	556185	432440	615290	702650	622253
P83731	RPL24	60S ribosomal protein L24	3	3	6.37895	0.0411935	0.953851	0.0501952	0.116011	151.71	0.0695558	1.77668	0.778654	C	A	17768	1.27764e+06	1.3203e+06	2.26996e+06	1.107e+06	1.05617e+06	1.05273e+06	1.3109e+06	1.38695e+06	1.42266e+06	1.2697e+06	1.615e+06	1.24156e+06	1.13334e+06	1.65411e+06	1.38446e+06	1.18806e+06	4.58709e+06	2.06683e+06	1.71218e+06	1.38311e+06	1.60058e+06
P46776	RPL27A	60S ribosomal protein L27a	1	1	1.83158	0.400201	0.561228	0.561228	0.614913	75.89	0.438753	1.0795	0.0580582	C	B	16551	813108	798575	862059	723632	725077	703279	744437	748890	809479	983446	1.06662e+06	926472	651841	679191	686102	1.04927e+06	1.83777e+06	405379	647219	638118	781810
P47914	RPL29	60S ribosomal protein L29	1	1	5.43947	0.0658921	0.953851	0.0718786	0.177804	51.74	0.165006	1.826	0.437499	C	A	17741	228210	271046	416713	326485	281000	232877	298753	163607	55527.4	262383	205049	218226	465870	294736	246039	130359	253348	613165	582127	333169	301754
P49207	RPL34	60S ribosomal protein L34	2	2	1.79035	0.408536	0.385384	0.953851	0.614913	60.85	0.391473	1.12775	0.0986421	C	A	13284	669472	689833	754996	586666	583073	687237	816354	562324	737972	691322	690829	457209	563177	567777	575465	1.28554e+06	1.13516e+06	670648	515123	689079	764975
P42766	RPL35	60S ribosomal protein L35	1	1	1.29825	0.522504	0.899169	0.744515	0.483958	45.62	0.367965	1.27414	0.117545	C	B	14543	294800	280523	357425	398676	339416	376622	403808	198773	216997	239614	184495	289052	184334	407633	328136	193462	610163	341822	211394	212016	411730
P61513	RPL37A	60S ribosomal protein L37a	1	1	0.536842	0.764586	0.899169	0.744515	0.994004	65.62	0.314583	1.18683	0.155135	A	C	10268	90049.9	76241.7	75874.2	71975	69480	91791.3	52706.6	85165.9	93191.4	86566.2	169523	80670.1	49259.9	103904	139653	7721.78	85898.4	66712.8	77930.9	41922.5	106906
P63173	RPL38	60S ribosomal protein L38	1	1	4.41404	0.110028	0.953851	0.0501952	0.614913	108	0.184713	1.56095	0.405148	A	C	8213	237565	228695	152193	254818	235491	327222	167965	214686	206518	226746	267074	135966	150080	358740	274773	223918	15004.3	185174	177970	185131	197684
P36578	RPL4	60S ribosomal protein L4	2	2	1.79035	0.408536	0.470502	0.561228	0.994004	141.42	0.269516	1.2032	0.203364	A	B	47667	1.10783e+06	920738	963973	921491	804599	1.10317e+06	1.2009e+06	1.05746e+06	1.429e+06	1.02306e+06	1.32295e+06	868417	971492	1.04214e+06	1.25727e+06	464367	1.13579e+06	668348	811096	1.02238e+06	1.18225e+06
Q02878	RPL6	60S ribosomal protein L6	3	3	6.5193	0.0384019	0.385384	0.241245	0.0430351	204.16	0.0992838	1.46789	0.6935	C	B	32708	1.51685e+06	1.36813e+06	2.00826e+06	1.29817e+06	1.23272e+06	1.6092e+06	1.54686e+06	1.47195e+06	1.84431e+06	1.38961e+06	1.74197e+06	1.29258e+06	1.47021e+06	1.4143e+06	1.41765e+06	1.24592e+06	3.34195e+06	1.82996e+06	1.8559e+06	1.46595e+06	1.54756e+06
P18124	RPL7	60S ribosomal protein L7	5	5	2.94825	0.228979	0.744515	0.308445	0.36328	252.45	0.208812	1.25138	0.386045	C	B	29207	2.02132e+06	1.86814e+06	2.33776e+06	1.92616e+06	1.64749e+06	2.03048e+06	2.0909e+06	1.69015e+06	2.19306e+06	1.97514e+06	2.61718e+06	1.86249e+06	1.69673e+06	1.99414e+06	2.52952e+06	1.25785e+06	3.12178e+06	2.33374e+06	2.1369e+06	1.85062e+06	2.24579e+06
P62917	RPL8	60S ribosomal protein L8	3	3	1.72982	0.421088	0.827877	0.470502	0.614913	128.72	0.175689	1.9649	0.420349	C	A	28007	600482	667831	1.17989e+06	502446	545225	728707	578264	551167	719105	510946	667996	606125	616499	959078	699251	458201	2.80163e+06	1.27066e+06	627282	544084	655777
P05388	RPLP0	60S acidic ribosomal protein P0	2	2	5.07456	0.0790812	0.241245	0.308445	0.177804	101.41	0.166017	1.35499	0.497892	C	B	34252	685099	569301	771400	703889	494561	663825	708052	580929	693872	966378	669289	706374	556305	555383	576347	452095	733133	1.05169e+06	775842	505645	790691
P05386	RPLP1	60S acidic ribosomal protein P1	1	1	7.07456	0.0290923	0.988256	0.00956597	0.36328	61.57	0.187367	1.26308	0.436351	C	B	11507	1.15017e+06	1.08166e+06	1.36622e+06	1.27391e+06	1.07638e+06	1.2112e+06	1.03357e+06	1.27385e+06	1.07334e+06	1.24621e+06	1.01291e+06	1.42203e+06	1.31508e+06	1.02217e+06	1.12167e+06	527344	1.28415e+06	1.57511e+06	1.36265e+06	1.33434e+06	1.27485e+06
P05387	RPLP2	60S acidic ribosomal protein P2	1	1	0.611404	0.736606	0.899169	0.827877	0.744994	45.04	0.421233	1.20425	0.0686082	C	A	11658	585721	602322	705356	426745	528652	779217	500060	603933	370757	651517	824885	582070	662451	650259	678107	438724	480467	287038	721385	869430	1.16846e+06
Q9UIJ7	AK3	GTP:AMP phosphotransferase AK3, mitochondrial	5	5	11.643	0.00296318	0.241245	0.00956597	0.0244861	289.88	0.00284408	1.29096	0.999964	C	A	25550	9.92405e+06	1.06927e+07	1.28115e+07	1.03624e+07	9.37451e+06	9.92784e+06	1.02663e+07	9.43504e+06	1.02868e+07	1.02783e+07	9.46122e+06	1.15401e+07	1.08205e+07	9.89344e+06	1.0026e+07	1.11835e+07	1.36399e+07	1.41341e+07	1.18276e+07	1.15938e+07	1.28623e+07
P04844	RPN2	Dolichyl-diphosphooligosaccharide--protein glycosyltransferase subunit 2	3	3	9.64561	0.00804418	0.988256	0.0149633	0.0244861	190.11	0.0440583	1.33447	0.90136	B	C	69241	1.1259e+06	1.13717e+06	852155	1.00088e+06	1.03514e+06	1.04381e+06	931669	1.22402e+06	1.4359e+06	1.24489e+06	1.0909e+06	994871	974237	1.03876e+06	1.45155e+06	1.22645e+06	845123	730853	970243	846632	867922
P46783	RPS10	40S ribosomal protein S10	2	2	1.63509	0.441515	0.654016	0.470502	0.947319	103.04	0.275981	1.13031	0.190071	C	A	18886	558399	626873	631162	639970	493181	514365	598508	439820	623689	451451	706211	599337	508898	498725	690382	837022	736435	553296	656438	616459	593184
P62280	RPS11	40S ribosomal protein S11	1	1	4.83509	0.0891403	0.184412	0.308445	0.26016	35.49	0.374166	1.30328	0.103488	C	B	18419	105928	92311.7	120308	77263.4	98708.7	110638	141117	101659	117029	95327.2	105685	96960	93203.5	92189.1	76640.9	102565	2251.81	133635	120070	165778	179805
P02760	AMBP	Protein AMBP	3	3	8.87368	0.0118332	0.184412	0.00956597	0.744994	193.21	0.0902904	1.79042	0.632647	A	C	38974	3.05909e+06	2.24641e+06	1.70859e+06	2.58145e+06	2.25291e+06	2.62137e+06	2.65871e+06	2.68724e+06	3.24166e+06	2.07053e+06	6.35882e+06	1.89591e+06	1.54848e+06	2.10644e+06	4.06193e+06	1.61928e+06	1.79425e+06	1.24702e+06	1.8234e+06	1.72171e+06	1.95655e+06
P62277	RPS13	40S ribosomal protein S13	3	2	3.39035	0.183567	0.308445	0.988256	0.177804	152.14	0.245973	1.17775	0.290839	B	C	17212	391635	449839	381946	381845	424918	430898	407344	358402	479023	258289	392362	442903	350827	532859	467945	454659	288166	381019	368561	437971	434015
P62263	RPS14	40S ribosomal protein S14	1	1	1.39298	0.498331	0.899169	0.561228	0.614913	86.69	0.314583	1.13965	0.172167	C	B	16263	1.37837e+06	1.35929e+06	1.54911e+06	1.23899e+06	1.25671e+06	1.75445e+06	1.44703e+06	1.53364e+06	1.52462e+06	1.10958e+06	1.16197e+06	1.47333e+06	1.31255e+06	1.85077e+06	1.09303e+06	1.06676e+06	2.07354e+06	1.65758e+06	1.27769e+06	1.37223e+06	1.3645e+06
P62244	RPS15A	40S ribosomal protein S15a	1	1	3.39035	0.183567	0.953851	0.241245	0.26016	53.04	0.146682	1.39579	0.529396	C	A	14830	225752	226286	315103	270504	223552	243255	267162	165760	221571	181523	232688	181933	204535	320522	232530	191908	452876	199045	241581	297412	384600
P62249	RPS16	40S ribosomal protein S16	2	2	6.19298	0.0452075	0.184412	0.0501952	0.947319	103.62	0.0910002	1.2488	0.61279	B	A	16435	485186	605902	574736	549974	485209	557924	490590	476877	450997	401925	467993	540962	458683	711050	562540	756273	631665	576319	538261	500722	626714
P08708	RPS17	40S ribosomal protein S17	1	1	0.0315789	0.984335	1	1	0.947319	38.33	0.409489	1.07492	0.0762868	C	B	15540	32055.6	30008.8	32257.1	40119.5	34409.8	33380.4	29020.4	22872.7	49222.5	23897.1	23522.1	29807.9	28043.2	34948.8	42724.2	14519.7	61000.6	6652.07	19391.5	35242.2	38998.9
P62269	RPS18	40S ribosomal protein S18	4	4	1.30877	0.519761	0.827877	0.470502	0.947319	240.3	0.29766	1.20587	0.177205	C	A	17708	1.50321e+06	1.63785e+06	1.81268e+06	1.40562e+06	1.35199e+06	1.54625e+06	1.44931e+06	1.62386e+06	1.73554e+06	1.35893e+06	1.5542e+06	1.71221e+06	1.63262e+06	2.37045e+06	1.39757e+06	1.0764e+06	2.60408e+06	1.5908e+06	1.4547e+06	1.3815e+06	2.0323e+06
P39019	RPS19	40S ribosomal protein S19	3	3	2.64561	0.266386	0.654016	0.184412	0.994004	167.73	0.269168	1.16977	0.20422	A	C	16051	542939	492785	464142	446149	549285	416644	561932	524672	624885	569929	650017	668416	468264	480127	510457	336663	502585	343627	388484	546924	539088
Q8NB12	SMYD1	Histone-lysine N-methyltransferase SMYD1	6	6	11.643	0.00296318	0.241245	0.00956597	0.0244861	482.2	0.0011581	1.7413	0.999999	A	C	56580	3.48136e+06	3.02289e+06	1.99929e+06	3.95115e+06	4.00937e+06	2.97137e+06	3.24521e+06	3.42286e+06	3.94979e+06	2.94665e+06	3.3545e+06	2.80849e+06	3.14626e+06	2.41994e+06	3.52205e+06	3.21771e+06	1.84594e+06	1.81926e+06	1.85964e+06	2.19473e+06	2.27689e+06
P60866	RPS20	40S ribosomal protein S20	1	1	1.29825	0.522504	1	0.654016	0.483958	100.7	0.326218	1.19816	0.159927	C	B	13364	533736	510047	611119	650444	408158	666594	411866	451239	710356	364768	606464	429323	470034	529579	392989	728311	857220	668785	446915	487600	595075
P63220	RPS21	40S ribosomal protein S21	1	1	1.46053	0.481782	0.654016	0.561228	0.86047	76.13	0.33622	1.16283	0.132177	B	A	9106	473924	551092	524873	285799	345941	427688	610432	643758	587325	374168	516284	480418	582454	559448	516436	616705	619242	667386	375781	286545	675408
P62847	RPS24	40S ribosomal protein S24	2	2	0.653509	0.721261	0.654016	0.899169	0.994004	112.2	0.405101	1.09699	0.083119	B	A	15413	421166	462013	426437	343105	360849	464993	493094	350503	371871	387440	597473	368629	398835	383926	490459	668215	418734	268915	489722	446128	508685
P62851	RPS25	40S ribosomal protein S25	2	2	1.53772	0.463541	0.953851	0.561228	0.483958	134.08	0.294475	1.15382	0.180321	C	A	13734	802709	848862	926177	909038	660101	934268	934258	641057	972410	737024	633513	660299	721762	894436	785696	1.18212e+06	725340	905387	954904	914160	1.1311e+06
Q5JNZ5	RPS26P11	Putative 40S ribosomal protein S26-like 1	1	1	3.39035	0.183567	0.988256	0.308445	0.177804	42.95	0.183935	1.38396	0.409674	C	A	12994	452955	460843	626872	498489	313598	573485	448827	463442	546680	336989	442128	389726	413611	569528	422469	508881	1.06891e+06	597969	454414	430233	582841
P42677	RPS27	40S ribosomal protein S27	1	1	2.67456	0.262559	0.827877	0.241245	0.614913	30.34	0.249005	2.88609	0.230618	A	C	9455	23940	18516.7	8294.94	22734.6	2304.83	9558.17	17822.2	19494.8	22541.4	25903.2	71160.6	5919.52	0	8721.64	50820.6	27121.9	129.035	30273.6	82.4451	5775.15	5214.5
P62979	RPS27A	Ubiquitin-40S ribosomal protein S27a	6	6	6.85614	0.0324495	0.953851	0.0501952	0.0722889	422.38	0.1061	1.22835	0.631622	C	A	17953	4.11475e+07	4.16114e+07	5.05434e+07	3.52438e+07	3.37829e+07	3.95425e+07	3.89433e+07	3.90887e+07	4.37321e+07	4.94828e+07	4.93641e+07	4.35193e+07	4.05922e+07	3.45954e+07	4.09124e+07	4.84378e+07	6.3362e+07	5.11013e+07	5.03328e+07	4.4163e+07	4.37578e+07
P62857	RPS28	40S ribosomal protein S28	1	1	5.43947	0.0658921	0.744515	0.184412	0.0430351	50.02	0.126816	1.41343	0.55825	C	A	7836	129793	133963	183454	131842	119670	191960	101671	93887.7	207557	84907.6	106851	140542	132822	163074	145271	88109.1	166492	183011	150993	242559	174215
P23396	RPS3	40S ribosomal protein S3	2	2	2.94825	0.228979	0.827877	0.385384	0.26016	80.91	0.339679	1.23776	0.147571	B	A	26671	833449	1.03161e+06	935587	834922	891811	862774	903752	844549	844954	679454	805379	794924	872382	1.18065e+06	791113	1.51896e+06	2.15345e+06	345584	741783	755608	681509
P62701	RPS4X	40S ribosomal protein S4, X isoform	2	2	4.41404	0.110028	0.137791	0.385384	0.614913	66.02	0.260695	1.74686	0.221514	A	B	29579	56328.1	32245.3	40965.2	55051.2	30716.6	70595.2	76478.7	47977.6	50969.4	61141.5	57694.5	32004	33939.6	24196.4	57924.7	13161.8	99.6895	52683.1	46632.7	43628.7	61781.9
P46782	RPS5	40S ribosomal protein S5	1	1	3.20088	0.201808	0.470502	0.241245	0.744994	54.38	0.161804	1.68322	0.424217	A	C	22862	235965	181488	140187	210105	124471	215744	179524	185791	271248	357860	342974	101589	113430	216936	330821	144663	61021.8	61864.2	133791	239986	204272
P62753	RPS6	40S ribosomal protein S6	2	2	0.929825	0.62819	0.654016	0.953851	0.744994	107.05	0.298069	1.21128	0.201062	B	C	28663	439765	489299	403954	452202	319174	375459	406625	439320	578804	526106	420432	620095	462899	588331	408710	366462	120226	272417	464349	581895	580882
P62081	RPS7	40S ribosomal protein S7	2	2	0.536842	0.764586	0.827877	0.827877	0.947319	101.33	0.394372	1.0661	0.0921062	B	C	22113	1.32711e+06	1.33851e+06	1.25553e+06	1.23495e+06	1.02821e+06	1.49683e+06	1.27803e+06	1.54421e+06	1.2672e+06	1.42816e+06	1.33926e+06	1.36859e+06	1.22026e+06	1.16273e+06	1.75488e+06	1.18612e+06	1.07975e+06	1.16814e+06	1.29622e+06	1.37068e+06	1.36286e+06
P62241	RPS8	40S ribosomal protein S8	4	4	1.57895	0.454084	0.470502	0.654016	0.994004	215.14	0.249005	1.1344	0.232736	A	B	24190	2.62575e+06	2.31465e+06	2.38856e+06	2.39581e+06	2.35783e+06	2.70143e+06	2.90754e+06	2.69582e+06	2.52647e+06	2.49246e+06	2.92862e+06	2.61375e+06	2.45204e+06	1.99346e+06	2.80113e+06	1.71289e+06	2.74614e+06	1.94692e+06	2.27899e+06	1.92812e+06	3.04266e+06
P13804	ETFA	Electron transfer flavoprotein subunit alpha, mitochondrial	10	10	6.37895	0.0411935	0.744515	0.0342808	0.26016	1002.91	0.0972849	1.28882	0.619281	C	A	35058	3.97958e+07	4.41985e+07	5.12894e+07	4.01828e+07	4.02864e+07	2.86387e+07	3.75994e+07	4.4733e+07	3.652e+07	4.77129e+07	4.26928e+07	4.86951e+07	5.34696e+07	3.63042e+07	3.51788e+07	4.73448e+07	5.32269e+07	5.60981e+07	5.31479e+07	4.0315e+07	5.3659e+07
P08865	RPSA	40S ribosomal protein SA	3	2	2.08509	0.352557	0.899169	0.308445	0.614913	217.77	0.290385	1.09759	0.213599	C	B	32833	2.24593e+06	2.15449e+06	2.36476e+06	2.77558e+06	1.89585e+06	2.14273e+06	2.1624e+06	2.05962e+06	2.38412e+06	2.21358e+06	2.33358e+06	2.14877e+06	1.77111e+06	1.87582e+06	2.48514e+06	2.49163e+06	2.23289e+06	2.19481e+06	2.47932e+06	2.51234e+06	2.40444e+06
P10301	RRAS	Ras-related protein R-Ras	3	1	6.48772	0.039013	0.184412	0.184412	0.116011	163.55	0.0695558	2.11525	0.816815	B	C	23466	332866	466308	220450	342481	336745	288893	327864	340121	351215	332213	343393	239545	591102	402472	609697	488723	44863.7	83886.3	207773	189558	576168
P62070	RRAS2	Ras-related protein R-Ras2	5	3	3.94737	0.138944	0.561228	0.137791	0.614913	257.63	0.0992838	1.80113	0.621035	C	A	23385	254369	308472	458152	214853	273715	207617	181988	260875	315867	240402	339633	178386	324866	296358	312566	430184	476381	250852	704381	264863	594285
Q15404	RSU1	Ras suppressor protein 1	1	1	2.02895	0.362593	0.470502	0.561228	0.614913	47.73	0.255968	1.37021	0.271724	C	B	31521	114219	104719	143487	138702	132437	137397	106369	126257	118753	72595.6	81238.2	79967.1	105218	116940	110325	111146	81223.5	100012	153300	198574	184327
Q9Y3I0	RTCB	RNA-splicing ligase RtcB homolog	2	1	0.698497	0.705218	0.744515	0.826143	0.859683	79.25	0.259326	1.33877	0.263567	A	C	55175	29950.5	28469.3	22371.7	0	32611.5	15580.2	46196	38136.4	42928.7	35513	28638.5	10702.7	70282.9	4673.8	31687.9	24999	0	0	57229.1	39424.5	15205
Q9NQC3	RTN4	Reticulon-4	1	1	8.36842	0.0152342	0.561228	0.0342808	0.0430351	58.3	0.0695558	1.67235	0.740224	C	A	129851	549259	652942	918552	836865	752977	789644	312178	576273	342137	424756	359244	499006	586504	666857	672992	839348	1.08304e+06	673824	852340	1.00409e+06	979465
Q9Y224	RTRAF	RNA transcription, translation and transport factor protein	2	2	0.00350877	0.998247	1	1	0.994004	102.94	0.378754	1.10889	0.0997578	A	C	28051	225403	225190	203269	235073	387473	250792	194692	221381	242470	150415	120931	60825.9	351053	186130	226845	301095	93936	42256.9	257459	378248	244446
Q9Y265	RUVBL1	RuvB-like 1	1	1	1.77193	0.412316	0.470502	1	0.483958	46.84	0.31618	1.16609	0.145067	B	A	50196	53949.1	62909.2	61914.5	57782	82837	48491.8	54166.5	55471.1	42490.8	58269.2	32084.2	55386.4	67749.9	68737.8	54011.8	68660.2	40720.5	105257	57777.2	52310.2	53507.3
Q9Y230	RUVBL2	RuvB-like 2	1	1	2.09211	0.351322	0.385384	0.953851	0.483958	38.74	0.311917	1.19342	0.166523	B	A	51125	225077	268611	229293	222725	215904	275380	262224	152051	299548	148725	224057	174401	351005	272643	238313	306694	159373	191006	228524	297726	269838
P34925	RYK	Tyrosine-protein kinase RYK	1	1	1.33421	0.513192	0.953851	0.561228	0.614913	34.07	0.272713	1.40354	0.225719	C	A	67771	439410	456123	616729	592085	556261	421007	507041	536432	526890	209044	166518	474188	522529	720590	373911	189395	997714	658883	403403	552442	471206
P42126	ECI1	Enoyl-CoA delta isomerase 1, mitochondrial	6	6	9.14035	0.0103561	0.385384	0.0149633	0.116011	422.73	0.0235616	1.2768	0.965225	C	A	32795	8.91588e+06	9.74096e+06	1.13838e+07	8.51436e+06	8.44097e+06	9.36572e+06	8.96574e+06	9.04018e+06	8.09875e+06	1.03609e+07	8.54043e+06	1.00059e+07	9.32421e+06	1.06609e+07	7.89082e+06	1.08229e+07	1.15567e+07	1.24152e+07	1.01832e+07	1.07771e+07	1.19866e+07
P23297	S100A1	Protein S100-A1	6	6	3.74035	0.154097	0.241245	0.988256	0.177804	518.37	0.160519	1.28744	0.48328	A	B	10539	3.51462e+07	2.72993e+07	3.48461e+07	2.96143e+07	3.6083e+07	3.18731e+07	4.10766e+07	4.86127e+07	2.48469e+07	3.04867e+07	3.85765e+07	2.75907e+07	2.79115e+07	1.64579e+07	3.09439e+07	33592273	2.7793e+07	3.22104e+07	3.65702e+07	3.94911e+07	3.81659e+07
P60903	S100A10	Protein S100-A10	1	1	1.79035	0.408536	0.385384	0.654016	0.994004	30.21	0.273963	1.35224	0.192444	A	B	11196	266671	197206	221825	186571	297531	206623	251554	307932	162484	391772	328899	342432	168410	113936	226209	135042	96865.1	69447.8	288591	190158	464064
Q99584	S100A13	Protein S100-A13	1	1	9.29825	0.00956999	0.0149633	0.0718786	0.947319	37.1	0.0487773	1.3709	0.805675	C	A	11464	143997	177927	197405	143290	156019	168438	141820	121141	121632	128529	171107	169064	179079	180281	180194	181018	219112	174586	153947	164776	274603
P26447	S100A4	Protein S100-A4	1	1	2.55789	0.27833	0.561228	0.561228	0.36328	30.08	0.199669	2.15785	0.394131	B	C	11721	32450.4	45399.9	21039.4	11774.2	19505.6	28661.4	35749.6	18703.1	34067.1	43218.5	67923.4	23632.3	45598.6	19050.4	64250.8	74467.2	0	4024.2	19272.6	29579.3	52321
P06703	S100A6	Protein S100-A6	1	1	0.611404	0.736606	0.953851	0.744515	0.86047	32.72	0.371739	1.20694	0.107165	A	C	10173	1.42937e+06	1.34425e+06	1.18429e+06	1.91371e+06	2.27778e+06	1.16238e+06	811651	1.23286e+06	1.45382e+06	701951	1.88082e+06	961585	1.64586e+06	966261	2.00403e+06	1.1435e+06	1.05474e+06	716191	726124	1.26087e+06	2.16355e+06
P06702	S100A9	Protein S100-A9	1	1	0.915789	0.632614	0.988256	0.744515	0.614913	55.37	0.387745	1.13016	0.101187	C	A	13234	247755	252481	280002	150342	91946	464779	593607	122546	188535	250797	119488	119228	623723	50173.7	229361	239917	318510	332833	373233	262697	112740
Q9NZJ4	SACS	Sacsin	1	1	0.592982	0.743422	0.561228	0.988256	0.994004	33.27	0.4292	1.21105	0.0643134	A	B	520795	691231	570768	628253	1.03245e+06	1.34302e+06	782949	780171	702623	276461	326186	285987	735008	698657	599265	251434	569474	183217	312474	458862	1.1489e+06	1.03781e+06
Q9Y512	SAMM50	Sorting and assembly machinery component 50 homolog	9	9	2.15088	0.341148	0.953851	0.308445	0.614913	427.2	0.290385	1.16859	0.185872	C	A	51943	2.54437e+06	2.67511e+06	2.97332e+06	1.88955e+06	2.87475e+06	2.04496e+06	3.2148e+06	2.55049e+06	2.97538e+06	2.37193e+06	2.43313e+06	3.48051e+06	2.72837e+06	2.14728e+06	2.77627e+06	2.2431e+06	3.12679e+06	2.79596e+06	3.59539e+06	2.06269e+06	3.28576e+06
Q86UD0	SAPCD2	Suppressor APC domain-containing protein 2	1	1	0.197368	0.906029	0.899169	1	0.947319	38.86	0.43478	1.27302	0.0617652	C	A	42610	1.86609e+06	1.94878e+06	2.37558e+06	2.35837e+06	1.98811e+06	1.96029e+06	2.33839e+06	1.66341e+06	1.95884e+06	1.23162e+06	1.42969e+06	1.44165e+06	1.49936e+06	2.51194e+06	1.672e+06	2.61896e+06	5.19213e+06	1.88725e+06	1.23754e+06	1.08776e+06	2.47321e+06
Q9Y6B6	SAR1B	GTP-binding protein SAR1b	1	1	4.7193	0.0944534	0.0718786	0.385384	0.994004	48.79	0.219336	1.73325	0.295439	B	A	22396	9.44498e+06	1.63705e+07	1.4964e+07	1.34242e+07	1.17116e+07	9.97151e+06	1.18695e+07	9.40891e+06	5.83477e+06	7.93043e+06	5.40894e+06	1.71418e+07	1.79299e+07	1.88921e+07	8.453e+06	1.94356e+07	2.86531e+06	1.65248e+07	1.15612e+07	1.99814e+07	2.38872e+07
Q9NP81	SARS2	Serine--tRNA ligase, mitochondrial	1	1	1.28509	0.525953	0.561228	1	0.614913	49.33	0.226841	1.73006	0.33013	C	B	58246	64971.1	44373.9	76769.6	27669.2	35797.5	27358	61866.4	82444.2	60066.4	120923	103644	101902	70781.4	16800.6	32385	0	59046.6	54437.9	162956	52262.6	55144.8
Q8NBX0	SCCPDH	Saccharopine dehydrogenase-like oxidoreductase	3	2	7.34825	0.0253717	1	0.0342808	0.0722889	161.39	0.0763378	1.44137	0.760938	C	B	47121	736490	712121	1.02643e+06	538376	666634	711891	508277	896090	716103	771289	1.08326e+06	831386	811064	702874	737942	477339	1.09539e+06	1.09453e+06	1.14512e+06	774879	1.02224e+06
Q8WVM8	SCFD1	Sec1 family domain-containing protein 1	1	1	0.0877193	0.957088	1	1	0.86047	52.27	0.394131	1.28477	0.0933518	C	A	72334	410555	415383	527468	297559	313454	308121	472242	429551	362113	556107	545295	512167	314994	255433	329001	665320	1.15328e+06	295887	404647	336912	446607
Q96NL6	SCLT1	Sodium channel and clathrin linker 1	1	1	0.0877193	0.957088	0.953851	0.953851	0.994004	42.42	0.407872	1.13734	0.0817094	C	B	80861	1.00539e+06	895662	1.01867e+06	800420	682776	909467	991373	831810	760290	1.46505e+06	1.60193e+06	1.07308e+06	965589	739179	1144839	555619	1.67397e+06	826316	688429	990115	914524
O75880	SCO1	Protein SCO1 homolog, mitochondrial	1	1	2.35877	0.307467	0.988256	0.308445	0.483958	36.48	0.260839	1.216	0.238576	C	A	33793	523556	555732	636645	526275	445858	470522	527738	569174	467728	512921	668232	370274	484554	502715	618548	802568	866694	678900	622261	517593	497774
Q9NTG7	SIRT3	NAD-dependent protein deacetylase sirtuin-3, mitochondrial	3	3	6.63947	0.0361623	0.899169	0.0228992	0.26016	192.4	0.137913	1.2621	0.540501	C	A	43546	481174	501656	607292	439967	569992	528753	413246	438077	426813	455522	577025	514152	511332	513457	305187	664153	662311	623665	591671	540100	618713
Q9NX18	SDHAF2	Succinate dehydrogenase assembly factor 2, mitochondrial	2	2	2.81053	0.245302	0.744515	0.241245	0.614913	74.39	0.208812	1.78209	0.309588	C	A	19587	61637.5	83153.5	109843	71439.5	104455	16439.2	183284	57789.4	8807.16	47491.9	3393.63	33847.7	96021.4	35430.5	189234	61233.5	61864.5	174471	89851.2	76784	146247
P21912	SDHB	Succinate dehydrogenase [ubiquinone] iron-sulfur subunit, mitochondrial	10	9	2.99298	0.223914	1	0.184412	0.483958	576.28	0.204567	1.16903	0.345507	C	A	31609	1.21414e+07	1.27577e+07	1.41938e+07	1.20588e+07	1.32863e+07	1.20254e+07	1.2955e+07	1.31005e+07	1.13785e+07	9.75143e+06	1.25755e+07	1.59938e+07	1.11326e+07	1.15545e+07	1.09929e+07	1.41146e+07	1.70718e+07	1.17821e+07	1.33155e+07	1.29603e+07	1.58391e+07
Q9NRG7	SDR39U1	Epimerase family protein SDR39U1	3	3	1.60088	0.449132	0.561228	0.953851	0.483958	257.74	0.230795	1.28092	0.313207	C	B	31057	658511	528631	677136	596308	671013	452772	886177	615470	775876	704939	565531	890954	480646	321595	618663	331297	930604	524173	671093	465076	794736
P67812	SEC11A	Signal peptidase complex catalytic subunit SEC11A	1	1	0.410526	0.814433	0.953851	0.654016	0.994004	51.89	0.307314	1.5099	0.150938	C	A	20612	108956	126857	164512	129440	130362	129615	148314	144776	57170.4	113103	18864.3	105575	106593	181973	115801	124342	357381	66431.5	102150	154348	142251
P0C0L4	C4A	Complement C4-A	9	9	6.99035	0.0303434	0.308445	0.0149633	0.994004	654.58	0.0487773	1.65128	0.80438	A	C	192664	3.84426e+06	2.72874e+06	2.32804e+06	2.38733e+06	3.40168e+06	4.75435e+06	4.22662e+06	3.21587e+06	4.55724e+06	3.89042e+06	4.32053e+06	2.47158e+06	2.56003e+06	1.84721e+06	4.76727e+06	1.9976e+06	2.21528e+06	2.1006e+06	2.87144e+06	2.33633e+06	2.11657e+06
Q13228	SELENBP1	Methanethiol oxidase	7	7	1.47456	0.478413	0.744515	0.953851	0.36328	362.56	0.347047	1.1642	0.139732	C	B	52358	4.39327e+06	4.1261e+06	4.80361e+06	5.2123e+06	2.63122e+06	5.09381e+06	5.6973e+06	4.88006e+06	4.61425e+06	4.60972e+06	2.40752e+06	4.70931e+06	4.1094e+06	4.89188e+06	3.07796e+06	3.84197e+06	5.42056e+06	4.71099e+06	4.09676e+06	5.48376e+06	4.30597e+06
Q15019	SEPTIN2	Septin-2	3	3	6.09474	0.0474837	0.0228992	0.654016	0.614913	169.02	0.11403	1.25387	0.568915	B	A	41461	317435	398024	348908	257388	287220	339357	345933	374396	306880	346287	282023	474172	350472	352478	423780	389218	269912	296964	438966	371887	366811
P01009	SERPINA1	Alpha-1-antitrypsin	15	15	1.55877	0.458688	0.470502	0.744515	0.86047	1015.84	0.294374	1.29471	0.172164	A	B	46707	2.89637e+07	2.23707e+07	2.48206e+07	2.00215e+07	1.81625e+07	2.7411e+07	3.12632e+07	2.22563e+07	2.51023e+07	3.46377e+07	5.28549e+07	2.42288e+07	1.92428e+07	1.43846e+07	2.18252e+07	3.21723e+07	2.33788e+07	1.97832e+07	3.83926e+07	2.03225e+07	2.2226e+07
P01011	SERPINA3	Alpha-1-antichymotrypsin	4	4	1.55088	0.460502	0.654016	0.470502	0.947319	229.89	0.314583	1.17238	0.143755	A	C	47621	1.93103e+06	1.72519e+06	1.64709e+06	1.44864e+06	1.70869e+06	2.05195e+06	2.44209e+06	1.8346e+06	2.34106e+06	1.59304e+06	2.02815e+06	1.35911e+06	913633	1.18152e+06	2.26026e+06	2.91144e+06	1.71849e+06	1.52945e+06	2.32113e+06	1.64965e+06	1.01676e+06
P35237	SERPINB6	Serpin B6	6	6	1.39035	0.498987	0.561228	0.654016	0.947319	469.9	0.312874	1.13136	0.148179	C	A	42594	3.4192e+06	3.6987e+06	3.86834e+06	3.14948e+06	2.80769e+06	3.25957e+06	3.2543e+06	3.56709e+06	3.13303e+06	3.96158e+06	4.22087e+06	4.3284e+06	3.655e+06	2.76247e+06	3.65783e+06	4.08981e+06	5.30452e+06	3.45646e+06	3.07622e+06	3.51078e+06	3.9937e+06
P01008	SERPINC1	Antithrombin-III	5	5	3.97982	0.136707	0.899169	0.308445	0.116011	245.03	0.152591	1.5138	0.525645	C	B	52569	1.21429e+06	1.13077e+06	1.71177e+06	770929	906122	1.37442e+06	1.42732e+06	1.00213e+06	1.14853e+06	1.38977e+06	1.69513e+06	980055	1.07359e+06	949669	1.7004e+06	950161	1.85834e+06	2.29433e+06	2.11995e+06	1.29017e+06	996044
P05546	SERPIND1	Heparin cofactor 2	2	2	1.85351	0.395836	0.953851	0.385384	0.614913	85.54	0.290385	1.47554	0.1898	C	A	57034	28831.3	36189.7	42541.8	19392.5	15127.3	19878.8	36084.5	8902.85	42678.9	47650.5	40935.1	15558.2	28417.7	11078.3	44255.1	81639.1	29435.2	48573	67431.8	38685.9	28583.4
P36955	SERPINF1	Pigment epithelium-derived factor	2	1	4.10526	0.128397	0.744515	0.241245	0.177804	73.84	0.126634	2.65659	0.597771	B	C	46283	41102.6	46793.8	17614.3	17182.1	34883.7	25046.1	26815.8	47050.6	14519.5	52938.5	110385	51766.1	34949.7	12692.9	75317.1	59243.2	7324.14	5214.46	35610.5	21703.8	18218.4
P08697	SERPINF2	Alpha-2-antiplasmin	1	1	1.55088	0.460502	0.988256	0.561228	0.483958	32.59	0.2016	1.58491	0.400814	C	B	54531	98762	91253.7	144629	77159.7	120687	94413.8	111983	89423.4	113464	105465	77500.5	95989.5	126083	42059.8	85518.3	106617	239091	113995	197219	76528.8	96312.8
P23246	SFPQ	Splicing factor, proline- and glutamine-rich	3	3	4.41404	0.110028	0.470502	0.100648	0.744994	163.18	0.283306	1.17617	0.208745	C	A	76102	899822	934279	1.05834e+06	1.02295e+06	744609	1.03475e+06	950407	785473	922472	877787	860131	515619	1.00207e+06	960180	1.07709e+06	1.11644e+06	790747	1.29314e+06	1.06223e+06	1.06773e+06	1.07785e+06
Q9H9B4	SFXN1	Sideroflexin-1	1	1	0.127193	0.938384	1	0.899169	0.994004	49.1	0.369073	1.15342	0.114898	C	B	35596	63098.8	62225.4	71772.2	47192.6	54648.1	64300.5	76401.3	110917	61521.6	65717.8	24090.9	99866.2	83512.7	38230.3	62056.8	27461.2	80142.3	57581.5	61375.1	60847	98915.3
Q16586	SGCA	Alpha-sarcoglycan	3	3	3.15088	0.206917	0.654016	0.184412	0.744994	140.42	0.172896	1.25584	0.408799	C	A	42848	2.45269e+06	2.66809e+06	3.08018e+06	2.71958e+06	2.37303e+06	3.04861e+06	2.66813e+06	2.56055e+06	2.08019e+06	2.35058e+06	1.82088e+06	3.20652e+06	2.87105e+06	2.6222e+06	2.50837e+06	2.13229e+06	3.81875e+06	2.76407e+06	2.4292e+06	3.79103e+06	2.59788e+06
Q16585	SGCB	Beta-sarcoglycan	3	3	8.54825	0.0139243	0.899169	0.0228992	0.0430351	193.19	0.0629058	1.54006	0.840736	C	B	34755	1.25078e+06	1.22254e+06	1.88278e+06	1.21282e+06	1.04647e+06	1.32652e+06	1.16841e+06	1.54831e+06	1.03308e+06	1.60988e+06	1.06078e+06	1.66356e+06	1.32768e+06	1.08367e+06	1.39819e+06	639595	1.42397e+06	1.76267e+06	1.87053e+06	2.00134e+06	2.3554e+06
Q92629	SGCD	Delta-sarcoglycan	3	3	5.50263	0.0638438	0.744515	0.0501952	0.36328	180.97	0.137301	1.21626	0.493981	C	A	32051	2.05486e+06	2.24385e+06	2.49924e+06	2.41384e+06	2.1597e+06	2.39658e+06	2.22729e+06	2.20527e+06	1.56032e+06	2.01415e+06	1.46171e+06	2.08389e+06	2.0126e+06	2.31089e+06	2.39933e+06	2.41254e+06	2.23077e+06	2.74137e+06	2.64905e+06	2.63939e+06	2.23561e+06
Q13326	SGCG	Gamma-sarcoglycan	1	1	6.85614	0.0324495	0.953851	0.0501952	0.0722889	76.46	0.0775362	1.26838	0.741674	C	A	32359	1.82276e+06	1.86089e+06	2.31195e+06	2.00936e+06	1.74611e+06	2.08552e+06	1.78205e+06	2.01744e+06	1.46908e+06	2.07989e+06	1.39262e+06	1.74556e+06	1.69936e+06	1.50174e+06	2.1291e+06	2.22867e+06	2.2948e+06	2.36818e+06	2.43957e+06	2.496e+06	1.96121e+06
P55822	SH3BGR	SH3 domain-binding glutamic acid-rich protein	1	1	5.23051	0.073149	0.13481	0.159059	0.946047	47.26	0.288666	4.93001	0.181388	A	C	26069	130854	30954.2	26542.2	178061	326551	111841	106099	257958	0	49445.6	16871.6	105024	36512.7	13234.1	0	0	13555.7	20742.5	0	81743.6	16669.5
P07954	FH	Fumarate hydratase, mitochondrial	16	15	6.90614	0.0316483	1	0.0149633	0.26016	1121.54	0.0818276	1.27135	0.730656	C	A	54602	4.8759e+07	5.05793e+07	6.19899e+07	5.02018e+07	4.63526e+07	4.26748e+07	5.02596e+07	4.89984e+07	5.09628e+07	5.78289e+07	4.27932e+07	7.07891e+07	5.30781e+07	4.43046e+07	3.76404e+07	4.70841e+07	6.42041e+07	6.11702e+07	6.35596e+07	5.36536e+07	6.73622e+07
P40925	MDH1	Malate dehydrogenase, cytoplasmic	11	11	7.19298	0.0274198	0.654016	0.00956597	0.614913	1100.43	0.0708492	1.26079	0.718745	C	A	36403	6.69968e+07	7.5629e+07	8.44686e+07	6.39272e+07	7.66098e+07	7.07494e+07	6.97723e+07	6.91801e+07	6.5553e+07	5.91719e+07	6.10106e+07	8.82577e+07	7.00716e+07	6.27756e+07	6.21288e+07	9.49111e+07	7.89565e+07	7.82373e+07	8.3599e+07	8.16412e+07	9.99088e+07
Q9NXA8	SIRT5	NAD-dependent protein deacylase sirtuin-5, mitochondrial	4	4	1.26667	0.530819	0.744515	0.744515	0.614913	296.54	0.33134	1.13224	0.153793	C	B	33859	2.96348e+06	2.91467e+06	3.3001e+06	3.62187e+06	2.7213e+06	2.84743e+06	3.14591e+06	3.18886e+06	3.06261e+06	2.14545e+06	2.97441e+06	2.72236e+06	2.75427e+06	4.08481e+06	2.83037e+06	2.18153e+06	4.44475e+06	2.5989e+06	3.2472e+06	2.79947e+06	3.41018e+06
P63208	SKP1	S-phase kinase-associated protein 1	1	1	0.129825	0.93715	0.953851	0.953851	0.994004	66.15	0.43478	1.12781	0.0623039	C	A	18646	83260.2	89205.2	93901.8	90862	125498	123909	94679.1	38148.6	81550.8	49942.3	61492.3	92495.2	150625	64557	30414.2	107935	46669.7	67116.5	87872.9	146305	121545
P43003	SLC1A3	Excitatory amino acid transporter 1	1	1	6.61404	0.0366252	0.100648	0.100648	0.483958	47.55	0.0695558	2.47166	0.711057	C	A	59534	17489.7	27559.3	43228.7	30413.1	11583.2	20688.9	16792.2	21599.6	9356.71	24287.8	5196.29	22882	30149.3	24099.3	27517.2	33148.5	15805.4	73283.5	29586.9	55905.1	41562.4
P28289	TMOD1	Tropomodulin-1	8	8	9.09561	0.0105904	0.988256	0.00956597	0.0722889	560.3	0.0283879	1.25923	0.964632	C	A	40544	8.96184e+06	9.103e+06	1.1285e+07	9.25682e+06	9.56619e+06	9.03146e+06	9.89247e+06	9.23322e+06	7.99186e+06	8.4625e+06	8.26021e+06	9.28899e+06	8.72307e+06	7.50987e+06	9.14674e+06	1.08463e+07	1.1068e+07	1.30206e+07	1.07647e+07	1.14997e+07	1.0072e+07
O75746;Q9UJS0	SLC25A12	Calcium-binding mitochondrial carrier protein Aralar1	17	17	4.17193	0.124187	0.561228	0.137791	0.483958	1426.73	0.151908	1.22811	0.44517	C	A	74715	1.93729e+07	2.18334e+07	2.3792e+07	1.94778e+07	2.17543e+07	1.8239e+07	2.34385e+07	2.24746e+07	1.64556e+07	1.96173e+07	13525986	2.63454e+07	1.9295e+07	1.90165e+07	2.18572e+07	2.26531e+07	1.96876e+07	2.23791e+07	2.64745e+07	2.23128e+07	2.81059e+07
Q16891	IMMT	MICOS complex subunit MIC60	19	18	8.65263	0.0132161	0.137791	0.0342808	0.177804	1319.84	0.0405758	1.25198	0.878881	C	A	83626	2.89654e+07	3.20137e+07	3.62641e+07	2.8282e+07	3.0081e+07	3.0013e+07	3.1048e+07	3.24005e+07	2.68818e+07	3.05069e+07	2.25098e+07	3.37339e+07	3.31332e+07	2.88678e+07	3.08333e+07	3.35002e+07	3.90794e+07	3.5439e+07	3.7068e+07	3.02234e+07	3.95108e+07
P12235	SLC25A4	ADP/ATP translocase 1	18	7	2.97632	0.225788	0.241245	0.470502	0.947319	1393.65	0.226841	1.35412	0.270972	B	A	33043	5.98238e+07	8.10086e+07	8.09123e+07	7.11727e+07	8.93e+07	6.46468e+07	5.83341e+07	8.92409e+07	2.44534e+07	6.92808e+07	1.21614e+07	9.22566e+07	9.63662e+07	6.03471e+07	6.63899e+07	8.9683e+07	5.48322e+07	8.03885e+07	7.35135e+07	8.47452e+07	1.11082e+08
P05141	SLC25A5	ADP/ATP translocase 2	14	3	5.50877	0.0636481	0.100648	0.827877	0.116011	1010.82	0.154697	1.57724	0.469433	B	A	32831	1.72029e+06	2.71331e+06	1.89303e+06	1.82085e+06	2.56991e+06	1.75947e+06	1.80624e+06	2.36359e+06	1.08322e+06	1.55348e+06	805532	2.09046e+06	2.0572e+06	3.08287e+06	2.08253e+06	4.25347e+06	2.93522e+06	1.16177e+06	1.48447e+06	1.92399e+06	1.95972e+06
P12236	SLC25A6	ADP/ATP translocase 3	13	1	0.400877	0.818372	0.827877	0.899169	0.947319	968.53	0.364137	1.30863	0.118722	B	A	32845	120362	157510	127547	128977	125733	116058	114481	198066	56287.9	186961	36333.5	143650	96412.2	109660	144501	293324	23588.4	179855	158960	128671	146661
Q6PCB7	SLC27A1	Long-chain fatty acid transport protein 1	1	1	9.15789	0.0102657	0.561228	0.0149633	0.0722889	41.79	0.0739247	2.29645	0.692529	C	A	71063	20114	28562	46190.7	14796.5	36377.6	3533.42	10402.8	26120.5	6124.06	31254.7	32302.2	26422.8	30461.7	21050.1	37723.5	27151.9	52691.7	49969.4	37366	33768.3	57157.9
Q9Y2P4	SLC27A6	Long-chain fatty acid transport protein 6	1	1	3.06316	0.216194	0.184412	0.827877	0.483958	39.22	0.185371	1.58871	0.442212	B	C	70067	64965.1	95686.6	60229.1	129468	62030.4	56540.7	25299.5	32835.7	61987.2	48467.6	103092	81337.3	74646.6	88637.7	116112	117699	5687.59	48375.3	153026	87875.1	6181.49
P11166	SLC2A1	Solute carrier family 2, facilitated glucose transporter member 1	1	1	0.536842	0.764586	0.827877	0.827877	0.947319	51.73	0.31618	1.23584	0.1422	A	B	54049	49704.8	40219.4	42233.2	34256.9	57981.6	43510.9	42981.9	46057.5	75359.2	66291.7	31198.7	46422.6	49685.5	32009.7	24626	48353.3	43992.6	21250.1	60446.2	39957.4	45519.7
P14672	SLC2A4	Solute carrier family 2, facilitated glucose transporter member 4	1	1	2.67456	0.262559	0.744515	0.308445	0.483958	51.28	0.367965	1.86787	0.120144	C	A	54752	111241	144772	207784	191590	160194	114653	74565.8	92797.8	22326.9	233482	317.154	100403	231117	129102	83092.5	180145	0	317980	311527	197092	212321
Q8IWA5	SLC44A2	Choline transporter-like protein 2	1	1	2.90614	0.233851	0.308445	0.385384	0.947319	36.54	0.212905	1.29444	0.294539	B	A	80071	106388	137712	130586	177791	77962.4	119642	87307.9	100941	88755.7	65301.3	133399	174403	89624.1	118151	161315	145069	98324.9	128798	166993	150430	108384
P02730	SLC4A1	Band 3 anion transport protein	7	7	4.87105	0.0875517	0.0501952	0.899169	0.483958	422.91	0.175559	1.4569	0.412736	A	B	101727	2.73999e+06	1.8807e+06	2.55173e+06	1.63464e+06	2.62422e+06	2.64782e+06	2.91203e+06	2.65919e+06	4.00052e+06	3.36977e+06	2.07174e+06	2.05165e+06	2.40038e+06	1.61916e+06	1.54047e+06	1.79183e+06	2.39622e+06	1.32627e+06	3.71642e+06	3.07677e+06	2.24294e+06
P32418	SLC8A1	Sodium/calcium exchanger 1	1	1	7.07456	0.0290923	0.827877	0.0342808	0.116011	65.63	0.110671	1.59509	0.599853	C	A	108478	147465	162162	235219	208400	168024	133539	92394	166196	79934.1	236356	94873.4	109267	202259	109464	245247	144571	247055	252785	177090	213658	285506
Q9GZT3	SLIRP	SRA stem-loop-interacting RNA-binding protein, mitochondrial	1	1	4.80351	0.0905589	0.744515	0.137791	0.177804	36.02	0.134232	1.43075	0.582959	C	B	12341	578281	539126	771355	819854	643929	582763	437803	510628	388061	657459	585755	366846	634447	758349	498962	437024	571491	988400	915465	666827	714592
Q14BN4	SLMAP	Sarcolemmal membrane-associated protein	6	4	4.92719	0.0851282	0.988256	0.100648	0.177804	333.41	0.146682	1.40728	0.533135	C	B	95140	1.50914e+06	1.49872e+06	2.10911e+06	1.56097e+06	1.95683e+06	874504	1.20238e+06	1.74698e+06	1.34815e+06	1.38472e+06	1.99859e+06	1.23889e+06	2.23585e+06	976316	1.77221e+06	1.27031e+06	1.88855e+06	1498500	2.59918e+06	2.03753e+06	2.52179e+06
Q9UHP9	SMPX	Small muscular protein	1	1	1.83246	0.400025	0.470502	0.561228	0.86047	46.85	0.303977	2.34096	0.165457	C	A	9553	98497.2	170190	230578	194902	50334.1	56586.9	98577.6	67434	137621	89116.6	93404.7	16234.9	308563	132160	105583	288409	44135.7	313771	474681	231755	88547.5
P53814	SMTN	Smoothelin	2	2	1.39298	0.498331	0.953851	0.654016	0.483958	155.87	0.303243	1.24554	0.190368	C	B	98998	252605	241155	300367	335362	238603	184478	196053	283646	261919	224450	296332	222139	250324	268741	196365	268205	238922	279139	482448	304224	197102
O95202	LETM1	Mitochondrial proton/calcium exchanger protein	1	1	6.33772	0.0420515	0.988256	0.0228992	0.26016	94.89	0.101449	1.63238	0.630664	A	C	83302	567111	548065	347414	481130	403167	519674	551833	815438	586941	656196	522508	610733	777154	643752	491888	216799	425361	274348	308389	314147	414827
P14678	SNRPB	Small nuclear ribonucleoprotein-associated proteins B and B'	1	1	1.55088	0.460502	0.561228	0.561228	0.994004	67.44	0.405545	1.23703	0.0853171	B	A	24594	53880.2	66651.2	65757.1	53322.2	65023.6	49621.6	53842.2	45636.9	60098.9	48911.9	54584.2	50296.1	37019.4	92076.7	68229.6	85634.5	104582	8237.89	52899.1	79666.3	83400.5
Q13424	SNTA1	Alpha-1-syntrophin	3	3	8.5693	0.0137785	0.899169	0.0228992	0.0430351	168.98	0.0415646	1.39764	0.921061	C	B	53862	1.40919e+06	1.36001e+06	1.9008e+06	1.34112e+06	1.15993e+06	1.20455e+06	1.27501e+06	1.3803e+06	1.77379e+06	1.50325e+06	1.63561e+06	1.02149e+06	1.7133e+06	1.53937e+06	1.37738e+06	1.1485e+06	1.558e+06	1.9668e+06	1.89212e+06	2.0864e+06	2.00069e+06
Q13425	SNTB2	Beta-2-syntrophin	1	1	3.35526	0.186816	0.137791	1	0.483958	46.4	0.216397	1.65537	0.356361	B	C	57913	13795	20287.5	12255.5	16231	17017.4	13760.7	8922.36	18882.8	12053	16932.1	6561.09	10200.6	22565.4	18414.8	21635.5	28620.9	1766.75	0	26035.4	19292.8	14182.6
Q9UMY4	SNX12	Sorting nexin-12	2	2	0.513158	0.773694	0.953851	0.744515	0.947319	73.35	0.434252	1.07939	0.0612935	C	A	18873	381411	395172	411692	420865	417827	430950	408341	330056	443754	297490	302001	411018	323686	429077	325741	486337	569119	460124	442259	324928	262030
Q96RF0	SNX18	Sorting nexin-18	1	1	5.50877	0.0636481	0.0501952	0.308445	0.994004	35.28	0.224588	2.31731	0.289803	A	B	68851	33041.7	14258.6	24226.7	49999.6	8378.44	36513.3	41595.3	28002	25393.3	29242.1	45209.6	0	4029.61	16673.8	25699	24890.8	10290.6	85863.8	20582.6	307.792	4088.56
P00441	SOD1	Superoxide dismutase [Cu-Zn]	2	2	1.83246	0.400025	0.385384	0.654016	0.994004	175.65	0.363772	1.09851	0.106379	A	B	15926	2.44976e+06	2.23008e+06	2.31675e+06	2.25987e+06	2.48901e+06	2.84045e+06	2.18262e+06	2.40006e+06	2.57038e+06	1.96392e+06	2.89174e+06	3.74076e+06	2.20951e+06	1.75187e+06	1.33767e+06	2.11057e+06	1.61782e+06	1.77388e+06	1.77934e+06	2.76919e+06	3.64354e+06
P04179	SOD2	Superoxide dismutase [Mn], mitochondrial	7	6	3.03246	0.219538	0.953851	0.0718786	0.86047	528.19	0.236989	1.20372	0.309442	C	A	24735	2.35539e+07	2.40253e+07	2.83524e+07	2.20587e+07	2.57697e+07	2.05601e+07	21174868	3.02208e+07	2.01854e+07	2.65261e+07	2.19357e+07	3.20652e+07	3.3736e+07	1.97821e+07	2.07745e+07	1.37684e+07	2.56982e+07	3.0562e+07	2.73837e+07	2.73665e+07	3.07517e+07
P08294	SOD3	Extracellular superoxide dismutase [Cu-Zn]	2	2	0.653509	0.721261	0.899169	0.654016	0.994004	109.61	0.435581	1.07376	0.0614142	A	B	25835	297548	277109	292642	220135	243566	229627	274969	170588	328254	174317	738929	278827	253117	265794	440729	147076	380568	350814	251963	263887	215977
Q9BX66	SORBS1	Sorbin and SH3 domain-containing protein 1	15	15	3.49825	0.173926	0.654016	0.308445	0.26016	969.55	0.363122	1.3021	0.125177	C	B	142426	7.21867e+06	6.496e+06	8.45842e+06	8.46119e+06	8.13243e+06	7.52851e+06	6.76163e+06	5.09178e+06	6.29173e+06	6.56559e+06	8.91651e+06	4.59221e+06	7.79735e+06	5.34335e+06	7.2533e+06	7.49378e+06	3.1168e+06	9.87512e+06	1.19135e+07	8.97503e+06	8.41162e+06
O94875	SORBS2	Sorbin and SH3 domain-containing protein 2	17	17	1.07456	0.584335	1	0.561228	0.744994	1000.87	0.347047	1.1619	0.133146	C	A	124030	3.37854e+07	3.49472e+07	3.92554e+07	3.49008e+07	4.75435e+07	2.44262e+07	3.22025e+07	2.99182e+07	2.95418e+07	2.86187e+07	4.31319e+07	2.21008e+07	4.43414e+07	2.40194e+07	3.76541e+07	4.66202e+07	2.54767e+07	4.56771e+07	4.52825e+07	4.06485e+07	3.91925e+07
Q8TB22	SPATA20	Spermatogenesis-associated protein 20	1	1	1.30614	0.520445	0.899169	0.470502	0.86047	100.47	0.307314	1.16234	0.149949	C	A	87843	110570	123026	128520	183190	90450.7	27496.2	130786	46186.1	86576.1	102030	217846	169973	130680	96164.5	133989	84323.7	131845	143878	125047	134116	107715
Q2M3C7	SPHKAP	A-kinase anchor protein SPHKAP	1	1	1.39876	0.496894	0.953851	0.650942	0.481827	31.65	0.230795	2.16949	0.330172	B	C	186339	7369.64	8917.24	4110.3	17952.1	8478.9	3173.53	5717.76	4141.08	0	8036.95	11456.8	3750.76	17809.8	5543.69	4653.76	12828.2	0	0	4560.5	5826.11	10164.9
P35270	SPR	Sepiapterin reductase	6	5	2.40789	0.300008	0.308445	0.561228	0.947319	649.66	0.315522	1.144	0.144558	C	A	28031	2.76711e+06	3.10169e+06	3.16557e+06	2.78861e+06	3.12438e+06	1.77722e+06	2.60544e+06	3.15264e+06	3.22433e+06	2.70958e+06	2.75468e+06	3.80939e+06	3.39704e+06	1.91586e+06	3.53108e+06	2.85507e+06	3.50608e+06	3.31987e+06	3.75023e+06	2.59404e+06	2.65764e+06
Q8WW59	SPRYD4	SPRY domain-containing protein 4	1	1	9.73421	0.00769561	0.100648	0.0149633	0.36328	54.32	0.0350917	1.75347	0.907878	C	A	23114	175664	227505	308021	150790	170031	199775	180127	204608	142484	127527	229966	258690	263121	235969	155869	223875	242206	421809	388370	208667	279055
Q13813	SPTAN1	Spectrin alpha chain, non-erythrocytic 1	52	48	2.33772	0.310721	0.308445	0.988256	0.483958	3308.74	0.251688	1.09845	0.28944	C	B	284364	3.0102e+07	2.86216e+07	3.14394e+07	2.67209e+07	2.79695e+07	3.0909e+07	2.98644e+07	3.09609e+07	3.14597e+07	3.11934e+07	3.1738e+07	3.01625e+07	2.99223e+07	2.52752e+07	2.94847e+07	2.82631e+07	2.66388e+07	2.91406e+07	33789885	3.08216e+07	3.68059e+07
P11277	SPTB	Spectrin beta chain, erythrocytic	10	9	1.29825	0.522504	0.561228	0.988256	0.614913	593.44	0.3199	1.1284	0.15209	A	B	246316	1.92911e+06	1.70959e+06	1.91623e+06	1.8185e+06	1.68716e+06	2.01386e+06	2.16723e+06	1.81678e+06	2.27119e+06	2.00733e+06	1.6508e+06	1.91861e+06	1.68119e+06	1.83074e+06	1.87261e+06	1.24482e+06	1.29225e+06	1.49157e+06	2.51528e+06	2.09998e+06	2.18206e+06
Q01082	SPTBN1	Spectrin beta chain, non-erythrocytic 1	43	40	0.513158	0.773694	0.953851	0.899169	0.744994	2594.95	0.301856	1.0678	0.197864	C	B	274439	2.02074e+07	1.95982e+07	2.0927e+07	1.89855e+07	1.72329e+07	2.01978e+07	2.08779e+07	2.15216e+07	2.07672e+07	2.1141e+07	2.09351e+07	2.10872e+07	2.12502e+07	1.79594e+07	2.0372e+07	1.73224e+07	1.91393e+07	2.01464e+07	2.18037e+07	2.03514e+07	2.31944e+07
Q13501	SQSTM1	Sequestosome-1	1	1	3.44211	0.178878	0.561228	0.137791	0.947319	63.47	0.233232	15.3109	0.258744	A	B	47657	157239	10269.7	23122.1	21510.9	15313.5	10329.7	7936.41	10255.9	1.17699e+06	8679.71	6900.54	349.801	1655.39	22277	20816.3	6250.11	104680	4310.27	2221.51	31.3313	4367.39
P30626	SRI	Sorcin	2	2	3.87719	0.143906	0.241245	0.899169	0.177804	68.85	0.224191	1.23993	0.342669	C	B	21662	908883	763165	946273	684719	831250	1.23139e+06	1.02979e+06	758148	848850	962107	924814	845027	807167	849682	680020	633930	891066	964249	1.21798e+06	641580	1.01649e+06
P00505	GOT2	Aspartate aminotransferase, mitochondrial	18	17	8.38246	0.0151277	0.385384	0.0149633	0.26016	1413.4	0.0512129	1.23962	0.840173	C	A	47487	1.3233e+08	1.40573e+08	1.64039e+08	1.23321e+08	1.3463e+08	1.3246e+08	1.27949e+08	1.41639e+08	1.3667e+08	1.31502e+08	1.30465e+08	1.587e+08	1.36607e+08	1.5126e+08	1.41301e+08	1.14995e+08	202932627	1.5022e+08	1.64199e+08	1.37291e+08	1.65552e+08
P84103	SRSF3	Serine/arginine-rich splicing factor 3	1	1	5.31316	0.0701879	0.561228	0.0501952	0.614913	44.6	0.126816	1.4218	0.497747	C	A	19318	339986	435354	483392	320851	438579	355081	330808	403170	351072	355417	164913	417933	488720	625091	322515	322514	458459	513693	354103	560460	530245
P05455	SSB	Lupus La protein	1	1	5.83246	0.0541375	1	0.0718786	0.116011	68.15	0.101934	2.51228	0.68912	C	B	46808	51785.7	45003	113060	38941.3	33388.9	85411.5	58673.6	47496.6	51026.5	50485	48862.5	64303	75921.4	22924.7	57559.6	4306.25	50088.1	135428	184156	84537.4	111092
Q04837	SSBP1	Single-stranded DNA-binding protein, mitochondrial	3	3	4.97193	0.0832452	1	0.0501952	0.36328	181.49	0.165006	1.28255	0.498625	C	B	17249	1.51359e+06	1.43799e+06	1.84431e+06	1.49053e+06	1.48411e+06	1.34159e+06	1.28616e+06	1.51723e+06	1.33452e+06	1.85831e+06	1.79628e+06	1.96886e+06	1.6e+06	1.04224e+06	1.67556e+06	903322	1.56384e+06	1.91631e+06	1.88233e+06	2.174e+06	1.68505e+06
Q8IZP2	ST13P4	Putative protein FAM10A4	3	3	7.39035	0.0248431	1	0.0718786	0.0244861	147.72	0.110671	1.09914	0.62052	C	A	27390	1.63717e+06	1.64208e+06	1.79948e+06	1.68354e+06	1.42913e+06	1.78715e+06	1.56306e+06	1.76851e+06	1.55193e+06	1.79732e+06	1.51675e+06	1.619e+06	1.58605e+06	1.51841e+06	1.73413e+06	1.75284e+06	1.76006e+06	1.77786e+06	1.80414e+06	1.84861e+06	1.80673e+06
O95210	STBD1	Starch-binding domain-containing protein 1	1	1	0.00350877	0.998247	0.988256	0.988256	0.947319	61.06	0.435521	1.10433	0.062005	B	A	38983	198722	219455	210140	213390	212006	132996	127563	188954	291918	114291	308661	197508	201998	186597	441170	69999.8	181408	286719	171688	178210	232674
P31948	STIP1	Stress-induced-phosphoprotein 1	2	1	0.0631579	0.968914	1	0.953851	0.994004	70.1	0.448583	1.01784	0.0527632	A	B	62599	773215	759662	770832	936122	559310	762387	764576	802814	846217	808854	705440	767721	901395	605050	649916	874227	560847	812165	935031	736135	809983
P27105;Q8TAV4	STOM	Erythrocyte band 7 integral membrane protein	1	1	3.79737	0.149766	0.899169	0.184412	0.26016	45.09	0.185371	1.32957	0.399821	C	A	31711	128202	130661	170453	83682.4	84422.3	178673	117165	111048	115140	198114	137369	127647	172639	93660.4	124584	134777	144637	124526	220437	177518	185146
Q9UJZ1	STOML2	Stomatin-like protein 2, mitochondrial	4	4	0.990351	0.609464	0.561228	0.953851	0.86047	340.49	0.405101	1.07988	0.0836927	B	A	38510	2.9009e+06	3.13262e+06	2.90405e+06	3.84154e+06	2.90661e+06	3.06374e+06	2.93773e+06	2.42961e+06	3.72011e+06	2.09206e+06	2.21579e+06	3.86861e+06	3.35374e+06	3.20718e+06	3.07172e+06	2.16186e+06	2.50019e+06	2.61719e+06	2.25281e+06	3.29707e+06	3.85299e+06
Q8TCJ2	STT3B	Dolichyl-diphosphooligosaccharide--protein glycosyltransferase subunit STT3B	1	1	1.42105	0.491386	0.827877	0.470502	0.86047	34.58	0.374166	1.35549	0.109603	C	A	93614	57649.6	68059.8	78143.4	33896.6	31592.4	49947.3	74548.9	87876.5	79926.1	58530.9	44878	108210	88296.4	32482.5	86938	24371.5	51027.2	275.316	102448	93699.5	143267
Q9UNE7	STUB1	E3 ubiquitin-protein ligase CHIP	1	1	3.85263	0.145684	0.241245	0.241245	0.947319	62.37	0.207875	1.4733	0.339334	A	C	34834	18403.5	14807.2	12491.3	19587.5	20175.9	20890.1	23076.3	14101	19905.3	11322.5	18169.4	12538.7	15515.4	18230.4	11686.9	16064.7	1209.1	20106.6	12483.5	16955.1	11702.2
O15400	STX7	Syntaxin-7	1	1	7.87719	0.0194755	0.308445	0.100648	0.0430351	76.45	0.208266	2.61608	0.376735	C	B	29797	178594	105047	274812	221883	155847	211394	44080.1	159911	222593	284033	129008	157136	137936	58495.1	171670	0	161616	262797	376552	254807	318287
Q9P2R7	SUCLA2	Succinate--CoA ligase [ADP-forming] subunit beta, mitochondrial	14	14	0.653509	0.721261	0.654016	0.899169	0.994004	833.14	0.415815	1.05229	0.0701791	B	A	50285	1.89699e+07	1.99619e+07	1.9537e+07	1.54935e+07	1.70358e+07	1.78017e+07	21199927	2.21812e+07	1.78732e+07	1.93998e+07	2.07741e+07	2.27393e+07	2.24857e+07	1.718e+07	1.52013e+07	2.22032e+07	1.75091e+07	1.81718e+07	19663485	1.90875e+07	2.3253e+07
P53597	SUCLG1	Succinate--CoA ligase [ADP/GDP-forming] subunit alpha, mitochondrial	8	8	3.99298	0.135811	0.308445	0.184412	0.86047	711.25	0.179993	1.18696	0.359464	C	A	36227	1.21015e+07	1.37102e+07	1.4364e+07	1.03074e+07	1.05501e+07	1.06592e+07	1.24256e+07	1.48981e+07	1.16828e+07	1.13854e+07	1.49036e+07	1.66025e+07	1.41614e+07	1.3524e+07	1.23953e+07	1.18677e+07	1.42797e+07	1.2637e+07	1.533e+07	1.15857e+07	1.79874e+07
Q96I99	SUCLG2	Succinate--CoA ligase [GDP-forming] subunit beta, mitochondrial	13	13	2.50614	0.285627	0.561228	0.308445	0.86047	800.74	0.227099	1.18237	0.274499	C	A	46481	1.43846e+07	1.60451e+07	1.7008e+07	1.64197e+07	1.28188e+07	1.18824e+07	1.48071e+07	1.65036e+07	1.37508e+07	9.70204e+06	1.91929e+07	1.69284e+07	1.44415e+07	1.44707e+07	1.53908e+07	1.8994e+07	1.92666e+07	1.48822e+07	1.847e+07	1.34731e+07	1.89478e+07
P0DMM9	SULT1A3	Sulfotransferase 1A3	1	1	1.17982	0.554376	0.561228	0.827877	0.86047	32.16	0.395904	1.70544	0.0839195	B	A	34174	107110	182671	129000	121651	126142	188760	69614.6	56865.6	76505	118270	99074.1	277947	229825	299960	78893.9	26727.3	125512	87414.1	237420	56852.5	137800
Q9UH99	SUN2	SUN domain-containing protein 2	1	1	4.07877	0.130109	0.561228	0.100648	0.804398	62.1	0.240734	3.65076	0.251459	A	C	80262	30664.6	20699.9	8399.52	24605	3243.22	27511.8	56624.1	12874.8	23374.5	85501	11582.3	5919.21	12420.2	15401.7	69758.1	0	0	635.482	5960.06	12050	23352.1
P51687	SUOX	Sulfite oxidase, mitochondrial	1	1	2.98246	0.225096	0.988256	0.385384	0.177804	52.38	0.243684	1.38915	0.285349	C	A	60245	345971	357782	480604	401494	263149	440207	486665	331058	304080	256059	285059	314365	307835	598328	285525	282859	890032	345920	385996	351068	430006
O95425	SVIL	Supervillin	1	1	2.30526	0.315805	0.561228	0.385384	0.744994	40.31	0.137858	1.44364	0.508967	A	C	247593	280741	240695	194467	261032	227559	320912	297963	282630	263996	229839	361999	161263	210214	268844	278545	284607	127331	79809.4	271042	169587	324566
O15061	SYNM	Synemin	19	15	3.56842	0.16793	0.184412	0.827877	0.36328	1215.49	0.271151	1.13946	0.212261	A	B	172663	7.66149e+06	6.72382e+06	7.21001e+06	6.17652e+06	6.99773e+06	7.13239e+06	6.89967e+06	8.92244e+06	8.58757e+06	7.27757e+06	9.29805e+06	5.95726e+06	5.99194e+06	6.16215e+06	9.95745e+06	5.5503e+06	6.0224e+06	7.52213e+06	7.88576e+06	6.64306e+06	7.9767e+06
Q8N3V7	SYNPO	Synaptopodin	1	1	4.17193	0.124187	0.470502	0.184412	0.36328	49.56	0.104137	1.83049	0.593816	C	A	99402	432795	539430	792228	561070	552724	324439	572705	358123	323169	251016	519112	384595	745840	509059	405372	652283	442844	1.36391e+06	914632	750789	488960
Q9UMS6	SYNPO2	Synaptopodin-2	4	4	0.287719	0.866009	0.827877	0.953851	0.994004	177.35	0.435581	1.05399	0.0609628	C	A	117441	970847	1.00058e+06	1.02326e+06	1.15093e+06	1.02052e+06	648792	1.01797e+06	942193	951738	884663	1.14997e+06	534509	1.32165e+06	1.02435e+06	1.13128e+06	991095	1.14288e+06	1.09681e+06	1.24111e+06	790412	845106
Q9H987	SYNPO2L	Synaptopodin 2-like protein	10	10	2.40789	0.300008	0.899169	0.308445	0.483958	752.96	0.226841	2.57482	0.321681	C	A	102418	3.93845e+06	4.92132e+06	1.01408e+07	9.83307e+06	6.34938e+06	2.27507e+06	3.28295e+06	1.93215e+06	2.26015e+06	1.84271e+06	3.73215e+06	1.47769e+06	1.12728e+07	1.65504e+06	2.05277e+06	8.14829e+06	1.90223e+06	1.60804e+07	2.04627e+07	8.07033e+06	4.18839e+06
Q16563	SYPL1	Synaptophysin-like protein 1	1	1	0.592982	0.743422	0.654016	0.953851	0.994004	54.27	0.415815	1.08509	0.0732298	B	A	28547	679346	737151	690132	655284	504499	665400	706254	643725	674009	778087	807509	803998	740920	473631	686212	980997	752355	543773	588771	756893	808866
Q5VXT5	SYPL2	Synaptophysin-like protein 2	1	1	0.287719	0.866009	0.744515	0.988256	0.86047	47.37	0.433906	1.19214	0.0645496	C	A	30137	88379.2	95833.6	105361	81432.1	178349	83647.8	64282	56621.6	94297	59095.7	89308.2	84336.5	112576	73221.5	79895.6	129139	23791.9	139924	173630	145552	43905.8
Q9BSH4	TACO1	Translational activator of cytochrome c oxidase 1	1	1	3.44211	0.178878	0.561228	0.137791	0.947319	42.98	0.172412	1.32317	0.379351	B	A	32457	393458	520613	519449	376011	416302	322374	401831	390065	393324	337869	509890	559173	310920	529160	386642	817169	446125	387027	616618	502344	645132
Q01995	TAGLN	Transgelin	1	1	3.45614	0.177627	0.899169	0.241245	0.26016	35.88	0.242014	1.5091	0.31444	C	B	22596	191124	159704	241010	138019	218677	161263	128509	176754	156370	168820	380584	175119	105047	119134	228886	170334	173550	180949	436386	173842	240323
P37802	TAGLN2	Transgelin-2	2	2	4.30263	0.116331	0.184412	0.241245	0.86047	123.92	0.143261	1.35602	0.46668	A	B	22377	1.2106e+06	892754	984355	898020	1.50541e+06	1.05692e+06	914285	1.41861e+06	1.27378e+06	1.21072e+06	1.40701e+06	1.13681e+06	1.2447e+06	612284	900345	569628	836292	801287	943168	1.07709e+06	1.26393e+06
Q9HCD6	TANC2	Protein TANC2	1	1	0.513688	0.773489	0.899169	0.827447	0.859683	33.31	0.166123	1.32582	0.474199	B	C	219512	18951.9	21412.9	16150.6	25313.1	65986.8	21083.4	10502.9	10749	11337.7	1622.29	5019.94	31686.8	12811.1	47133.7	6436.79	8996.15	0	0	10033.5	35928.3	34791.4
Q13148	TARDBP	TAR DNA-binding protein 43	1	1	6.57632	0.0373225	0.561228	0.100648	0.0722889	42.88	0.0659514	2.88876	0.846935	C	B	44711	30457.5	20899.6	60374	31772.7	28904.3	19568.2	17856.5	28089	20839.2	59485.5	37144.9	37862.1	8553.69	21107.9	27630.6	9343.87	22391.9	101110	68696.3	67178.1	42493.4
P26639	TARS1	Threonine--tRNA ligase 1, cytoplasmic	2	2	6.3193	0.0424406	0.988256	0.0718786	0.0722889	90.4	0.154067	1.55467	0.515565	B	C	83382	152576	157528	101326	194384	150958	150499	150163	170316	222957	66179.9	115150	122430	144323	162140	236788	121961	87132.4	110427	112149	54848.1	142073
O14907	TAX1BP3	Tax1-binding protein 3	1	1	0.719298	0.697921	0.654016	0.953851	0.86047	31.42	0.360818	1.26616	0.108883	A	B	13726	433876	342671	426206	503806	413335	520524	340280	350653	420095	294708	627609	401044	522491	248642	414308	126872	52983.8	402519	632231	664926	378370
O15273	TCAP	Telethonin	4	4	0.915789	0.632614	0.744515	0.988256	0.614913	160.58	0.318224	1.11843	0.159347	A	B	19039	4.38914e+06	3.92436e+06	4.32981e+06	3.74126e+06	4.14813e+06	3.28983e+06	4.10335e+06	5.01328e+06	5.04647e+06	4.11203e+06	5.65881e+06	4.15344e+06	4.81515e+06	2.94849e+06	4.53537e+06	3.16937e+06	4.95003e+06	3.41301e+06	4.39417e+06	4.56613e+06	4.32571e+06
P17987	TCP1	T-complex protein 1 subunit alpha	2	2	5.94035	0.0512943	0.899169	0.0718786	0.116011	84.61	0.154141	20.9586	0.506232	C	B	60306	405870	383343	8.03434e+06	419285	495951	434694	456218	382932	435790	374109	247977	489547	581856	336361	233162	275790	3.7836e+07	637319	405508	547626	745288
Q5VWP2	TENT5C	Terminal nucleotidyltransferase 5C	1	1	2.86404	0.238827	0.385384	0.308445	0.994004	33.25	0.276962	1.22267	0.191907	A	C	44916	523227	463028	427938	394303	588170	579537	463756	519210	461366	528027	651450	438765	221096	434865	440562	779853	243461	222960	446834	432912	793523
Q9NYB0	TERF2IP	Telomeric repeat-binding factor 2-interacting protein 1	1	1	1.39035	0.498987	0.744515	0.470502	0.994004	33.57	0.288361	2.10326	0.17965	B	A	44233	396424	833783	518645	621799	470393	351647	423587	311296	399570	210414	382687	381341	450432	542579	271833	2.52273e+06	899146	485220	505995	383448	319415
P02787	TF	Serotransferrin	16	16	3.79737	0.149766	0.988256	0.308445	0.116011	858.99	0.245973	1.27852	0.2956	C	B	77014	3.26261e+07	3.01082e+07	3.84939e+07	1.93438e+07	2.34557e+07	2.98239e+07	36381145	2.99325e+07	3.05398e+07	3.80799e+07	5.34516e+07	3.76745e+07	2.66519e+07	2.08071e+07	3.29052e+07	3.25024e+07	3.64708e+07	3.32682e+07	4.88843e+07	3.43829e+07	3.94632e+07
Q00059	TFAM	Transcription factor A, mitochondrial	1	1	1.16842	0.557546	0.827877	0.470502	0.994004	42.57	0.370171	1.18789	0.100841	B	A	29078	370542	440162	431868	396970	300070	356776	417041	431546	309395	446208	306334	281258	538309	206235	468512	706497	337326	511634	401517	525396	383469
Q15582	TGFBI	Transforming growth factor-beta-induced protein ig-h3	8	8	2.98246	0.225096	0.654016	0.470502	0.26016	410.98	0.2016	1.30868	0.397818	B	C	74634	3.65716e+06	3.93876e+06	3.00972e+06	3.46343e+06	5.23526e+06	3.2365e+06	3.28144e+06	2.87529e+06	3.24733e+06	3.03104e+06	4.88701e+06	3.58997e+06	2.98541e+06	4.9225e+06	3.98033e+06	4.21562e+06	3.83294e+06	1.88704e+06	2.64509e+06	4.16689e+06	2.51663e+06
P21980	TGM2	Protein-glutamine gamma-glutamyltransferase 2	17	15	9.55877	0.00840116	0.184412	0.0718786	0.0244861	1301.25	0.0415646	1.64909	0.93194	C	B	77280	2.70896e+07	2.09208e+07	3.45002e+07	2.59668e+07	2.70769e+07	1.84664e+07	2.33629e+07	2.18931e+07	2.96047e+07	2.33063e+07	4.70399e+07	1.8018e+07	2.19486e+07	2.04203e+07	2.60263e+07	1.8191e+07	3.94232e+07	3.26415e+07	3.35043e+07	3.18802e+07	3.50519e+07
Q8WUY1	THEM6	Protein THEM6	1	1	6.01404	0.0494389	0.561228	0.0718786	0.177804	57.54	0.108249	1.98504	0.564768	C	A	23850	66734.3	88607.1	132470	88725.2	123024	67109.3	44676.7	87422.4	37360.5	72616.2	12940.3	74018	79831.9	114925	65001.4	109259	79910	185313	167863	122617	106650
Q9BVV7	TIMM21	Mitochondrial import inner membrane translocase subunit Tim21	1	1	9.15789	0.0102657	0.385384	0.0342808	0.0244861	30.86	0.0263236	2.15766	0.957758	C	A	28185	158594	192516	342192	276166	176323	145481	111645	99710.2	127803	98140.1	233479	183825	162773	226632	190077	199275	229321	396946	243787	468350	372555
O43615	TIMM44	Mitochondrial import inner membrane translocase subunit TIM44	3	3	0.134211	0.935097	0.953851	0.988256	0.947319	241.11	0.446804	1.04719	0.0554103	C	B	51323	520657	511897	536056	501195	639436	440754	400391	503900	510204	587016	582361	649284	480591	497101	401509	531001	595756	375591	555889	436471	716572
Q3ZCQ8	TIMM50	Mitochondrial import inner membrane translocase subunit TIM50	2	2	0.253509	0.88095	0.899169	0.953851	0.947319	92.37	0.269168	1.12283	0.239742	B	A	39622	158831	178340	162027	209213	181353	129062	166489	210979	129277	133177	111096	159170	194178	133458	123628	281265	105194	0	243125	182598	279217
Q9Y5J9	TIMM8B	Mitochondrial import inner membrane translocase subunit Tim8 B	1	1	10.6737	0.00481104	0.654016	0.00956597	0.0244861	111.29	0.0135356	2.24204	0.995301	C	B	9338	129437	105710	237006	186394	122301	89966.1	122965	169265	180642	78756.2	85203.3	129270	110129	112349	105219	71583.4	258326	205229	284615	212841	224018
Q9GZM7	TINAGL1	Tubulointerstitial nephritis antigen-like	1	1	0.576316	0.749643	0.953851	0.744515	0.86047	61.43	0.2519	1.31977	0.27661	C	B	52353	568406	468916	618863	702297	461672	426236	383766	622419	500302	604967	845585	347979	712320	540509	729756	14018.2	727490	686275	608790	477108	594652
Q07157	TJP1	Tight junction protein ZO-1	1	1	2.04298	0.360058	0.308445	0.988256	0.614913	44.38	0.294374	1.33107	0.170955	A	B	195340	145323	109177	136079	162621	121115	145238	169904	110249	136058	132339	185057	40142	100270	122148	132918	150406	101594	33826.4	169477	172953	202545
Q9Y490	TLN1	Talin-1	16	13	8.46404	0.0145231	0.988256	0.0228992	0.0430351	1008.65	0.0396042	1.37098	0.929384	C	B	269599	4.02326e+06	3.91649e+06	5.36944e+06	3.76325e+06	3.59387e+06	3.80086e+06	3.71089e+06	3.63078e+06	3.95102e+06	4.79552e+06	4.93991e+06	4.64606e+06	3.77006e+06	4.25507e+06	3.84296e+06	3.06831e+06	6.6799e+06	4.28958e+06	5.62959e+06	5.24544e+06	5.00271e+06
Q9Y4G6	TLN2	Talin-2	17	13	0.232456	0.890272	1	0.988256	0.744994	997.25	0.452978	1.01053	0.0510131	B	C	271443	3.31736e+06	3.34704e+06	3.31216e+06	3.52587e+06	2.76865e+06	3.76337e+06	3.33814e+06	3.50212e+06	3.89311e+06	2.9675e+06	2.78015e+06	2.65679e+06	3.24568e+06	3.393e+06	3.5886e+06	3.85112e+06	3.33967e+06	3.17266e+06	3.23915e+06	3.11985e+06	3.68948e+06
Q9BVC6	TMEM109	Transmembrane protein 109	1	1	0.0640351	0.96849	1	0.988256	0.86047	62.91	0.424576	1.04272	0.0680741	C	A	26194	1.00846e+06	1.02116e+06	1.05155e+06	1.13113e+06	763751	1.16547e+06	1.40153e+06	1.04004e+06	864551	1.1756e+06	525641	858577	859015	1.25936e+06	1.40899e+06	719849	1.10406e+06	897142	1.10161e+06	1.0497e+06	1.10523e+06
Q9H061	TMEM126A	Transmembrane protein 126A	2	2	3.32982	0.189207	0.241245	0.385384	0.614913	87	0.33264	1.20364	0.127602	C	A	21513	270158	307010	325174	243975	118666	274334	524039	254143	285717	196678	263713	252265	289989	358834	289715	344245	351690	143744	391045	332362	407030
Q96AN5	TMEM143	Transmembrane protein 143	3	3	2.33684	0.310857	0.899169	0.241245	0.744994	124.77	0.255508	1.38191	0.272279	B	C	51682	1.03845e+06	1.16498e+06	843019	1.29228e+06	948834	1.10925e+06	1.20168e+06	707979	1.17135e+06	899658	976607	952703	931653	958476	760416	2.22165e+06	1.00432e+06	643979	759808	835321	971672
Q8N2U0	TMEM256	Transmembrane protein 256	1	1	7.13684	0.0282003	0.241245	0.137791	0.0722889	48.05	0.0739247	1.64028	0.7963	C	B	11734	69376.2	52634.2	86334.8	64525.7	63150.4	84131.9	76976.7	55400.4	76768.1	71102.9	62953.6	75808.8	69150.5	41879.5	22317.1	54015.1	117030	75091.9	71697.3	87000.9	80854.2
P57088	TMEM33	Transmembrane protein 33	1	1	2.86404	0.238827	0.470502	0.241245	0.86047	64.99	0.293675	1.66413	0.16851	B	A	27960	31975.5	53211.3	46939.3	42920.2	69783.9	16614.6	28034.7	46326.5	2323	49642	159.333	2695.69	53610.2	69375	98750.2	41625.6	19721	51936.8	52600.1	53124.8	57313.9
Q9BTV4	TMEM43	Transmembrane protein 43	2	2	2.40789	0.300008	0.470502	0.988256	0.26016	116.98	0.226841	1.43078	0.328843	B	C	44847	69887.3	99979.8	69877.7	43736.4	59088.5	54664.5	37894.6	82127.8	99190.5	89842.8	92553.1	81570.4	57173.1	89677.3	141756	129722	128715	69749.6	40234.9	49573.4	61115.8
Q6PI78	TMEM65	Transmembrane protein 65	3	3	2.15088	0.341148	0.988256	0.241245	0.744994	146.67	0.2568	1.25259	0.247094	C	A	25481	1.16235e+06	1.20441e+06	1.45596e+06	873857	697331	1.48904e+06	1.39828e+06	1.42685e+06	1.05971e+06	1.1625e+06	1.19125e+06	1.24531e+06	1.04662e+06	1.60551e+06	817278	1.3073e+06	1.98707e+06	1.03747e+06	1.20109e+06	1.48925e+06	1.5649e+06
Q9NVH6	TMLHE	Trimethyllysine dioxygenase, mitochondrial	1	1	0.90614	0.635674	0.744515	0.827877	0.744994	61.06	0.32674	1.17518	0.15996	C	B	49486	103670	93916.6	110369	57124.3	87762.9	104260	93113.7	127969	112808	122052	124270	170410	81099.1	58980	118265	40829.2	74805.8	88771	141322	129911	117036
Q92736	RYR2	Ryanodine receptor 2	27	26	8.99035	0.0111627	0.744515	0.00956597	0.116011	1519.66	0.0440583	1.23034	0.87609	C	A	564206	7.95623e+06	8.44129e+06	9.78883e+06	7.51366e+06	8.52865e+06	8.23254e+06	8.6694e+06	8.51372e+06	7.28211e+06	7.34919e+06	7.5606e+06	6.98189e+06	8.43299e+06	7.75545e+06	9.42247e+06	9.61366e+06	1.11276e+07	9.94118e+06	9.76565e+06	8.68259e+06	9.42719e+06
P63313	TMSB10	Thymosin beta-10	1	1	1.52368	0.466806	0.899169	0.308445	0.86047	49.26	0.241987	1.20609	0.273544	A	C	5023	407021	392364	337471	442639	360975	381800	359755	402667	469873	402264	436197	458416	471022	479542	273404	279433	227097	376760	318483	471100	293917
P62328	TMSB4X	Thymosin beta-4	3	3	0.513158	0.773694	0.953851	0.899169	0.744994	134.97	0.352581	1.15844	0.135989	C	B	5050	2.40295e+06	2.30596e+06	2.67132e+06	2.45158e+06	2.83457e+06	2.42902e+06	1.99785e+06	2.39105e+06	1.91311e+06	2.3213e+06	2.88513e+06	1.60766e+06	3.02206e+06	3.01611e+06	1.71458e+06	2.16939e+06	1.96495e+06	4.07929e+06	2.50228e+06	2.26786e+06	2.54222e+06
Q9H1E5	TMX4	Thioredoxin-related transmembrane protein 4	1	1	0.592982	0.743422	0.953851	0.953851	0.614913	52.68	0.394131	1.1598	0.0963917	C	B	38928	215961	202128	234427	101248	202070	255926	261868	240456	157643	291238	217237	289973	185780	159074	275651	100161	314962	144558	306153	197826	208635
P63316	TNNC1	Troponin C, slow skeletal and cardiac muscles	15	14	2.58947	0.27397	0.385384	0.385384	0.947319	1358.17	0.216692	1.17787	0.301793	A	B	18391	6.69898e+07	5.68735e+07	6.07955e+07	6.44585e+07	6.27816e+07	6.56872e+07	7.36772e+07	7.64097e+07	7.32851e+07	6.11021e+07	5.85168e+07	7.21362e+07	6.08076e+07	4.25986e+07	3.8643e+07	7.0182e+07	63532262	5.24619e+07	5.27829e+07	6.06116e+07	7.45888e+07
P19429	TNNI3	Troponin I, cardiac muscle	14	14	2.44561	0.294403	0.827877	0.184412	0.947319	1089.13	0.288832	1.38564	0.178819	C	A	23993	1.46392e+08	1.77299e+08	2.02847e+08	1.99771e+08	1.64636e+08	1.37683e+08	1.83062e+08	1.63408e+08	8.39011e+07	1.38128e+08	100547007	104130391	2.16952e+08	1.23046e+08	1.58777e+08	2.83589e+08	8.72005e+07	2.75157e+08	2.47744e+08	2.08636e+08	1.95499e+08
P45379	TNNT2	Troponin T, cardiac muscle	27	27	2.5614	0.277842	0.953851	0.184412	0.744994	2521.33	0.412449	1.13379	0.0723109	C	A	35902	2.83762e+08	3.09255e+08	3.21728e+08	3.42363e+08	2.85302e+08	3.2588e+08	3.11645e+08	3.19345e+08	1.889e+08	286067148	2.10595e+08	2.64483e+08	4.0887e+08	2.46837e+08	2.76815e+08	349267962	1.4014e+08	3.73209e+08	3.64042e+08	3.78501e+08	3.52749e+08
Q92973	TNPO1	Transportin-1	1	1	10.6456	0.00487904	0.100648	0.0501952	0.0244861	52.81	0.0210484	2.86069	0.989917	C	B	102289	156359	113587	324938	88404.8	152872	134291	195088	193654	163968	139719	182873	132373	139027	81599.2	143311	71625.9	153882	574299	310232	306549	279725
Q9HBL0	TNS1	Tensin-1	3	3	2.09211	0.351322	0.744515	0.470502	0.483958	152.58	0.246117	1.30747	0.299819	C	B	185586	1.24441e+06	1.1417e+06	1.49275e+06	1.65982e+06	1.15096e+06	1.6376e+06	1.31328e+06	908325	1.19053e+06	1.07892e+06	1.01582e+06	840646	1.51501e+06	1.04095e+06	963625	1.34828e+06	1.28907e+06	1.99218e+06	1.78299e+06	1.46696e+06	932520
P22105	TNXB	Tenascin-X	6	6	0.592982	0.743422	0.899169	0.899169	0.744994	367.35	0.381168	1.19448	0.107462	B	C	458100	793575	844140	706699	612538	1.10418e+06	667535	633215	578370	889755	584460	1.27855e+06	730251	498759	823279	1.25069e+06	917719	924751	661194	886048	475224	586280
Q9H0E2	TOLLIP	Toll-interacting protein	1	1	2.35877	0.307467	0.988256	0.308445	0.483958	43.38	0.407872	1.18535	0.0768249	C	B	30262	98833.1	91395.9	108336	134122	105302	66731	78872.8	86191.8	106528	99943.4	112975	112883	84748.8	106639	117555	35153	6705.25	152638	135907	139265	107165
Q6ZVM7	TOM1L2	TOM1-like protein 2	2	2	0.548246	0.760239	1	0.744515	0.86047	84.3	0.307314	1.70862	0.175236	C	B	55522	153679	152165	259993	192527	114132	158752	146732	124040	184469	135281	173499	114513	142413	189435	135684	178782	693734	94934.1	176722	138220	196355
O94826	TOMM70	Mitochondrial import receptor subunit TOM70	1	1	0.821053	0.663301	0.744515	0.744515	0.947319	36.08	0.3865	1.22082	0.091213	B	A	67412	32247.6	39368.4	35289.6	38443.4	70816.3	21240.4	16784.4	20104.6	42997	22807.6	24787.1	17599.4	62804.6	35843	27417.1	53178	22396.1	20081.9	43956.5	44229.4	45783.9
O43399	TPD52L2	Tumor protein D54	2	2	0.211404	0.899693	0.953851	0.899169	0.994004	79.47	0.435365	1.0913	0.0602189	C	A	22224	183765	190181	200544	228247	211778	181077	140110	163253	164542	171004	210111	188021	138228	209466	211882	203306	118720	168825	214247	304102	196824
P11177	PDHB	Pyruvate dehydrogenase E1 component subunit beta, mitochondrial	18	17	8.09211	0.0174913	0.654016	0.0149633	0.177804	1451.53	0.0482472	1.19034	0.863008	C	A	39208	6.29943e+07	6.56537e+07	7.49845e+07	6.7382e+07	5.96485e+07	6.29772e+07	6.57934e+07	6.38943e+07	5.70906e+07	6.41801e+07	6.29883e+07	7.05041e+07	6.14533e+07	59234053	6.69709e+07	7.01062e+07	8.95052e+07	6.77608e+07	7.22533e+07	6.70718e+07	7.83315e+07
P09493	TPM1	Tropomyosin alpha-1 chain	40	13	2.63246	0.268145	0.654016	0.241245	0.86047	3629.88	0.255508	1.18605	0.224358	C	A	32689	2.29829e+08	2.60514e+08	2.72588e+08	188200079	1.74447e+08	2.1033e+08	2.30407e+08	238371669	2.16171e+08	2.86138e+08	2.94568e+08	2.73647e+08	2.35672e+08	1.80097e+08	2.47846e+08	3.65308e+08	3.28996e+08	2.88742e+08	2.43968e+08	2.21596e+08	279638091
P07951	TPM2	Tropomyosin beta chain	21	4	4.24561	0.119695	0.654016	0.0501952	0.994004	2029.95	0.243684	1.30893	0.248133	A	C	32831	1.03839e+07	9.38226e+06	7.93311e+06	6.95028e+06	1.05131e+07	9.17645e+06	1.13308e+07	1.18224e+07	1.05076e+07	1.33955e+07	9.37489e+06	8.57027e+06	1.08821e+07	5.27796e+06	6.10531e+06	1.60757e+07	6.81231e+06	7.19595e+06	7.97447e+06	8.99114e+06	8.69169e+06
P06753	TPM3	Tropomyosin alpha-3 chain	23	2	2.28158	0.319567	0.827877	0.241245	0.86047	1817.46	0.271151	1.17843	0.211127	C	A	32930	3.75475e+06	4.11862e+06	4.42472e+06	3.17554e+06	3.17054e+06	3.12662e+06	3.8727e+06	3.99278e+06	3.67172e+06	4.44473e+06	4.58338e+06	4.06098e+06	3.40531e+06	2.76834e+06	4.57779e+06	5.78069e+06	5.29013e+06	4.37658e+06	3.93555e+06	3.74548e+06	4.77584e+06
P67936	TPM4	Tropomyosin alpha-4 chain	14	3	2.58947	0.27397	0.654016	0.470502	0.36328	1232.03	0.175559	1.53625	0.464545	C	B	28504	711930	634144	974201	509274	595783	882485	800702	560685	682919	767376	896219	738233	606175	472826	690848	662638	841143	1.70235e+06	638165	614366	1.07498e+06
O14773	TPP1	Tripeptidyl-peptidase 1	5	4	0.702632	0.703761	0.827877	0.988256	0.614913	423.21	0.394038	1.09876	0.0969571	B	C	61210	5.2463e+06	5.57945e+06	5.07795e+06	5.16327e+06	4.34314e+06	4.41763e+06	4.55639e+06	5.083e+06	5.83642e+06	5.46916e+06	7.10141e+06	4.66576e+06	4.12168e+06	6.05135e+06	6.00637e+06	7.05212e+06	5.92885e+06	5.2784e+06	4.52309e+06	4.49457e+06	5.16483e+06
[truncated: 74 more rows]

## Sheet: Mid.
Accession	Gene ID	Description	Peptide count	Unique peptides	H_value	p-value (K-W)	p-value(S-D, A to B)	p-value(S-D, A to C)	p-value(S-D, B to C)	Confidence score	Fold change	Power	Highest	Lowest	Mass	SCD mean	CH mean	Ctl mean	SCD1_M	SCD2_M	SCD3_M	SCD4_M	SCD5_M	SCD6_M	SCD7_M	SCD8_M	CH1_M	CH2_M	CH3_M	CH4_M	CH5_M	Ctl1_M	Ctl2_M	Ctl3_M	Ctl4_M	Ctl5_M
[truncated: 1,217 more rows]

[truncated: 1 more sheets: Out.]
