# Supplementary material for: Layer-specific proteomic analysis of human hearts in patients with sudden cardiac death
Source: PLoS One. 2025 Dec 30;20(12):e0339886. doi: 10.1371/journal.pone.0339886 (PMC12753045; doi:10.1371/journal.pone.0339886)
Supplement: S3 Table — (XLSX) [file pone.0339886.s003.xlsx]

## Sheet: SCD_full
Accession	Gene_ID	Description	Peptide count	Unique peptides	Chi_squared	p-value (Friedman)	p-value (Wilcoxon, I_M)	p-value (Wilcoxon, I_O)	p-value (Wilcoxon, M_O)	Confidence score	Max fold change	Power	Highest mean condition	Lowest mean condition	I_mean	M_mean	O_mean	SCD1_I	SCD2_I	SCD3_I	SCD4_I	SCD5_I	SCD6_I	SCD7_I	SCD8_I	SCD1_M	SCD2_M	SCD3_M	SCD4_M	SCD5_M	SCD6_M	SCD7_M	SCD8_M	SCD1_O	SCD2_O	SCD3_O	SCD4_O	SCD5_O	SCD6_O	SCD7_O	SCD8_O
P23368	ME2	NAD-dependent malic enzyme, mitochondrial	4	4	16	0.000335463	0.0142662	0.0142662	0.0142662	237.83	1.70724	1	O	I	1.08489e+06	1.49394e+06	1.91598e+06	1.11871e+06	1.07499e+06	1.15375e+06	1.01509e+06	1.06189e+06	1.52104e+06	1.21459e+06	1.27215e+06	1.53631e+06	1.35557e+06	1.41433e+06	1.73486e+06	1.42863e+06	1.74626e+06	1.47611e+06	1.46547e+06	1.69738e+06	1.59715e+06	2.13573e+06	2.32412e+06	1.82551e+06	2.00209e+06	2.6547e+06	1.86636e+06
P02743	APCS	Serum amyloid P-component	5	5	16	0.000335463	0.0142662	0.0142662	0.0142662	328.42	1.55159	0.99362	I	O	1.66162e+07	1.37298e+07	1.10625e+07	1.39928e+07	1.57609e+07	1.55361e+07	1.81394e+07	1.96521e+07	2.06089e+07	1.8719e+07	2.14923e+07	1.01884e+07	1.54652e+07	1.3329e+07	1.23843e+07	1.7282e+07	1.26582e+07	1.33869e+07	1.65964e+07	7.43073e+06	1.1011e+07	1.28257e+07	1.14195e+07	1.26257e+07	1.19219e+07	1.14662e+07	1.40435e+07
Q5VTE0	EEF1A1P5	Putative elongation factor 1-alpha-like 3	7	1	14.25	0.000804733	0.029974	0.0142662	0.0142662	429.06	1.97888	0.983988	I	O	960931	657077	516585	701180	1.26121e+06	1.41339e+06	766866	662010	1.36738e+06	1.04129e+06	1.31753e+06	601395	787919	716852	539415	639803	713425	1.13006e+06	885597	402593	675103	392464	481525	631239	348653	651388	727996
P35527	KRT9	Keratin, type I cytoskeletal 9	6	6	9	0.011109	0.183431	0.0142662	0.0800579	564.88	3.60643	0.983334	I	O	4.06077e+06	2.42112e+06	1.35271e+06	5.31053e+06	5.53635e+06	1.61143e+06	3.66807e+06	4.17749e+06	1.01369e+07	4.63877e+06	5.2366e+06	2.59374e+06	3.03714e+06	1.49449e+06	4.01868e+06	961531	2.73367e+06	8.12516e+06	1.50548e+06	1.56066e+06	1.27844e+06	1.11727e+06	1.14049e+06	1.66667e+06	1.20617e+06	1.07855e+06	2.1307e+06
Q5R372	RABGAP1L	Rab GTPase-activating protein 1-like	1	1	13	0.00150344	0.0142662	0.0142662	0.233953	47.35	2.53899	0.947665	O	I	14308.5	34472.2	46146.7	9935.33	27866	9764.5	6177.99	17798.6	31619.6	9448.39	33772.7	19690.1	46487.6	34784.3	31376.1	40023	66023.8	11845.9	40032.6	37162.9	54315.8	23088	50138.5	66028.3	37361.6	51241.8	52328.1
P30405	PPIF	Peptidyl-prolyl cis-trans isomerase F, mitochondrial	3	3	9	0.011109	0.0142662	0.0423153	0.233953	117.63	1.13321	0.881169	M	I	3.00547e+06	3.36805e+06	3.24179e+06	3.05836e+06	3.02211e+06	2.85356e+06	2.94963e+06	3.14369e+06	2.9988e+06	3.07608e+06	3.33925e+06	3.21306e+06	3.47648e+06	3.45064e+06	3.12438e+06	3.57569e+06	3.56649e+06	3.34477e+06	3.94586e+06	2.91233e+06	3.25236e+06	3.44413e+06	3.23956e+06	3.36057e+06	3.23526e+06	3.89257e+06	3.30625e+06
Q5BKX8	CAVIN4	Caveolae-associated protein 4	2	2	9.75	0.00763509	0.0208626	0.0142662	0.624065	99.08	1.61322	0.873856	O	I	192248	310947	336842	234244	192870	190552	155992	187583	286975	272634	219359	420237	338912	316822	244776	233985	466390	500093	211589	315025	406941	366813	362265	233167	368964	531718	222453
P21333	FLNA	Filamin-A	10	5	5.25	0.0724398	0.0208626	0.0423153	0.233953	580.58	1.38185	0.890348	I	M	1.74754e+06	1.38521e+06	1.42625e+06	1.61247e+06	2.35655e+06	1.53522e+06	1.8297e+06	1.40377e+06	2.05767e+06	1.85296e+06	2.76233e+06	1.13859e+06	1.50168e+06	1.31233e+06	1.47472e+06	1.49873e+06	1.40544e+06	1.27448e+06	1.54619e+06	1.02611e+06	1.48193e+06	1.61401e+06	1.57393e+06	1.43528e+06	1.46684e+06	1.40872e+06	1.83126e+06
P21980	TGM2	Protein-glutamine gamma-glutamyltransferase 2	17	16	10.75	0.00463092	0.0142662	0.0208626	0.141482	1285.53	1.65531	0.931756	I	O	2.28482e+07	1.53963e+07	1.3978e+07	2.54148e+07	2.60029e+07	1.81922e+07	2.30543e+07	2.15765e+07	2.92605e+07	2.32584e+07	4.7512e+07	1.70251e+07	1.70541e+07	1.1675e+07	1.74023e+07	1.38248e+07	2.02148e+07	1.67917e+07	2.58249e+07	1.57405e+07	1.43756e+07	1.00552e+07	1.72214e+07	1.2497e+07	1.75747e+07	2.3645e+07	1.83356e+07
P15090	FABP4	Fatty acid-binding protein, adipocyte	5	4	9.75	0.00763509	0.362727	0.0142662	0.0208626	537.91	1.97628	0.87718	O	I	2.20849e+06	2.05677e+06	4.17277e+06	1.62555e+06	2.06588e+06	2.40986e+06	2.55844e+06	2.38272e+06	4.17239e+06	2.08911e+06	2.42304e+06	1.65115e+06	1.98232e+06	2.17016e+06	2.72463e+06	1.75561e+06	5.17878e+06	2.90122e+06	3.48727e+06	3.32997e+06	2.9597e+06	6.62048e+06	2.7188e+06	5.23487e+06	9.80611e+06	4.73963e+06	3.57656e+06
Q01813	PFKP	ATP-dependent 6-phosphofructokinase, platelet type	14	13	16	0.000335463	0.0142662	0.0142662	0.0142662	815.99	1.32114	0.903476	I	O	7.62082e+06	6.54714e+06	5.68252e+06	8.14717e+06	8.28101e+06	8.5463e+06	6.43047e+06	6.69915e+06	5.89524e+06	6.70192e+06	8.84071e+06	7.25071e+06	7.36751e+06	7.22448e+06	5.66022e+06	5.23278e+06	5.75988e+06	5.7099e+06	7.23884e+06	6.40892e+06	6.6137e+06	5.70598e+06	4.47213e+06	5.21185e+06	5.28404e+06	5.19311e+06	6.1788e+06
P68133	ACTA1	Actin, alpha skeletal muscle	49	5	10.75	0.00463092	0.0423153	0.0142662	0.0208626	4836.62	1.81248	0.874984	I	O	1.38317e+08	1.22435e+08	8.85159e+07	9.92053e+07	1.73776e+08	1.23989e+08	1.23746e+08	1.70869e+08	2.20501e+08	1.93224e+08	2.08584e+08	1.03393e+08	1.66522e+08	7.2766e+07	1.06334e+08	1.63161e+08	1.91928e+08	1.14321e+08	2.14396e+08	6.52475e+07	1.59779e+08	4.56717e+07	1.09801e+08	6.20801e+07	9.23476e+07	9.16543e+07	9.83316e+07
Q16851	UGP2	UTP--glucose-1-phosphate uridylyltransferase	9	8	7	0.0301974	0.0208626	0.0208626	0.233953	617.34	1.17264	0.925573	I	O	9.59216e+06	8.50372e+06	8.23223e+06	8.98617e+06	9.45524e+06	9.36845e+06	1.04136e+07	9.73731e+06	9.65961e+06	9.74548e+06	1.06073e+07	7.41086e+06	8.72801e+06	9.66383e+06	7.83363e+06	8.8823e+06	8.66566e+06	8.39047e+06	9.8245e+06	7.20201e+06	7.78407e+06	9.40786e+06	7.87561e+06	8.89159e+06	7.9983e+06	9.29103e+06	8.04323e+06
Q96DG6	CMBL	Carboxymethylenebutenolidase homolog	3	3	10.75	0.00463092	0.0208626	0.0142662	0.141482	175.83	1.29904	0.890179	I	O	1.14342e+06	1.0081e+06	941436	1.12444e+06	1.03517e+06	1.14915e+06	1.16548e+06	1.24286e+06	1.20566e+06	1.07409e+06	1.17611e+06	874441	959270	1.17473e+06	1.03429e+06	997759	950633	641909	1.14161e+06	701118	978587	1.12293e+06	949206	955344	793520	800131	760526
Q969Z3	MTARC2	Mitochondrial amidoxime reducing component 2	1	1	7	0.0301974	0.0423153	0.0142662	0.441209	42.29	1.36952	0.883743	I	O	34639.2	27482.2	22499.2	31512	33292.5	33852.1	45701.1	28838.1	25676.1	32230.7	29170.1	25430.8	27697.1	34215.7	20431.2	29636.2	22480.9	28566.2	25847.4	28902.3	21705.8	17335	23841.6	20711.2	24006.6	30566	22977.9
P61158	ACTR3	Actin-related protein 3	2	2	6.75	0.0342181	0.944183	0.0587074	0.0423153	85.01	1.31755	0.861568	M	O	430887	466037	326790	437818	442383	496798	340203	437231	618634	443877	452227	592257	383277	481483	471513	401656	421465	487911	482934	335565	286073	347837	289286	375190	352968	564026	274378
P13861	PRKAR2A	cAMP-dependent protein kinase type II-alpha regulatory subunit	3	3	9.75	0.00763509	0.0142662	0.029974	0.441209	231.11	1.56292	0.854777	O	I	3.32708e+06	4.53284e+06	4.50693e+06	2.76811e+06	2.87784e+06	4.73867e+06	3.32954e+06	2.92124e+06	3.45106e+06	3.15011e+06	1.80116e+06	3.79353e+06	3.8237e+06	5.75559e+06	5.7307e+06	3.56071e+06	4.87733e+06	5.06474e+06	4.56009e+06	2.67408e+06	4.34782e+06	6.32403e+06	6.1902e+06	2.99852e+06	5.91582e+06	5.91398e+06	4.76752e+06
Q9UPQ0	LIMCH1	LIM and calponin homology domains-containing protein 1	1	1	9.75	0.00763509	0.029974	0.0142662	0.233953	82.33	1.56135	0.841061	I	O	143583	95911.7	84736.4	142786	141725	128333	177189	127883	167668	148270	148919	157476	122597	79728.9	51789.1	67967.4	124631	131737	141667	109968	70755.9	71827.1	72277.4	98853.6	137343	97507	99002.6
Q9H845	ACAD9	Complex I assembly factor ACAD9, mitochondrial	3	3	9	0.011109	0.0800579	0.029974	0.0208626	163.16	1.5524	0.843381	O	I	267142	293961	374560	191559	255622	215127	386711	286692	254694	303280	212471	205065	269633	331801	322041	341263	304850	483753	303046	289833	264006	412588	376736	529637	360686	509894	526219
P08670	VIM	Vimentin	27	22	3.25	0.196912	0.0423153	0.0423153	0.624065	2098.78	1.21984	0.824108	I	O	3.98933e+07	3.37933e+07	3.20204e+07	3.44089e+07	3.87138e+07	4.16539e+07	4.69764e+07	3.77135e+07	4.30424e+07	3.47829e+07	3.61187e+07	2.98901e+07	3.20864e+07	3.25091e+07	3.3823e+07	4.0658e+07	2.70681e+07	3.61876e+07	2.7546e+07	2.66159e+07	2.90569e+07	3.54901e+07	2.96928e+07	3.92462e+07	3.29755e+07	3.69437e+07	2.69058e+07
P05413	FABP3	Fatty acid-binding protein, heart	15	14	12.25	0.00218749	0.0423153	0.0587074	0.0142662	1128.59	1.17265	0.819938	M	O	2.32057e+08	2.4514e+08	2.01908e+08	2.2269e+08	2.49231e+08	2.59222e+08	2.01967e+08	2.27175e+08	2.60578e+08	1.97925e+08	2.65664e+08	2.38647e+08	2.55901e+08	2.52247e+08	2.41007e+08	2.37897e+08	2.62853e+08	2.34407e+08	2.83001e+08	2.12926e+08	2.03645e+08	2.1337e+08	1.82682e+08	1.96917e+08	2.28536e+08	2.21287e+08	2.51249e+08
P34932	HSPA4	Heat shock 70 kDa protein 4	2	2	7	0.0301974	0.029974	0.0208626	0.833635	138.33	1.39592	0.824586	I	M	625160	482716	479607	524581	815647	684529	609203	491837	752742	790123	571460	521725	544070	404297	441139	502347	613804	302834	423674	495290	546150	464482	462418	429693	440000	790908	488990
Q9ULV3	CIZ1	Cip1-interacting zinc finger protein	1	1	7.75	0.0207543	0.0208626	0.0423153	0.233953	38.53	3.96893	0.798947	M	I	50341.2	117406	96742.1	84281.9	21255.2	54562.7	57114.7	34491.5	35186.7	60244.7	57879.8	58799.5	90321.1	84102.5	241642	112163	86313.8	739415	194729	58203.1	41489.9	204260	135940	43817.5	122707	310781	130155
P21695	GPD1	Glycerol-3-phosphate dehydrogenase [NAD(+)], cytoplasmic	1	1	9.75	0.00763509	0.293622	0.0142662	0.0208626	106.15	3.00183	0.799132	O	I	122066	146109	307371	197733	65246.8	87033.4	166462	93855.6	46655.3	114284	45257.1	197484	27882.2	132093	241590	131495	110805	57028	81318.8	253561	113915	385878	321244	462256	451350	408204	54668.7
P48681	NES	Nestin	12	12	7.75	0.0207543	0.0800579	0.0142662	0.107328	787.7	1.41024	0.80389	I	O	5.84719e+06	4.82809e+06	4.50074e+06	6.69723e+06	6.43025e+06	6.8139e+06	4.6327e+06	4.66188e+06	7.57692e+06	5.44089e+06	8.07778e+06	6.00814e+06	5.55973e+06	4.6521e+06	3.22178e+06	4.69868e+06	4.36868e+06	6.40904e+06	4.47032e+06	4.58022e+06	5.76737e+06	4.86711e+06	2.9134e+06	4.37559e+06	4.54813e+06	4.86601e+06	3.77234e+06
P02647	APOA1	Apolipoprotein A-I	9	9	9.75	0.00763509	0.833635	0.0208626	0.0142662	470.63	1.59823	0.790848	O	M	2.97878e+06	2.56481e+06	3.99494e+06	2.81572e+06	4.64615e+06	2.0452e+06	3.48091e+06	1.90592e+06	2.67398e+06	3.63084e+06	2.66149e+06	4.46128e+06	2.69042e+06	1.99297e+06	2.03849e+06	1.6409e+06	3.28225e+06	3.32887e+06	3.22117e+06	5.47525e+06	5.18102e+06	3.29698e+06	3.344e+06	2.67743e+06	6.0491e+06	5.93803e+06	4.24827e+06
P05388	RPLP0	60S acidic ribosomal protein P0	2	2	12.25	0.00218749	0.0142662	0.0142662	0.183431	101.41	1.5001	0.772837	I	M	624640	439651	466563	694514	490412	668160	668993	601122	667788	967018	679270	572545	366236	463748	397853	397874	350079	681576	394705	541998	361993	507003	408556	513262	325996	950360	649953
Q5SSJ5	HP1BP3	Heterochromatin protein 1-binding protein 3	2	2	12	0.00247875	0.0142662	0.624065	0.0142662	90.32	1.17392	0.766072	I	M	375749	319712	362031	403173	332097	396445	413844	333186	296804	394780	357014	327765	306850	348312	321400	294234	239390	334342	321359	368643	331709	348384	418829	342591	316249	356374	370204
P15374	UCHL3	Ubiquitin carboxyl-terminal hydrolase isozyme L3	1	1	4	0.135335	0.141482	0.0423153	0.107328	72.93	1.47672	0.758789	O	I	103424	152247	209016	85338.6	75870.9	73721.5	129930	152260	178532	180773	209227	160953	114963	159370	182522	143427	135106	214785	217622	203024	200964	242519	217356	181217	219700	154435	183992
Q16363	LAMA4	Laminin subunit alpha-4	6	5	3.25	0.196912	1	0.0800579	0.0800579	413.37	1.18238	0.752317	I	O	1.87077e+06	1.77707e+06	1.57327e+06	1.81879e+06	1.75836e+06	1.97671e+06	1.87761e+06	1.92239e+06	1.76344e+06	2.08759e+06	1.58733e+06	1.82664e+06	1.67932e+06	1.97704e+06	1.69509e+06	1.70727e+06	1.77145e+06	2.3688e+06	1.65395e+06	1.78782e+06	1.45421e+06	1.56017e+06	1.54726e+06	1.51686e+06	1.8295e+06	1.11443e+06	1.70029e+06
P13693	TPT1	Translationally-controlled tumor protein	1	1	4.75	0.0930145	0.362727	0.0423153	0.107328	70.8	1.41448	0.733587	I	O	264418	231968	172347	259877	309373	271138	279774	201929	224660	236906	147725	251910	249660	229719	223767	204785	132784	270159	225901	239835	210652	113290	154909	143049	227458	127727	148510
Q13619	CUL4A	Cullin-4A	3	3	4	0.135335	0.441209	0.0208626	0.183431	164.3	1.45888	0.732031	O	I	110860	121214	157845	108318	130252	133917	94252.2	87559.4	124719	126168	60860.4	133841	130920	127971	134777	78563.1	156594	77740.2	167558	223941	123661	147856	150975	142791	148113	191708	134409
Q13045	FLII	Protein flightless-1 homolog	1	1	7	0.0301974	0.0587074	0.0208626	0.528612	51.66	1.66183	0.729695	I	O	28286.6	23603.1	20942.5	34494.4	30176.1	31106.5	24198.6	21457.4	32394.3	28692.3	50413.5	28407.4	16542.3	40703.1	14355.9	18006.6	32242.3	11964.3	23004.8	30451.9	14838.4	19612.8	18194.9	21614.5	17641.9	8947.96	20899.2
P13797	PLS3	Plastin-3	2	2	9.75	0.00763509	0.0142662	0.0208626	0.183431	113.37	1.53374	0.72771	I	M	428737	306215	340488	409889	316099	419318	497971	500406	411536	624758	510203	249222	211683	254579	326137	489452	315140	286320	273467	175547	322758	358711	479670	365753	273965	607017	432811
P13716	ALAD	Delta-aminolevulinic acid dehydratase	3	3	12.25	0.00218749	0.0142662	0.0142662	0.233953	215.34	1.27989	0.719553	O	I	1.66517e+06	1.92959e+06	2.03126e+06	1.60509e+06	1.32477e+06	1.71763e+06	1.98705e+06	1.69131e+06	2.06043e+06	1.4942e+06	1.45515e+06	2.05629e+06	1.42578e+06	2.31926e+06	2.04959e+06	1.79704e+06	2.47083e+06	2.36228e+06	1.61134e+06	2.01688e+06	1.50526e+06	2.3033e+06	2.32055e+06	2.0103e+06	2.37515e+06	2.39246e+06	2.14427e+06
P04264	KRT1	Keratin, type II cytoskeletal 1	14	10	4	0.135335	0.362727	0.0208626	0.183431	1080.61	2.03698	0.711964	I	O	5.49177e+06	4.72355e+06	2.90134e+06	5.55011e+06	7.47329e+06	2.89705e+06	5.67458e+06	5.86379e+06	1.24842e+07	6.78372e+06	6.83325e+06	5.81342e+06	4.10288e+06	2.2875e+06	8.76394e+06	2.65001e+06	2.98439e+06	1.16799e+07	2.72949e+06	3.10831e+06	2.88915e+06	2.90839e+06	2.24985e+06	3.35101e+06	2.39243e+06	6.53456e+06	2.86012e+06
Q96Q06	PLIN4	Perilipin-4	5	5	12.25	0.00218749	0.029974	0.0142662	0.0208626	360.83	1.78397	0.692767	O	I	927821	1.09581e+06	1.467e+06	1.44706e+06	1.13109e+06	496647	780406	783896	1.08992e+06	569123	516346	1.91643e+06	1.18956e+06	504891	1.12201e+06	746140	1.32971e+06	1.11733e+06	767842	2.22379e+06	1.3742e+06	1.0095e+06	1.51453e+06	1.21298e+06	1.72466e+06	2.34319e+06	754023
P54296	MYOM2	Myomesin-2	64	64	10.75	0.00463092	0.0208626	0.0142662	0.293622	4659.7	1.12965	0.688662	O	I	1.73549e+08	1.87403e+08	1.90967e+08	1.72415e+08	1.6727e+08	1.74029e+08	1.85593e+08	1.68438e+08	1.77241e+08	1.93887e+08	1.57619e+08	1.7056e+08	1.72526e+08	2.02109e+08	2.02015e+08	1.89804e+08	1.81754e+08	2.15043e+08	1.97343e+08	1.77377e+08	1.76068e+08	2.08082e+08	1.94941e+08	1.98365e+08	1.93188e+08	2.42837e+08	1.86689e+08
P49189	ALDH9A1	4-trimethylaminobutyraldehyde dehydrogenase	3	3	6.25	0.0439369	0.141482	0.293622	0.0423153	157.63	1.18778	0.694463	M	O	3.75823e+06	4.27044e+06	3.54657e+06	3.33723e+06	4.06388e+06	3.44144e+06	3.57226e+06	4.37633e+06	4.23308e+06	3.0321e+06	3.09916e+06	4.28078e+06	5.27513e+06	4.11474e+06	4.09018e+06	3.59136e+06	4.18226e+06	3.75898e+06	3.79077e+06	3.23648e+06	3.43628e+06	3.74432e+06	3.16804e+06	4.14774e+06	3.49942e+06	3.52591e+06	3.09558e+06
Q9HAT2	SIAE	Sialate O-acetylesterase	2	2	12	0.00247875	0.0142662	0.0142662	0.528612	124.05	1.45125	0.700707	O	I	636799	800473	858830	760463	561720	555879	658023	647908	648732	624413	339954	891463	785001	693683	830015	802203	994082	904848	491177	925182	727439	904912	800598	936020	846918	1.35469e+06	466022
P11217	PYGM	Glycogen phosphorylase, muscle form	19	13	5.25	0.0724398	0.0587074	0.0208626	0.233953	1166.2	1.20153	0.692374	O	I	1.00028e+07	1.11865e+07	1.17727e+07	1.13533e+07	9.52776e+06	8.74361e+06	1.05614e+07	9.82772e+06	1.00882e+07	9.92094e+06	8.6746e+06	1.14682e+07	1.18626e+07	1.00128e+07	1.31509e+07	9.43829e+06	9.99654e+06	1.15018e+07	1.01753e+07	1.35202e+07	1.10198e+07	9.35403e+06	1.32525e+07	1.17169e+07	9.5811e+06	1.38202e+07	1.2293e+07
Q96EY1	DNAJA3	DnaJ homolog subfamily A member 3, mitochondrial	3	3	9	0.011109	0.0800579	0.233953	0.0142662	176.95	1.2941	0.675288	O	M	1.03381e+06	853122	1.15177e+06	962242	1.04237e+06	1.20209e+06	957846	1.00453e+06	852544	986755	1.07142e+06	709056	892754	926375	713901	1.02352e+06	1.05179e+06	867200	853172	815769	1.30125e+06	1.70386e+06	855990	1.082e+06	1.13738e+06	1.06596e+06	1.14535e+06
P17655	CAPN2	Calpain-2 catalytic subunit	2	2	3.25	0.196912	0.107328	0.0423153	0.233953	114.69	1.47435	0.669126	O	I	415047	448192	519037	315583	418604	480623	453217	407208	361493	263986	358073	470196	461501	511957	402956	394350	640680	428155	400804	472318	373706	739039	521806	488318	589792	972419	352327
Q16853	AOC3	Membrane primary amine oxidase	1	1	5.25	0.0724398	0.0423153	0.0800579	0.0800579	44.22	1.25116	0.658195	I	M	323513	262616	275135	325943	340053	387725	304333	259512	251310	320434	299834	341390	253250	299642	252381	166417	262947	179140	234300	318939	281955	278953	254915	240912	297664	316533	287609
O43399	TPD52L2	Tumor protein D54	2	2	3	0.22313	0.362727	0.833635	0.233953	82.82	1.34026	0.13212	M	O	164767	201181	168914	201292	197969	164246	133718	126612	163716	170161	185022	257950	205617	167478	210474	164386	85058.2	549452	129935	236613	170734	107605	178015	151600	106518	188193	181621
P55042	RRAD	GTP-binding protein RAD	1	1	1.75	0.416862	0.0800579	0.293622	0.528612	31.17	1.1695	0.243255	M	I	8.95127e+06	1.1067e+07	9.2609e+06	9.8067e+06	1.11924e+07	9.10462e+06	6.40835e+06	8.24433e+06	8.34774e+06	7.91564e+06	1.03085e+07	1.1751e+07	1.50797e+07	1.20141e+07	8.89004e+06	7.60007e+06	8.86705e+06	1.01726e+07	9.04413e+06	1.16531e+07	1.05955e+07	8.55167e+06	7.27158e+06	8.23259e+06	1.08747e+07	9.65131e+06	9.65226e+06
Q9UGM6	WARS2	Tryptophan--tRNA ligase, mitochondrial	1	1	0.75	0.687289	0.944183	0.624065	0.944183	33.22	1.07136	0.05899	M	O	1.3865e+08	1.32566e+08	1.19417e+08	1.85952e+08	5.10225e+07	1.3763e+08	1.56035e+08	1.62612e+08	1.68661e+08	1.74779e+08	1.47012e+08	1.37648e+08	8.32094e+07	1.52385e+08	1.34015e+08	1.55571e+08	2.72277e+08	2.22148e+08	5.72107e+07	1.71803e+08	1.212e+08	1.05506e+08	1.40558e+08	5.80154e+07	1.22166e+08	2.99014e+08	1.15309e+08
P26678	PLN	Cardiac phospholamban	1	1	6.25	0.0439369	0.293622	0.0208626	0.233953	41.71	1.57258	0.183081	O	I	5.34702e+06	6.59097e+06	7.23936e+06	8.28828e+06	8.43943e+06	3.12052e+06	3.18136e+06	3.70549e+06	2.45202e+06	4.06087e+06	1.76821e+06	1.46363e+07	9.58735e+06	3.22866e+06	3.00832e+06	2.49423e+06	2.49843e+06	5.35522e+06	1.93989e+06	1.06902e+07	1.10726e+07	2.95279e+06	5.97766e+06	5.50351e+06	4.23927e+06	1.26735e+07	1.95606e+06
Q9NS69	TOMM22	Mitochondrial import receptor subunit TOM22 homolog	2	2	2.25	0.324652	0.141482	0.141482	0.624065	93.26	1.62112	0.180551	O	I	131186	136660	131788	70874.7	167150	86808.9	168565	162532	53702.1	166912	63799.9	145168	205406	46311.9	148434	137979	97710.3	292928	110813	129096	136507	105394	122368	165575	100324	645184	119964
Q9UDR5	AASS	Alpha-aminoadipic semialdehyde synthase, mitochondrial	2	2	1	0.606531	0.944183	1	0.944183	120.42	1.06879	0.0832925	O	I	126911	126320	125825	88916.4	124953	110458	84419.1	225808	37186.1	194004	29334.1	42490.6	112437	187804	48390.1	240480	67570.4	187272	21162	38871.7	157842	65297	30441.5	336671	16860.7	290607	20062.6
P00156	MT-CYB	Cytochrome b	1	1	2.25	0.324652	0.141482	0.293622	0.362727	52.16	1.14752	0.0655985	M	I	2.20861e+06	2.35885e+06	2.12567e+06	2.37025e+06	1.06361e+06	2.28471e+06	2.31808e+06	3.00642e+06	2.10501e+06	1.89363e+06	2.00323e+06	2.29541e+06	752087	2.55759e+06	3.11402e+06	3.07513e+06	2.29549e+06	2.54649e+06	2.9232e+06	2.3276e+06	717963	1.84383e+06	2.56364e+06	3.17533e+06	2.9134e+06	2.34017e+06	2.75007e+06
P21953	BCKDHB	2-oxoisovalerate dehydrogenase subunit beta, mitochondrial	2	2	1.75	0.416862	0.528612	0.107328	0.233953	104.82	1.20223	0.160933	I	O	100702	97790.7	67213.4	75747	105550	87244.1	99754.9	135213	122079	85723.5	47150.5	87787.7	82969.4	97070.6	86376.8	134749	111203	41969.1	87560.9	50770.8	47523.5	64862.5	65331.6	107578	124681	102188	67945.3
P06703	S100A6	Protein S100-A6	1	1	5.25	0.0724398	0.362727	0.0800579	0.0800579	32.34	1.3407	0.179628	M	O	1.34701e+06	1.43825e+06	939887	1.70045e+06	2.13204e+06	1.05657e+06	713952	1.13202e+06	1.35612e+06	576830	1.69504e+06	2.13551e+06	2.30287e+06	1.069e+06	1.00965e+06	674244	1.36515e+06	678658	1.68184e+06	1.04947e+06	1.64768e+06	404386	499146	1.09875e+06	1.29763e+06	1.06935e+06	1.0763e+06
O00483	NDUFA4	Cytochrome c oxidase subunit NDUFA4	1	1	1.75	0.416862	0.183431	0.944183	0.233953	75.48	1.27959	0.0988477	I	M	8.08089e+06	6.26166e+06	6.59692e+06	8.26166e+06	7.39957e+06	6.17878e+06	9.96057e+06	8.60387e+06	434366	1.04416e+07	898010	6.65858e+06	5.84028e+06	2.66805e+06	1.20168e+07	4.12461e+06	1.60496e+06	6.89498e+06	969335	5.62399e+06	7.90781e+06	3.34525e+06	8.67944e+06	7.4281e+06	3.07747e+06	1.27312e+07	2.89466e+06
Q6ZMV7	LEKR1	Leucine-, glutamate- and lysine-rich protein 1	1	1	2.25	0.324652	0.624065	0.944183	0.183431	30.69	1.10838	0.114549	M	O	4.35392e+06	4.136e+06	3.67726e+06	3.5496e+06	5.24127e+06	4.44917e+06	3.96455e+06	4.56503e+06	4.77067e+06	4.40634e+06	4.66373e+06	3.80659e+06	3.94525e+06	3.69683e+06	4.71201e+06	4.51932e+06	5.18871e+06	4.85351e+06	7.92145e+06	2.57189e+06	3.72447e+06	4.55501e+06	3.89174e+06	3.64318e+06	4.72826e+06	5.50594e+06	6.24468e+06
P46940	IQGAP1	Ras GTPase-activating-like protein IQGAP1	2	2	3	0.22313	0.944183	0.141482	0.233953	144.1	1.2669	0.168173	O	M	230555	253433	310321	208671	235651	180701	409253	118498	250696	220997	286635	303860	276863	149254	245703	291484	197178	242051	167530	144607	342345	428723	461388	174541	214014	259612	348848
P50461	CSRP3	Cysteine and glycine-rich protein 3	1	1	0.75	0.687289	0.726286	0.944183	0.441209	171.95	1.07516	0.0508985	O	I	9.58353e+06	9.09408e+06	1.00944e+07	1.35584e+07	1.41284e+07	8.72917e+06	8.95881e+06	2.54289e+06	6.21667e+06	5.31966e+06	7.08501e+06	1.80915e+07	1.33937e+07	5.99072e+06	5.62822e+06	2.36634e+06	5.64259e+06	1.09167e+07	7.0465e+06	1.47743e+07	2.28026e+07	4.16478e+06	5.51911e+06	3.21096e+06	4.14792e+06	1.09564e+07	5.964e+06
Q5VTU8	ATP5F1EP2	ATP synthase subunit epsilon-like protein, mitochondrial	1	1	0.25	0.882497	0.624065	0.293622	0.528612	55.81	1.08865	0.0833799	O	I	8.3778e+06	8.1593e+06	8.45048e+06	8.92784e+06	8.4523e+06	7.61495e+06	8.65212e+06	8.2418e+06	4.68451e+06	6.30507e+06	3.08098e+06	9.43215e+06	7.53611e+06	6.85687e+06	8.88359e+06	8.08777e+06	5.67878e+06	7.70142e+06	3.06791e+06	8.65714e+06	7.38121e+06	6.96081e+06	8.44025e+06	1.0813e+07	6.06129e+06	7.89902e+06	4.70777e+06
Q9Y6B6	SAR1B	GTP-binding protein SAR1b	1	1	0.25	0.882497	1	0.441209	0.726286	59.1	1.0535	0.053797	O	M	1.17843e+07	1.13862e+07	1.15801e+07	1.38844e+07	1.22942e+07	1.03646e+07	1.22589e+07	1.01192e+07	6.3068e+06	8.34252e+06	5.90361e+06	1.40196e+07	1.33341e+07	1.03057e+07	1.09594e+07	8.312e+06	7.09527e+06	8.32467e+06	6.39874e+06	1.65286e+07	1.04136e+07	8.28739e+06	1.46588e+07	8.01214e+06	6.83021e+06	1.17013e+07	6.53087e+06
P26639	TARS1	Threonine--tRNA ligase 1, cytoplasmic	2	2	1	0.606531	0.528612	0.0800579	0.624065	77.71	1.16563	0.0900721	I	O	170187	150311	154013	211628	167704	130469	129169	211966	208391	84344.4	78842.7	156054	169236	131745	111149	183374	216439	130398	42093.6	175799	160709	141466	143296	148797	172486	52724.8	53519.5
P02458	COL2A1	Collagen alpha-1(II) chain	1	1	3.25	0.196912	0.183431	0.0800579	0.833635	40.79	1.38035	0.198871	I	O	1.80348e+07	1.73806e+07	1.09804e+07	1.51853e+07	3.39177e+07	1.4088e+07	1.65865e+07	1.03965e+07	2.31699e+07	1.53194e+07	4.90862e+07	1.06608e+07	2.68746e+07	1.71243e+07	1.66296e+07	1.56138e+07	6.76676e+06	1.01336e+07	2.78388e+07	1.27592e+07	1.87637e+07	1.3835e+07	294651	9.24927e+06	1.23357e+07	2.96614e+07	3.18721e+07
P00846	MT-ATP6	ATP synthase subunit a	1	1	1.75	0.416862	0.293622	0.726286	0.528612	63.51	1.11854	0.117989	M	I	3.87369e+06	3.92476e+06	3.43336e+06	3.44303e+06	4.2979e+06	3.16644e+06	3.89975e+06	4.56135e+06	816860	3.8406e+06	440129	3.00112e+06	3.6044e+06	3.03135e+06	5.30009e+06	4.68681e+06	1.91146e+06	4.76072e+06	1.0702e+06	2.97593e+06	3.41196e+06	1.77519e+06	4.46209e+06	4.54161e+06	2.71083e+06	4.03017e+06	2.772e+06
P27658	COL8A1	Collagen alpha-1(VIII) chain	2	2	2.25	0.324652	0.233953	0.107328	0.944183	104.75	1.46818	0.261097	I	M	217235	211982	186951	245067	303136	123965	176689	237316	315785	230558	681977	228602	168302	156649	216624	289732	108585	107095	300846	169762	128377	154115	270787	211713	202758	92747.6	422196
O95178	NDUFB2	NADH dehydrogenase [ubiquinone] 1 beta subcomplex subunit 2, mitochondrial	1	1	6.75	0.0342181	0.293622	0.0423153	0.107328	30.56	1.18396	0.390386	O	I	2.00806e+06	2.00973e+06	2.16205e+06	1.7953e+06	1.74876e+06	2.26001e+06	2.19555e+06	2.04069e+06	1.54095e+06	1.75228e+06	1.31932e+06	1.68846e+06	1.90645e+06	2.18527e+06	2.31895e+06	1.94954e+06	1.53417e+06	1.96426e+06	1.90194e+06	1.85561e+06	2.00411e+06	2.78812e+06	2.05453e+06	2.10785e+06	1.76546e+06	2.82954e+06	1.94313e+06
P24310	COX7A1	Cytochrome c oxidase subunit 7A1, mitochondrial	1	1	4.75	0.0930145	0.528612	0.141482	0.0423153	63.07	1.28872	0.165633	O	M	4.01706e+06	3.53546e+06	4.14387e+06	3.79769e+06	4.3457e+06	3.25036e+06	4.19226e+06	4.49928e+06	836773	3.07578e+06	858988	3.51845e+06	3.8476e+06	2.33618e+06	4.50114e+06	3.47394e+06	1.44952e+06	3.14685e+06	1.04449e+06	4.37685e+06	3.21542e+06	2.68412e+06	4.60978e+06	5.83315e+06	2.70169e+06	4.69538e+06	1.93409e+06
P14854	COX6B1	Cytochrome c oxidase subunit 6B1	1	1	7	0.0301974	0.528612	0.0800579	0.0142662	35.71	1.19162	0.214571	O	M	4.82011e+06	4.50465e+06	5.14458e+06	5.76228e+06	3.54568e+06	4.64124e+06	5.46359e+06	4.68776e+06	2.61467e+06	4.74408e+06	2.7448e+06	5.22159e+06	4.44239e+06	3.73076e+06	4.77569e+06	4.35284e+06	2.88791e+06	4.80958e+06	2.86235e+06	5.77656e+06	5.16577e+06	4.45996e+06	5.4055e+06	4.91512e+06	3.01057e+06	6.58459e+06	4.10431e+06
Q9H061	TMEM126A	Transmembrane protein 126A	2	2	0.75	0.687289	0.293622	0.233953	0.726286	76.4	1.32112	0.186795	I	O	129720	98508.6	86453.8	109917	48003.9	148897	233117	108663	113567	90151.2	104810	112928	48239.7	68745.5	149491	113139	119982	57447.9	84673.7	93271.5	59594.2	114414	67171.1	97818.4	117046	112678	62489.3
P23141;Q9UKY3	CES1	Liver carboxylesterase 1	2	2	3	0.22313	0.362727	0.944183	0.107328	95.63	1.20049	0.110189	O	M	136284	103234	140356	147726	91326	120542	169339	152487	138216	232970	177549	121782	52125.7	45003	192761	104497	132229	214287	271746	110815	121946	68594.8	281897	118524	92580.8	267043	300468
Q9UKG1	APPL1	DCC-interacting protein 13-alpha	2	2	2.25	0.324652	0.726286	0.362727	0.528612	102.32	1.09089	0.102194	I	O	89034.6	79009.6	79360.9	102233	115163	61155.2	72406.7	94215.5	88814.8	78353.4	108802	89805.1	76237.5	78285.9	73378.3	77341.3	128041	61247.2	99839.9	107718	74007.5	58857.8	67953.9	88266.6	131127	51387.6	81739.9
Q03013	GSTM4	Glutathione S-transferase Mu 4	2	1	0	1	1	0.293622	0.833635	122.53	2.44929	0.079825	O	M	67693.8	79302.6	73631.8	21676.3	62581	80315.9	78469.1	95426.7	33770.2	231561	36628.1	51426	75060.4	135742	66329.3	67955.1	35329	134226	25231.7	41098.1	56532.7	94033.2	92091.1	84403.9	31968.7	1.01608e+06	32060.1
P09525	ANXA4	Annexin A4	2	1	0.25	0.882497	1	0.944183	1	107.57	1.04154	0.0612085	I	O	521024	519345	522933	491493	777953	402739	409909	523027	535821	499674	350202	585437	485875	579750	505134	440529	423232	455416	419425	645557	563008	453362	491888	460852	552059	282399	382517
P11166	SLC2A1	Solute carrier family 2, facilitated glucose transporter member 1	2	2	7	0.0301974	0.233953	0.0423153	0.029974	83.85	1.71387	0.372546	O	I	71284.1	73145.9	101542	57172.6	107679	77847	54476.3	59245.9	97524.3	111733	49358.7	47755.5	84164.8	75400	81484.5	76924.7	101771	157255	86320.6	37229.7	120370	105366	142021	102724	103297	330537	112545
Q53H12	AGK	Acylglycerol kinase, mitochondrial	2	2	5.25	0.0724398	0.233953	0.726286	0.183431	71.39	1.1306	0.0590583	O	I	167255	185836	152368	122503	197964	143450	167961	204399	128120	140653	143487	143369	187964	168975	197621	231252	141766	84326	167045	136177	149218	108714	160784	206948	126940	389109	133705
Q9Y285	FARSA	Phenylalanine--tRNA ligase alpha subunit	2	2	4	0.135335	0.0423153	0.441209	0.624065	114.11	1.26048	0.172285	I	M	119030	91126.3	96836.7	152414	106541	122674	112323	101196	90608.2	63248.2	69538.4	132138	121375	76658.2	56750.8	68709.8	74393.4	63103.9	56259.4	117687	135594	46087.7	77830.1	106985	81484	141225	33963.4
Q96L21	RPL10L	60S ribosomal protein L10-like	2	1	3	0.22313	0.0800579	0.362727	0.362727	75.95	3.58427	0.302346	O	M	57221.4	19134	34754.4	101502	10714.7	91604	76998.3	5287.88	113042	48911.4	124228	4128.88	11832.7	8240.47	12396.5	59071.2	21119.6	3511.77	83722.3	3743.98	10106.8	75173.5	74749.1	9998.78	7158.99	442826	107518
P43652	AFM	Afamin	2	2	5.25	0.0724398	0.624065	0.0800579	0.0800579	79.18	1.52951	0.256972	O	I	83649.3	78360.1	96400.6	39502.2	63665.2	83223.7	170578	61277.2	50924.2	78234.5	168823	92670.8	36791.1	62001.2	168220	32117.4	225880	64648.1	110850	58945.9	70351.3	140986	143608	68111.5	255172	186877	171425
Q9NP81	SARS2	Serine--tRNA ligase, mitochondrial	2	2	0.75	0.687289	0.624065	0.233953	0.183431	114.53	1.20214	0.229279	O	M	239722	237601	288571	183925	245414	240492	308193	220583	215894	240685	329565	197074	234116	188484	314226	254106	172002	285970	231420	192705	195737	397946	358377	298091	277348	220273	316420
Q9UL46	PSME2	Proteasome activator complex subunit 2	2	2	4.75	0.0930145	0.0423153	1	0.0800579	167.96	1.16169	0.171657	O	M	739710	606280	677770	722790	692396	816740	746615	720011	468808	787159	359618	605931	544792	644452	579751	656472	569098	677690	330215	575116	627537	751900	586546	847750	511240	936382	517053
Q96AC1	FERMT2	Fermitin family homolog 2	2	2	1.75	0.416862	0.944183	0.362727	0.441209	122.72	1.04244	0.12044	M	O	728349	745833	557614	663708	840820	771675	726972	638572	692616	643306	790325	771139	649902	726398	691576	890148	672226	785904	694898	381615	615215	493107	644300	653834	771954	1.48481e+06	597887
P05546	SERPIND1	Heparin cofactor 2	2	2	3.25	0.196912	0.107328	0.293622	0.029974	90.84	2.93296	0.293151	O	M	31537.1	20372.6	40369.2	21646.8	33058	29333.3	58366.8	15280.5	52767.6	63729.7	50627.8	9578.32	14038.3	32244.3	29231.8	16770.3	55714.4	30295.8	33963.2	11456.4	27932.9	77813	73433.1	11210.9	131454	275219	42116.8
P19823	ITIH2	Inter-alpha-trypsin inhibitor heavy chain H2	2	2	3.25	0.196912	0.528612	0.183431	0.107328	108.71	1.7534	0.139478	O	I	103518	74068	144473	109164	77219.6	153603	130440	47164	122456	33554.9	112286	140099	56327.3	61081.3	35645.5	77186.9	61567.6	279178	78065.9	172295	185044	265030	22309.1	77690.3	283747	339437	32422
Q96PE7	MCEE	Methylmalonyl-CoA epimerase, mitochondrial	2	2	10.75	0.00463092	0.0142662	0.029974	0.233953	72.65	2.22598	0.498692	M	I	42491.4	79004.3	79738.7	38587.9	61954.4	50552.4	30055.1	31307.1	30738.1	129200	52720	54249.5	85894.7	111903	88932.5	54041.8	85365.2	341086	124824	13247.2	94079.3	95569.6	86659.8	109138	77059.5	226879	77224.9
P80404	ABAT	4-aminobutyrate aminotransferase, mitochondrial	2	2	9.75	0.00763509	0.0142662	0.183431	0.233953	96	2.02352	0.367696	I	M	269201	123892	81572	132771	409622	292905	149086	361622	327368	298513	43301	22021.5	233205	106067	29422.2	228746	199343	162664	14411.7	15593.1	123700	50184	8500.06	209883	99146.9	1.20919e+06	17705.7
Q99733	NAP1L4	Nucleosome assembly protein 1-like 4	2	2	4	0.135335	0.833635	0.624065	0.107328	95.46	1.13025	0.0965781	M	O	232050	248971	206228	200600	302489	132860	96954	427344	264369	328692	241829	312342	262147	206404	233196	230765	300694	347778	153815	305775	253784	75639.1	179470	216471	220447	341483	218159
Q9HBI1	PARVB	Beta-parvin	2	1	2.25	0.324652	1	0.233953	0.362727	78.88	1.74171	0.0685256	I	O	14575	16630.8	11889.4	16715.8	0	14713.8	24227.6	17217.9	18159.4	47854.3	9393.61	2432.36	3237.26	23113.6	27123.7	27247.2	42608.3	0	980.043	1437.85	640.448	6782.73	26151.9	24434.1	13935.9	3093.5	8659.75
P16157	ANK1	Ankyrin-1	2	1	3.25	0.196912	0.362727	0.107328	0.624065	87.96	1.74619	0.285112	O	I	88440.9	100141	95001.7	50874.4	75964.8	76654.7	117419	121291	126935	102936	61590.4	61771.9	94650.2	135671	150689	57922.2	192301	111328	30901.1	82548.9	99833.3	82004.3	116024	94598.1	137767	480305	188042
O95865	DDAH2	N(G),N(G)-dimethylarginine dimethylaminohydrolase 2	2	2	3	0.22313	0.141482	1	0.183431	140.53	1.22197	0.239561	I	M	112235	98300.2	113729	140327	88434.8	142907	108431	81076.2	96146.5	113024	93372.5	132919	76457	109714	55743.1	116667	71680.8	46701.4	96940.3	123815	95592.1	140618	81847.2	126774	100946	140777	46828.8
Q15811	ITSN1	Intersectin-1	1	1	6.75	0.0342181	0.944183	0.362727	0.0142662	39.99	1.48958	0.173248	O	M	1.97101e+06	1.64131e+06	1.94542e+06	2.89819e+06	2.25854e+06	2.02386e+06	1.30863e+06	1.36584e+06	455318	1.95775e+06	226640	1.88415e+06	2.31043e+06	1.12595e+06	1.34383e+06	1.54219e+06	725141	1.78352e+06	341456	1.95544e+06	2.33227e+06	1.47625e+06	1.78552e+06	2.17761e+06	1.3085e+06	4.78111e+06	653079
Q92552	MRPS27	28S ribosomal protein S27, mitochondrial	2	2	0.25	0.882497	0.833635	0.833635	0.944183	87.54	1.05158	0.0581483	O	I	82951.8	80451.9	86743.2	86387.7	97745.2	100561	79010.4	51054.1	40891.6	72244.7	115171	70334.2	68581.4	115656	90184.6	57503.5	56238.7	65381	138793	53875.1	76885.7	94496.1	108133	100326	85124.7	46693.5	110698
P00325	ADH1B	All-trans-retinol dehydrogenase [NAD(+)] ADH1B	2	2	3.25	0.196912	0.233953	0.183431	0.0423153	89.04	1.75339	0.236685	O	M	141548	101503	168262	303852	110203	62613.5	101993	129077	53061.6	185703	66268.4	242274	31113.3	92213.8	54430.1	87482	52961.4	245447	43454.6	241657	211000	132279	50388	205985	73303.6	510465	64207.9
Q10713	PMPCA	Mitochondrial-processing peptidase subunit alpha	2	2	1.75	0.416862	0.726286	0.624065	0.233953	97.04	1.34618	0.186871	O	M	73125.4	103308	104535	31301.7	92608.5	44595.1	114916	82206.2	78813.5	115697	138739	146311	46014.1	38186.4	131345	154686	48650.8	5931.23	42913.6	174257	105007	41429.6	47210.4	154772	177193	86025.3	40706.6
P62847	RPS24	40S ribosomal protein S24	2	2	1	0.606531	0.528612	0.726286	0.362727	120.62	1.27815	0.0888604	O	M	351436	285530	365598	301017	326788	394667	456336	278371	307744	330990	544212	244077	196096	351068	283345	353063	390514	323254	565176	414414	220328	405128	270122	517998	346345	1.09453e+06	190574
P29966	MARCKS	Myristoylated alanine-rich C-kinase substrate	2	2	1	0.606531	0.183431	0.293622	0.528612	99.75	1.62762	0.351269	I	M	1.42825e+06	1.22506e+06	1.0731e+06	1.26387e+06	2.25868e+06	1.33583e+06	1.20822e+06	1.07464e+06	1.81824e+06	1.93162e+06	1.28108e+06	2.24171e+06	491007	741580	1.411e+06	1.24e+06	289611	430094	633509	814258	1.85266e+06	901953	208012	1.58864e+06	1.82455e+06	2.35966e+06	193273
P53814	SMTN	Smoothelin	3	3	6.25	0.0439369	0.107328	0.0208626	0.0800579	238.8	1.39529	0.559124	O	I	283989	320373	391472	412186	290935	186059	221475	309291	287179	232728	254426	430048	268964	230293	371487	301071	292476	327991	367885	552735	436295	209116	452797	306416	317986	431908	354408
P54920	NAPA	Alpha-soluble NSF attachment protein	2	2	9	0.011109	0.0142662	0.441209	0.0800579	77.39	1.28077	0.288736	M	I	95961.1	124720	105945	100553	122615	45791.3	85989.6	124857	113665	82586.7	112309	138586	129375	82571.9	108373	164695	124030	138802	123286	124326	129937	53719	107026	114717	123260	40086.6	137413
P61313	RPL15	60S ribosomal protein L15	2	2	0	1	0.726286	0.726286	0.726286	97.79	1.07336	0.0643009	M	I	347230	385154	351376	294523	418640	281612	409460	331915	379437	243532	452826	412646	354201	470493	390754	297679	318231	232504	541734	351671	286711	297890	272709	547897	663149	282040	246379
Q9NVE7	PANK4	4'-phosphopantetheine phosphatase	2	2	0.75	0.687289	0.183431	0.944183	0.233953	129.56	1.33949	0.316742	O	M	174978	157219	179433	147241	173417	226597	184322	143313	167984	173257	169145	235841	54758.9	63182.4	207014	225297	78747.8	71378.5	116662	331868	161381	147770	76692.8	179455	210136	239933	63093.6
Q9NVH6	TMLHE	Trimethyllysine dioxygenase, mitochondrial	2	2	4.75	0.0930145	0.233953	0.029974	0.362727	124.79	1.22026	0.272133	I	O	219196	208668	193932	169938	199337	191635	222588	312485	226929	254372	309822	227431	154382	167503	203259	290763	196914	218664	327040	141160	166023	191240	204320	266915	240298	106463	230061
Q96DV4	MRPL38	39S ribosomal protein L38, mitochondrial	2	2	1.75	0.416862	0.624065	0.233953	0.362727	88.86	1.55309	0.116931	O	M	30478.2	28898.2	32894.3	30613	34000.3	25361.8	35853.6	26562.3	33488.3	40330.8	57803	24966	21965.3	44383.9	37065.5	16110.4	29334.8	38248.2	64064.9	31295.3	11324.1	41777.4	41532.6	38542.1	30849.6	171958	61588.3
P31942	HNRNPH3	Heterogeneous nuclear ribonucleoprotein H3	2	2	9.75	0.00763509	0.944183	0.0142662	0.141482	88.57	1.32382	0.557635	M	O	100872	104886	77405.5	87203.7	82407.7	130704	112795	91249.8	125680	71973.5	84595.8	107555	87821.8	127710	112636	88705.8	63754	140746	79313.5	71350.5	59714	98309	84304.6	73349.5	106065	50258.7	67186.4
P02462	COL4A1	Collagen alpha-1(IV) chain	1	1	1.75	0.416862	0.833635	0.183431	0.293622	41.28	1.24982	0.208951	I	O	3.76179e+06	3.74815e+06	3.63293e+06	3.55817e+06	3.24108e+06	4.25139e+06	3.79856e+06	3.95975e+06	3.16043e+06	4.87367e+06	9.18773e+06	4.00092e+06	3.28879e+06	4.56651e+06	3.3196e+06	3.56494e+06	3.47373e+06	5.19695e+06	5.25005e+06	4.04842e+06	2.77933e+06	3.44432e+06	3.59115e+06	4.30145e+06	2.93031e+06	2.597e+06	5.1368e+06
Q99459	CDC5L	Cell division cycle 5-like protein	1	1	0.25	0.882497	0.944183	0.833635	0.726286	46.85	1.04645	0.058998	O	I	520907	517679	510572	509223	264566	620851	648518	561375	646836	536880	651290	546369	349166	599937	621174	471748	668571	716191	530826	451538	335144	575646	552329	638204	651030	815071	626789
P01031	C5	Complement C5	1	1	4.75	0.0930145	0.0587074	0.183431	0.944183	33.12	1.11197	0.170506	I	M	841074	767562	736004	794518	688380	935080	924584	862809	893993	770170	920981	766192	706976	830888	775700	758053	743040	851643	674276	659397	643183	783031	828815	765594	779046	1.41368e+06	701453
Q8N0U7	C1orf87	Uncharacterized protein C1orf87	1	1	1.75	0.416862	0.183431	0.624065	0.441209	30.18	1.18817	0.116891	I	M	336612	300378	338403	400994	214559	357030	411489	298987	374393	527486	635684	334240	278892	345712	242705	300339	403335	362727	442633	313193	213351	501982	404626	258861	333256	634343	496889
P62913	RPL11	60S ribosomal protein L11	1	1	0.25	0.882497	0.624065	0.441209	0.833635	58.9	1.04862	0.0671199	I	M	495540	486370	446843	486963	337956	540945	510080	601756	561946	592718	701780	451877	390527	703347	428477	457618	522182	642401	536739	334976	379797	654949	387128	477365	710678	682576	542570
P26885	FKBP2	Peptidyl-prolyl cis-trans isomerase FKBP2	1	1	0.25	0.882497	0.624065	0.833635	0.944183	40.04	1.03443	0.0620035	O	M	390519	389987	427333	335616	349866	465863	310026	491222	477133	441011	389769	315078	418460	395613	379628	441153	445581	443408	324825	374793	415310	517276	367700	461585	420287	404605	311133
P56181	NDUFV3	NADH dehydrogenase [ubiquinone] flavoprotein 3, mitochondrial	1	1	1.75	0.416862	0.362727	0.362727	0.441209	45.81	1.15822	0.110564	O	I	1.93453e+06	1.9008e+06	1.80213e+06	1.5241e+06	1.55156e+06	1.85501e+06	1.68974e+06	3.05224e+06	760823	2.70118e+06	1.15785e+06	1.86709e+06	2.35444e+06	1.51801e+06	1.78414e+06	1.98032e+06	1.1785e+06	3.00185e+06	1.53877e+06	1.15989e+06	1.82853e+06	2.03563e+06	1.68506e+06	2.30155e+06	1.38995e+06	3.80109e+06	2.35216e+06
O14917	PCDH17	Protocadherin-17	1	1	4.75	0.0930145	0.183431	0.726286	0.944183	34.24	1.10529	0.114413	M	I	382455	395458	330793	201736	510744	495651	330446	373700	156692	193274	86389.8	352311	511941	234183	443284	435568	234776	205995	177850	398330	255100	259881	348101	392555	311503	271971	236230
F5GYI3	UBAP1L	Ubiquitin-associated protein 1-like	1	1	4	0.135335	0.0800579	0.141482	0.528612	34.43	1.31248	0.375307	M	I	248484	286884	252513	278777	259115	248918	167009	288601	129736	174721	93523.8	207306	426703	291117	243516	265777	232290	335577	150702	298996	266270	246253	203040	248007	210971	199757	366548
P00390	GSR	Glutathione reductase, mitochondrial	1	1	0.75	0.687289	0.726286	0.624065	0.528612	60.15	1.04211	0.079084	I	O	301473	286779	278243	277617	296893	323587	275280	333990	335234	307025	386569	312030	256853	322728	243158	299125	375351	313469	376914	317353	208377	336501	243179	285805	329921	357421	355158
P49207	RPL34	60S ribosomal protein L34	1	1	1	0.606531	0.293622	0.624065	0.183431	30.69	1.0975	0.347249	I	M	226698	208157	218364	238565	220401	236226	249240	189060	235204	200656	257755	226785	188423	227219	195161	203198	250884	203333	169782	193338	214349	223659	231235	229237	240949	278489	214342
P27105;Q8TAV4	STOM	Erythrocyte band 7 integral membrane protein	1	1	9.25	0.00980366	1	0.0142662	0.029974	45.75	1.25343	0.206274	O	I	117916	116874	141926	83827.1	88220	189892	116668	110973	114577	201246	148313	98528.7	81210.1	178914	133133	92582.9	127188	208867	133516	103377	114237	245704	122803	123511	156149	279019	175961
Q9NVS9	PNPO	Pyridoxine-5'-phosphate oxidase	1	1	4.75	0.0930145	0.029974	0.233953	0.528612	33.29	1.15159	0.434677	M	I	220993	244113	232381	207020	251793	210375	213542	222237	216457	153330	217378	231142	308588	243992	229040	207801	223124	217686	287264	222806	223393	290605	200679	224423	226123	224027	231010
Q9BRF8	CPPED1	Serine/threonine-protein phosphatase CPPED1	1	1	1.75	0.416862	0.183431	0.141482	0.833635	67.64	1.19404	0.216673	M	I	428144	486176	466750	279368	421767	383137	553060	503387	612411	343441	526715	399980	592851	392098	545500	500452	621843	799868	473758	321938	422492	522089	523816	543414	827356	524350	481336
O94760	DDAH1	N(G),N(G)-dimethylarginine dimethylaminohydrolase 1	1	1	3	0.22313	0.141482	0.183431	0.944183	30.98	1.10242	0.0969697	O	I	764454	820979	809469	812720	863972	813007	638785	693786	956034	448149	820043	865450	896026	848976	714929	779517	783809	515510	999327	736962	970273	1.01235e+06	764818	562943	1.19648e+06	633191	788776
P01042	KNG1	Kininogen-1	1	1	4.75	0.0930145	0.141482	0.833635	0.0208626	78.39	1.27311	0.178072	O	M	709475	562633	726854	569805	605772	716854	1.02543e+06	629513	752944	855230	1.37797e+06	539332	529590	744867	523889	475487	1.01643e+06	810649	1.06721e+06	501193	601576	1.22235e+06	732146	577004	1.35334e+06	1.0957e+06	1.18289e+06
P61457	PCBD1	Pterin-4-alpha-carbinolamine dehydratase	1	1	7	0.0301974	0.0208626	0.0587074	0.726286	34	1.45295	0.343573	M	I	209540	305106	286563	376182	124554	210507	130371	206086	232823	110724	158238	528148	101852	304591	202783	388158	282895	183115	259787	476182	227740	168604	318820	241471	241168	258174	195149
P02792	FTL	Ferritin light chain	1	1	6.25	0.0439369	0.293622	0.141482	0.0208626	82.14	1.09187	0.195679	O	M	5.14348e+06	4.8427e+06	5.48967e+06	6.0314e+06	5.03343e+06	5.38227e+06	4.82234e+06	4.44794e+06	5.74556e+06	4.49739e+06	4.18058e+06	5.90595e+06	4.34298e+06	5.36495e+06	4.40045e+06	4.19915e+06	5.1703e+06	4.61052e+06	4.93728e+06	6.34514e+06	5.08852e+06	6.19696e+06	5.45158e+06	4.36616e+06	5.41363e+06	4.59977e+06	5.04662e+06
Q9BQ69	MACROD1	ADP-ribose glycohydrolase MACROD1	1	1	1	0.606531	0.726286	0.183431	0.107328	74.14	1.11844	0.222632	M	O	1.86847e+06	1.87423e+06	1.76313e+06	1.7707e+06	1.75003e+06	1.82139e+06	1.94124e+06	2.059e+06	1.82155e+06	2.29346e+06	2.01392e+06	1.54784e+06	1.86951e+06	2.01312e+06	1.87461e+06	2.06607e+06	1.59584e+06	2.4031e+06	2.50582e+06	1.67353e+06	1.42805e+06	1.66894e+06	1.96355e+06	2.08159e+06	1.12627e+06	2.07797e+06	2.17483e+06
Q9NSC7	ST6GALNAC1	Alpha-N-acetylgalactosaminide alpha-2,6-sialyltransferase 1	1	1	0	1	0.441209	0.528612	1	32.13	1.0588	0.066354	M	I	157938	168996	162048	150982	162564	161930	159619	154598	216735	214153	186835	126051	148990	155704	184789	229445	214034	228587	202563	138910	150127	145964	171714	203522	182284	254956	235233
P63220	RPS21	40S ribosomal protein S21	1	1	0.25	0.882497	0.833635	0.726286	0.624065	76.54	1.16127	0.167041	M	O	269888	310733	300740	130376	244814	290767	269227	414254	370194	275999	345091	423200	279287	138101	419428	293651	284931	468640	193973	330992	291907	462715	27613.2	390473	352147	239573	58441
O14526	FCHO1	F-BAR domain only protein 1	1	1	2.25	0.324652	0.0587074	0.141482	0.944183	30.84	1.50384	0.279769	O	I	158842	188898	165642	161993	133964	204245	111247	182759	159013	86878	125711	160954	221453	229990	190981	141111	281736	208846	267627	149417	217170	263948	41458.2	156218	489099	184936	250947
Q99584	S100A13	Protein S100-A13	1	1	3.25	0.196912	0.0423153	0.0800579	0.833635	41.66	1.19906	0.25942	M	I	169822	212066	181914	163669	194671	192878	156919	140971	123710	128844	172287	242800	264390	228855	185145	139141	118595	159347	189267	169646	176705	255504	142591	165126	158220	204687	211834
Q16563	SYPL1	Synaptophysin-like protein 1	1	1	7.75	0.0207543	0.624065	0.107328	0.0423153	54.27	1.13531	0.2889	O	I	762775	748379	820640	862260	635316	718587	824634	773078	726362	751932	913834	832495	609508	807508	738949	753435	699943	1.03169e+06	807186	720296	656935	821991	927832	976148	840110	1.16739e+06	935016
P35443	THBS4	Thrombospondin-4	1	1	3.25	0.196912	0.624065	0.362727	0.624065	36.4	1.29677	0.10437	I	O	155957	198295	164610	97011.1	175953	154828	235603	116391	236649	199921	592708	125325	275357	153712	232307	204773	106689	114660	236861	92384.8	230960	101844	219072	178789	87354.2	163906	320747
P25940	COL5A3	Collagen alpha-3(V) chain	1	1	7.75	0.0207543	0.0142662	0.233953	0.441209	67.28	2.12138	0.525957	I	M	425812	247617	322961	474650	524289	363091	438926	328105	523156	304344	844909	400588	94622.8	94566.6	336836	311473	16351.1	151118	386426	556467	447586	314582	31841.4	264331	187249	522465	73252.1
P48637	GSS	Glutathione synthetase	1	1	3.25	0.196912	0.528612	0.107328	0.0800579	48.52	1.13657	0.216885	O	M	155097	142730	161596	153417	146591	159222	127576	188680	181213	110846	105083	112172	146229	136471	146099	172676	198674	100747	113718	147652	148301	187920	151816	172293	191207	154113	127371
O95561	C1orf105	Uncharacterized protein C1orf105	1	1	1.75	0.416862	0.624065	0.726286	0.141482	31.02	1.20339	0.18971	M	O	160136	142071	119009	165104	127903	162037	166588	179048	129274	153297	115523	110053	112296	170223	169011	148775	287937	180357	190756	72747.3	133111	132533	114578	142073	174119	229247	139552
P62906	RPL10A	60S ribosomal protein L10a	1	1	0.75	0.687289	0.528612	0.833635	0.944183	41.06	1.00725	0.068028	O	M	111171	113987	98688.4	85466.5	104220	146320	105530	114316	148825	121234	201437	86374.1	94081.6	159491	114126	115861	184408	131104	136384	89819.4	102364	158453	30433.6	112372	139968	210122	185710
A0A0B4J1V0	IGHV3-15	Immunoglobulin heavy variable 3-15	1	1	0.25	0.882497	0.293622	0.528612	1	38.22	1.28223	0.0829681	M	I	149697	177239	138757	186749	149596	113145	222129	76865.6	92029.1	191120	90461.9	320834	134948	198810	186829	44773.6	237116	224913	90566.7	222254	105496	108320	200087	57629.5	291336	317663	110265
P04080	CSTB	Cystatin-B	1	1	0.25	0.882497	0.441209	0.528612	1	34.9	1.21488	0.118077	I	M	545645	421019	410076	563232	1.03587e+06	494471	239139	395520	590281	506999	451003	626078	543692	154673	365205	415446	439617	440434	534959	398709	476053	170992	478846	525782	416116	721594	395850
P62942	FKBP1A	Peptidyl-prolyl cis-trans isomerase FKBP1A	1	1	0.25	0.882497	0.944183	1	0.528612	43.81	1.02923	0.0580458	O	M	739228	711628	685704	581945	719753	809769	870118	714557	590511	650181	372425	783298	763895	561185	773533	676229	495915	837580	381076	656940	697638	645661	774071	654208	594773	940008	463508
Q9NZ45	CISD1	CDGSH iron-sulfur domain-containing protein 1	1	1	3.25	0.196912	0.233953	0.833635	0.293622	91.58	1.2335	0.0675749	M	I	520524	541529	433642	776376	960811	233742	290315	341378	171943	264906	56443.7	729172	965817	49992.9	547444	415219	197254	748530	165383	448007	709016	160788	500697	349703	288219	638627	125913
P05386	RPLP1	60S acidic ribosomal protein P1	1	1	3.25	0.196912	0.441209	0.233953	0.183431	61.57	1.13043	0.139801	M	I	1.443e+06	1.56319e+06	1.25169e+06	1.50079e+06	1.41125e+06	1.45377e+06	1.2752e+06	1.57399e+06	1.3588e+06	1.47303e+06	1.27369e+06	1.81462e+06	1.26925e+06	1.93927e+06	1.35271e+06	1.4401e+06	1.12331e+06	2.4801e+06	1.37768e+06	1.41143e+06	1.19975e+06	1.25192e+06	1.13243e+06	1.26293e+06	1.43087e+06	2.58828e+06	1.18438e+06
P41594	GRM5	Metabotropic glutamate receptor 5	1	1	2.25	0.324652	0.183431	0.944183	0.141482	30.54	1.28212	0.320772	M	O	338198	383804	261318	305256	498279	422004	190711	274741	274986	279904	193783	333649	416312	552045	364295	252721	276242	295887	506306	255101	293010	189184	263621	305672	348694	385130	297477
P05155	SERPING1	Plasma protease C1 inhibitor	1	1	1	0.606531	0.293622	0.726286	0.0423153	50.82	1.36196	0.464468	O	M	576726	488439	569440	581354	734458	652308	484047	431460	545575	377254	435591	620028	549995	418004	342183	511987	551341	420693	347355	594729	718454	564252	462309	507457	907766	951555	416619
O43169	CYB5B	Cytochrome b5 type B	1	1	0.75	0.687289	0.441209	0.441209	1	67.29	1.12814	0.102409	I	M	1.60969e+06	1.69924e+06	1.5268e+06	1.13763e+06	1.31802e+06	1.19487e+06	2.0393e+06	2.35865e+06	1.54551e+06	1.94981e+06	2.56329e+06	1.43324e+06	1.23752e+06	1.67345e+06	1.70989e+06	2.44209e+06	1.45447e+06	874039	1.68003e+06	1.34027e+06	1.29825e+06	1.51493e+06	1.17013e+06	2.31041e+06	2.06207e+06	1.11625e+06	1.77838e+06
A6NIZ1		Ras-related protein Rap-1b-like protein	1	1	0.75	0.687289	0.441209	0.528612	0.293622	84.95	1.13696	0.158102	O	M	1.11633e+06	1.00728e+06	1.06872e+06	1.28599e+06	1.3665e+06	836129	982198	1.11082e+06	807803	1.10415e+06	668440	835552	1.04567e+06	997511	1.08494e+06	1.07275e+06	786628	831739	831730	1.11044e+06	1.02384e+06	910685	995685	1.30296e+06	980166	1.42172e+06	766379
Q15370	ELOB	Elongin-B	1	1	4	0.135335	0.107328	0.0800579	0.362727	36.89	1.3397	0.570948	O	I	111421	145505	149573	107942	121758	83139.1	84133.2	160130	137017	149766	161113	170340	174755	143165	138346	100916	214998	184874	142496	170392	129692	146441	168711	132630	234386	225989	138159
O95834	EML2	Echinoderm microtubule-associated protein-like 2	1	1	4.75	0.0930145	0.0208626	0.183431	0.624065	71	1.15006	0.207463	I	M	900366	758901	869621	1.03743e+06	718644	794765	947020	1.00397e+06	1.33251e+06	742685	954825	797573	607054	806048	735805	848023	1.18251e+06	687510	884591	732248	728109	1.02547e+06	944178	918098	990808	550908	853567
P17568	NDUFB7	NADH dehydrogenase [ubiquinone] 1 beta subcomplex subunit 7	8	8	1.75	0.416862	0.141482	0.624065	0.726286	637.56	1.11456	0.107277	M	I	4.082e+06	4.04822e+06	3.75862e+06	2.53924e+06	3.03937e+06	4.30944e+06	5.34189e+06	5.18007e+06	1.8504e+06	3.8666e+06	1.77339e+06	3.40135e+06	3.37271e+06	4.4103e+06	5.58108e+06	3.47568e+06	2.60801e+06	5.61015e+06	2.63741e+06	2.35423e+06	3.6101e+06	4.61229e+06	4.16895e+06	4.04754e+06	3.28375e+06	3.64395e+06	3.03368e+06
P04439	HLA-A	HLA class I histocompatibility antigen, A alpha chain	1	1	1	0.606531	0.528612	0.107328	0.528612	89.12	1.0875	0.117866	I	O	2.14654e+06	1.9837e+06	2.0115e+06	2.02771e+06	2.18744e+06	1.80292e+06	2.34308e+06	2.37154e+06	2.74042e+06	2.5592e+06	2.50578e+06	1.64445e+06	1.5095e+06	1.87229e+06	2.0518e+06	2.84047e+06	2.66008e+06	2.56328e+06	2.57352e+06	1.81611e+06	1.82259e+06	1.87553e+06	1.89937e+06	2.64388e+06	2.7086e+06	2.06153e+06	2.21886e+06
P62244	RPS15A	40S ribosomal protein S15a	1	1	4.75	0.0930145	0.233953	0.624065	0.029974	47.85	1.14882	0.260997	O	M	220851	195145	211646	244632	222670	222879	251925	162148	216107	169613	222343	179992	191491	215360	205481	183398	259216	168863	190101	188425	205342	255410	200028	209023	298457	282475	191952
Q9BVC6	TMEM109	Transmembrane protein 109	1	1	6.75	0.0342181	0.944183	0.141482	0.029974	62.91	1.13842	0.217067	O	M	1.41898e+06	1.361e+06	1.46139e+06	1.51344e+06	1.0258e+06	1.51133e+06	1.79952e+06	1.24481e+06	1.10316e+06	1.53601e+06	989715	1.66714e+06	1.26058e+06	1.43989e+06	1.14254e+06	1.29484e+06	1.1671e+06	1.30237e+06	979971	1.57358e+06	1.35439e+06	1.61402e+06	1.46029e+06	1.30469e+06	1.32589e+06	1.90172e+06	1.13923e+06
P60866	RPS20	40S ribosomal protein S20	1	1	1.75	0.416862	0.624065	0.141482	0.233953	88.09	1.1983	0.310436	O	I	450145	442732	496359	536498	362371	547267	400631	403958	480662	354386	467907	546032	461254	444775	375372	386226	350821	539378	454131	510495	454890	675720	423357	417335	585933	810348	380284
P35268	RPL22	60S ribosomal protein L22	1	1	0.75	0.687289	0.726286	0.528612	0.833635	71.29	1.06103	0.0810653	I	O	689258	790120	729101	728513	628613	717680	703896	667588	915116	925299	926628	886911	709783	1.02818e+06	745667	580058	809194	569483	719035	878702	707583	724732	671719	662769	802452	621388	786603
Q8NGY6	OR6N2	Olfactory receptor 6N2	1	1	3.25	0.196912	0.441209	0.293622	0.183431	48.43	1.14824	0.156586	M	O	535618	544402	456128	844270	597622	373798	371776	490626	469404	455221	518643	802830	610095	386450	416383	506251	566921	478433	426566	545103	567450	382281	279424	506383	385761	679220	306862
P03891	MT-ND2	NADH-ubiquinone oxidoreductase chain 2	1	1	0.25	0.882497	0.293622	0.528612	0.944183	50.72	1.0927	0.0564927	I	O	1.23573e+06	1.07195e+06	1.0283e+06	1.21337e+06	1.52452e+06	962787	1.28353e+06	1.19444e+06	262390	1.33817e+06	157860	1.0618e+06	1.24942e+06	664724	1.3611e+06	1.0227e+06	393109	1.38442e+06	199781	1.07066e+06	1.02352e+06	456117	1.25909e+06	1.33209e+06	780588	719785	621881
P15153	RAC2	Ras-related C3 botulinum toxin substrate 2	1	1	0.25	0.882497	0.624065	0.726286	0.528612	44.78	1.07714	0.109009	O	M	1.53186e+06	1.60847e+06	1.58736e+06	1.25045e+06	1.28833e+06	1.5112e+06	1.77899e+06	1.83033e+06	1.61606e+06	2.16704e+06	1.55074e+06	1.60367e+06	1.3967e+06	1.88513e+06	1.53367e+06	1.62318e+06	1.76989e+06	1.39102e+06	1.00466e+06	1.54605e+06	1.48352e+06	1.64813e+06	1.55528e+06	1.70385e+06	1.49838e+06	2.33961e+06	1.37483e+06
A0A0A0MRZ8	IGKV3D-11	Immunoglobulin kappa variable 3D-11	1	1	2.25	0.324652	0.833635	0.183431	0.0800579	45.45	1.29034	0.216382	O	I	1.10377e+06	1.03551e+06	1.25062e+06	996567	981239	1.21784e+06	1.68343e+06	639764	525577	962356	1.05857e+06	1.79169e+06	428485	1.35168e+06	1.1722e+06	433468	955341	932489	1.01197e+06	1.31007e+06	1.2576e+06	1.86921e+06	1.30309e+06	513123	1.61956e+06	1.57268e+06	961719
Q96JG6	VPS50	Syndetin	1	1	1.75	0.416862	0.441209	0.624065	0.441209	30.14	1.09872	0.0782777	I	M	480729	451407	461987	571512	588695	466447	291522	485469	340031	651725	745516	425742	770203	356779	256196	448114	259753	776092	475963	237157	761842	469167	305564	536202	304485	721769	737439
Q5JNZ5	RPS26P11	Putative 40S ribosomal protein S26-like 1	1	1	0.75	0.687289	0.624065	0.833635	0.362727	42.95	1.06866	0.0612673	O	I	427745	394975	425033	463421	297591	547396	408740	421576	493272	320264	392698	480316	287181	491143	364990	351248	572708	436500	458331	503708	307606	572351	364170	377331	560848	592047	296571
P51649	ALDH5A1	Succinate-semialdehyde dehydrogenase, mitochondrial	1	1	3.25	0.196912	0.183431	0.624065	0.528612	76.82	1.06851	0.076741	I	M	726972	675040	689886	858114	602573	492295	706259	975618	654680	705604	483253	702871	693023	448248	629780	901280	638299	714828	398788	799224	589345	462632	703340	894887	529258	821248	637391
Q9NZJ4	SACS	Sacsin	1	1	1.75	0.416862	0.441209	0.441209	0.624065	36.71	1.10358	0.115724	O	I	980939	974194	889121	1.06513e+06	1.3662e+06	902428	823580	747348	339335	421756	318483	1.41644e+06	1.01508e+06	674984	948293	816165	386276	714943	539721	957962	1.17251e+06	685814	846566	782753	582634	970102	605754
A0A075B6H7	IGKV3-7	Probable non-functional immunoglobulin kappa variable 3-7	1	1	2.25	0.324652	0.833635	0.362727	0.0587074	55.6	1.19158	0.176479	O	M	673969	629574	671740	555725	567369	768290	926992	551470	353621	573457	1.08145e+06	902778	441965	797549	667111	338470	641126	457058	828221	775154	650277	853216	611672	468382	813346	870659	1.00368e+06
P07203	GPX1	Glutathione peroxidase 1	1	1	0.25	0.882497	0.528612	0.944183	0.362727	85.2	1.3773	0.130691	I	M	1.57021e+06	1.32087e+06	1.57572e+06	1.83334e+06	2.51567e+06	1.38576e+06	961911	1.15437e+06	2.19922e+06	659654	1.00311e+06	2.68086e+06	790211	703217	1.20555e+06	1.22454e+06	339724	592323	967945	2.46404e+06	2.22415e+06	1.85215e+06	114174	1.22409e+06	2.09105e+06	1.21063e+06	388891
Q9UP83	COG5	Conserved oligomeric Golgi complex subunit 5	1	1	0.25	0.882497	0.833635	0.833635	0.944183	34.79	1.24656	0.0563125	I	M	2.9205e+06	1.17063e+06	2.91346e+06	5.05478e+06	2.16502e+06	4.62807e+06	2.22064e+06	534001	704314	471661	1.04889e+06	1.04085e+06	998118	881246	1.19533e+06	1.73758e+06	1.02993e+06	3.79854e+06	2.81744e+06	734598	1.90402e+06	8.79922e+06	944232	2.18524e+06	779003	645640	686198
P00441	SOD1	Superoxide dismutase [Cu-Zn]	1	1	0.75	0.687289	0.833635	0.233953	0.726286	100.79	1.08966	0.130353	O	I	1.49545e+06	1.47762e+06	1.57499e+06	1.5036e+06	1.5027e+06	1.81454e+06	1.33129e+06	1.32513e+06	1.37632e+06	1.00292e+06	1.4893e+06	1.77106e+06	1.12828e+06	1.3391e+06	1.66563e+06	1.48402e+06	1.45197e+06	1.45282e+06	1.40596e+06	1.65428e+06	1.46981e+06	2.08831e+06	1.42092e+06	1.24162e+06	1.61546e+06	1.64784e+06	1.22481e+06
Q9UL63	MKLN1	Muskelin	1	1	3	0.22313	0.293622	0.183431	0.624065	30.24	1.14148	0.233779	O	I	1.97483e+06	1.94677e+06	1.99483e+06	1.92505e+06	1.93831e+06	1.69844e+06	1.87527e+06	2.43707e+06	1.22208e+06	1.24978e+06	1.20088e+06	2.02074e+06	2.16551e+06	1.84398e+06	1.76932e+06	1.93429e+06	1.95848e+06	1.29272e+06	1.55125e+06	1.71842e+06	2.15499e+06	2.09625e+06	1.95745e+06	2.04702e+06	1.95453e+06	2.13972e+06	1.39517e+06
Q96BW5	PTER	Phosphotriesterase-related protein	2	2	7.75	0.0207543	0.029974	0.0423153	0.624065	81.16	1.19261	0.303659	O	I	242800	268510	272786	270267	182604	221593	288658	250879	212225	154853	135170	334975	243223	205743	306156	252453	282198	233785	169928	327415	196736	303278	300769	235734	277275	214305	191303
Q6NSI4	RADX	RPA-related protein RADX	1	1	1.75	0.416862	0.183431	0.183431	0.833635	40.02	1.42096	0.131491	O	I	502491	485834	531622	255460	422980	624217	547781	662019	474585	496079	972420	340419	389717	736909	484393	477733	823632	886519	1.32545e+06	301354	430523	959897	399774	566561	1.78425e+06	789432	1.09935e+06
Q5VWP2	TENT5C	Terminal nucleotidyltransferase 5C	1	1	7.75	0.0207543	0.0208626	0.0208626	0.362727	33.25	1.30102	0.629326	M	I	362570	505999	450129	306964	207363	487497	380389	430637	378022	493990	552927	416300	532770	600899	457905	522120	540397	627914	514116	458585	410399	533810	365848	482004	497404	593724	647345
Q86U28	ISCA2	Iron-sulfur cluster assembly 2 homolog, mitochondrial	1	1	1.75	0.416862	0.107328	0.362727	0.726286	59.79	1.13057	0.19572	I	M	2.16722e+06	1.9244e+06	2.05303e+06	2.05116e+06	2.35896e+06	1.89376e+06	2.34535e+06	2.18689e+06	2.38502e+06	1.74395e+06	2.14161e+06	2.01644e+06	1.90157e+06	1.56502e+06	1.52929e+06	2.60967e+06	1.90816e+06	1.19087e+06	2.40999e+06	2.07976e+06	2.12332e+06	2.71931e+06	1.71295e+06	1.62984e+06	1.84587e+06	1.09024e+06	2.28345e+06
Q8N0X4	CLYBL	Citramalyl-CoA lyase, mitochondrial	1	1	4.75	0.0930145	0.0587074	0.0800579	0.528612	31.09	1.21423	0.408597	M	I	522054	576018	570614	446161	494759	577828	476940	614580	476188	348288	383573	625035	652280	612562	383049	607167	763262	469110	523859	619838	495427	720222	482279	535302	555174	521456	454292
Q99807	COQ7	5-demethoxyubiquinone hydroxylase, mitochondrial	1	1	3.25	0.196912	0.441209	0.293622	0.726286	53.52	1.18881	0.112455	M	I	450124	646082	667959	614634	360615	549965	368324	357080	551444	699681	524430	823418	675347	670996	487995	572653	775196	481495	299265	786330	667571	766573	565082	554238	590732	576868	194178
Q9BX68	HINT2	Histidine triad nucleotide-binding protein 2, mitochondrial	1	1	1.75	0.416862	0.833635	0.233953	0.141482	71.03	1.34517	0.0843074	O	I	956487	864502	1.18263e+06	1.64163e+06	924532	427357	649454	1.13946e+06	445929	1.84876e+06	706072	1.2462e+06	1.23992e+06	406908	466208	963278	726904	2.15876e+06	778840	1.25362e+06	1.61411e+06	420776	755737	1.86892e+06	680737	3.37905e+06	496743
P46776	RPL27A	60S ribosomal protein L27a	1	1	0.75	0.687289	0.233953	0.528612	0.441209	68.7	1.10367	0.148431	M	O	807650	873656	692574	744868	948033	811302	846584	687464	858370	1.12927e+06	956964	877048	859002	721441	1.04537e+06	865423	1.08596e+06	1.17593e+06	834576	443523	886890	749084	776440	606934	1.13802e+06	1.3579e+06	804765
O43813	LANCL1	Glutathione S-transferase LANCL1	1	1	0.25	0.882497	0.624065	0.726286	0.624065	40.48	1.19057	0.137338	M	O	423232	442131	333793	390170	367262	398753	454918	505059	195826	308659	339821	444910	526352	258417	519560	461416	84601.5	279452	497539	391128	424809	235439	74432.9	543154	188211	578492	144810
Q99735	MGST2	Microsomal glutathione S-transferase 2	1	1	1	0.606531	0.183431	0.726286	0.441209	72.63	1.08805	0.0913709	M	I	1.27158e+06	1.29016e+06	1.23736e+06	1.15656e+06	1.22909e+06	1.44163e+06	1.22616e+06	1.30446e+06	1.43463e+06	850716	980915	1.20913e+06	1.24053e+06	1.70659e+06	1.21726e+06	1.07727e+06	1.81142e+06	839603	1.36978e+06	1.11063e+06	1.29459e+06	1.45821e+06	901649	1.42173e+06	1.34402e+06	1.13399e+06	1.04393e+06
Q8TE67	EPS8L3	Epidermal growth factor receptor kinase substrate 8-like protein 3	1	1	1	0.606531	0.233953	0.441209	0.833635	34.05	1.12792	0.136782	M	I	708136	694697	672999	771540	858524	817724	481018	611873	632343	347535	428109	730969	911858	664739	576178	589742	711310	559726	837201	691795	662832	968525	418455	623388	1.01797e+06	493090	557866
Q9UJY1	HSPB8	Heat shock protein beta-8	1	1	1.75	0.416862	0.528612	0.624065	0.233953	44.46	1.09858	0.0825765	O	M	505081	488887	517799	711939	607868	312814	450236	442547	341946	226807	433548	706659	663272	269079	413803	391619	280478	468265	308235	608887	662451	311798	551284	454578	359784	604929	292869
P84103	SRSF3	Serine/arginine-rich splicing factor 3	1	1	2.25	0.324652	0.441209	0.107328	0.362727	44.61	1.15764	0.106199	O	I	401540	445224	437887	350138	465640	403132	372256	416537	388746	471647	132459	338930	681024	325295	456362	424507	417746	453356	149809	296813	469123	375907	560456	487136	417712	596247	270165
Q9UBR2	CTSZ	Cathepsin Z	1	1	2.25	0.324652	0.833635	0.293622	0.233953	72.31	1.56524	0.0897562	O	M	381156	375875	485842	474107	394489	281217	356386	399584	430665	528757	224529	724718	105934	152154	435069	461500	38741.7	596647	267398	635709	647792	623102	23070	499534	546158	1.3523e+06	27095.3
Q6UW68	TMEM205	Transmembrane protein 205	1	1	0.75	0.687289	0.141482	0.141482	0.944183	30.75	1.17742	0.190372	M	I	1.11062e+06	1.22096e+06	1.23466e+06	867875	921099	1.12187e+06	1.33645e+06	1.3058e+06	1.16932e+06	817428	649637	1.14698e+06	762374	1.09865e+06	1.45909e+06	1.63769e+06	1.11944e+06	1.23302e+06	1.18524e+06	616821	1.24263e+06	1.28188e+06	1.29969e+06	1.73226e+06	1.09622e+06	1.32296e+06	924060
Q9GZT3	SLIRP	SRA stem-loop-interacting RNA-binding protein, mitochondrial	1	1	3.25	0.196912	0.726286	0.141482	0.0800579	36.4	1.22171	0.262524	O	M	533447	460419	639386	744488	562869	511587	406201	442092	356252	602713	542375	441306	660148	376905	429411	394324	340061	875021	536039	531476	662357	715743	621337	666020	327530	793664	633712
P42766	RPL35	60S ribosomal protein L35	1	1	0	1	0.833635	0.624065	0.833635	46.03	1.04189	0.0646834	O	M	430491	409812	423245	426902	417659	454029	490571	363293	433877	262746	345214	461226	393040	455601	414003	325189	351257	342172	414642	390731	380410	491308	361416	492361	487652	375051	310467
P62263	RPS14	40S ribosomal protein S14	1	1	1.75	0.416862	1	0.183431	0.183431	86.69	1.05815	0.122418	M	O	1.61604e+06	1.58079e+06	1.50183e+06	1.48725e+06	1.50679e+06	1.92766e+06	1.53034e+06	1.62814e+06	1.60778e+06	1.24538e+06	1.30121e+06	1.88755e+06	1.45233e+06	1.61628e+06	1.48228e+06	1.46553e+06	1.58629e+06	1.47625e+06	1.38408e+06	1.59697e+06	1.43306e+06	1.77303e+06	1.24104e+06	1.46505e+06	1.66693e+06	1.36675e+06	1.12906e+06
P05771	PRKCB	Protein kinase C beta type	1	1	1	0.606531	0.141482	0.293622	0.528612	33.25	1.83039	0.330754	I	M	383094	300325	317175	217916	449348	455923	393315	398967	405838	414269	311410	553441	48176.2	44193.6	440148	415666	4974.24	9210.03	148858	508634	528739	128771	593.58	419138	396987	294474	5259.28
P07585	DCN	Decorin	1	1	1	0.606531	0.726286	0.528612	0.944183	48.44	1.10403	0.0597612	I	M	463228	530304	498337	319660	529837	418489	603026	445126	588909	728501	1.31248e+06	320249	513475	531519	816218	470060	612449	638256	577762	258102	431331	461434	1.00517e+06	335644	350248	837352	1.09038e+06
Q9BZA7	PCDH11X	Protocadherin-11 X-linked	1	1	0.75	0.687289	0.528612	0.944183	0.362727	33.8	1.58544	0.341112	O	M	295531	329582	381717	104670	519263	320035	209633	324053	252421	370515	148172	801738	5165.03	8269.34	482734	350002	8953.46	16068.6	44387.2	758115	674116	32724.1	8550.98	435081	638970	169488	5653.77
Q9C035	TRIM5	Tripartite motif-containing protein 5	1	1	0.75	0.687289	0.726286	0.944183	0.833635	39.66	1.04194	0.056797	M	O	2.70541e+06	2.72563e+06	2.25447e+06	3.01953e+06	4.41744e+06	2.70227e+06	1.37678e+06	2.01103e+06	1.86091e+06	2.29198e+06	1.05697e+06	3.55902e+06	3.36908e+06	2.36562e+06	2.25e+06	2.08441e+06	2.5622e+06	1.75823e+06	1.10232e+06	2.33369e+06	2.34308e+06	1.61024e+06	2.23224e+06	2.75309e+06	2.59841e+06	2.52026e+06	1.89304e+06
Q8WZ42;A6NNT2	TTN	Titin	919	901	7.75	0.0207543	0.0142662	0.293622	0.233953	69606.5	1.05126	0.167981	M	I	1.81553e+09	1.90704e+09	1.87306e+09	1.75797e+09	1.76219e+09	1.75193e+09	1.87047e+09	1.93508e+09	1.8814e+09	1.97131e+09	2.14778e+09	1.88961e+09	1.83414e+09	1.86017e+09	1.96996e+09	1.98133e+09	1.89176e+09	2.21408e+09	2.21004e+09	1.85037e+09	1.80774e+09	1.85294e+09	1.86456e+09	1.98967e+09	1.88041e+09	2.41414e+09	1.93523e+09
Q2TAA2	IAH1	Isoamyl acetate-hydrolyzing esterase 1 homolog	2	2	0.25	0.882497	0.624065	0.362727	0.441209	89.87	1.10347	0.131459	M	O	447295	444049	349570	530008	384387	508281	405556	408241	391703	303259	331094	489869	342894	438452	469313	479718	472268	281859	355881	435740	360021	330941	368771	252377	537452	312630	420043
Q99832	CCT7	T-complex protein 1 subunit eta	3	3	0.75	0.687289	0.528612	1	0.293622	160.69	1.10441	0.0828742	I	M	440372	356481	385859	383388	372386	413404	462816	569867	415557	285626	259135	391430	368400	266874	374771	380928	452042	373895	254899	428738	427475	281665	244721	546698	437513	425373	247423
P83731	RPL24	60S ribosomal protein L24	3	3	0.75	0.687289	0.441209	0.293622	1	154.64	1.09426	0.206397	I	O	1.06543e+06	1.03945e+06	1.01118e+06	1.02418e+06	979605	912724	1.11296e+06	1.2977e+06	1.26946e+06	1.12425e+06	1.50509e+06	1.1806e+06	887630	1.15519e+06	985448	988408	1.28148e+06	978935	980438	1.14585e+06	936450	980160	891720	1.10174e+06	1.15973e+06	1.18036e+06	1.03525e+06
Q9BTZ2	DHRS4	Dehydrogenase/reductase SDR family member 4	2	2	2.25	0.324652	0.362727	0.233953	0.441209	169.42	1.08596	0.20141	I	O	973504	930003	838404	1.05713e+06	800543	998071	1.00666e+06	1.00512e+06	927834	815985	963998	904736	864098	982234	900046	998900	941375	724268	1.03911e+06	910797	745927	916355	667038	951901	1.00385e+06	1.03496e+06	744859
Q8NCW5	NAXE	NAD(P)H-hydrate epimerase	2	2	1	0.606531	0.528612	0.833635	0.293622	92.05	1.07655	0.099699	M	O	1.55704e+06	1.55262e+06	1.50468e+06	1.52225e+06	1.71925e+06	1.37188e+06	1.68062e+06	1.49119e+06	1.78177e+06	1.68004e+06	1.53427e+06	1.4188e+06	1.14108e+06	1.64718e+06	1.72726e+06	1.82875e+06	2.21213e+06	1.51339e+06	2.09411e+06	1.43565e+06	1.38407e+06	1.62072e+06	1.49035e+06	1.5926e+06	1.644e+06	1.61174e+06	1.83778e+06
Q86Y39	NDUFA11	NADH dehydrogenase [ubiquinone] 1 alpha subcomplex subunit 11	2	2	0.25	0.882497	0.528612	0.833635	0.624065	87.41	1.03824	0.0590282	O	M	1.82372e+06	1.64594e+06	1.66022e+06	1.34736e+06	1.76819e+06	1.9091e+06	2.15168e+06	1.94229e+06	1.35885e+06	1.41576e+06	1.24738e+06	1.26852e+06	1.33982e+06	1.53755e+06	2.22869e+06	1.85511e+06	1.17054e+06	1.51283e+06	1.85719e+06	1.14561e+06	1.20598e+06	1.91375e+06	1.82249e+06	2.21326e+06	1.75491e+06	1.64695e+06	1.5556e+06
P43034;Q9BS26	PAFAH1B1	Platelet-activating factor acetylhydrolase IB subunit alpha	2	2	0.25	0.882497	0.726286	0.944183	0.726286	89.52	1.03314	0.055215	O	M	299670	289590	282598	267635	299794	301757	236751	392415	322424	370456	292116	256453	231836	398125	189876	371661	336581	411150	268836	178423	338232	225936	321386	349014	444582	367614	321019
O43852	CALU	Calumenin	2	2	1.75	0.416862	0.624065	0.528612	0.293622	83.64	1.07782	0.0775425	M	O	497114	483310	491508	388227	541784	456429	621524	477607	564609	288462	434941	354243	522600	361970	516854	660882	742093	419889	452891	362776	469207	417459	496981	711120	624718	256662	401441
P36578	RPL4	60S ribosomal protein L4	2	2	9.25	0.00980366	0.0142662	0.183431	0.833635	141.98	1.15729	0.177241	I	M	1.03382e+06	909303	896343	954790	820571	1.13224e+06	1.19863e+06	1.06285e+06	1.43562e+06	1.05355e+06	1.40219e+06	847617	795117	1.03831e+06	980763	884711	1.26983e+06	940094	1.0726e+06	952638	694023	1.02606e+06	959695	849300	1.35535e+06	1.76745e+06	1.0145e+06
Q9Y696	CLIC4	Chloride intracellular channel protein 4	2	2	3	0.22313	0.141482	0.833635	0.362727	88.36	1.42597	0.253246	I	M	398378	332441	348565	399386	473995	294527	352640	471341	584441	404103	414922	426543	173189	126759	536323	399393	102922	271613	344346	486779	474701	205359	115188	460795	684010	690006	87838.1
P62249	RPS16	40S ribosomal protein S16	2	2	0.75	0.687289	0.624065	0.528612	0.944183	94.19	1.06346	0.127845	O	I	509853	493684	498673	556232	490039	543493	486982	472516	449360	388621	464835	544729	450611	565676	441579	465825	566488	562348	478738	428912	456268	566882	485829	555475	456374	674282	472502
P63241	EIF5A	Eukaryotic translation initiation factor 5A-1	2	2	0.75	0.687289	0.293622	0.233953	0.441209	146.84	1.10219	0.120431	O	I	609025	657307	668428	896995	848495	330310	547151	422171	532605	526060	643380	872090	835804	433763	627899	516976	507827	723779	587381	834937	767279	470769	657981	611177	545733	777786	566597
P21266	GSTM3	Glutathione S-transferase Mu 3	2	2	3.25	0.196912	0.0423153	0.141482	0.233953	135.32	1.15026	0.389832	M	I	1.66977e+06	1.81595e+06	1.82675e+06	2.0392e+06	1.56495e+06	1.60165e+06	1.72219e+06	1.42088e+06	1.64328e+06	1.68073e+06	1.3632e+06	1.91907e+06	1.77361e+06	1.97276e+06	1.86575e+06	1.54857e+06	1.63981e+06	2.16855e+06	2.10669e+06	2.52539e+06	1.51261e+06	1.72134e+06	1.80024e+06	1.57417e+06	1.60663e+06	1.57887e+06	1.80151e+06
Q9BS92	NIPSNAP3B	Protein NipSnap homolog 3B	2	1	1.75	0.416862	0.293622	0.293622	0.726286	145.83	1.08542	0.0778637	O	I	691815	722301	696919	560657	508498	711354	617954	1.06061e+06	598682	469247	449618	515813	596804	880111	668635	950140	669407	468639	559619	457208	573029	793816	517933	1.14261e+06	763458	569756	583914
P51687	SUOX	Sulfite oxidase, mitochondrial	2	2	0.75	0.687289	0.944183	0.528612	0.141482	100.47	1.13516	0.170034	O	M	387729	355780	416603	433711	271769	433296	468263	331608	301773	341484	286986	275214	299993	504184	315098	384409	392367	342742	284016	433271	433328	552181	349212	315024	456952	338935	297295
Q96FW1	OTUB1	Ubiquitin thioesterase OTUB1	2	2	0.75	0.687289	0.293622	0.528612	1	121.71	1.08227	0.132341	I	M	646860	623126	586663	763112	652966	508449	680372	629403	768022	522692	771960	610753	567518	585662	616978	734719	705077	471236	602355	517114	536399	525518	704935	649349	687437	677960	685414
P00167	CYB5A	Cytochrome b5	2	2	2.25	0.324652	0.726286	0.624065	0.293622	125.65	1.35626	0.0964413	O	I	1.74379e+06	1.52748e+06	1.64327e+06	2.30087e+06	1.42755e+06	1.66169e+06	1.57842e+06	1.7504e+06	1.22144e+06	1.42427e+06	743634	2.07933e+06	1.46376e+06	1.01095e+06	1.39351e+06	1.68986e+06	1.0974e+06	5.57622e+06	1.26874e+06	1.76434e+06	1.48958e+06	1.22021e+06	1.77405e+06	1.9682e+06	1.12627e+06	5.87251e+06	1.20681e+06
O60237	PPP1R12B	Protein phosphatase 1 regulatory subunit 12B	2	2	4	0.135335	0.183431	0.624065	0.528612	171.71	1.21294	0.0764135	O	M	873485	684306	781204	1.07409e+06	1.06284e+06	560852	913696	755945	446846	571705	479546	954783	654855	369047	722430	720414	276136	1.08338e+06	413080	1.08261e+06	1.27903e+06	303803	501734	738844	298124	1.70808e+06	387937
Q8TB37	NUBPL	Iron-sulfur protein NUBPL	2	2	1	0.606531	0.362727	0.624065	0.362727	69.86	1.46619	0.136326	O	M	152089	142540	141255	153425	121406	165718	157243	162651	197011	123853	170009	154264	123967	146322	146626	141521	166352	172473	140114	160174	112549	187409	114772	131372	185740	699238	155916
Q15848	ADIPOQ	Adiponectin	2	2	1.75	0.416862	1	0.362727	0.441209	100.99	1.27323	0.201445	O	I	964855	935791	1.10717e+06	862311	936811	909072	1.11619e+06	999886	876184	841328	1.31793e+06	834830	920690	963136	1.01566e+06	944636	956979	1.82046e+06	1.31392e+06	1.49274e+06	756472	1.07517e+06	1.15563e+06	1.05585e+06	916119	2.47123e+06	1.08402e+06
P07384	CAPN1	Calpain-1 catalytic subunit	2	2	3.25	0.196912	0.107328	0.833635	0.362727	80.51	1.19131	0.20871	M	I	293114	353535	285621	333921	274226	260984	277135	319306	331918	173802	216274	442493	299249	432945	355892	237094	350732	255196	232466	412983	252244	273453	209106	280317	317259	341022	249276
O75608	LYPLA1	Acyl-protein thioesterase 1	2	1	7	0.0301974	0.107328	0.029974	0.293622	62.71	1.1551	0.415969	O	I	1.05475e+06	1.14696e+06	1.16371e+06	866417	890690	1.30159e+06	1.02346e+06	1.1916e+06	1.09661e+06	889527	821056	1.14079e+06	962276	1.1883e+06	1.12255e+06	1.32091e+06	1.19062e+06	985292	927663	1.0842e+06	1.09617e+06	1.20701e+06	1.17215e+06	1.259e+06	1.42793e+06	1.17047e+06	917329
P59998	ARPC4	Actin-related protein 2/3 complex subunit 4	2	2	4.75	0.0930145	0.0423153	0.141482	0.833635	98.62	1.17479	0.416533	I	M	570328	493413	465740	594007	531666	523718	637481	564767	653497	447967	427993	466333	451072	563362	475011	511289	493530	480110	288566	491644	452093	430950	475504	478510	452763	627174	346345
P30046	DDT	D-dopachrome decarboxylase	2	2	4.75	0.0930145	0.0208626	0.362727	0.0423153	115.53	1.42517	0.180281	O	M	1.92137e+06	1.57729e+06	1.88855e+06	2.80741e+06	2.39552e+06	1.45664e+06	1.53443e+06	1.41283e+06	842617	1.96746e+06	808870	2.30407e+06	2.33722e+06	800848	1.34866e+06	1.09567e+06	890630	1.50358e+06	663483	2.78324e+06	2.22962e+06	746452	2.2528e+06	1.43065e+06	1.18427e+06	3.89254e+06	1.07768e+06
Q92506	HSD17B8	Estradiol 17-beta-dehydrogenase 8	2	2	7	0.0301974	0.726286	0.0423153	0.0208626	109.44	1.17564	0.546896	O	I	459035	453802	506443	441675	463013	416473	518782	455234	329579	502978	374726	448478	490083	434046	441287	455114	357437	551818	336579	445537	546957	537763	458854	543106	543829	624132	417461
Q8IWW8	ADHFE1	Hydroxyacid-oxoacid transhydrogenase, mitochondrial	2	1	3.46667	0.176694	0.141482	0.107328	0.401678	107.21	1.84527	0.492774	I	M	25874.2	10183.5	15484.4	38071.3	4142.4	8931.65	68390.1	9835.56	19714	39265.7	49134.8	0	0	0	36634.2	14283.3	9088.51	0	68693.6	0	0	8825.76	54697.4	13898.8	9380.51	13769.7	56079.4
O43488	AKR7A2	Aflatoxin B1 aldehyde reductase member 2	2	2	9.75	0.00763509	0.0208626	0.528612	0.0142662	114.57	1.14072	0.373781	O	M	1.79965e+06	1.70041e+06	1.8695e+06	1.72184e+06	1.469e+06	2.23698e+06	1.88671e+06	1.68373e+06	1.5432e+06	1.65236e+06	1.77816e+06	1.67529e+06	1.49282e+06	2.04212e+06	1.70652e+06	1.58532e+06	1.4272e+06	1.4929e+06	1.1992e+06	1.88041e+06	1.76322e+06	2.10129e+06	1.86049e+06	1.74209e+06	1.63447e+06	2.04008e+06	1.37545e+06
Q14118	DAG1	Dystroglycan	2	2	4.75	0.0930145	0.0587074	0.141482	0.833635	122.63	1.1759	0.219027	I	O	644350	604730	585404	798207	462162	768783	583467	609133	790969	914501	837831	671743	334674	737615	574051	705565	726162	707389	590048	462608	587473	691155	721063	464722	698828	609113	667710
P46783	RPS10	40S ribosomal protein S10	2	2	4.75	0.0930145	0.107328	0.944183	0.141482	101.42	1.26147	0.195926	O	M	555451	463737	529943	679785	508349	552424	589044	447652	623293	499612	734198	490369	439316	543226	443513	402262	583976	589500	654457	506018	385499	681547	507500	569153	698969	1.35336e+06	528773
P49257	LMAN1	Protein ERGIC-53	2	2	1.75	0.416862	0.233953	0.726286	1	90.13	1.05217	0.0639542	I	M	500846	492814	504503	319037	586462	478543	491007	629179	497892	457768	454960	386255	542832	496242	484976	553762	458665	353274	444745	463484	540981	516512	455026	546514	594406	299850	415445
P49368	CCT3	T-complex protein 1 subunit gamma	2	2	3	0.22313	0.0587074	0.624065	0.726286	171.57	1.09385	0.0826451	I	M	574636	509742	492014	748601	603016	462217	623820	435528	681414	470851	323549	638691	590887	447802	512261	359067	614077	527669	285390	569449	577981	325830	456150	530659	557557	704448	456713
P29692	EEF1D	Elongation factor 1-delta	2	2	3.25	0.196912	0.233953	0.944183	0.107328	156.72	1.09855	0.148381	O	M	1.12433e+06	1.07765e+06	1.14068e+06	1.34188e+06	1.01993e+06	1.15374e+06	1.22235e+06	883750	1.365e+06	1.29881e+06	1.218e+06	1.39576e+06	1.01969e+06	938688	1.0471e+06	987032	936109	1.31619e+06	1.07701e+06	1.2349e+06	1.021e+06	1.04169e+06	1.28812e+06	1.1177e+06	947239	1.83262e+06	1.09341e+06
P08294	SOD3	Extracellular superoxide dismutase [Cu-Zn]	2	2	3.25	0.196912	0.944183	0.293622	0.0800579	108.96	1.16936	0.128753	O	M	230246	222955	284647	222887	246391	233889	274618	173445	329256	172649	744723	254235	211692	223826	256959	168063	371609	272049	334007	305910	265424	382967	253112	215820	372513	345702	305357
Q16585	SGCB	Beta-sarcoglycan	2	2	0.25	0.882497	0.726286	1	1	170.56	1.02284	0.0514465	M	O	1.20618e+06	1.22214e+06	1.11907e+06	1.15271e+06	1.02667e+06	1.25729e+06	1.13308e+06	1.46115e+06	990871	1.40713e+06	995167	1.25971e+06	1.11238e+06	1.49149e+06	1.07531e+06	1.17183e+06	1.12945e+06	1.55331e+06	766454	1.25839e+06	952503	854956	1.33453e+06	1.19495e+06	1.24277e+06	1.30743e+06	1.20089e+06
Q9Y5Z4	HEBP2	Heme-binding protein 2	2	2	0.75	0.687289	0.183431	0.362727	0.944183	164.41	1.17127	0.175258	I	M	1.1375e+06	988790	876319	1.34075e+06	1.28271e+06	1.06005e+06	1.00795e+06	996062	880408	1.36371e+06	1.11955e+06	968574	748910	1.06353e+06	1.35506e+06	807879	993116	997555	793067	828313	933252	1.07236e+06	734566	813104	959251	2.44604e+06	711844
P41222	PTGDS	Prostaglandin-H2 D-isomerase	2	2	9.75	0.00763509	0.183431	0.0142662	0.029974	149.56	1.36879	0.483352	O	I	850750	974759	1.20722e+06	1.06483e+06	478278	754112	1.049e+06	907526	829793	541960	749052	1.28113e+06	630706	721653	1.26964e+06	970666	824805	929933	577403	1.41364e+06	845745	1.02645e+06	1.59268e+06	1.15761e+06	876188	821206	991923
P04632	CAPNS1	Calpain small subunit 1	2	2	1	0.606531	0.944183	0.362727	0.726286	121.85	1.12797	0.074548	O	M	435171	413296	431506	294414	368296	643079	486168	383897	283822	381936	349230	343207	371627	375949	490232	485465	356015	336799	268633	259756	263448	686050	469165	479109	294289	500682	462915
Q15365	PCBP1	Poly(rC)-binding protein 1	2	2	7	0.0301974	0.141482	0.944183	0.029974	144.32	1.27817	0.23969	O	M	1.01728e+06	821146	1.05189e+06	1.20967e+06	868283	1.0463e+06	1.27168e+06	690473	720987	754921	669680	1.10963e+06	765018	688670	884517	657892	623903	1.11977e+06	407754	1.146e+06	1.00301e+06	865369	1.22009e+06	1.02495e+06	585802	1.56304e+06	589435
Q9UKU7	ACAD8	Isobutyryl-CoA dehydrogenase, mitochondrial	2	2	6.25	0.0439369	0.233953	0.0423153	0.233953	151.66	1.1666	0.290117	I	O	910326	778551	771728	1.25837e+06	801964	766494	678590	1.04621e+06	821967	808800	801378	920335	688834	888063	600009	795512	906759	758633	691668	782120	618061	796126	630517	1.03182e+06	797940	681273	648575
P62714	PPP2CB	Serine/threonine-protein phosphatase 2A catalytic subunit beta isoform	2	2	3	0.22313	0.141482	0.107328	0.944183	138.35	1.10454	0.0997781	M	I	1.52999e+06	1.58802e+06	1.55507e+06	1.4458e+06	1.44897e+06	1.59586e+06	1.7839e+06	1.37544e+06	2.01081e+06	1.85467e+06	1.69076e+06	1.54981e+06	1.29894e+06	1.74967e+06	1.80889e+06	1.5328e+06	3.03027e+06	1.99175e+06	1.62471e+06	1.24252e+06	1.5908e+06	1.63675e+06	1.71358e+06	1.59168e+06	2.30681e+06	2.17025e+06	2.06847e+06
P62857	RPS28	40S ribosomal protein S28	2	2	0	1	0.528612	0.944183	0.726286	142.57	1.04156	0.0627153	M	O	1.06373e+06	1.10931e+06	1.03293e+06	1.16818e+06	917844	1.2662e+06	969371	997033	1.3331e+06	1.00732e+06	754203	1.33138e+06	1.00288e+06	1.4673e+06	877460	867504	1.22967e+06	985651	967119	1.31456e+06	1.01681e+06	996634	832804	1.00382e+06	1.26406e+06	1.00104e+06	950955
P62328	TMSB4X	Thymosin beta-4	2	2	3	0.22313	0.0587074	0.726286	0.0800579	90.83	1.17255	0.362339	I	M	2.1141e+06	1.80427e+06	2.01291e+06	2.21542e+06	2.49712e+06	2.01937e+06	1.74736e+06	2.09121e+06	1.57873e+06	1.80333e+06	2.35789e+06	2.13377e+06	1.9572e+06	1.26004e+06	1.87486e+06	1.79546e+06	1.07633e+06	1.86356e+06	1.94902e+06	2.24262e+06	2.12411e+06	1.92258e+06	1.52284e+06	2.25238e+06	1.63612e+06	2.49079e+06	1.93201e+06
P10301	RRAS	Ras-related protein R-Ras	2	1	7.75	0.0207543	0.0142662	0.107328	0.624065	103.45	2.4696	0.582529	M	I	505778	1.43702e+06	750685	462636	459330	530978	578954	496991	488204	480342	451755	555795	1.96631e+06	550362	2.79043e+06	1.3222e+06	522403	1.3038e+06	741601	508475	717217	663757	329170	1.53481e+06	513180	2.72708e+06	436757
P04114	APOB	Apolipoprotein B-100	2	2	1.75	0.416862	0.624065	0.833635	0.944183	80.22	1.04658	0.0862564	I	M	790312	711267	711803	703531	747868	727999	887894	884268	669061	710625	669160	873333	610981	645261	817489	609272	638613	988700	549693	707639	614467	618518	811883	806507	824816	857892	575422
Q9P0M6	H2AFY2	Core histone macro-H2A.2	2	2	1	0.606531	0.233953	0.624065	0.624065	122.56	1.1027	0.0921935	I	M	687644	678750	638066	658239	523771	1.07815e+06	604560	573496	879880	687058	772945	605536	448679	1.09726e+06	660973	581304	777552	676647	392019	482216	477899	960003	603432	666782	934312	970767	440313
Q9BV79	MECR	Enoyl-[acyl-carrier-protein] reductase, mitochondrial	2	2	3	0.22313	0.0800579	0.0800579	0.833635	74.92	1.05678	0.244189	O	I	1.19285e+06	1.29619e+06	1.2968e+06	1.264e+06	1.28888e+06	1.10012e+06	1.12848e+06	1.18278e+06	1.23203e+06	1.30675e+06	1.1789e+06	1.44867e+06	1.28932e+06	1.24959e+06	1.22312e+06	1.27026e+06	1.31126e+06	1.24351e+06	1.14038e+06	1.29491e+06	1.3244e+06	1.17411e+06	1.25823e+06	1.43233e+06	1.20413e+06	1.43214e+06	1.1114e+06
P31948	STIP1	Stress-induced-phosphoprotein 1	2	1	0.25	0.882497	0.944183	1	1	89.69	1.00455	0.0532161	M	I	678772	645856	625929	857850	506608	647962	672033	709408	780436	773622	580850	624125	658774	547842	530189	868350	715559	1.09187e+06	517238	552673	645825	636142	676071	618934	455126	1.24121e+06	706014
P26440	IVD	Isovaleryl-CoA dehydrogenase, mitochondrial	2	2	3.25	0.196912	0.624065	0.0800579	0.141482	117.82	1.12891	0.361029	M	O	1.86956e+06	1.95267e+06	1.69128e+06	2.08775e+06	2.02107e+06	1.62641e+06	2.022e+06	1.59056e+06	2.08064e+06	1.79353e+06	1.60676e+06	2.23274e+06	1.98896e+06	1.93065e+06	2.02009e+06	1.59089e+06	1.73117e+06	1.78683e+06	1.58202e+06	2.05974e+06	1.81676e+06	1.75318e+06	1.41936e+06	1.40738e+06	1.95534e+06	1.13691e+06	1.61749e+06
P25786	PSMA1	Proteasome subunit alpha type-1	2	1	1	0.606531	0.233953	0.944183	0.362727	86.51	1.09714	0.0999344	O	M	720905	636812	727139	889797	479234	939934	686751	608808	800202	592191	498506	674632	633568	683149	573877	618834	849392	540544	445351	1.01021e+06	527319	879923	604238	614001	633850	665131	572247
O95139	NDUFB6	NADH dehydrogenase [ubiquinone] 1 beta subcomplex subunit 6	3	3	3	0.22313	1	0.726286	0.441209	204.76	1.05445	0.0665144	M	O	4.39083e+06	3.96067e+06	3.69336e+06	4.47141e+06	4.6358e+06	4.88589e+06	4.19427e+06	3.76676e+06	2.10077e+06	4.02064e+06	1.83928e+06	3.63001e+06	4.12711e+06	4.66514e+06	3.56394e+06	3.81713e+06	2.96004e+06	4.22857e+06	3.22481e+06	3.35104e+06	3.59737e+06	4.33258e+06	3.50511e+06	3.68072e+06	3.40612e+06	2.80844e+06	3.97505e+06
A4UGR9	XIRP2	Xin actin-binding repeat-containing protein 2	2	1	0.2	0.904837	0.271899	0.799846	0.833635	62.32	2.03419	0.0637155	O	M	25094.4	12454.6	12826.3	39327.3	73118.9	0	13025.8	0	10129.4	8828.16	16408.8	18130.6	38878.3	0	1618.26	3645.77	4735.97	11213.7	21809	8923.45	40347.9	1323.49	13536.4	0	3561.79	119722	16068.2
Q9NRW1	RAB6B	Ras-related protein Rab-6B	2	1	7.75	0.0207543	0.107328	0.141482	0.183431	83.02	1.47292	0.32852	I	M	74058.9	58590.9	52561.6	50526.1	81788.2	57264.8	68925.6	111790	64213	34504.4	63656	96399.8	64097.6	30413	55158.4	46885.8	17850.5	14565.5	36271.3	47634.8	69709.1	35259.4	60030.8	50173.8	107199	14463.3	44633.6
Q6IQ22	RAB12	Ras-related protein Rab-12	2	1	1.75	0.416862	0.944183	0.0800579	0.141482	131.24	1.45002	0.329971	O	I	76350.3	65976	103597	148601	42664.7	116282	43367.8	30836.1	18402.4	82039.5	39589.5	142719	40939.8	104882	16359	24980	63025.4	85932.6	89456.7	165350	108662	77639.1	95725.9	70605.5	97727	69721.2	71165.7
P35754	GLRX	Glutaredoxin-1	2	2	6.75	0.0342181	0.624065	0.183431	0.029974	135.06	1.16775	0.312341	M	O	1.62898e+06	1.55644e+06	1.34164e+06	1.35946e+06	1.39468e+06	1.75198e+06	1.99541e+06	1.64338e+06	1.80995e+06	1.41418e+06	2.17476e+06	1.31678e+06	1.50525e+06	1.53433e+06	1.82312e+06	1.60273e+06	1.90174e+06	1.78062e+06	2.41851e+06	1.09701e+06	1.32606e+06	1.38174e+06	1.62366e+06	1.27971e+06	1.36779e+06	1.94321e+06	1.86958e+06
Q9NPJ3	ACOT13	Acyl-coenzyme A thioesterase 13	2	2	2.25	0.324652	0.107328	0.107328	0.107328	101.46	1.39787	0.373071	O	I	662433	688303	797620	768693	655103	542475	555367	790528	521328	617615	374012	729296	750461	573579	653108	735073	561594	1.19593e+06	450795	759963	595242	830147	800233	1.00252e+06	516291	1.60354e+06	636989
Q9Y3D6	FIS1	Mitochondrial fission 1 protein	2	2	0.75	0.687289	0.441209	0.362727	0.944183	114.39	1.01437	0.0505479	O	I	1.82604e+06	1.70558e+06	1.68734e+06	1.60862e+06	1.74096e+06	1.9335e+06	1.84749e+06	1.99965e+06	1.49764e+06	2.03263e+06	1.4629e+06	1.38912e+06	1.65987e+06	1.91582e+06	1.72378e+06	1.83932e+06	1.57139e+06	2.60578e+06	1.46878e+06	1.3521e+06	1.4995e+06	1.77296e+06	1.95075e+06	1.86142e+06	1.38754e+06	2.93838e+06	1.56373e+06
P10599	TXN	Thioredoxin	2	2	1.75	0.416862	0.726286	0.107328	0.441209	110.31	1.21652	0.37067	O	I	1.35915e+06	1.32375e+06	1.45521e+06	1.28643e+06	1.44489e+06	1.51747e+06	1.29426e+06	1.25269e+06	1.52596e+06	1.02697e+06	1.0215e+06	1.17298e+06	1.31919e+06	1.44765e+06	1.47541e+06	1.20349e+06	1.41739e+06	1.68145e+06	1.87964e+06	1.3552e+06	1.08966e+06	1.85207e+06	1.24192e+06	1.73722e+06	1.62241e+06	2.19828e+06	1.5187e+06
Q9UM22	EPDR1	Mammalian ependymin-related protein 1	2	2	3.25	0.196912	0.441209	0.141482	0.293622	113.09	1.20917	0.201892	I	O	1.21958e+06	974750	823303	1.2564e+06	1.27802e+06	1.11505e+06	828358	1.62007e+06	928094	1.39019e+06	1.02036e+06	1.09873e+06	580245	965033	777998	1.45174e+06	1.27385e+06	1.63747e+06	683392	646802	507851	1.00932e+06	653421	1.29912e+06	1.49889e+06	1.48661e+06	702156
P09471	GNAO1	Guanine nucleotide-binding protein G(o) subunit alpha	2	1	3	0.22313	0.233953	0.944183	0.107328	130.35	1.2738	0.185178	I	M	253512	151292	210475	296763	269902	204582	279777	216534	90300.9	89097.1	115393	188326	127336	137475	164176	139148	204538	165326	100198	206821	172229	167276	275085	230961	128678	155279	214879
Q04837	SSBP1	Single-stranded DNA-binding protein, mitochondrial	2	2	7	0.0301974	0.0142662	0.141482	0.726286	213.7	1.21734	0.616115	M	I	877513	1.08587e+06	1.17722e+06	795360	936291	837522	882207	936184	801698	1.26015e+06	1.14221e+06	1.07142e+06	1.07488e+06	1.17188e+06	1.00958e+06	1.10158e+06	1.08243e+06	1.49394e+06	1.23591e+06	1.05087e+06	1.13653e+06	1.23462e+06	1.08876e+06	1.37534e+06	970176	1.17246e+06	786336
P46781	RPS9	40S ribosomal protein S9	2	2	1.75	0.416862	0.944183	0.944183	0.362727	102.45	1.13135	0.108431	O	M	350339	382433	345807	327393	343141	347050	373516	360593	394674	307615	455679	312724	315130	498016	421844	364449	462825	145508	384080	307832	264322	447154	353421	356305	473431	724963	358661
Q8WX93	PALLD	Palladin	2	2	0.25	0.882497	0.944183	1	0.944183	91.19	1.02327	0.050594	O	I	386375	391887	407017	436970	345937	356049	387462	405459	417258	303949	436369	432311	438934	277158	376959	434075	371346	440593	342103	397538	435531	312149	472766	417098	327067	526534	272671
P52758	RIDA	2-iminobutanoate/2-iminopropanoate deaminase	2	2	5.25	0.0724398	0.441209	0.0142662	0.183431	77.03	1.53411	0.505757	O	I	606449	655832	1.09607e+06	534064	519245	576304	731022	671608	708577	618308	587992	443763	681515	529554	806085	818245	599122	819663	541997	743098	680154	917508	2.42762e+06	711968	777184	635303	696593
Q07020	RPL18	60S ribosomal protein L18	2	2	3.25	0.196912	0.141482	0.441209	0.944183	157.87	1.09782	0.207119	I	M	794646	713946	755303	858120	680178	835698	868520	730714	773095	741962	1.1353e+06	699264	656493	794086	708723	711166	696445	923565	843679	657062	650842	922098	730271	816241	725787	814250	793581
Q15084	PDIA6	Protein disulfide-isomerase A6	2	2	1.75	0.416862	0.624065	0.362727	0.528612	211.55	1.20487	0.164858	O	I	2.2058e+06	2.18067e+06	2.30585e+06	2.62521e+06	2.27919e+06	2.32587e+06	2.07659e+06	1.72216e+06	3.07043e+06	2.10048e+06	2.04101e+06	2.48339e+06	2.0464e+06	2.07486e+06	2.15677e+06	2.14192e+06	3.18931e+06	2.71049e+06	2.2162e+06	2.72908e+06	1.96243e+06	2.37333e+06	2.10602e+06	2.35837e+06	2.88373e+06	5.51127e+06	2.05378e+06
P02765	AHSG	Alpha-2-HS-glycoprotein	2	2	2.25	0.324652	0.726286	0.362727	0.183431	103.07	1.22937	0.154391	O	M	713207	629428	880687	459868	622950	867537	1.144e+06	471682	400138	714505	1.66787e+06	617449	532845	765097	803286	428462	602981	892328	1.44962e+06	852210	707566	1.57981e+06	800361	463488	801556	1.23202e+06	1.05238e+06
P07910	HNRNPC	Heterogeneous nuclear ribonucleoproteins C1/C2	2	2	5.25	0.0724398	0.0587074	0.233953	0.441209	104.1	1.23762	0.24376	I	M	372513	284324	285188	414738	331962	319337	446095	350434	203110	342958	286570	378791	252188	300294	244267	246080	160684	398624	196805	399664	209154	178153	288376	350593	202220	441407	287651
P17987	TCP1	T-complex protein 1 subunit alpha	2	2	1.75	0.416862	0.183431	0.944183	0.528612	78.15	1.17267	0.128046	I	M	1.64636e+06	1.71399e+06	1.54006e+06	1.43346e+06	1.73192e+06	1.94671e+06	1.70346e+06	1.41622e+06	1.33076e+06	1.88313e+06	966147	2.79656e+06	1.2761e+06	1.42018e+06	1.71036e+06	1.36673e+06	710461	501073	802766	2.8597e+06	1.95172e+06	791236	511277	1.58634e+06	1.98187e+06	1.96874e+06	536955
Q9HBL0	TNS1	Tensin-1	2	2	0.75	0.687289	0.624065	0.624065	0.944183	89.33	1.07738	0.079385	O	I	1.41969e+06	1.35694e+06	1.36399e+06	1.76786e+06	1.20959e+06	1.67128e+06	1.38148e+06	1.06824e+06	1.24256e+06	1.39241e+06	951816	1.54781e+06	1.64512e+06	1.11034e+06	1.26634e+06	1.21509e+06	1.28058e+06	1.66174e+06	1.21108e+06	1.44463e+06	1.63537e+06	1.59176e+06	1.04682e+06	1.10136e+06	1.29074e+06	2.18166e+06	1.21975e+06
Q9NRX4	PHPT1	14 kDa phosphohistidine phosphatase	2	2	1	0.606531	0.528612	0.183431	0.183431	258.47	1.76846	0.248019	O	I	3.51339e+06	3.62552e+06	4.42319e+06	4.14107e+06	3.57227e+06	2.99503e+06	2.75877e+06	4.0998e+06	4.58801e+06	3.5476e+06	2.62973e+06	3.00621e+06	2.90766e+06	3.51219e+06	4.48494e+06	4.21659e+06	3.68939e+06	6.21548e+06	3.72321e+06	4.32141e+06	3.46861e+06	4.8856e+06	3.71938e+06	5.72096e+06	3.42561e+06	2.1985e+07	2.57807e+06
Q5XKP0	MICOS13	MICOS complex subunit MIC13	2	2	7.75	0.0207543	0.029974	0.528612	0.0423153	100.6	1.35456	0.248444	M	O	495637	544921	373143	431528	553401	370893	489268	633097	236757	652771	161417	510647	557732	501861	560756	593610	471036	738449	237366	337524	458876	209510	397663	462142	432145	433214	348500
O00571	DDX3X	ATP-dependent RNA helicase DDX3X	2	1	2	0.367879	0.280713	0.583882	0.787406	79.32	7.96168	0.0611816	O	I	815.632	1589.41	2149.14	0	0	2050.19	0	2027.98	0	5353.73	6423.55	0	0	0	4224.88	3722.16	0	70557.6	6834.12	0	0	6717.53	0	4028.16	0	115490	0
P09417	QDPR	Dihydropteridine reductase	2	2	0.75	0.687289	0.528612	0.624065	0.233953	103.89	1.08537	0.106765	M	O	461803	454458	418625	377946	428447	450202	450153	602267	396574	535753	431029	342764	394255	533875	413143	588252	477743	569024	572241	236607	398624	455174	422258	580461	336151	626065	529894
Q03135	CAV1	Caveolin-1	2	2	1.75	0.416862	0.528612	0.441209	0.441209	212.96	1.15347	0.0869586	M	I	3.63189e+06	3.80252e+06	3.33184e+06	3.12672e+06	3.00079e+06	3.95249e+06	3.79314e+06	4.2863e+06	4.78264e+06	4.29658e+06	4.54234e+06	2.18624e+06	2.89082e+06	4.41863e+06	3.74014e+06	5.7768e+06	3.23193e+06	7.60069e+06	6.81325e+06	2.23326e+06	2.68276e+06	4.34598e+06	3.44261e+06	3.95461e+06	3.61705e+06	8.18802e+06	3.457e+06
Q92629	SGCD	Delta-sarcoglycan	2	2	3.25	0.196912	0.0587074	0.183431	0.726286	184.19	1.14207	0.138565	O	I	666388	735579	707440	800185	537412	852877	567513	573951	518813	688178	477665	711021	618822	964228	663356	720466	616253	993538	418317	848572	483631	704132	752205	748661	616111	1.06749e+06	508501
P62851	RPS25	40S ribosomal protein S25	2	2	0.25	0.882497	0.362727	0.944183	0.624065	137.3	1.05782	0.0825756	O	M	813968	737191	760979	909837	661913	931749	928506	637836	965173	732763	623048	793087	703004	845865	762243	581757	975607	979600	472832	647875	669336	828146	786226	873311	858151	1.11419e+06	690255
Q15008	PSMD6	26S proteasome non-ATPase regulatory subunit 6	2	2	4.75	0.0930145	0.0800579	0.362727	0.833635	106.77	1.18424	0.296973	I	O	155414	138791	121273	159032	167085	137224	168252	145478	218781	122473	158023	147408	139350	131816	136391	138990	145412	109061	184753	79862.6	119173	94627.4	110203	202498	174467	170414	126537
Q5VWZ2	LYPLAL1	Lysophospholipase-like protein 1	2	2	5.25	0.0724398	0.944183	0.183431	0.0423153	122.32	1.10134	0.180576	M	O	408414	428839	393314	380325	416313	355693	382486	507252	444624	450472	532162	456991	371010	368712	409195	538285	548620	366972	447366	433517	364760	271135	351496	545660	424033	350170	443657
P14868	DARS1	Aspartate--tRNA ligase, cytoplasmic	2	2	6.75	0.0342181	0.624065	0.0423153	0.0208626	80.7	1.16583	0.624706	O	I	715810	693556	788042	699831	592618	780154	706732	799717	760583	698235	676653	649936	730347	714460	661808	711229	928481	822844	711933	642387	826019	808467	808520	854818	945665	981821	794437
P61803	DAD1	Dolichyl-diphosphooligosaccharide--protein glycosyltransferase subunit DAD1	2	2	3	0.22313	0.0800579	0.528612	0.362727	134.13	1.13896	0.181645	I	M	854361	745881	784465	1.00071e+06	970473	804213	753646	742761	604717	782948	554765	1.04902e+06	789049	559129	670760	661445	387009	764553	575120	757148	865722	778484	777904	743066	765872	791623	470874
P25787	PSMA2	Proteasome subunit alpha type-2	2	2	1	0.606531	0.528612	0.833635	1	134.92	1.09372	0.11276	I	M	739504	635325	615049	931922	684044	695922	783232	602398	837125	886909	629955	456681	549104	690310	792773	687758	787407	664492	904458	517058	607422	628759	593534	728470	833488	1.11974e+06	761374
P25398	RPS12	40S ribosomal protein S12	3	3	3.25	0.196912	0.528612	0.528612	0.141482	209.84	1.09497	0.11011	M	O	739945	730096	720220	773540	901906	852979	552830	618470	911291	939879	710832	607195	755133	852463	733926	701765	865844	1.16179e+06	875149	568998	670668	797021	727864	836550	851976	691984	839833
Q9NTG7	SIRT3	NAD-dependent protein deacetylase sirtuin-3, mitochondrial	2	2	0	1	1	0.726286	0.944183	143.73	1.42173	0.142397	O	M	175655	201250	192279	153902	214218	167542	135570	207042	127941	206488	251577	232924	242612	117347	255638	157730	247436	89667.6	82122.4	292279	162314	115310	189669	201824	130571	750711	183970
Q9UJ70	NAGK	N-acetyl-D-glucosamine kinase	2	2	0.25	0.882497	0.833635	0.726286	0.624065	97.51	1.03909	0.0540772	I	M	133275	125680	125263	208514	118135	155426	117738	66559.9	134726	105980	106704	195077	120430	75911.2	119168	117812	119358	160213	67680.1	181611	112657	110866	130074	91107.6	133621	179603	60817
P50570;Q9UQ16	DNM2	Dynamin-2	2	2	1.75	0.416862	0.624065	0.233953	0.833635	92.3	1.0474	0.0574282	O	M	144670	138348	132714	140467	141413	139934	164988	136549	160462	133514	178292	155148	152639	128568	137109	118278	159653	209051	110059	128242	132366	118016	145969	138975	154272	286540	121611
P14314	PRKCSH	Glucosidase 2 subunit beta	2	2	7	0.0301974	0.726286	0.107328	0.0208626	79.61	1.25667	0.251129	O	M	247688	245207	297517	263372	166487	262855	235901	309827	275221	241733	101570	253753	216294	167790	229397	358799	178125	203948	147529	298426	247988	322699	266533	351941	198112	354281	166271
Q9NP74	PALMD	Palmdelphin	2	2	0.25	0.882497	0.944183	0.726286	0.726286	131.77	1.19268	0.0517595	O	M	357756	265117	413426	606326	175684	233542	379896	393333	407064	38932.8	308148	188029	191277	279246	373634	293402	152321	402974	422621	151338	850217	266234	439825	359517	72737.4	99681.7	507802
Q9H0R4	HDHD2	Haloacid dehalogenase-like hydrolase domain-containing protein 2	2	2	7	0.0301974	0.0800579	0.183431	0.833635	94.69	1.12729	0.190615	I	M	238359	203723	198340	221701	262309	210817	246966	250001	213673	173549	161623	210212	196242	176600	204923	230638	194387	213397	117692	213146	183052	192400	166445	236654	178073	265115	132733
Q8NFV4	ABHD11	Protein ABHD11	2	2	1.75	0.416862	0.233953	0.944183	0.528612	71.47	1.21739	0.0948951	O	I	164290	181623	155344	96463.9	267728	119219	102254	235786	188692	110382	180652	114225	307901	173314	142947	169729	220788	167580	163470	87959.3	274873	123898	101880	188108	178638	425857	202820
P12956	XRCC6	X-ray repair cross-complementing protein 6	2	2	1.75	0.416862	0.141482	0.0800579	0.944183	98.46	1.24027	0.374956	I	M	500352	382072	407378	507213	553303	555761	554086	331398	551632	343242	324487	452698	343012	351616	396354	366682	326893	433531	329462	388168	399118	509728	354607	385268	407776	401571	204031
Q9Y2R9	MRPS7	28S ribosomal protein S7, mitochondrial	2	2	0.25	0.882497	0.293622	0.293622	1	96.94	1.11001	0.124684	O	I	291491	328084	297176	281379	272108	399148	320398	184421	260882	256121	322093	277580	326993	443779	301949	290116	231546	226278	361728	320343	272410	387494	250238	255393	306328	435052	321936
Q96S97	MYADM	Myeloid-associated differentiation marker	2	2	4.75	0.0930145	0.183431	0.624065	0.0423153	157.53	1.35885	0.349359	O	M	290151	216574	307109	243105	325489	244025	306517	331620	345591	242507	232365	192739	175556	223280	246878	244417	327568	411543	191006	273530	262026	221054	283768	495166	298884	643427	257496
Q04828	AKR1C1	Aldo-keto reductase family 1 member C1	2	2	2.25	0.324652	0.0800579	0.726286	0.107328	86.83	1.24955	0.281364	I	M	127777	101442	122652	127994	186941	74784.5	152980	96184.2	129787	108205	172826	96321.2	116102	58936.3	112903	122946	75650.7	128484	128723	90032.4	108317	95969.7	141007	177933	127608	120114	154169
P51148	RAB5C	Ras-related protein Rab-5C	2	2	1	0.606531	0.293622	0.726286	0.183431	100.99	1.11993	0.138197	M	O	241352	259240	224835	171275	272735	242560	222257	297934	184520	159765	173510	203827	220110	303062	306066	263133	215403	256072	152728	215833	204507	275542	180283	248009	142602	283136	164836
Q5VWP3	MLIP	Muscular LMNA-interacting protein	2	2	2.25	0.324652	0.233953	0.233953	0.441209	105.59	1.50628	0.0680748	O	I	137950	175942	225793	299106	153336	117510	93147.8	26650.8	78537.8	48690	178031	383605	229558	96564.5	137951	32033.1	113012	180729	76337.1	567916	296575	12836.3	189208	62429.6	56119.1	195326	118355
P31939	ATIC	Bifunctional purine biosynthesis protein PURH	2	2	4	0.135335	0.362727	0.293622	0.528612	112.71	1.12898	0.101567	M	I	260366	254240	275424	497057	178211	188284	173041	265235	253801	89948.4	179784	359425	238368	118463	258204	296737	343896	247527	198177	344696	234475	151308	228001	418637	255471	127649	180046
P20810	CAST	Calpastatin	2	2	9.25	0.00980366	0.0142662	0.0423153	0.726286	164.9	1.26392	0.56765	I	M	684546	523103	560008	725730	840169	631120	643891	581823	797752	622303	514118	320812	619197	540974	580604	553926	729462	411459	481884	563938	533744	592796	456144	653416	649900	614114	419104
P01019	AGT	Angiotensinogen	2	2	6.25	0.0439369	0.183431	0.107328	0.029974	147.92	1.34797	0.30695	O	M	650991	549831	675115	572115	594384	646763	816564	625128	556397	622760	1.23353e+06	680347	413060	592751	573660	489337	783705	478939	963542	705874	626870	917501	689950	435381	975148	872782	1.48309e+06
Q9UL25	RAB21	Ras-related protein Rab-21	2	2	0.25	0.882497	0.944183	0.293622	0.726286	88.74	1.12875	0.0896658	M	O	321200	297584	300130	284079	286498	346071	406850	282501	284168	276358	154610	289718	257902	310350	319149	310803	163336	504292	264966	218669	288815	313731	335145	344291	212764	238094	192921
P25311	AZGP1	Zinc-alpha-2-glycoprotein	2	2	0.75	0.687289	0.726286	0.624065	0.293622	82.04	1.09268	0.102237	O	M	554501	526743	584439	503328	549373	550704	674697	494406	500864	706292	848622	626444	376993	593476	493239	543562	591909	567746	875577	509514	456082	778082	504588	673929	802523	668982	707979
Q3ZCQ8	TIMM50	Mitochondrial import inner membrane translocase subunit TIM50	2	2	1.75	0.416862	0.944183	0.362727	0.293622	92.56	1.11412	0.116256	O	M	181798	163421	173441	210032	187897	130741	169467	210855	129205	135573	109095	169162	181558	141017	162361	163006	87487.9	177310	170457	156306	144910	142362	189505	234123	129445	231738	166889
Q9BRX8	PRXL2A	Peroxiredoxin-like 2A	2	2	1.75	0.416862	0.0800579	0.141482	0.944183	128.81	1.15568	0.435637	M	I	293137	313023	307835	334437	314079	314492	230741	271937	258772	278617	171276	317799	274892	343251	297740	331435	284020	319826	343898	321736	266178	300792	257039	393429	308813	388999	274112
P82650	MRPS22	28S ribosomal protein S22, mitochondrial	2	2	0.25	0.882497	0.944183	0.624065	0.833635	89.63	1.02608	0.0513878	O	M	132629	118693	130677	107670	103008	174141	194822	83503.1	148268	163115	253289	78555.8	95412.8	181972	113929	123595	141754	247775	232143	83266	95250.4	194401	179069	101399	133937	186022	273482
O43776	NARS1	Asparagine--tRNA ligase, cytoplasmic	2	2	4	0.135335	0.441209	0.183431	0.0800579	89.31	1.15346	0.3357	M	O	517269	518238	463281	472621	690261	537077	404795	481591	547475	422740	423914	505619	589517	413140	564110	518804	636680	533572	467919	565238	491257	431518	392758	435637	511855	381196	457229
Q13561	DCTN2	Dynactin subunit 2	2	2	3	0.22313	0.624065	0.362727	0.183431	147.04	1.13104	0.0936865	O	M	566107	560102	599966	691460	672783	386454	515848	563991	368296	428872	361402	739227	711282	302930	431787	615286	312694	510622	315350	587943	713850	471113	559094	667829	378926	807124	269491
O95674	CDS2	Phosphatidate cytidylyltransferase 2	2	2	0.75	0.687289	0.726286	0.944183	0.441209	119.77	1.06605	0.052575	M	O	1.07469e+06	1.13339e+06	1.01957e+06	1.24868e+06	1.3405e+06	945407	727587	1.11128e+06	443316	1.08259e+06	239539	1.41095e+06	1.70943e+06	820626	831919	894033	401813	1.03966e+06	326266	1.36664e+06	1.33044e+06	645521	686766	1.0685e+06	347446	1.15566e+06	373069
Q9Y6C2	EMILIN1	EMILIN-1	2	2	1	0.606531	0.183431	0.726286	0.362727	107.98	1.23341	0.229487	I	M	146286	135851	148278	153374	166675	153946	160291	97146	121012	141487	123250	173444	109653	163087	111543	121530	101036	57848.4	67621.6	149679	138992	158154	130959	163608	49804	200239	106301
Q96CX2	KCTD12	BTB/POZ domain-containing protein KCTD12	2	2	1.75	0.416862	1	0.528612	0.141482	117.64	1.27868	0.0908125	O	I	274937	243719	315870	260261	267662	352920	345501	148341	127986	217748	347007	227394	276044	339669	179561	195928	176125	482952	198397	244660	272369	624149	223877	214294	188418	726077	149730
Q92499	DDX1	ATP-dependent RNA helicase DDX1	2	2	1	0.606531	0.233953	0.624065	0.624065	103.65	1.1098	0.146906	M	I	426409	453157	401132	399953	557023	373623	328642	472801	426852	258696	382097	499461	492521	391256	474261	408285	355238	336392	593592	407226	476275	338572	331509	452081	480645	483444	427486
P31943	HNRNPH1	Heterogeneous nuclear ribonucleoprotein H	2	2	1	0.606531	0.293622	0.0800579	1	100.52	1.23608	0.16166	I	O	147959	114505	129769	178563	85463.4	148459	156632	170676	253075	228019	213111	76968	103504	155965	122596	113490	266988	249405	167644	149247	111409	115104	108828	164257	76802.2	228547	205923
Q9UBW8	COPS7A	COP9 signalosome complex subunit 7a	2	2	1	0.606531	0.833635	0.107328	0.944183	121.96	1.10354	0.106665	O	I	329445	345588	365946	422640	338304	368651	286061	231570	501918	274837	299700	419217	322468	324032	397676	264545	364435	569441	308494	417902	346898	388659	332006	344267	602476	301903	271581
Q8IW45	NAXD	ATP-dependent (S)-NAD(P)H-hydrate dehydratase	2	1	3	0.22313	0.528612	0.833635	0.233953	94.3	1.10114	0.0630806	M	O	93842.4	109487	102748	61314.4	84829.9	100192	93220.4	129655	112153	91364.5	59981.8	95663	87085.8	118140	97317.3	149228	92911.6	96373.8	18027.3	81226.7	74368.2	112617	87296.1	158234	59413.5	51741.9	60525.8
O75396	SEC22B	Vesicle-trafficking protein SEC22b	2	2	1.75	0.416862	0.141482	0.293622	0.726286	143.15	1.18182	0.254809	I	O	585021	492964	558444	654930	522607	648308	480130	619131	757030	537869	645135	384731	593285	539034	338040	609731	688368	563089	589737	257065	569181	734748	612456	618771	481627	426773	416014
Q8TB22	SPATA20	Spermatogenesis-associated protein 20	2	2	2.25	0.324652	0.833635	0.362727	0.441209	154.05	1.13118	0.0733405	O	I	146336	155549	167789	265620	142594	42316	181330	99819.2	130332	164189	304704	181994	115529	51233.8	250048	178941	177234	199868	228122	226371	173348	49513.7	189541	200170	136602	284957	244986
Q6PCB7	SLC27A1	Long-chain fatty acid transport protein 1	2	2	5.25	0.0724398	0.441209	0.0142662	0.441209	86.95	1.3406	0.241542	O	I	103163	113739	123758	109363	119432	65840.8	86760.6	134419	104388	117000	106038	173566	116662	63009.7	123281	92175.6	171894	153152	96875.7	123354	155801	70859.6	106305	162470	142543	253365	115748
Q07960	ARHGAP1	Rho GTPase-activating protein 1	2	2	4	0.135335	0.293622	0.029974	0.183431	116.99	1.24921	0.425462	I	O	640414	599877	505615	575427	814061	521027	618368	673187	731754	614918	580551	391635	634844	476593	732108	764207	631742	642562	477023	465787	641025	368282	341358	711624	633092	581315	363536
P39656	DDOST	Dolichyl-diphosphooligosaccharide--protein glycosyltransferase 48 kDa subunit	2	2	5.25	0.0724398	0.833635	0.183431	0.029974	106.44	1.25479	0.269847	O	I	186831	165622	192944	183544	186929	174164	199360	190158	160956	204635	122837	161440	143349	187522	169306	166491	215185	311378	94670.9	205454	151959	236783	152460	218062	297013	356670	166642
P11586	MTHFD1	C-1-tetrahydrofolate synthase, cytoplasmic	2	2	0.75	0.687289	0.624065	0.944183	0.726286	76.25	1.06155	0.0796093	M	I	325203	300999	276792	453937	252135	281738	319113	319092	210192	282349	248062	394434	243333	284566	364367	218295	368922	350293	288073	327266	254702	215764	287066	299161	289293	429399	264408
O75155	CAND2	Cullin-associated NEDD8-dissociated protein 2	2	2	0	1	0.944183	0.528612	0.362727	102.8	1.09694	0.10365	M	O	1.57572e+06	1.4209e+06	1.28899e+06	1.04034e+06	1.76865e+06	1.07643e+06	1.9855e+06	2.00767e+06	1.91626e+06	1.10329e+06	962305	1.10127e+06	1.48353e+06	1.58365e+06	1.29583e+06	1.64022e+06	1.69807e+06	1.58795e+06	1.57851e+06	1.17705e+06	993199	1.26259e+06	1.30175e+06	1.71033e+06	1.60955e+06	1.86716e+06	989691
Q9UFN0	NIPSNAP3A	Protein NipSnap homolog 3A	2	1	0.75	0.687289	0.833635	0.833635	0.441209	112.7	1.06969	0.0505089	I	M	121576	121393	132796	81686.3	111134	103220	78562.9	233279	165907	73650.6	70655.2	102487	108560	105879	110615	179422	85397.5	79551.2	86372.4	150021	143859	66100.2	114263	189737	86274.5	46084.4	104980
P08603	CFH	Complement factor H	3	3	1	0.606531	0.726286	0.726286	0.726286	131.18	1.07126	0.0629314	O	M	1.2283e+06	1.19284e+06	1.25716e+06	1.00093e+06	1.41872e+06	1.29683e+06	1.32659e+06	1.09847e+06	1.20709e+06	1.15646e+06	1.21782e+06	1.38555e+06	1.15187e+06	1.02334e+06	1.31548e+06	1.08795e+06	1.29262e+06	999802	1.29728e+06	1.43027e+06	1.18476e+06	1.65436e+06	1.06977e+06	946649	1.95023e+06	1.12248e+06	876168
Q15435	PPP1R7	Protein phosphatase 1 regulatory subunit 7	2	2	3.25	0.196912	0.624065	0.0800579	0.528612	101.79	1.09889	0.149341	O	I	662785	648203	685223	623083	530260	746928	727269	686386	644797	468231	433491	711949	500669	592993	629792	805612	718839	494487	620962	672989	541076	666840	749922	795290	650775	734409	529812
P50991	CCT4	T-complex protein 1 subunit delta	2	2	0.25	0.882497	0.944183	0.944183	0.528612	137.67	1.10073	0.0754322	O	M	436327	380657	401759	449801	406970	377408	573613	373843	544440	276716	310763	459394	539090	288733	352760	263310	544773	485191	368777	529208	385006	245223	428605	420753	442429	793648	389758
P61163	ACTR1A	Alpha-centractin	2	2	1.75	0.416862	0.293622	0.0423153	0.362727	125.21	1.20749	0.247326	O	I	1.21645e+06	1.17001e+06	1.28499e+06	1.48542e+06	1.29372e+06	940020	1.12703e+06	1.23608e+06	1.0878e+06	1.03896e+06	873122	1.20725e+06	1.27561e+06	830728	1.17153e+06	1.36493e+06	1.28672e+06	1.89015e+06	1.23168e+06	1.3955e+06	1.18438e+06	1.08553e+06	1.41223e+06	1.3473e+06	1.19953e+06	2.30291e+06	1.03923e+06
Q12988	HSPB3	Heat shock protein beta-3	2	2	1	0.606531	0.0587074	0.441209	0.726286	128.8	1.3906	0.34551	I	M	485159	426753	456014	615221	544166	492671	420263	353474	570440	562979	1.01514e+06	734863	357689	316022	435018	290174	238629	414559	502521	628809	628258	495686	264542	262776	265464	762018	293730
P23284	PPIB	Peptidyl-prolyl cis-trans isomerase B	2	2	0.25	0.882497	0.528612	0.833635	0.944183	126.81	1.0395	0.0706187	M	I	385583	406154	374306	344046	470675	420806	356257	336130	464711	323490	442507	395754	361074	486322	341451	446169	463310	385301	404018	334585	395369	322103	343866	475609	467452	516390	377028
Q6ZP82	CCDC141	Coiled-coil domain-containing protein 141	2	2	3.25	0.196912	0.528612	0.528612	0.624065	127.97	1.2142	0.0539151	O	M	199818	161375	147312	183624	211401	222335	262648	119080	202642	111786	197321	183070	135738	196565	193504	97998.1	262479	176448	212341	158996	207737	192029	105766	72033.6	247009	591627	195276
P62081	RPS7	40S ribosomal protein S7	2	1	2.25	0.324652	0.726286	0.107328	0.293622	101.33	2.1091	0.2876	I	O	48176.5	41832.8	31350.9	33012.4	24114.8	35738.3	29410.7	118606	63658.4	175340	185087	33404.2	51114.1	48970.7	42711.2	32964	86531.3	138862	36115.5	43023.3	25412.3	25497	37689.4	25132.6	43762.2	34136.6	80631.7
O75439	PMPCB	Mitochondrial-processing peptidase subunit beta	2	2	0.75	0.687289	0.624065	0.833635	0.528612	79.31	1.05526	0.0912699	M	O	415555	460243	423803	376209	330199	458712	433759	478898	565757	411956	513361	434268	412186	442802	419072	592887	506429	436079	452396	292059	387514	437597	431094	570754	384877	493370	505301
P51991	HNRNPA3	Heterogeneous nuclear ribonucleoprotein A3	2	1	2.15385	0.340642	0.105645	0.554113	0.075927	137.28	2.41589	0.23773	O	M	39046.4	25943	49332	65903.7	51117.8	58015.2	0	20195.1	0	40902	0	76782.6	33790.6	19142	0	0	0	0	0	96284.5	25406.8	0	84916.7	40052	0	36457.8	30259.8
Q14980	NUMA1	Nuclear mitotic apparatus protein 1	2	1	9.74194	0.00766594	0.0208626	0.0142662	0.446873	66.1	3.61827	0.390329	I	M	12576.3	3560.06	4763.74	18392.6	16820.7	10186.4	5931.55	11550	4592.67	9769.03	6145.4	1962.94	3903.17	7427.32	1699.9	2806.98	5246.18	0	0	2660.88	6901.68	0	5207.99	9048.15	3959.84	0	4869.43
P12694	BCKDHA	2-oxoisovalerate dehydrogenase subunit alpha, mitochondrial	3	3	2.25	0.324652	1	0.528612	0.0587074	153.37	1.10051	0.120593	M	O	1.47754e+06	1.3254e+06	1.23701e+06	1.46355e+06	1.29488e+06	1.22072e+06	1.38576e+06	2.02277e+06	1.17751e+06	1.24586e+06	765963	1.30785e+06	1.19701e+06	1.41691e+06	1.02726e+06	1.67797e+06	1.44672e+06	1.4743e+06	1.10209e+06	1.48032e+06	1.03928e+06	1.1632e+06	835640	1.66662e+06	1.26015e+06	1.35418e+06	878004
Q32MK0	MYLK3	Myosin light chain kinase 3	2	2	1	0.606531	0.362727	0.441209	0.107328	96.54	1.37053	0.101296	O	M	382280	293255	397000	498301	258993	297155	585317	271632	135582	248264	111025	290292	259019	205142	520513	191307	151349	517701	88831.7	493741	228323	326865	752662	183411	137558	763224	162489
Q6P587	FAHD1	Acylpyruvase FAHD1, mitochondrial	2	2	0	1	0.293622	0.944183	0.726286	137.91	1.10245	0.107557	M	O	524613	543435	539553	468690	534819	469729	453496	696330	326148	467904	374947	575553	688225	396187	401144	656068	284862	550586	535601	437290	376945	510765	472946	899819	260345	185771	564428
P19338	NCL	Nucleolin	2	2	0.25	0.882497	0.833635	0.528612	0.726286	77.61	1.12909	0.0777129	O	M	342254	404040	372555	319974	338972	337644	366977	347699	397388	396250	314051	584838	292350	314866	467070	361078	173373	252033	320556	419469	417717	535923	135323	354341	389906	576881	293689
P02774	GC	Vitamin D-binding protein	2	2	4	0.135335	0.528612	0.441209	0.0208626	86.97	1.32462	0.113374	O	M	140598	114280	151738	55552.8	72075.6	161829	266031	147502	153505	292854	262214	75836.5	49592.6	223133	135758	87080.7	254034	286434	100865	58948.9	123781	303912	152990	119061	279629	401929	166155
O60493	SNX3	Sorting nexin-3	2	2	3	0.22313	0.0587074	0.233953	0.726286	91.32	1.16236	0.172331	I	M	297447	275194	276751	245583	295051	321437	375447	249719	288312	204832	195963	245297	279471	267587	288759	294855	188625	123542	184209	210477	256928	364212	273596	278542	244805	215667	160874
P18621	RPL17	60S ribosomal protein L17	2	2	1.75	0.416862	0.624065	0.0800579	0.141482	96.77	1.2449	0.439455	I	O	153561	147294	124698	137093	152240	157538	177274	143658	157004	175245	217327	85423.7	174197	189610	157521	129718	183757	200823	195595	121824	127069	109227	118159	147208	186500	85917	162319
P04217	A1BG	Alpha-1B-glycoprotein	2	2	0.25	0.882497	0.624065	0.233953	0.441209	81.48	1.27486	0.159701	O	M	190366	125892	228208	207442	89317.4	228004	214320	212744	238715	95623.9	255126	227986	53342.1	126996	104427	116710	226468	338423	323392	196668	120521	416015	303383	104452	293718	276223	223937
P49590	HARS2	Histidine--tRNA ligase, mitochondrial	2	1	3.25	0.196912	0.183431	0.944183	0.107328	96.69	1.7514	0.21584	M	O	28040.4	37226.1	26522.9	33775.1	9019.59	19211.6	8921.95	69273.7	28913.8	24023.6	23978.4	2735.62	54201.9	22405.7	53503.3	53284.1	44010.4	46298.4	55252.9	14308.8	49333.1	44920.8	23696.2	355.539	6455.91	26295	24021.8
Q9NTK5	OLA1	Obg-like ATPase 1	2	2	2.25	0.324652	0.624065	0.362727	0.183431	178.32	1.20129	0.141776	O	M	748522	720349	738683	915640	611588	754565	777701	683116	491571	703721	473879	558006	618384	895660	809280	720418	522863	786290	391101	648659	645564	719214	890088	789890	476086	1.57692e+06	622833
Q86YB7	ECHDC2	Enoyl-CoA hydratase domain-containing protein 2, mitochondrial	2	1	12.25	0.00218749	0.029974	0.0142662	0.029974	123.14	1.53536	0.278229	O	I	312516	351150	454003	273159	257205	430938	269508	331770	92294.2	296986	99415.2	247485	266914	479910	376508	384932	158210	343682	183558	391550	311598	739865	392710	434293	123372	524237	231829
Q8WUM4	PDCD6IP	Programmed cell death 6-interacting protein	2	2	4	0.135335	0.183431	0.362727	0.528612	147.11	1.18163	0.18223	I	M	737145	680551	721400	858338	927435	532960	914924	452066	718948	828002	869650	828953	1.01893e+06	414115	568298	572466	423958	771372	566249	726102	1.07936e+06	424241	669953	707345	616015	364582	643232
Q9UNZ2	NSFL1C	NSFL1 cofactor p47	2	2	0.25	0.882497	0.528612	0.362727	0.624065	112.75	1.10428	0.0641123	I	O	470626	390653	382548	547603	452447	457029	529301	366747	396742	228290	176393	560981	451961	269947	403025	267352	370228	364278	214250	380746	466396	429023	385437	251139	419394	342455	182076
O15173	PGRMC2	Membrane-associated progesterone receptor component 2	2	2	0.25	0.882497	0.726286	0.833635	0.944183	115.65	1.04796	0.0570206	O	I	657570	640082	621140	684395	620403	597345	628243	757465	437703	654651	453559	640090	738941	567293	512543	741542	607137	796859	425442	717060	695311	490147	598851	604331	642040	956861	360996
P68402	PAFAH1B2	Platelet-activating factor acetylhydrolase IB subunit beta	2	2	0	1	0.362727	0.833635	0.944183	117.08	1.05112	0.0882872	I	M	749205	692653	659600	757786	772063	759448	688065	768663	632157	674247	632158	685466	789267	652181	537586	798762	724098	687490	533265	674437	711887	442583	697023	772069	724497	896886	619605
P30626	SRI	Sorcin	2	2	1.75	0.416862	0.624065	0.293622	0.183431	74.15	1.26516	0.108745	O	I	490460	469213	550776	374204	532819	515964	567129	462182	316088	425453	460409	716682	356390	522730	381802	368460	508833	772836	295523	676512	368629	793939	215647	699155	629198	883976	356165
P07099	EPHX1	Epoxide hydrolase 1	2	2	1.75	0.416862	0.441209	0.107328	0.833635	100.5	1.19335	0.162721	O	I	259100	298742	274545	240719	274758	273939	198212	307873	236253	224668	190963	388875	356721	312415	218500	217197	313216	144580	231965	306447	271063	324997	165177	305039	304452	403921	242812
O75339	CILP	Cartilage intermediate layer protein 1	2	2	5.25	0.0724398	0.441209	0.0800579	0.233953	204.63	1.35798	0.101677	O	M	430624	658079	785548	412459	577670	128529	613911	420549	1.03062e+06	807882	2.29965e+06	585282	880680	256051	825354	743026	1.04941e+06	618551	945951	420548	960687	219643	1.28937e+06	1.03749e+06	1.17294e+06	496811	2.42042e+06
Q92947	GCDH	Glutaryl-CoA dehydrogenase, mitochondrial	3	3	4.75	0.0930145	0.833635	0.0423153	0.0587074	98.83	1.25572	0.619477	I	O	657890	612806	522132	673703	795061	567869	455238	797582	636990	703018	482107	622502	641057	667138	498066	635266	721354	658937	571238	493125	732334	363552	461075	560573	580873	362807	516288
P04844	RPN2	Dolichyl-diphosphooligosaccharide--protein glycosyltransferase subunit 2	2	2	4	0.135335	0.0208626	0.293622	0.528612	146.51	1.17414	0.188183	M	I	1.01453e+06	1.08232e+06	1.13513e+06	973551	1.04094e+06	999546	881788	1.17683e+06	1.34325e+06	1.21087e+06	981359	1.048e+06	1.02907e+06	1.12283e+06	941952	1.26975e+06	1.4515e+06	1.96316e+06	1.28092e+06	1.12314e+06	975128	1.38985e+06	873594	1.31394e+06	1.41163e+06	1.36727e+06	702574
P32418	SLC8A1	Sodium/calcium exchanger 1	2	2	4	0.135335	0.528612	0.528612	0.141482	95.78	1.10578	0.0744872	O	M	376470	331734	389288	406190	421364	343727	314862	396205	381475	513328	307410	380346	351995	352373	244906	329049	370041	668148	362528	423140	404780	354111	260372	504037	427014	752201	257343
Q15119	PDK2	[Pyruvate dehydrogenase (acetyl-transferring)] kinase isozyme 2, mitochondrial	2	2	1.75	0.416862	0.293622	1	0.183431	113.94	1.10698	0.105387	O	M	553009	479092	533821	572173	452983	417892	731751	590246	418125	778900	507047	434132	297881	517661	472135	673648	553076	650748	443288	515992	299988	545700	655712	651712	455750	722168	628020
Q9GZM7	TINAGL1	Tubulointerstitial nephritis antigen-like	1	1	1	0.606531	0.141482	0.833635	0.624065	61.55	1.2805	0.128411	M	I	522295	663989	466106	725785	458145	439052	363401	625090	381236	554661	837869	807192	453775	978057	441930	638990	428044	1.1614e+06	705906	655719	502862	245418	476295	450235	545778	1.97649e+06	563492
P49721	PSMB2	Proteasome subunit beta type-2	1	1	1	0.606531	0.726286	0.726286	0.833635	72.1	1.42733	0.0513478	O	I	408750	364543	295566	395474	521253	380847	362215	383962	394214	365764	400003	507019	304116	318399	342630	350552	400024	663701	350320	443105	229352	216558	232581	356237	347393	2.24162e+06	505945
Q14678	KANK1	KN motif and ankyrin repeat domain-containing protein 1	1	1	4.75	0.0930145	0.528612	0.0800579	0.141482	36.16	1.33589	0.379816	I	O	347543	355325	246209	398469	234359	380156	429647	295085	441288	272628	270143	336156	290118	453657	348000	348697	388228	178532	232673	323509	267944	353755	75003.8	210836	317836	317966	170571
L0R6Q1	SLC35A4	SLC35A4 upstream open reading frame protein	1	1	1	0.606531	0.441209	0.233953	0.944183	33.7	1.13373	0.12921	O	I	41455.5	42635.9	41628.8	44781.9	60782.9	18224.7	46586.6	36901.3	7129.67	23745.7	14079	50556	57084.2	37061.8	47132.4	21345.2	21082.5	20912.5	27893.7	50019.8	53984.1	18126.9	45290.6	40722.6	23195.7	30140.2	24483.6
Q9H479	FN3K	Fructosamine-3-kinase	1	1	1.75	0.416862	0.233953	0.528612	0.944183	43.33	1.23196	0.0631211	M	I	26951.5	32490.9	30361.1	33020.9	24253	30363.6	15528.4	31591.7	19408.7	20968.8	8549.7	45566.8	33465.8	40825.7	28181.1	14415.1	29262.8	29134.5	5440.51	59626.5	34652.8	17237.9	16793.1	23495.1	27109.2	27607.5	7604.8
Q7Z4H3	HDDC2	HD domain-containing protein 2	1	1	0.75	0.687289	0.833635	0.441209	0.726286	34.81	1.09243	0.0785621	I	M	27670.4	26406.7	24414.7	47393.9	22269.5	28845.4	18134.1	21709	32801.2	27268.4	18810.9	40011.8	23056.4	30547.3	19700.5	18717.5	36298.5	9349.79	21171.5	38142.7	20898.3	29466.3	9284.2	24281.8	36720.2	23189.5	19099.6
P61758	VBP1	Prefoldin subunit 3	1	1	1.75	0.416862	0.624065	0.944183	0.528612	55.63	1.03729	0.0634942	M	I	205425	229139	208551	236352	256003	214029	141788	178954	251245	205213	128290	210206	207493	267146	226034	234817	219389	163085	143812	195878	180457	201805	256249	208365	165630	157016	250301
O94811	TPPP	Tubulin polymerization-promoting protein	1	1	0.75	0.687289	0.833635	0.528612	1	59.99	1.1033	0.0801358	M	I	320751	328578	314699	385541	422309	260258	281237	254412	331531	229683	340925	380451	494666	174935	316735	276103	253229	528131	340514	330346	289940	256779	406396	290033	435871	344069	354702
Q8TCS8	PNPT1	Polyribonucleotide nucleotidyltransferase 1, mitochondrial	1	1	1	0.606531	0.624065	0.528612	0.833635	40.25	1.04657	0.0654126	O	I	61290.9	66599.9	70998.7	73964.7	68591.2	55006	50295.1	58597.6	99936.8	40248.2	63997	69310.2	59657.3	50478.6	73149.9	80403.7	62028.1	53357.5	83730.3	77975.9	68615.1	80750.6	87758	39894	58801.7	43654.4	76965.6
P49750	YLPM1	YLP motif-containing protein 1	1	1	4.75	0.0930145	0.293622	0.183431	0.183431	33.66	1.21794	0.188139	I	O	245339	228878	220684	171573	308335	262133	232685	251970	190944	200352	151218	182113	267042	247893	264511	182832	224197	95858.7	119881	254866	243790	216157	214378	174229	201230	53358.3	94619.2
Q09028	RBBP4	Histone-binding protein RBBP4	1	1	0.75	0.687289	1	0.726286	0.441209	44.32	1.33072	0.166083	M	O	29620.7	48988.2	35411.8	22788.9	33425.6	29621.8	21545.4	40721.6	45217.3	41773.9	39974.2	122523	23377	48406	26673.3	23961.7	29859	49436.5	25004.1	67496.5	30518.8	15305.6	20305.5	43432.3	63524.1	8785.21	13075.8
P25788	PSMA3	Proteasome subunit alpha type-3	1	1	5.25	0.0724398	0.293622	0.0800579	0.726286	119.74	1.16746	0.180385	I	O	227251	211794	199262	166490	237151	284265	193361	254989	304684	122962	225392	222099	229516	263121	144917	199318	201654	0	310556	211998	236352	242966	112028	192965	280702	115693	139935
Q16401	PSMD5	26S proteasome non-ATPase regulatory subunit 5	1	1	0	1	0.362727	0.833635	0.726286	37.64	1.28484	0.109931	M	I	22763	25902.9	37533.5	43225.8	7577.33	15980.6	25367.2	21663.9	29584.4	22090.1	31727.5	51175.9	39378.6	10021.9	10481.5	18456.7	50932.6	47675.4	25269.5	60403.2	55853	16012.8	44493.4	10905	22457.4	9327.54	2122.82
Q8NBS9	TXNDC5	Thioredoxin domain-containing protein 5	1	1	4	0.135335	0.624065	0.362727	0.0800579	44.02	1.34856	0.110112	M	O	43206.5	39831.4	33324	39381.1	52083.4	29462.2	39003.7	56102	60538.5	49089.7	87612	8460.5	25573.8	33829.1	63304.7	67988.9	96691.6	97679.1	64112.1	30331.2	15682	18224.9	37278.8	65103.3	63893.5	61348	47493
Q13098	GPS1	COP9 signalosome complex subunit 1	1	1	1	0.606531	1	0.293622	0.624065	31.08	1.22321	0.0772259	I	O	48173.3	32122.6	46127.3	32551.1	15106.9	42413	120433	30363	80521.7	59548.4	78167	14333.5	53356	14763.1	27295.1	50865.3	103962	96156.2	50581.1	30434.2	4780.78	62437.4	69079.2	63905.2	52806.1	58969.6	32913.1
Q2VIR3	EIF2S3B	Eukaryotic translation initiation factor 2 subunit 3B	1	1	0.0645161	0.968257	0.672604	0.944183	0.944183	65.16	1.1872	0.175626	M	I	94711.4	85574.4	56033.4	13181.4	114406	112325	170313	63332.2	0	0	0	147932	60664.7	137620	42176.3	39479.6	85330.5	0	49003.4	0	204316	20088.2	14019.5	41743.9	126468	39983.4	31627.3
Q9NX18	SDHAF2	Succinate dehydrogenase assembly factor 2, mitochondrial	1	1	1.75	0.416862	0.183431	0.833635	0.624065	36.21	1.26946	0.0535353	O	M	87313.4	68998.2	93984.2	81746	106329	19870.4	175550	53071.6	9757.82	40499.9	4337.33	78311	64073.4	14840	135113	52653.9	5316.18	45794	6926.06	46905.6	64080.4	10464.7	261212	87258.5	14972.9	18607	8126.55
P23142	FBLN1	Fibulin-1	1	1	3	0.22313	0.141482	0.833635	0.0800579	34.85	1.51523	0.296308	O	M	82814.8	56463.2	89368.9	112191	91113	58532.1	94936.2	57302	15526.1	85538.4	95601.2	69349.9	57879.8	34291.5	40991.8	79803.3	69368.9	51546.8	38321.1	104368	72721.8	129856	78927.7	60971	44971.1	111234	66006
Q9H6K4	OPA3	Optic atrophy 3 protein	1	1	0.25	0.882497	0.233953	0.726286	0.833635	37.46	2.2256	0.196451	O	M	23698.1	21311.5	21378.4	26130.1	32253.7	17826.9	17551.3	24728.5	3206.66	36115.3	1748.36	23029.1	29697.3	12197.9	20254.3	21378.8	4100.54	0	4851.88	23954.8	24959.1	3952.13	16265.8	37760.3	5868.26	139913	4405.19
P38606	ATP6V1A	V-type proton ATPase catalytic subunit A	1	1	0.75	0.687289	0.528612	1	0.624065	56.82	1.10451	0.133571	M	O	85413.4	79892.7	74350.3	54596	72487.2	51089.9	143178	105716	19014.1	63984.8	53647.7	55170.5	78240.8	40685.9	105256	120110	64248	60233.3	64104.8	78409.9	9602.85	32027.1	74481.3	177230	47688	87350.2	25616
O00468	AGRN	Agrin	1	1	2.25	0.324652	0.141482	0.441209	0.528612	43.5	2.20954	0.122606	O	M	41463.7	29639.9	28297.7	17162.8	44413.4	71822.6	50756.4	23163.1	13655.9	0	34072.8	12987.6	38188.4	33279.8	42002.3	21741.3	13675.5	19679.5	0	29337.3	17725.4	51808.7	25803.3	16813.9	13758	235776	10128.1
Q07157	TJP1	Tight junction protein ZO-1	1	1	4	0.135335	0.0423153	0.528612	0.141482	42.11	1.40606	0.569924	I	M	145051	101330	136763	169293	121933	147006	174780	112242	138120	133752	185120	147503	88254.5	91527.7	84620.3	94747	102325	158732	73110.5	143759	125251	90420.6	168464	155920	77867.7	234770	96568.6
Q8IWA5	SLC44A2	Choline transporter-like protein 2	1	1	7.75	0.0207543	0.0142662	0.141482	0.441209	34.27	1.26819	0.191541	I	M	141785	109506	131342	218025	99554	152293	104066	134985	115022	78931.3	150978	143662	98303.9	129903	91162.5	84500	113616	58992	110853	225573	94854.6	133248	97330.3	105704	127138	52948.6	81779.8
Q6IPR1	ETFRF1	Electron transfer flavoprotein regulatory factor 1	1	1	4.75	0.0930145	0.528612	0.0423153	0.107328	36.98	1.33119	0.0993959	O	I	45515.1	57004.7	60280.8	50552.9	92666.2	16498.2	11403.6	56454.8	10905.3	59840.4	13553.4	86560.1	90347.5	15762.4	22414.5	69939	25252.9	42171.6	4435.28	77905.4	91623	20820.1	27487.7	83567.6	26938.1	75098.7	11723.9
Q6ICL3	TANGO2	Transport and Golgi organization protein 2 homolog	1	1	0.75	0.687289	0.528612	0.624065	0.624065	61.8	1.12302	0.121416	M	O	92491	93150.2	82417.7	86226.8	180044	63053.2	61115.7	72015.4	71756.1	78153.7	63801.5	65781.4	88099.9	109022	96451.4	106396	87682	58593.8	136806	84323.9	72274.4	79163.8	84351.5	91975	120328	71358.1	63027
P61513	RPL37A	60S ribosomal protein L37a	1	1	1	0.606531	0.441209	0.528612	0.362727	65.62	1.38154	0.237923	M	O	82101.1	101288	94956.8	72099.5	82494.3	102975	60642.9	92293.8	101444	86158.7	172921	83224	44951.6	166952	109307	102006	202985	88687.4	63975.7	30809.4	71377.9	63740.9	162546	146310	65384.3	0	83838.7
P27695	APEX1	DNA-(apurinic or apyrimidinic site) lyase	1	1	0.285714	0.866878	0.554113	0.799846	1	31.1	1.06229	0.0514711	I	M	47040.4	47830.9	40700.8	82566.3	40460.1	40326.8	30965.8	40882.9	19210.1	35449.3	0	128860	13452.4	40582.5	36853.8	19406.1	10037.1	23673.1	0	104172	8330.96	29171	41526	20303.9	18024.1	52723	0
P26640	VARS1	Valine--tRNA ligase	1	1	0.75	0.687289	0.944183	0.183431	0.293622	49.04	1.34066	0.437733	M	O	45113.6	53371.6	30906.1	25727.2	51298.6	57745.9	43546.4	47249.7	32993.6	45373.8	59936.3	68928.6	47030.4	66366.8	41865.7	42666.6	45154.1	43829.8	34416.3	37037.4	31066.8	16170.2	27276.4	42979.9	47724.5	49034.3	39805.5
Q9Y2R0	COA3	Cytochrome c oxidase assembly factor 3 homolog, mitochondrial	1	1	1	0.606531	0.624065	0.293622	0.233953	30.22	1.62875	0.162371	O	I	72866	93475.7	134020	40501.5	119263	62995.2	56841.4	84729.5	38274.3	79487.1	38686.7	189807	56375.9	53594.8	108350	59250.6	63866.7	92757.1	27146.8	284549	106498	132998	39122.5	106929	75211.6	70383	32523.2
Q8NE62	CHDH	Choline dehydrogenase, mitochondrial	1	1	9	0.011109	0.0423153	0.0142662	0.0587074	59.33	2.51097	0.497113	O	I	23298	33615.9	49226.1	31758	14029.9	5801.08	42446.5	22454.6	225.73	9814.65	4146.49	36808.2	21966.6	31483.5	59055.6	18765.7	9634.78	28341.9	2329.1	45439.6	17563.9	57868.3	88214.1	37044.7	50725.6	19169.5	12099.9
P16083	NQO2	Ribosyldihydronicotinamide dehydrogenase [quinone]	1	1	0.25	0.882497	0.624065	0.833635	0.624065	78.35	1.20975	0.194459	O	I	86133.4	55598	76310.1	73580.1	232059	22582.2	81264.7	21180.8	31243.3	10379.3	194395	0	190824	30848.7	19318.5	36998.5	10627.6	24692.5	457958	32946.1	159507	82438	52779.1	53880.1	38091.1	6844.45	380035
Q99471	PFDN5	Prefoldin subunit 5	1	1	1.75	0.416862	0.0587074	0.833635	0.293622	52.12	1.1335	0.246132	I	M	109743	102533	122086	94866.5	137323	104931	112769	98826.3	126611	130899	120895	75252.5	135145	96182.9	103637	102447	64574.3	118174	122515	101377	111758	108521	153623	135152	100579	89245.7	109876
O95881	TXNDC12	Thioredoxin domain-containing protein 12	1	1	1.75	0.416862	0.528612	0.944183	0.293622	46.57	1.13407	0.0619865	M	I	28211.6	31122.5	27508.7	28529.3	38590.9	33620.5	16277.5	24039.6	19445.5	8722.69	10415.2	37320.3	36103.3	12362.8	36184.1	33641.9	20465.4	20225.5	7422.51	29527.7	28492.7	17483.1	34786.5	27253.7	9703.01	18484	15263.7
Q14254	FLOT2	Flotillin-2	1	1	4.75	0.0930145	0.141482	0.029974	0.944183	45.6	1.39992	0.311716	I	M	26057.3	14953.2	18248.9	38644.1	22685.8	35426.1	20805.7	12724.7	25303.2	40802.7	77994.2	20191.7	37436.8	10009.9	2419.67	4707.99	1661.92	51487.7	68085.5	23276.4	15195.9	28734	18252.5	5785.55	8324.14	46151.6	51491.5
Q13501	SQSTM1	Sequestosome-1	1	1	1.75	0.416862	0.528612	0.141482	0.293622	80.55	12.1501	0.136983	I	O	14438.7	12202.2	7553.33	25892.5	15363.7	11033.9	7719.03	12184.6	1.17996e+06	8625.85	9831.02	7123.73	8607.36	2340.65	9537.4	33401.7	874992	13105.1	14000.5	4080.16	12156.8	2803.08	8367.77	10358.9	40589.2	16715.7	9504.72
Q9P0L0	VAPA	Vesicle-associated membrane protein-associated protein A	1	1	1	0.606531	0.528612	0.944183	0.624065	89.91	1.29002	0.0713503	O	I	529828	674438	751116	108484	995179	468010	295686	781779	167631	622058	62751.5	1.47929e+06	431059	239725	830007	392109	61661.2	32097.9	36503.7	1.37825e+06	1.38902e+06	62711.4	28536.8	897062	543097	194807	23640.2
P09497	CLTB	Clathrin light chain B	1	1	1.75	0.416862	0.726286	0.362727	0.183431	36.08	1.84018	0.127229	O	I	43165.9	63659.2	88099.8	6964.77	110749	36662.1	26029.1	35424.1	18190.9	71157	9663.67	199126	7487.51	8250.72	51760.1	51672.3	874.888	15107.6	10567.8	209723	151289	2642.47	7271.66	69573.1	101481	25363.6	12020.7
P13010	XRCC5	X-ray repair cross-complementing protein 5	1	1	3	0.22313	0.0800579	0.183431	1	39.44	1.21863	0.2275	I	M	102265	75110.1	99506.1	68755.5	75677.2	116669	131095	119127	112491	140011	125366	86881.2	45960.7	62122.5	85474.5	95111.6	136501	96082.1	121529	75183.9	67766.8	140519	96547.6	117514	97529.5	69495.3	107097
O43324	EEF1E1	Eukaryotic translation elongation factor 1 epsilon-1	1	1	2.25	0.324652	0.833635	0.441209	0.107328	43.23	1.44557	0.3812	O	M	38144.6	36297	47223.1	55929.5	41779.1	17676.5	47102.9	28234.9	53726.9	26341.6	58626.9	47497.8	35297.3	29022.4	17270.6	52397.1	41809.1	51319.9	44664	47226.3	45813.9	60960	46497.8	35617.5	60168.1	120356	44899.5
P12955	PEPD	Xaa-Pro dipeptidase	1	1	2.25	0.324652	0.441209	0.362727	0.726286	48.58	1.21561	0.187466	I	O	36280.4	25419.8	21393.7	21873.3	24202.7	29726.8	63744.8	41854.4	48279.7	58843.9	28554.3	11277.3	22038.8	18000	21568.3	54214.7	85360.7	54621.5	138.033	23585.6	32368.2	11104.5	29766	10144.4	21950.8	117789	14131.9
Q8TCJ2	STT3B	Dolichyl-diphosphooligosaccharide--protein glycosyltransferase subunit STT3B	1	1	7	0.0301974	0.441209	0.0142662	0.441209	34.6	1.39682	0.390134	O	I	55578.8	68153.9	81691.5	40146.2	31687.9	45784.4	72823.9	87451.7	78956	56437.8	29036.9	76676.4	46060.1	60239	99171.7	58622	61991.1	70419.6	44450.2	74653.6	75265	55721.8	89548	113269	96383.2	75860.4	37146.8
P00751	CFB	Complement factor B	1	1	1	0.606531	0.726286	0.833635	0.441209	101.23	1.25207	0.059606	O	I	155848	147286	117755	47521.4	164176	175120	246979	145443	67065.2	226384	111301	41520.7	152442	210207	249699	82562.6	203796	224567	62679.5	25127.5	157993	167757	117907	119992	348744	381342	163576
Q99797	MIPEP	Mitochondrial intermediate peptidase	1	1	1.75	0.416862	0.624065	0.726286	0.233953	32.68	1.15443	0.193364	I	M	53564.9	47052.4	50754	42977.8	45843.3	51926	79554.3	47523	41448.9	40063.9	37431	44309.9	24945.2	75318.9	39067.9	51620.1	56231.4	9550.19	33986.9	46731.8	42227.6	71753	39961.8	53095.9	49011.1	30835.6	45552.1
Q92963	RIT1	GTP-binding protein Rit1	1	1	1	0.606531	0.362727	0.944183	0.944183	35.39	1.17117	0.249768	M	I	57887.6	69173.9	66580.5	78997.5	107617	52984.9	19866.2	29971.9	50371.1	3874.77	10390.9	129800	75423.6	67292.4	32041.9	41311.5	38591	24398.3	5822.59	178700	63824.5	28981.1	190.238	61206.3	75245.6	689.267	428.674
Q9H3G5	CPVL	Probable serine carboxypeptidase CPVL	1	1	1	0.606531	0.362727	0.362727	0.362727	40.77	1.40818	0.124875	I	M	39936.8	46072.9	46556.2	46015.2	52467.2	47974	22977.7	30249.7	109407	87202.1	116668	34912.3	59494.3	54807.9	31470.8	49679	76705.1	26396.9	30806.1	28480.4	38670.4	97244.9	21859.9	46525.6	92206.2	49733.5	87066.2
P55209	NAP1L1	Nucleosome assembly protein 1-like 1	1	1	1.75	0.416862	0.107328	0.944183	0.528612	69.82	1.13671	0.122542	M	I	117341	150467	113785	136889	143661	84906.7	103170	118077	156451	161283	153561	167462	182196	113599	123934	165143	141426	184556	124316	135754	111780	31404.2	133870	156115	119324	242171	174716
O00232	PSMD12	26S proteasome non-ATPase regulatory subunit 12	1	1	2.25	0.324652	0.141482	0.293622	0.528612	70.21	1.34586	0.179519	I	M	101927	57496	94459.8	121306	125192	35905	123375	103857	122870	55741.8	98107.8	39913.7	51595.3	44209.5	63033.1	88728.3	115629	95652.6	85515.6	85381.3	97734.8	68192.7	86047.3	134943	100860	63296.3	30797.3
Q9UNM6	PSMD13	26S proteasome non-ATPase regulatory subunit 13	1	1	1.75	0.416862	0.362727	0.183431	0.624065	49.75	1.11663	0.0831272	I	O	61044.3	53804.7	53452.2	66689.6	77508	41335.3	61600.2	58088.3	56511	27542.7	67495.8	64976.6	69089.8	29522.1	44019.1	61416	55123.7	47202	52287.4	46237.4	66552.8	28657.1	61027	64786.8	56867.7	34831.7	50100.8
P23434	GCSH	Glycine cleavage system H protein, mitochondrial	2	2	1.75	0.416862	0.362727	0.233953	0.624065	171.25	1.13008	0.0587914	O	I	288310	290419	338229	269448	50181.9	147547	343912	630463	102766	524817	350425	100685	164582	176362	315217	695248	173098	505238	438754	67136.6	106194	313491	401514	802810	139883	524721	378554
P08311	CTSG	Cathepsin G	1	1	1	0.606531	0.0800579	0.726286	0.293622	47.78	1.46838	0.226864	O	M	100147	81455.7	96224.3	88782.1	67160	193998	122199	28596.7	63841.5	88138	41300.2	94851.4	26770.8	135797	89763.8	60095.2	51344.7	18887.2	31652.5	173303	45731.9	132345	74870.6	54871.1	40473.2	147392	78660.3
Q9Y3I0	RTCB	RNA-splicing ligase RtcB homolog	1	1	0.25	0.882497	0.624065	0.833635	0.944183	34.41	1.05802	0.0556525	M	O	83145.4	89245.7	83768.5	84071.1	101072	59213.8	95707.7	75662.5	94215.9	107593	73978.2	105392	127303	51553.7	79612.5	82367.5	75992.9	128657	65575.4	91053.6	78375.6	81715.8	59728.6	107969	112966	61145.9	84211.7
O14548	COX7A2L	Cytochrome c oxidase subunit 7A-related protein, mitochondrial	1	1	5.25	0.0724398	0.029974	0.107328	0.183431	52.93	1.56984	0.184525	I	M	147458	86797.6	98288.2	126233	154147	128656	164231	164025	30505.6	182000	36576	58510.2	113200	45350.6	96622.8	120304	23655.4	118110	52574.2	59186.1	114092	96171.4	126348	95643.6	41845.4	194561	47636.8
A5D6W6	FITM1	Fat storage-inducing transmembrane protein 1	1	1	7.80645	0.0201767	0.107328	0.0587074	0.0224943	37.96	2.82665	0.124402	O	M	59800	41684.5	102568	97060.7	160565	8292.83	7971.46	25109.8	1049.9	0	22.9196	52601	140063	3891.52	0	11866.4	0	6508.37	1875.05	101520	169430	4616.26	53729.6	183543	0	97976.1	2018.28
Q9NVA1	UQCC1	Ubiquinol-cytochrome-c reductase complex assembly factor 1	1	1	5.25	0.0724398	0.233953	0.183431	0.362727	58.35	1.32858	0.305804	M	I	56015.8	69551.8	53786.3	14076.9	109139	50342.8	34912.4	71608	33986.7	20172.9	22486.2	77791.4	74556.8	63640.5	62667.8	69102.5	35613.2	50080	40484.4	45794.9	19044.3	61462.4	51503.8	91126.1	48438.9	45945.7	29661.1
P49406	MRPL19	39S ribosomal protein L19, mitochondrial	1	1	3.25	0.196912	0.362727	0.362727	0.0208626	36.21	1.58579	0.281651	O	M	76328.2	57149.8	80834.9	133487	15107.8	77360.7	100134	55551.4	110358	133218	48593.1	72659.2	62557.5	68003.8	30630.9	51897.6	28197.4	167176	53148.6	91405.9	63331.9	114393	83713.3	51330.6	79852	221019	142193
Q96CW1	AP2M1	AP-2 complex subunit mu	1	1	1.75	0.416862	0.441209	1	0.107328	40.31	1.25519	0.276924	O	M	34881.4	28968.3	31503.2	28592.8	21707.9	43285.1	46546	34275	28518.9	28575.2	30020.3	31323.3	21403.1	28924.1	27993.2	35197.8	29744.6	28154	19912.3	27325	23578.5	43554.4	32247.4	30810.4	40585.7	55378.6	25991.2
P63208	SKP1	S-phase kinase-associated protein 1	1	1	1	0.606531	0.362727	0.624065	0.624065	66.15	1.27465	0.097636	I	M	113778	78762.3	91657.3	99422.9	137840	161394	125652	44579.3	86621.9	49714.2	88280.8	108871	88994.2	62868.4	61824.7	71252.9	78928.8	74562.9	75223.6	128152	154482	72874.7	71085	31692.3	60958.1	172855	39614.7
Q08431	MFGE8	Lactadherin	1	1	3	0.22313	0.441209	0.0800579	0.0423153	58.16	2.12844	0.2449	I	O	49564.6	57730.1	42856.5	38689.9	88727	48091.3	33444.1	38870.8	184301	107996	483734	46800.3	68508.1	54372.6	51010.5	67959	156539	64031.8	218651	49812.6	52319.8	15958.7	57813.7	38377.6	45277.3	36889.4	184585
Q12805	EFEMP1	EGF-containing fibulin-like extracellular matrix protein 1	1	1	1.75	0.416862	0.441209	0.833635	0.726286	51.75	1.11357	0.0787732	I	M	400429	414056	378285	328816	452264	223351	459850	537863	411064	721685	602902	231816	413600	597578	317550	509737	582012	289125	415162	312493	333307	430336	352781	462509	497416	258172	748192
Q8WUY1	THEM6	Protein THEM6	1	1	7	0.0301974	0.293622	0.0423153	0.0142662	52.86	1.43521	0.164458	O	M	82943.7	72822.1	107952	94386	120076	69393.5	46913	83950	44000.6	70303.9	14339	96241.2	124797	55004	31603.8	56464.6	28728.8	78893.7	20341.7	113579	163358	59283.7	90602.5	112939	42599.1	98686.5	25181.7
P05109	S100A8	Protein S100-A8	1	1	0.75	0.687289	0.141482	0.833635	0.726286	33.37	1.98307	0.19104	M	I	40122.5	81619.1	57747.2	14747.9	39654.8	52810.7	50205.4	43194	5397.04	9376.81	0	121250	115458	82395.3	74015.7	14976.2	13073.6	4188.09	1769.18	145526	54195.4	21951.3	28457.6	38605.7	21187.5	5242.63	19873.3
P62829	RPL23	60S ribosomal protein L23	1	1	3.25	0.196912	0.0800579	0.441209	0.141482	35.98	1.29162	0.406117	M	O	275796	271959	237490	241396	379372	231304	221648	305262	177445	201355	186551	267328	314548	233467	231544	312908	271626	376465	280642	298955	337784	130734	133095	286880	285257	119305	179810
Q15031	LARS2	Probable leucine--tRNA ligase, mitochondrial	1	1	0	1	0.726286	0.833635	0.833635	47.75	1.07312	0.0776886	I	M	72625.2	75464.9	82474.7	57306.1	75972.2	90263	66794.4	72790.1	94517.9	66423.7	92023.8	80693.7	77768.7	92157.3	67464.6	59240	87675.4	65073	44038.5	72414.1	74350	120652	68107.8	76849.7	76554.9	36037.1	75115
P01889	HLA-B	HLA class I histocompatibility antigen, B alpha chain	1	1	3.25	0.196912	0.441209	0.183431	0.362727	65.91	1.35478	0.158198	I	O	168472	128748	91672.4	64937.7	143342	274809	120357	238913	71441.8	158400	121232	89651.3	129723	200025	106355	117988	90878.6	191237	66455.8	59548.5	108521	129885	42859.9	117547	137584	179295	105661
Q15907	RAB11B	Ras-related protein Rab-11B	1	1	2.25	0.324652	0.233953	0.624065	0.624065	36.43	1.26487	0.147143	I	M	92373.1	84812.6	83257.7	77559.7	88859	53200.1	119697	122550	80721.7	109567	194041	76623.4	113895	28649.7	86486	118409	55960	120185	68790.5	11438.5	69842.6	74083.5	88162.8	172761	33785.8	180135	99558.7
P41252	IARS1	Isoleucine--tRNA ligase, cytoplasmic	1	1	4	0.135335	0.0800579	0.141482	0.624065	49.59	1.48825	0.301185	I	M	53243.5	37222.2	38785.7	76212.2	28565.9	31388.3	91116.6	38934.5	74050	43053.9	53480.7	42313.3	49105.8	20491.1	42262.2	31939	61443.1	4857.25	41089.7	47894.8	28712.3	18367	53440.1	45514.6	43092.6	43205.5	49638.1
P62701	RPS4X	40S ribosomal protein S4, X isoform	1	1	7	0.0301974	0.0423153	0.293622	0.0800579	36.23	1.49869	0.527785	I	M	49749	34200.9	44320.4	48656.2	27389.3	56123.8	68600.5	47975.1	43777	57363.3	46622.1	29061.1	26865.5	47549.9	36257.2	31271	55736.1	5951.39	31876.3	32211.5	37879.2	63669.3	55200.5	32641.3	42866.3	61586.5	38573
Q9Y3B8	REXO2	Oligoribonuclease, mitochondrial	1	1	0.75	0.687289	0.528612	0.726286	0.183431	145.56	1.172	0.249219	M	O	655081	701981	642885	724074	798037	605887	607867	539542	732922	597540	582379	607855	657652	756762	718622	769015	547721	641862	940547	653008	579186	786320	663601	532309	744184	252291	601434
P28070	PSMB4	Proteasome subunit beta type-4	1	1	0.25	0.882497	0.624065	1	0.528612	42.54	1.01754	0.108702	I	O	45717.7	46777.3	35915.5	59814.6	32783.3	49329.3	37772.6	48888.7	35693.1	47068.6	38066.5	56465.8	43382.6	59899.1	33881.3	40257.5	61765.4	1734.41	48509.5	45735.7	24889.5	35381.6	39110.3	34460.5	61164.2	49717.4	52933.5
Q86TP1	PRUNE1	Exopolyphosphatase PRUNE1	1	1	3	0.22313	0.029974	0.293622	0.726286	43.41	1.23468	0.229552	I	O	56744.7	48184	46475.5	45592.9	63607.8	43840.7	67129.7	63552.5	47576.3	73021.6	80886.4	30205.5	55255.7	35992.2	50102.8	69363.8	40461.9	71559.4	74853.3	47396.8	47903.2	44008.7	44162.1	48906.5	75980.3	22102.9	62522.2
Q8IXI2	RHOT1	Mitochondrial Rho GTPase 1	1	1	0.75	0.687289	0.944183	0.944183	0.944183	50.39	1.0201	0.0517077	O	I	31311.1	33622.5	33983.4	30127.4	42360.8	25407.4	21562.8	37096.9	32976.7	39505.6	35167.2	40437.6	42931.1	26699.1	27452.7	30591.9	30830.6	41615.7	27619.9	33643.8	44947.4	21446.1	29147.8	40731.6	29243.1	47622.4	22733.6
O43617	TRAPPC3	Trafficking protein particle complex subunit 3	1	1	3.25	0.196912	0.362727	0.528612	0.0423153	31.28	1.35244	0.196294	O	M	48519.4	37378.8	51273	51254.8	68493.1	34167.6	39932.3	48749.2	34810.8	32511.3	24438.6	65957.3	23838	18103.6	30679.8	48315.5	30549.8	51902.8	9643.7	86402.2	36456.5	16843.1	51533.7	65129.5	48840.2	51335.1	20776.4
Q3SXM5	HSDL1	Inactive hydroxysteroid dehydrogenase-like protein 1	1	1	1.75	0.416862	0.233953	0.293622	0.141482	85.2	1.19144	0.125935	O	M	210859	202488	222208	239920	246085	105376	184152	278763	163979	164668	117259	208409	213524	120213	168220	302074	161853	151034	98012.6	184348	229916	194014	204243	298521	227094	268362	89330
Q6P1X6	C8orf82	UPF0598 protein C8orf82	1	1	5.25	0.0724398	0.293622	0.362727	0.0423153	68.17	1.3163	0.0823036	O	M	141642	114747	141459	242348	122475	43772.6	83292.3	216322	24337.3	127943	26020.3	206272	99368.4	18125.1	64787.5	185181	38703.8	190823	25346.3	211143	127090	71614.1	83708.9	213737	23974.8	321626	37804
Q01844	EWSR1	RNA-binding protein EWS	1	1	1.75	0.416862	0.0423153	0.833635	0.726286	34.16	1.31677	0.197375	O	M	104274	87682.8	97629.4	105409	79659.3	137623	116213	82465.5	94812.8	116458	97101.3	111574	61329.9	114018	85058.7	66432.9	98132.3	67251.4	55064.3	67895.7	101894	86386.2	101057	130914	54422.2	272224	52775
Q16798	ME3	NADP-dependent malic enzyme, mitochondrial	1	1	3	0.22313	0.441209	0.107328	0.183431	62.65	1.11618	0.106252	I	O	710643	709854	628851	532070	546433	610171	861922	1.00262e+06	757905	927274	565895	467929	609642	682667	708140	1.08089e+06	649693	757959	593761	389477	437248	712257	660915	944358	608995	751920	694989
P46777	RPL5	60S ribosomal protein L5	1	1	1.75	0.416862	0.0800579	0.833635	0.528612	31.86	1.21967	0.10166	I	M	135380	110212	116562	101522	85162.7	132269	179525	178420	142212	179790	302103	77206.5	93918.1	121481	122136	136319	152384	173827	189413	108737	118617	166739	30070.9	158648	107957	320769	173562
P34913	EPHX2	Bifunctional epoxide hydrolase 2	1	1	0.75	0.687289	0.107328	0.233953	0.726286	34.04	1.36112	0.121253	O	I	33008.3	34322.8	32189.8	14538.2	50420.3	25466.1	30443.9	44172.9	10895.9	85084.4	31486.5	11926.3	44667.3	24448.2	40640.7	49931.4	34713.9	94739	49590.7	14370.2	39406.9	34635	36460.2	36076.9	50909.3	140324	45956.3
Q02487	DSC2	Desmocollin-2	1	1	0.25	0.882497	0.726286	0.293622	0.441209	93.92	1.19955	0.230113	O	I	178348	167879	201633	221838	180446	182334	173752	133369	108446	149502	99888.1	185558	138379	192978	157289	165193	108064	227598	174686	201783	175974	158213	198423	273771	215454	139167	136140
Q14123	PDE1C	Calcium/calmodulin-dependent 3',5'-cyclic nucleotide phosphodiesterase 1C	1	1	2.25	0.324652	0.293622	0.141482	0.362727	41.04	1.32421	0.17014	I	O	51036.4	49448.3	47284.4	39788.8	51502.8	45079.6	70376.5	48434.2	60332.4	49590.3	129372	23581.8	47064.8	37069.7	84724.4	54801	46126	53318.2	107495	57618.7	33858.6	40232.6	54632.2	50079.7	55693.3	27477	53820
Q9P032	NDUFAF4	NADH dehydrogenase [ubiquinone] 1 alpha subcomplex assembly factor 4	1	1	1	0.606531	0.362727	0.944183	0.726286	69.01	1.65191	0.0938483	O	I	35928.2	35438.3	27400.1	45662.3	40458.1	38279	30601.8	24639.6	14396.5	38720.2	40917.4	29958.3	23873.7	51095.2	39274.7	32989.8	33029.1	93906	44163.4	51277	11380	24617.7	10789.6	38936.4	36305.2	264548	14232.5
Q8NBF2	NHLRC2	NHL repeat-containing protein 2	1	1	0.25	0.882497	0.726286	0.624065	0.944183	34.4	1.40114	0.0678238	O	I	91736.4	105680	111696	68482.1	146504	68710.6	55550	119436	58555.2	90894	23973.3	202115	67056.3	59197.6	143735	56296.6	26952.8	118896	59908	183437	185703	55462.7	25636.4	108242	233712	61381.7	32090.2
Q9BQA1	WDR77	Methylosome protein 50	1	1	1.75	0.416862	0.141482	0.0587074	0.944183	43.06	2.0325	0.446325	I	M	15654.9	6744.5	6023.8	5329.61	26294.3	8334.26	14430.4	23886.2	15684.6	3925.73	9047.1	6186.83	0	13056.9	0	14478.8	17209.1	0	1679.57	5470.69	7552.6	0	4206.25	12889.4	9150.19	3780.13	10548.1
P42677	RPS27	40S ribosomal protein S27	1	1	1	0.606531	0.944183	0.441209	0.726286	30.34	1.19219	0.129215	I	O	15085.5	13871.9	11880	22689.8	6001.85	10127.6	19195.3	17413	21873	26715.1	61385	12598.5	6518.95	21038.1	8826.33	20377.8	31054	47002.1	16091.6	4780.04	839.326	19991.2	20493	13296.5	10450	49225.1	36437.2
P06865;P07686	HEXA	Beta-hexosaminidase subunit alpha	1	1	1.75	0.416862	0.293622	0.944183	0.293622	42.67	1.41056	0.13086	O	M	21906.9	18753.1	19719.8	23688.6	21547.2	25680.5	25370.4	13247.9	55611.4	11197.8	21287.5	21946.9	25596	18428.7	7072.99	20720.8	28476.1	15403.8	12919.5	9808.84	19098.3	37000.8	8810.34	23881	28791.7	60342.1	24647.7
Q15005	SPCS2	Signal peptidase complex subunit 2	1	1	1	0.606531	0.528612	0.441209	0.726286	35.2	1.40948	0.0970556	I	M	9812.99	6886.14	6699.34	5403.78	13087.5	11815.7	14750.4	4007.54	5619.23	3621.9	0	10284.5	11450.2	1659.61	5302.37	5734.07	889.035	0	6047.27	426.116	8341.93	7859.74	9415.41	7453.48	2309.74	19904.9	1894.43
Q8IYB8	SUPV3L1	ATP-dependent RNA helicase SUPV3L1, mitochondrial	1	1	7	0.0301974	0.0423153	0.726286	0.0423153	74.98	1.3505	0.170955	M	O	44500.5	53804.8	45565.3	14473.3	33089.1	40614.7	84106.5	50218.6	94124.9	43202	62460.3	29455.3	58983.7	40892.7	101497	38195.5	97656.6	77023.3	85915.2	24392.2	55670.2	20827.6	81286.9	45649.3	72325.3	49684.3	42330.5
P30533	LRPAP1	Alpha-2-macroglobulin receptor-associated protein	1	1	3.25	0.196912	0.726286	0.141482	0.624065	49.73	1.25271	0.375552	O	I	5697.51	10577.2	11443.1	4957.46	3684.76	0	0	19845.3	19618.1	18793.3	30798.5	6455.55	10831.6	5717.13	15926.7	13954.9	18045.7	20933.4	12435.4	5148.51	4856.45	3344.05	22696.9	21169.4	11157.1	22644.6	31369.7
O00168	FXYD1	Phospholemman	1	1	0.25	0.882497	0.726286	0.833635	1	34.38	1.10208	0.0715265	I	M	55978.7	58865.7	44792.8	108501	32420.9	72341.9	10378.5	56251.1	6401.78	46430.5	26450.7	165474	33764	29363.3	40361	25365.7	13129.5	11996.8	6451.92	137012	34919.1	19705.4	12341.2	19986	23665.4	56958	26000.3
P35998	PSMC2	26S proteasome regulatory subunit 7	1	1	4	0.135335	0.441209	0.107328	0.183431	40.03	1.20868	0.142204	I	O	23270.1	18390.8	17788.6	24563.7	21465.4	14957.2	27189.3	28174.9	14299.8	15285.5	27858.5	24950.6	20741.9	8108.67	17552.2	20600.7	28230.8	12475.6	29431	23658.8	19183.5	5268.53	18214.5	22617.6	23849.8	13226.9	17769.1
Q15121	PEA15	Astrocytic phosphoprotein PEA-15	1	1	12.25	0.00218749	0.0423153	0.183431	0.0142662	53.12	2.27411	0.590044	M	O	18809.2	31384.8	22118	6836.45	35432.4	12060.5	18968.2	20748.6	26364.2	12065.6	35193.4	55640.7	52134.3	14088.1	19339	15721.7	39589.2	99629.7	54415.6	41276.9	35300.1	5854.09	15020.4	13138.5	12729.9	9033.2	21798.5
Q99829	CPNE1	Copine-1	1	1	4	0.135335	0.362727	0.441209	0.141482	52.45	1.13733	0.0565365	O	M	53527.7	49680.6	56435.4	64466.2	61004.6	37516.1	76420.4	28231.3	71401.2	105728	48943.3	64879.4	76827.5	34633.6	47554.5	24508.2	61531.1	88588.1	57494.8	75405.3	83492.3	16828.9	81493.1	24957.4	74112.1	102634	59717.2
Q2M3C7	SPHKAP	A-kinase anchor protein SPHKAP	1	1	0.451613	0.797873	0.624065	0.833635	0.204894	33.67	1.42339	0.0514568	O	M	8425.99	5472.39	7047.26	17699.1	8499.82	3003.2	8787.01	4140.81	0	8000.2	11355.2	0	2258.17	5467.83	12012.4	7623.5	3692.72	7469.56	6206.66	0	1333.98	4738.93	15639.6	13523.8	2984.18	18306.2	7142.65
O76024	WFS1	Wolframin	1	1	4.5	0.105399	0.787406	0.051913	0.0587074	42.82	2.62781	0.233098	O	M	10032.5	7448.32	15519.5	31908.4	18254.4	0	0	0	652.521	0	0	27738.7	9380.92	0	121.966	0	714.338	0	49.6115	45230.6	22970.8	389.132	6291.61	2715.29	0	22273.9	0
P43243	MATR3	Matrin-3	1	1	1.75	0.416862	0.293622	0.441209	0.528612	32.63	1.22896	0.15232	I	M	82467	78160.5	67365.2	93692.1	67157.2	96073.3	87217.6	68194.9	116253	148958	147789	49724.4	49214.6	119018	109106	63738.8	75448.3	152665	52654	64204	56020.7	36560.1	110900	69141.1	49073.9	320985	76508.3
Q15181	PPA1	Inorganic pyrophosphatase	1	1	2.25	0.324652	0.0587074	0.183431	0.833635	31.85	1.31059	0.363783	M	I	63653	74245.1	67146.8	56436.5	96019.5	53480.1	60684.9	51644.2	59978	79877.2	55253.2	71449.8	76243.7	80120.7	54681.8	88729.3	85347.6	123592	92655.1	52468.7	73938.6	42798	105354	61174.3	116310	107336	95088.7
Q99536	VAT1	Synaptic vesicle membrane protein VAT-1 homolog	1	1	5.25	0.0724398	0.293622	0.0208626	0.362727	61.06	2.40949	0.324048	I	O	45827	36365.6	15593	33471.3	98365.9	54482.2	21273	21542.8	21998.6	21245.9	11111.2	101019	25233	15146.9	24658	15770.8	3832.39	10178.9	15940.2	18736.6	17007.2	33422.3	0	8798.99	25702.2	9260.33	4728.27
Q13425	SNTB2	Beta-2-syntrophin	1	1	3	0.22313	0.0587074	1	0.141482	59.27	1.91136	0.354873	O	M	14281.6	9012.32	11180.4	16254	17068.6	12698.7	8882.85	16503.9	11992.7	16853.2	6513.97	1145.09	13786.5	7489.09	11465.6	11175.3	4891.16	0	10413.3	10501.1	6122.51	2708.22	14362.8	22207.5	11641.9	32333.4	15503.6
P51608	MECP2	Methyl-CpG-binding protein 2	1	1	3	0.22313	0.0800579	0.624065	0.141482	43.04	1.46	0.154	O	M	54055.4	41713.4	53469.2	69165.3	6338.73	97178.9	57226.4	40367.5	0	78664.1	30642.8	48510.8	16538.9	93144.6	29131.9	21240.7	6690.94	44012.2	19451.4	60326.5	36057.1	50316.2	49312.8	71333.2	21979.8	105330	12278.5
Q9NRG4	SMYD2	N-lysine methyltransferase SMYD2	1	1	1.75	0.416862	0.233953	0.233953	0.441209	35	1.44957	0.0720368	I	M	9498.87	7701.73	10776.2	4211.34	1788.46	2296.41	13261.2	25936.9	14042.2	8599.59	20808.8	5591.05	8770.34	6492.09	2462.17	15193	4294.44	2008.06	17927.9	3126.53	20199.6	2827.66	3786.87	23940.1	1696.08	6049.92	19243.8
Q9Y263	PLAA	Phospholipase A-2-activating protein	1	1	3.8	0.149569	0.672604	0.726286	0.108319	55.88	1.9701	0.334557	O	M	4829.91	11891.4	15791.6	0	17118.9	0	7030.61	0	5621.81	32065.9	14998.7	32044	7266.98	0	0	20146	0	0	0	28938.2	21052.7	2864.25	2529.62	23573.4	37330.3	0	847.849
P31327	CPS1	Carbamoyl-phosphate synthase [ammonia], mitochondrial	1	1	1.75	0.416862	0.944183	0.293622	0.141482	51.01	12.0752	0.13729	O	I	3282.12	2355.16	2589.93	1888.41	3546.49	152.386	5426.73	5396.56	0	6699.51	0	4662.77	1220.07	1437.74	0	4455.22	558.585	5507.54	9232.73	4047.7	2144.72	0	1042.6	5714.63	1874.16	193931	70303.6
P54725	RAD23A	UV excision repair protein RAD23 homolog A	1	1	0.75	0.687289	1	0.441209	0.141482	37.28	1.81274	0.294552	O	I	40849.6	49046.3	74610.8	47329.3	60050.5	33226.8	18495.7	45145.7	74215.3	22521.6	86631.2	55331.5	61212	23588.1	68995.8	36103.9	46705.6	99909.5	55275.1	140511	46676.7	23098.8	116308	46460	46295.3	195316	87982.4
Q9UJC5	SH3BGRL2	SH3 domain-binding glutamic acid-rich-like protein 2	1	1	2.25	0.324652	0.833635	0.441209	0.441209	43.35	1.14773	0.124129	O	I	8884.76	12275	12997.1	6688.54	19423.5	7977.01	2579.28	7755.48	43605.4	24917.8	26757.3	8181.77	11564.8	10904.5	8774.57	21949.1	40717.4	26913.3	13326.4	13585.2	12607	12249.7	17499.7	9043.81	36558	26328.5	32471.4
Q6ZMP0	THSD4	Thrombospondin type-1 domain-containing protein 4	1	1	1	0.606531	0.799846	0.142213	0.294507	35.34	13.4347	0.191098	M	O	660.716	583.607	308.845	898.48	0	518.52	1154.98	731.604	90.7633	1239.5	0	841.187	0	1770.52	0	306.331	0	34651	174.633	0	0	0	736.211	808.014	0	1265.18	0
Q9BTV4	TMEM43	Transmembrane protein 43	1	1	3.25	0.196912	0.726286	0.107328	0.107328	57.3	1.46773	0.589257	I	O	19222.7	19938	17498.7	14469.8	18332.1	24629.3	16280.2	22402.3	15954.9	25594.9	32779.5	12412.3	25207.1	18442.7	17808.8	25819.1	23150.8	27708.6	17410.1	18452.5	17496.3	13580.6	18556.7	19407	4149.84	7556.34	16927.1
Q13148	TARDBP	TAR DNA-binding protein 43	1	1	7.75	0.0207543	0.0800579	0.0142662	0.107328	42.88	1.90087	0.310048	I	O	22545.8	20246.6	16662.1	27956.9	25734.6	17595.3	16408.6	25033.4	20933.1	58423.7	38168.6	23332.8	27597.3	12925.8	21064.7	16312.6	13714.3	33402.2	33986	25675.7	17675.3	5800.35	16021.4	18137.7	18421.8	0	19398.7
Q13724	MOGS	Mannosyl-oligosaccharide glucosidase	1	1	1	0.606531	0.441209	0.833635	0.833635	60.05	1.1063	0.0783586	I	M	27739.2	24329.5	34908	16694.2	31333.5	24699.1	23114.3	42855.2	22709	43825.9	25886.4	22997.3	27916.5	20906.3	18228.5	31599	45903.8	23822.7	17535.7	34078.1	15210.9	31684.2	37388.2	56178.8	19936.1	17480.7	9627.98
O95622	ADCY5	Adenylate cyclase type 5	1	1	0.285714	0.866878	1	0.799846	0.554113	52.34	1.26583	0.0667265	M	O	10567.5	13444.9	10035	19622.9	9647.49	10541.3	5641.75	7384.11	0	6644.45	0	41209.7	7493.86	7019.39	11501.5	0	4042.08	0	0	32720.4	3134.94	0	3108.95	11210.5	4907.57	1217.73	0
Q9UJV9	DDX41	Probable ATP-dependent RNA helicase DDX41	1	1	1	0.606531	0.441209	0.944183	0.726286	34.58	1.15702	0.0841002	M	O	9610.43	11035.3	7350.34	7621.76	23134.9	6949.09	1817.65	8528.77	0	3029.84	9395.36	9292.71	24373.8	10805.1	7568.08	3137.04	5874.2	8727.6	0	2941.45	6969.83	11714	6028.26	9098.1	20227.5	1018.41	2311.34
Q96RF0	SNX18	Sorting nexin-18	1	1	6.25	0.0439369	0.0800579	0.0208626	0.293622	35.28	2.41027	0.264876	I	O	34837.6	15332.2	14448.8	57691.1	8401.86	36552.6	41412.4	30130	28309.7	29108.5	44883.3	8929.3	20887.9	0	27673.7	19170.2	3747.07	42323.7	29175.8	4705.86	9709.65	31159.6	4163.35	22505.5	2143.48	21917.3	18408.3
Q5VZP5	DUSP27	Inactive dual specificity phosphatase 27	1	1	0	1	0.624065	0.528612	0.624065	81.07	1.76576	0.231273	I	O	18849.1	25958.3	31522.1	7242.74	27150.2	23900.5	29880.1	6071.96	74421.8	46736.4	99462.5	7889.85	25776.7	50562.8	37649	7913.28	25653.2	20396	41883.7	9444.14	32372.6	21411.2	57348	37034.5	6664.57	0	14042.7
P51665	PSMD7	26S proteasome non-ATPase regulatory subunit 7	1	1	7.65517	0.0217621	0.441209	0.0142662	0.105645	46.4	1.91766	0.406795	I	O	31033.8	27001.6	15185.2	19298.9	7018.92	41518.8	51920.1	35412.4	64807.2	9460.7	2090.71	0	0	41797.7	46148.4	47061.8	71651.9	0	0	0	0	12936.6	31072.7	31916.9	41954.6	2853.54	0
Q9BU61	NDUFAF3	NADH dehydrogenase [ubiquinone] 1 alpha subcomplex assembly factor 3	1	1	6.75	0.0342181	0.0423153	0.0587074	0.833635	53.7	1.74694	0.0807038	I	M	40396.6	16454.5	21090.1	39615	31813.9	44742.4	29477.7	56333.8	64448.8	0	69660.8	10582.8	8145.76	13248.3	25038.3	25257.4	62492.2	18023.2	29601.6	21744.3	0	8762.18	22720.6	52223.5	33974.1	22448.2	44592.3
Q14914	PTGR1	Prostaglandin reductase 1	1	1	1.75	0.416862	0.233953	0.183431	0.944183	35.98	2.49444	0.156896	I	M	95677.7	27983.8	41886.7	187505	148311	7966.73	118065	16540.3	28876.9	15480.4	13110.6	33372.2	63849.9	3720.33	16483.2	22493.5	10657.1	50036	14208.2	104018	71688.9	4247.5	12993.7	16485.9	3723.76	48093.8	17263.2
Q9UH99	SUN2	SUN domain-containing protein 2	1	1	2.25	0.324652	0.0587074	0.107328	0.528612	62.1	1.50114	0.165803	I	O	37134.3	21195.2	25161.3	23763.2	8863.87	59105.1	68185	25754.3	28188.9	86489.5	18600.6	3398.23	7487.24	33963.7	26367.4	34759.5	16425.1	72980.5	19911.8	5794.02	17705	43013.5	25304.1	33990.2	17177.3	46716.4	22771.7
Q96IU4	ABHD14B	Protein ABHD14B	1	1	5.06667	0.0793939	0.0423153	0.0587074	0.833935	30.53	3.1406	0.520638	I	M	8530.08	2662.17	2552.48	6563.49	15567.5	8356.49	7432.77	4730.22	4721.7	14231	6401.61	0	0	2613.58	4101.8	6595.47	6802.86	0	1539.69	0	2201.25	0	6352.59	4208.54	10316.5	0	1682.23
Q9H9S4;Q9Y376	CAB39L	Calcium-binding protein 39-like	1	1	3.25	0.196912	0.293622	0.293622	0.0587074	50.98	2.54748	0.216965	O	M	26503.5	14527.7	27648.7	7890.08	50299.9	32924.6	11212.8	30190.1	1539.73	8672.12	7068.96	12700.5	15424.3	15057.5	7531.78	21924.6	14220.6	7940.95	5942.36	20097.1	26209	4900.35	21003.4	66033.6	37335.7	76815.4	4245.2
P84157	MXRA7	Matrix-remodeling-associated protein 7	1	1	0.25	0.882497	0.293622	0.293622	0.624065	45.43	2.01814	0.0570366	I	O	70381.7	28694.5	38351.5	60822.1	147458	75113.1	15000.2	53515	82903.3	0	20588	54175.6	35982.2	0	39943.3	13371.4	19362.4	34435.4	61759.2	62278.7	65129	16778.5	32052.1	15519.2	0	5221.17	28675
Q12846	STX4	Syntaxin-4	1	1	3	0.22313	0.183431	0.944183	0.362727	31.99	1.42478	0.121813	O	M	10260.8	8049.84	9796.66	17716.7	12194.5	9965.55	9522.91	1904.56	12142.4	3682.92	16226.5	7576.68	12603.8	4063.83	7643.88	8360.98	7053.45	2115.59	10106.5	11548	17809.3	0	10089.3	9536.61	2963.97	19873.7	12988.4
Q5R3I4	TTC38	Tetratricopeptide repeat protein 38	1	1	4.75	0.0930145	0.726286	0.183431	0.0800579	57.59	1.36046	0.11166	I	O	30984.2	27400.6	21143.6	42524.7	45727.8	24909.6	20499.1	21259.8	17057.5	13594.7	5107.83	41229	38642.4	17393.7	14834.8	24903	20985.2	11543	13851.6	23694.8	24067	12171.7	25089.6	20695	10051.1	11427.4	12962.4
Q4G176	ACSF3	Malonate--CoA ligase ACSF3, mitochondrial	1	1	3	0.22313	0.362727	0.141482	0.183431	50.63	1.78269	0.111347	I	O	79451.9	72528.7	46534.8	63648	39034.4	11738.7	194844	87994.3	0	67336.2	141176	52557	98229	40544.8	130527	40785.6	22837	32075.4	25030.8	48347	43735.8	27694.8	73232.6	39663.8	12349	10756.5	84028
P50336	PPOX	Protoporphyrinogen oxidase	1	1	1	0.606531	0.141482	0.528612	0.726286	35.66	1.12	0.0669638	M	I	234977	258620	246455	153011	289501	212748	191245	328380	221377	209511	231475	117381	299404	293903	216158	366254	192352	268610	303653	137508	256726	264481	258946	314616	332763	102611	320091
P49789	FHIT	Bis(5'-adenosyl)-triphosphatase	1	1	2.25	0.324652	0.528612	1	0.233953	76.95	1.51482	0.142781	I	M	47964.6	27673.9	42502.4	98777.5	10580.7	36299.3	80946.6	13219.1	72400.4	28619	42175.1	8307.82	2828.52	22200.2	22875.6	82157.4	17488.8	43096	53893.2	17511.6	37607.1	82817.1	51621	22955.4	2686.4	85152.4	82374.5
Q12849	GRSF1	G-rich sequence factor 1	1	1	1.75	0.416862	0.183431	0.441209	0.726286	50.23	1.09047	0.0888171	I	O	115818	115185	105114	93740	89003.6	104584	133611	158152	153274	197123	183491	136663	75584.8	85591	130685	147398	163181	152067	131722	97949.4	76849	77320.7	185886	87566.2	120193	138758	236121
P00491	PNP	Purine nucleoside phosphorylase	1	1	1.75	0.416862	0.441209	0.183431	0.944183	43.4	1.40947	0.102295	M	I	22302	26416.4	28964.1	30660.6	26651.8	25984.6	9677.16	18535.9	34367.5	10109	5721.91	17096.6	36895.3	32956.7	39160.3	5972.79	46028.5	45883.4	3930.24	39384.2	12056.7	24995.2	41697.3	26687.2	45054.5	12702.5	12881.6
P02656	APOC3	Apolipoprotein C-III	1	1	4.95652	0.083889	0.589639	0.142213	0.294507	111.91	2.28657	0.223329	O	I	19803.2	15336.1	47434.8	0	97405.2	1610.83	0	0	12805.5	63952.3	72232.6	0	76680.7	0	0	0	0	167648	29672.7	0	135351	68324.5	33497.8	0	168405	10987.8	150518
Q08397	LOXL1	Lysyl oxidase homolog 1	1	1	1.68	0.431711	0.833935	1	0.352542	31.83	10.6449	0.110314	I	O	41028.3	33779.4	3409.64	0	0	20.3426	0	205121	0	501.315	0	0	654.548	607.538	461.603	167173	401.433	0	0	0	0	0	0	17048.2	317.632	251.936	1700.61
Q99460	PSMD1	26S proteasome non-ATPase regulatory subunit 1	1	1	5.25	0.0724398	0.107328	0.183431	0.528612	32.42	1.62601	0.501174	I	O	20969.5	10775.1	14347.8	44732.4	12600.1	15008.8	15050.1	17456.1	19184.8	19010.5	24158.3	9798.45	8992.05	14870	13489.7	6725.25	16299	29708.7	15817.8	5889.3	6844.72	25257.3	12466.7	21280.9	11730.5	8808.37	10550.9
A3KMH1	VWA8	von Willebrand factor A domain-containing protein 8	1	1	0	1	0.833635	0.441209	0.441209	30.44	1.14015	0.0810973	O	M	144100	155691	158775	156695	195889	88207.3	102140	177570	172643	194677	242017	172395	173643	134374	121702	176342	201591	143810	183585	142650	183018	128985	101471	237753	269720	139846	287233
Q9HD33	MRPL47	39S ribosomal protein L47, mitochondrial	1	1	4.75	0.0930145	0.141482	0.0800579	0.624065	52.13	1.37659	0.407663	I	O	54046.9	38017.1	40408.8	63017.1	47162.6	44881.6	57891	57282.2	39588.8	59532.9	42667.3	39071.4	36861.2	42729.3	37739.1	33684.3	35451.6	18540.2	67317.1	43753.1	28915.9	52782.7	36066.5	40525.7	35963.8	8377.08	52922.8
P98155	VLDLR	Very low-density lipoprotein receptor	1	1	6.75	0.0342181	0.029974	0.624065	0.107328	43.15	1.22506	0.560305	M	O	122253	135392	115507	108511	115833	154147	112310	120466	91876	146091	104582	131227	129197	175422	141202	99914.1	137148	173146	126953	110768	102219	118755	113155	132639	135571	100899	95507.4
Q5VXT5	SYPL2	Synaptophysin-like protein 2	1	1	4.75	0.0930145	0.029974	0.833635	0.183431	47.37	1.23286	0.293102	M	I	97694	115927	95662.7	77390.6	179437	94025.8	78701.3	58915.5	104998	96504.6	88445	82858.2	162962	136651	110902	86264.3	143573	124157	112312	72863.8	82768.6	57623	119368	145690	123987	80504.9	107254
P82675	MRPS5	28S ribosomal protein S5, mitochondrial	1	1	0.75	0.687289	0.833635	0.833635	0.833635	53.15	1.05471	0.0880271	O	M	29975.4	27527.6	26320.9	30876	33321.9	39466.4	36539.4	9673.32	18343.1	20388.8	31712.4	7267.56	29487.9	41318.1	37651	21913.5	16143.4	11896.5	43255.9	1239.22	34163.7	41730	32449.8	22021.5	33264.9	6459.59	49036.2
Q9Y265	RUVBL1	RuvB-like 1	1	1	0.25	0.882497	1	0.944183	0.726286	46.84	1.03948	0.0531343	I	O	66253.5	62151.1	50905.1	68525.6	91347	49364.3	65210	56820.6	51719.8	59682.2	37637.6	60432.9	66210.3	58766.3	66251.9	59094.4	49666.9	91241.4	28460.8	51888.4	36665.8	59065.4	52756	54150.2	66016.3	79542.5	61981.6
Q9HCD6	TANC2	Protein TANC2	1	1	4.75	0.0930145	0.293622	0.183431	0.833635	33.28	1.12106	0.0732325	M	I	26733.9	28362	24722.5	25352.7	66170	21106.5	10456.4	10583.9	11281	1614.89	4982.75	55841.9	34180.3	20303.6	18249.2	13234.8	12324.5	1994.36	13766.2	32208.2	29329.6	29062.1	15047.5	17965.2	20321.9	2806.67	5142.74
Q9UNE7	STUB1	E3 ubiquitin-protein ligase CHIP	1	1	1	0.606531	0.233953	0.441209	0.944183	62.37	1.17179	0.185356	I	O	19050.8	17146.2	16971.8	18675.9	20986.9	21726.3	19897.3	13967.5	19137.1	11226	18038.9	24666.8	13973.5	15170.1	13793.1	18127.6	9180.67	14004.5	17480.1	25604.8	23552	15729	10586.4	9386.89	13694.3	18426.8	5614.76
Q9BV86	NTMT1	N-terminal Xaa-Pro-Lys N-methyltransferase 1	1	1	4.75	0.0930145	0.107328	0.624065	0.141482	54.3	1.26188	0.287455	O	M	41620	35546.4	36359.8	54417.1	43281.3	33681.5	44398.4	32321.9	42326	38107.8	41615.7	40416.1	53555.1	25219.8	25782.9	32758.1	26190.4	35193	33876.4	47098.7	28362	32745.2	32975.6	40617.5	32300.4	87057.2	43326.4
Q8N3J5	PPM1K	Protein phosphatase 1K, mitochondrial	1	1	1.75	0.416862	0.441209	0.833635	0.233953	34.63	1.60544	0.159085	O	M	27297.7	20852.3	30024.3	6718.46	29024.5	24293.7	18613.6	57838.2	6816.79	20629.8	4856.57	37105.1	6826.57	1109.66	28611.9	30608.3	726.255	3884.13	5868.07	69367.9	35811.8	3888.8	1134.66	39918.5	25698.5	7433.9	954.293
P82921	MRPS21	28S ribosomal protein S21, mitochondrial	1	1	4.75	0.0930145	0.833635	0.0587074	0.0800579	55.37	1.53211	0.225539	O	I	61559.3	78103.1	110573	58276.3	51354.9	81710	75308.8	41146.3	66538.1	25379.5	67105.1	63434	89379.6	107904	101748	28049.5	32669.3	17368.2	53089.5	69151.1	83965.4	227699	98817.1	73233.9	78314.1	29259.7	54778.4
B1AJZ9	FHAD1	Forkhead-associated domain-containing protein 1	1	1	2	0.367879	1	1	1	47.16	3.11282	0.0503001	O	I	0	0	0	0	0	0	0	0	38754.3	0	0	0	0	0	0	0	72667.2	0	0	0	0	0	0	0	120635	0	0
O14874	BCKDK	[3-methyl-2-oxobutanoate dehydrogenase [lipoamide]] kinase, mitochondrial	1	1	1.75	0.416862	0.528612	0.624065	0.293622	47.5	1.2414	0.0904758	O	M	32151.5	25277.4	31685	31097.8	31619.1	21588.9	30682.3	45769.5	18829.6	47697.6	28315.8	6651.21	26280.9	36085.6	21222.4	36146.7	34830.6	39979.8	26447.6	13607	22973.2	19710.4	38675.8	63458.5	18751.6	74653.2	30769.2
P36269	GGT5	Glutathione hydrolase 5 proenzyme	1	1	9.25	0.00980366	0.0423153	0.624065	0.0142662	85.85	2.23823	0.461153	O	M	58508.6	37546	57544.4	81211.9	69224	48947	38145.7	55014.2	40471.2	82224.7	29797.4	37000.8	42832.1	61543.9	27547	18806.3	40215.2	53180.1	5448.25	49792.8	50445.2	82600.5	53977.3	50906.2	56088.1	278684	18923.8
Q01814	ATP2B2	Plasma membrane calcium-transporting ATPase 2	1	1	0.0740741	0.96364	0.799846	0.672604	0.674987	30.99	1.8733	0.19348	M	I	15344.8	15545.5	18365.2	6593.84	40746	4644.06	2327.16	22413	5724.73	5866.22	0	22926.7	35800.2	2901.73	11635	4463.74	0	87712.9	0	17840.6	44736.7	0	0	29248.7	0	7181.67	0
Q9BXX0	EMILIN2	EMILIN-2	1	1	7	0.0301974	0.726286	0.141482	0.0208626	67.67	2.07453	0.636791	O	M	50456	67326.9	111792	90137.6	86386.7	26613.9	17267.6	31874.1	20049.4	15077.4	153645	178921	68312.8	36954.1	28569	23877.9	24076.8	43051.9	10651.6	157752	134502	68958.6	72302.7	125444	49871.3	199741	51145
P33316	DUT	Deoxyuridine 5'-triphosphate nucleotidohydrolase, mitochondrial	1	1	0.25	0.882497	0.362727	1	0.624065	53.96	1.20133	0.0739494	O	M	38075.2	36669.2	47421.4	26984.7	36806.9	39823.7	35980.7	50780.2	22736.6	64417.8	25925.3	61237.4	22238.8	24827.5	42836.3	32206.1	13309	70732	13489.3	89828.8	49037.2	9568.83	11282.5	77389.7	44159.7	42832.8	13324.5
Q5SQH8	C6orf136	Uncharacterized protein C6orf136	1	1	0.75	0.687289	0.441209	0.183431	0.726286	33.11	1.44775	0.293041	I	M	39371.2	35014.8	34472.7	34285.5	38358.9	33555.5	25735.8	64920.5	27848.6	79139.2	67852.7	29872.9	41492.1	50201.9	27160.5	26346.3	49283.7	6137.11	26245.9	40568.3	33738	23110.8	47588.7	27357.6	25273.3	40404.3	44238.6
B5ME19	EIF3CL	Eukaryotic translation initiation factor 3 subunit C-like protein	1	1	1.75	0.416862	0.441209	0.293622	0.528612	53.58	1.29815	0.0999975	I	M	70577.6	41983.2	63896.7	65669	15460.3	103075	104702	63981.3	81072.6	59863.1	29438	21023.7	38563.6	59182.6	32147.9	58998.1	29663.4	114905	48598	40643.2	64371.4	84142.1	68669.9	61656.8	18441.8	57975.2	37669.2
P57088	TMEM33	Transmembrane protein 33	1	1	2.25	0.324652	0.0800579	0.441209	0.233953	64.14	1.54462	0.0997626	I	M	40144.2	26096.6	35204.5	40385.8	69679.1	16630.3	27910.6	46115.4	2311.36	49322.4	1.0829	43637.5	51291	0	7657.22	27897.3	3254.48	29639	0.492682	31939.6	46607.1	6593.99	28508.2	62373.4	3508.16	43262.3	0
Q9Y2C4	EXOG	Nuclease EXOG, mitochondrial	1	1	1	0.606531	0.141482	0.944183	0.624065	48.14	1.61985	0.188062	O	M	36798.5	30812	30401.9	54645.4	28235.9	22592.6	29636.2	48882.5	2859.72	28868.3	24202.4	36775.4	22433.4	27055.5	20288.1	47507.4	2804.95	4034.81	29561.2	40649.5	16477	23029.1	32349.6	39504.2	15515.4	116836	24156.6
Q8WW22	DNAJA4	DnaJ homolog subfamily A member 4	1	1	6.25	0.0439369	0.362727	0.029974	0.0800579	36.33	2.00564	0.259646	I	O	16209.4	15852.6	9125.12	1201.31	14072.5	12351.5	24243.2	29178.4	20378.8	6527.19	29254.8	7264.67	18991	12225.5	20710.6	20071.2	8294.8	3011.71	26835.4	483.588	11422.7	4130.84	9181.83	20406.7	8049.93	8181.16	6554.22
Q14157	UBAP2L	Ubiquitin-associated protein 2-like	1	1	0.75	0.687289	0.362727	0.293622	1	66.02	4.47941	0.179444	O	I	11533.8	13652.8	14304.8	13483.4	14448.6	11878.9	9632.29	8225.66	11713	19332.4	17640.8	15354.8	11166.4	15337.4	9137.01	17268.5	18222.7	13100.8	18512.5	15096.7	8267.81	18143.2	12161.4	17855	11607.2	379494	13782.2
P33176	KIF5B	Kinesin-1 heavy chain	1	1	0.75	0.687289	0.944183	0.726286	0.441209	60.56	1.15903	0.189655	I	O	54620.2	56928.2	54480.2	47028	58152.3	66238.4	43892.4	57789.7	42521.6	70054.4	51069.8	79856.4	55207.6	46878.2	67781.8	34916.9	69292	29344.3	26551.2	77814	50174.4	42394.2	57677.6	44341.1	47332.6	0	57086.8
O43242	PSMD3	26S proteasome non-ATPase regulatory subunit 3	1	1	4.75	0.0930145	0.0208626	0.0800579	0.441209	60.43	1.52449	0.247473	I	M	68228.3	51393.7	53492.9	78925.4	71035.7	31159.8	78669.5	81351.2	83787	45773	75577.4	41015.7	49967.5	36877.1	57911.6	71196.6	61140.4	4429.86	35796.8	35124.2	48837.1	38491.4	48476.1	96535.7	77691.6	2946.9	48889.1
Q9Y2T7	YBX2	Y-box-binding protein 2	1	1	4.75	0.0930145	0.944183	0.0423153	0.0587074	105.92	1.59986	0.182078	O	M	119324	112040	164347	350567	126699	20881.5	40097	58378	18932.7	29570.3	0	365066	70256	0	58785	66094.2	0	29937.9	25001.3	407845	205487	67825.2	15232	125346	1429.09	126746	34229.6
P28288	ABCD3	ATP-binding cassette sub-family D member 3	1	1	1.75	0.416862	0.624065	0.233953	0.528612	32.6	1.154	0.132882	I	O	60278.6	48552.2	43447.1	79699.2	63995.8	45973	54612.4	57112.8	48381.3	28631.5	23316.9	57719.6	52216.3	33038.6	35473.8	64312.7	50478.2	51179.1	24112.5	48236.8	55001.4	12824.9	37053.5	64119	39165.6	81001.4	10711.6
Q13405	MRPL49	39S ribosomal protein L49, mitochondrial	1	1	6.25	0.0439369	0.0587074	0.183431	0.233953	58.34	1.42711	0.403125	I	M	36774.5	29059.2	32152	54926.2	30733.5	33956.5	29492.2	34764.3	43179.8	74902.6	58044.5	39325.9	40977	18011.9	18914.2	28067.2	37825.2	18196	50940.5	42282.7	22619.2	29635.8	28875.7	37346.6	54848.5	31827.4	50826.1
O75153	CLUH	Clustered mitochondria protein homolog	1	1	0.25	0.882497	0.833635	1	0.944183	65.84	1.22182	0.0757622	O	I	29103.5	31712	31857.4	41363.9	31534.7	19981.7	26497.1	26140.4	37754.4	30706.1	53887.1	38671.2	28725.2	30126.5	26960.8	34076.1	36519	64504.6	41949.1	27281.7	21684.7	32881.5	44956.7	32482.5	22517.5	120377	25101.1
O14980	XPO1	Exportin-1	1	1	0.75	0.687289	0.528612	0.624065	0.944183	55.8	1.03464	0.0617124	I	O	149799	150915	164463	181441	183313	165687	95797.2	122757	175808	150990	241684	268149	130733	129258	121528	104908	176889	149512	195938	312104	129999	153721	93020.3	133469	192351	110534	148168
P14678	SNRPB	Small nuclear ribonucleoprotein-associated proteins B and B'	1	1	1.75	0.416862	0.141482	1	0.833635	67.44	1.60823	0.124574	O	M	53522.1	54603.8	47563.5	53415.6	65228.6	49675.7	53605.4	45685.4	59796.4	48706	54192.1	53125	62895.6	58922	53701.7	44374.7	51902.1	34491.8	29769.3	54141.9	38577.1	51740.8	38558.6	54799	60686	292402	34991.1
P06702	S100A9	Protein S100-A9	1	1	4.75	0.0930145	0.183431	0.233953	0.293622	56.21	1.19113	0.163953	O	I	323032	324374	363872	172387	110838	544298	640830	146807	270355	287716	146144	178293	166916	610614	402444	263601	360286	344808	208653	213441	249751	605705	484597	265868	355665	285809	301840
O95571	ETHE1	Persulfide dioxygenase ETHE1, mitochondrial	1	1	2.25	0.324652	0.624065	0.141482	0.233953	41.29	1.22538	0.304349	O	I	159429	169803	205973	173774	134120	146169	196331	146750	198499	131287	103482	208812	177845	182167	136929	143262	141777	234539	125194	197258	222917	248445	144471	216775	140996	196382	140482
Q9NSD9	FARSB	Phenylalanine--tRNA ligase beta subunit	1	1	4	0.135335	0.107328	0.0800579	0.624065	39.83	1.20386	0.238819	I	O	108463	88118.9	84056.8	125994	123336	96879.3	86878.5	109228	101217	72260	76486.2	129522	99483.9	52515.8	67800.4	91271.8	91188	72984.7	84853.4	113631	90020.2	51798.5	67602.3	97232.6	97042.4	98798.6	41987.9
Q99766	DMAC2L	ATP synthase subunit s, mitochondrial	1	1	9	0.011109	0.528612	0.0142662	0.0587074	57.81	1.31254	0.205561	I	O	104373	79838.2	77281.4	137395	118044	76513.9	78594.9	111319	112113	82497.2	202306	93261.5	79513.6	53483.5	74748.9	98183.5	97617.6	119509	266940	81354.2	73986.6	58136.2	66128.4	106802	87990.7	73666.3	151940
P38159	RBMX	RNA-binding motif protein, X chromosome	1	1	0	1	0.528612	0.293622	0.833635	38.55	1.08553	0.0545304	I	O	434756	379649	396165	806673	616236	350890	117524	282459	195660	133794	133172	647586	706050	249667	85329.9	209611	205997	135889	196840	834605	561221	226678	128340	229979	123806	185602	138441
P42025	ACTR1B	Beta-centractin	1	1	0.75	0.687289	0.624065	0.726286	0.362727	30.83	1.08294	0.0592114	O	M	588447	541371	635504	609716	622879	578020	673107	458514	486670	340167	373155	656227	709809	425478	573328	342016	423837	337366	529964	590178	807316	485441	659338	635247	572210	70621.4	509288
P05387	RPLP2	60S acidic ribosomal protein P2	1	1	4.75	0.0930145	0.362727	0.107328	0.528612	54.33	1.18019	0.186092	I	O	666673	600908	517414	549494	588744	909590	644904	640633	404624	692350	835329	712129	455379	580104	513676	743254	400889	677221	767286	451875	459273	583657	556175	536090	395781	847696	631174
P39060	COL18A1	Collagen alpha-1(XVIII) chain	1	1	2.25	0.324652	0.107328	0.624065	0.362727	52	1.31342	0.118073	I	M	79755.6	73754.6	76930	91074	56128.8	81250.5	84540.6	85784.2	103967	121410	300687	76656.9	45685.9	91248.3	50773	104409	82674.1	111164	141540	64919.2	62323.7	75291.5	80103.4	102012	83487	177632	144874
O95714	HERC2	E3 ubiquitin-protein ligase HERC2	1	1	7.75	0.0207543	0.183431	0.183431	0.141482	33.87	1.25871	0.128619	O	M	65669.2	58244.8	62998.8	71483.6	46144.4	82440.6	84534.9	43742.3	33219.3	45297.1	68555	54914.9	53932.6	69186.3	71131.8	42058.4	49263.6	33072.3	41123.8	75437.7	72180.5	92444.4	22273.3	52658.3	52556.3	82258.2	72156.9
A0A096LP55	UQCRHL	Cytochrome b-c1 complex subunit 6-like, mitochondrial	1	1	7	0.0301974	0.944183	0.0800579	0.029974	64.54	1.40528	0.543508	O	M	646714	623468	725012	553812	365261	820696	594895	898907	482215	730551	329027	612192	486585	626467	719177	672919	568249	620493	357057	658083	576030	923924	867038	599988	883829	1.38611e+06	658003
O14967	CLGN	Calmegin	1	1	4.75	0.0930145	0.944183	0.0587074	0.0423153	96.63	1.23344	0.389574	O	I	593359	563423	716115	649169	628818	608166	651096	429545	491205	500425	276525	504004	517980	695706	445759	653664	506627	426728	506113	577502	598221	833306	720302	851244	596666	620760	425546
P61088	UBE2N	Ubiquitin-conjugating enzyme E2 N	1	1	0.75	0.687289	0.833635	0.293622	1	38.19	1.14607	0.161207	O	I	650815	724082	729956	715680	917896	488835	664421	467243	1.00983e+06	857914	413974	813208	783259	710739	736810	576396	762171	679010	995782	860800	821532	589726	647620	730102	1.28134e+06	550361	862938
O95167	NDUFA3	NADH dehydrogenase [ubiquinone] 1 alpha subcomplex subunit 3	1	1	1.75	0.416862	0.528612	0.944183	0.362727	39.19	1.22706	0.106488	I	M	140691	138333	129719	68838.3	195105	124269	193823	121418	76456.5	223076	30932	191354	50592.4	64223.6	266844	118648	55197.4	56710.6	39028.9	198072	188813	42918.4	65611.2	153182	164261	167256	42542.8
P35813	PPM1A	Protein phosphatase 1A	1	1	1.75	0.416862	0.233953	0.726286	0.233953	52.37	1.09397	0.143194	M	O	414292	424905	384398	499860	374895	347762	448151	400794	418833	493594	296197	503366	469284	385372	395058	371446	443656	539798	370202	358844	366591	411330	479371	305853	344496	571007	341928
P47914	RPL29	60S ribosomal protein L29	1	1	1	0.606531	0.944183	0.233953	0.293622	51.74	1.28533	0.10233	O	I	259296	278286	285128	328363	282265	224556	296871	164423	55151	252879	204485	530048	251624	104766	347506	157484	18355.4	356856	175150	458483	320492	187256	308501	150909	84496.3	619761	195255
A0A075B6K5	IGLV3-9	Immunoglobulin lambda variable 3-9	1	1	7	0.0301974	0.944183	0.029974	0.029974	139.76	1.56688	0.272868	O	M	211827	161808	263515	299945	188991	303092	212109	54995.4	237321	142992	523079	200042	48244.6	208326	177582	174845	416580	191655	483857	283459	272381	427157	216304	118274	732623	365314	563335
P61160	ACTR2	Actin-related protein 2	1	1	0.25	0.882497	0.624065	0.441209	0.362727	49.02	1.16985	0.192252	I	O	80788.4	83554.5	85431.1	66701.3	101207	77898.2	68295.3	89840.1	123886	102608	134030	78599.1	107638	66191.4	93385.4	71958.6	100202	104034	101658	70788.2	79001.4	84941.8	73192.4	119232	105236	54802.5	66277.4
Q9UJ68	MSRA	Mitochondrial peptide methionine sulfoxide reductase	1	1	0.75	0.687289	0.141482	0.944183	0.141482	65.25	1.12986	0.184499	M	O	230647	267455	248718	241438	206837	205740	233763	265455	271532	259713	353908	220254	279900	258288	211872	366958	306093	311193	307974	161891	226368	291605	255580	308144	268313	170412	320184
Q9UJX2	CDC23	Cell division cycle protein 23 homolog	1	1	0.25	0.882497	0.441209	0.944183	0.441209	32.65	1.13317	0.115179	O	M	102920	103683	118828	79045.4	81546.9	112571	118498	122939	108189	95617.7	147964	102301	100017	106906	127542	81649.3	91807.3	75160.2	108909	156870	99784.9	140593	84516	112376	68430.2	138921	98573.9
Q93100	PHKB	Phosphorylase b kinase regulatory subunit beta	1	1	5.25	0.0724398	0.0587074	0.233953	0.944183	53.55	1.39875	0.269382	I	M	67737.6	49849	48947.1	81822.3	75392.5	54393.2	61898.9	65181.1	66000.3	53254.5	81921.2	51116.7	39931.6	25275.9	74055.4	58865.4	3328.94	52105.9	81281.8	42871.6	59785.5	70859.7	8263.69	62955.1	63974	73038.5	8174.96
O95433	AHSA1	Activator of 90 kDa heat shock protein ATPase homolog 1	1	1	7	0.0301974	0.029974	0.183431	0.726286	58.37	1.30476	0.426662	I	M	266271	222803	220185	307597	268698	249536	240501	265025	339119	360425	297503	292792	206215	141981	210282	262745	342514	155111	172900	296516	253138	163210	183067	204995	240573	477130	232780
P61247	RPS3A	40S ribosomal protein S3a	1	1	1.75	0.416862	0.441209	0.362727	0.362727	138.05	1.16197	0.226538	O	M	712989	693657	716870	679997	783050	683976	784485	633438	815623	666062	628846	543827	1.01665e+06	760074	565702	582028	991820	367512	394383	813856	674243	560668	769210	766373	1.12678e+06	782446	574234
Q9UBQ0	VPS29	Vacuolar protein sorting-associated protein 29	1	1	0.25	0.882497	0.944183	0.833635	0.624065	61.01	1.0271	0.0645117	M	O	64660.4	68407.3	68051.2	78494.8	52113.3	64889.7	65133.9	62670.3	69797.2	68064.5	72799.6	88394.6	72819.4	52666.9	67850.4	60305.4	62439.7	77595.7	57389.9	66686.8	58547.7	50071.4	75821.3	89129	54776.4	83063.2	47134.8
O00231	PSMD11	26S proteasome non-ATPase regulatory subunit 11	1	1	1.75	0.416862	0.141482	0.183431	0.183431	30.91	1.20276	0.241836	I	O	60953	60896.6	53696.7	64130.5	58735.9	50932.2	76759.1	54207.1	90809.4	64473.8	105876	62968.9	59194.2	50871.8	72678.5	58769.7	82994.6	58658.5	98208.2	30991.8	53867.2	55515.8	53700.9	74408.1	56129.4	69361	76546
P35613	BSG	Basigin	1	1	1	0.606531	0.362727	0.624065	0.624065	39.73	1.16416	0.145702	M	I	97301.9	119093	112584	88507.3	81888	128954	131963	55197.1	88093.8	100998	190485	89946.6	132299	148650	95137.6	129431	115430	185199	112167	141432	106226	112505	107013	95743.4	56397.2	194988	141920
Q969G5	CAVIN3	Caveolae-associated protein 3	1	1	3.25	0.196912	0.441209	0.362727	0.141482	46.57	1.22357	0.328352	O	M	99944.5	95650.8	106584	104057	114606	72507.4	98482.9	110069	73235.3	62858.9	114910	74544.7	128051	92686.7	84521.5	98449.9	69751.2	66399.2	67014.8	105793	95837.4	88918.8	98600.6	143771	87020.4	129817	84009.2
Q9Y5L4	TIMM13	Mitochondrial import inner membrane translocase subunit Tim13	1	1	1	0.606531	0.528612	0.624065	0.624065	38.76	1.10006	0.0930415	M	I	149106	178791	155664	100903	151332	67944.5	149959	275393	155818	101232	172898	166779	200332	137668	185740	203438	133696	74614.9	190829	123967	169682	129976	142011	212685	185570	105549	150391
Q8NG92	OR13H1	Olfactory receptor 13H1	1	1	1.75	0.416862	0.141482	0.293622	0.726286	31.74	1.34063	0.105362	M	I	52838.4	65849.5	54907.5	29820.6	113086	31915.7	22536.1	66833.6	55968.7	7547.18	66956.5	26870.8	155198	53074.3	51731.6	42373.2	77094.4	9165.21	113590	50673.3	75770	58679.4	23657.4	65757.4	95376.7	25383.5	66227
P00740	F9	Coagulation factor IX	1	1	10.75	0.00463092	0.141482	0.0142662	0.029974	56.42	1.57482	0.259997	I	O	119013	115363	88188.4	205184	159123	58799.5	62536.5	109420	194883	112762	298009	203906	176872	79535.3	31829	84674.3	121549	112716	209375	194524	128037	16134	44765.8	57480.7	80523.4	89953.8	151027
Q13361	MFAP5	Microfibrillar-associated protein 5	1	1	6.25	0.0439369	0.107328	0.0208626	0.233953	32.68	2.16079	0.45319	I	O	369308	341849	152879	147446	547307	390702	409143	351943	482092	285587	352697	295789	396985	294194	449501	272778	220804	14779.6	230187	167051	190056	112892	25605.3	268790	262880	262328	83470.3
Q712K3	UBE2R2	Ubiquitin-conjugating enzyme E2 R2	1	1	7	0.0301974	0.107328	0.107328	0.441209	33.39	1.191	0.0992784	M	I	76397	87988.2	85563.7	115372	66879.1	62376.6	75694.9	61662.2	60064.7	33880.4	9854.7	90749.2	69003.5	88347.1	98056.1	93784.9	64577.9	52323.4	21725.8	118130	47296.4	92214.1	89066.2	81111.9	61913.3	53602.1	14681.8
Q6P5Q4	LMOD2	Leiomodin-2	1	1	0.25	0.882497	0.624065	0.726286	0.726286	52.82	1.0796	0.0624169	I	M	122056	105797	108213	95813.1	113659	100429	185817	114564	123806	68878.4	94505.3	115640	135590	77152.4	129431	71171	127930	97100.6	77282.8	80226.6	138093	112705	160117	49925.5	87759.6	171734	95025.1
P62280	RPS11	40S ribosomal protein S11	1	1	5.25	0.0724398	0.944183	0.141482	0.0587074	35.49	1.17558	0.160253	M	O	78756.5	85032.4	67257.8	62761.7	55654	81971.6	110956	82439.5	83888.1	93062.7	101688	56669.9	97420.8	107261	81478	82331.9	129164	56585.7	97872.5	57963.5	51165.7	81823.6	79588.6	65747.5	113013	72487.8	81132.4
O43396	TXNL1	Thioredoxin-like protein 1	1	1	4	0.135335	0.183431	0.833635	0.441209	42.21	1.45325	0.185159	I	M	156590	119279	157774	353735	48474.8	147890	189605	43244.9	164042	156660	172680	224612	17329.3	52097.6	116463	185891	33981.5	91706.1	156177	112834	191245	229389	224223	31177	77351.5	146243	150970
Q9Y3D9	MRPS23	28S ribosomal protein S23, mitochondrial	1	1	1.75	0.416862	0.833635	0.233953	0.528612	60.55	1.21495	0.132955	O	I	86558.4	90373.5	94809.1	105248	90944.4	96405.8	77734.9	62458.9	67782.1	61865.4	81876.5	76846.9	79289.6	151914	72212.2	71605.1	41801	122616	91208.7	79501.5	47170	139502	125290	82582.3	88980	108161	111627
Q8WXI4	ACOT11	Acyl-coenzyme A thioesterase 11	1	1	3.25	0.196912	0.726286	0.141482	0.183431	32.69	1.11884	0.252507	I	O	76003.8	74374	64679.7	75249.9	76660.7	54822.7	86955.8	86330	85356.4	68255.7	86061.1	56276.2	87498.4	66301.5	76727.5	85066.6	83800.7	79288.1	72980.4	69754.5	65578	59844.1	64994.9	63226.9	74924.3	85613.7	69932
Q9Y399	MRPS2	28S ribosomal protein S2, mitochondrial	1	1	1	0.606531	0.362727	0.726286	0.726286	52.17	1.18841	0.119312	O	I	72869.3	70379.1	67151.6	58692.4	77173.9	94430.2	76492.4	57557.8	51829.8	46270.8	63355.1	64304.6	82004.5	90572.6	80995.7	34018.2	67231.2	98026.3	58581.9	58883.1	69390.4	80316.5	68347.4	58820.7	56562.4	148752	83794.8
Q9HBU9	POPDC2	Popeye domain-containing protein 2	1	1	0.25	0.882497	0.726286	0.944183	0.833635	43.69	1.05142	0.0576361	M	I	109187	108991	94278	122849	102054	118462	93945.1	108624	97021	140576	79502	113074	110819	135328	68520.1	117212	142590	150569	69296.3	103947	128213	68386.9	74441.5	96401.9	113980	201900	91725.8
O00505	KPNA3	Importin subunit alpha-4	1	1	1.75	0.416862	0.233953	1	0.233953	70.67	1.23317	0.2454	M	I	289227	324958	304535	223765	369411	223321	235131	394509	368250	256263	247323	472254	294142	250329	302277	305786	407698	433274	392685	382367	377863	141257	286020	335169	311863	112771	424708
Q4VC31	CCDC58	Coiled-coil domain-containing protein 58	1	1	9.75	0.00763509	0.233953	0.0142662	0.0800579	46.88	1.26018	0.507255	O	I	324723	354321	397581	348728	341841	324256	294106	314686	274131	344438	179059	358601	330446	275199	381943	425418	259962	415464	236976	405929	362251	427060	410805	381858	352636	436741	273913
P17980	PSMC3	26S proteasome regulatory subunit 6A	1	1	0.25	0.882497	1	1	0.944183	54	1.01763	0.0501697	I	O	192630	189867	175125	211813	250097	159581	180618	161040	212134	107199	143213	240224	204294	153951	180598	170268	166461	143167	149938	191726	154297	170837	149067	209695	205889	165711	153772
O43681	ASNA1	ATPase ASNA1	1	1	3.25	0.196912	0.0800579	0.624065	0.362727	76.48	1.14906	0.209418	I	M	275543	215231	305720	267833	266514	250369	273244	319755	368495	215869	250419	235729	216662	227755	183822	212185	360982	251664	236690	456088	301584	277831	220992	272108	245721	227671	191290
O43598	DNPH1	2'-deoxynucleoside 5'-phosphate N-hydrolase 1	1	1	5.25	0.0724398	0.141482	0.141482	0.833635	62.42	1.09755	0.156433	M	I	333621	381987	370633	382241	323617	315492	361394	285359	323831	353736	351800	443017	425653	416884	368076	256303	325656	376803	348230	458376	367778	319923	388356	318734	339075	293811	381701
O95210	STBD1	Starch-binding domain-containing protein 1	1	1	9.75	0.00763509	0.0142662	0.362727	0.0423153	60.84	1.36397	0.419246	M	O	173099	238672	175760	203802	212568	136725	126977	185424	288111	109798	304170	243076	233168	278331	187423	251361	338755	183981	345676	171156	292878	91125.1	144211	179430	251303	90950.3	290539
A2RUB6	CCDC66	Coiled-coil domain-containing protein 66	1	1	2.25	0.324652	0.233953	0.293622	0.944183	38.2	1.30887	0.222627	I	M	341730	279402	306737	479136	334387	385816	333652	175657	395310	170428	321547	193591	296352	221413	382285	303370	178174	201923	206226	180920	319497	508673	262476	262118	301421	133732	142848
Q00059	TFAM	Transcription factor A, mitochondrial	1	1	3.25	0.196912	0.0423153	0.624065	0.362727	42.57	1.17863	0.174866	M	I	423013	468861	434970	410885	303334	402207	473263	525374	297301	507021	266570	508524	456115	409382	434695	535591	430268	631501	348991	320374	398212	553885	431374	471003	139525	648673	359412
P51648	ALDH3A2	Aldehyde dehydrogenase family 3 member A2	1	1	1.75	0.416862	0.441209	0.624065	0.183431	60.54	1.10899	0.109717	M	O	98626	105403	105151	63933.5	168489	76431.7	91034.5	93241.4	101498	59636.5	84432.5	85207.8	148916	85261.9	94827.2	112801	79487	68350.4	114287	78296.3	170915	91096.2	71896.2	113552	73651.9	35673.6	76501.6
P28072	PSMB6	Proteasome subunit beta type-6	2	2	0.75	0.687289	0.528612	0.624065	0.833635	149.43	1.03891	0.0605544	I	M	1.21002e+06	1.11187e+06	1.09053e+06	1.47687e+06	961672	1.4601e+06	1.02108e+06	1.13038e+06	1.1457e+06	812454	951199	1.1986e+06	1.0118e+06	1.2687e+06	985234	1.09503e+06	1.27324e+06	976149	815114	1.16507e+06	917575	1.33477e+06	998826	1.03641e+06	1.17044e+06	1.22065e+06	1.00156e+06
O75880	SCO1	Protein SCO1 homolog, mitochondrial	1	1	2.25	0.324652	0.528612	0.362727	0.528612	36.48	1.12272	0.133573	M	I	431684	432808	474656	458752	358184	410936	466766	463780	430447	392756	616364	337868	453242	462657	425215	485059	731051	659440	485007	333022	619933	411664	529236	479424	582340	546127	455078
Q6PI48	DARS2	Aspartate--tRNA ligase, mitochondrial	1	1	3	0.22313	0.141482	0.107328	0.833635	64.6	1.21485	0.330958	I	M	184475	126950	155317	192160	202485	189509	218294	119926	211968	175916	245427	132815	130566	120538	133353	117479	169712	256022	220075	131719	157506	232611	132471	122276	146593	206460	171347
O95202	LETM1	Mitochondrial proton/calcium exchanger protein	1	1	2.25	0.324652	0.362727	0.362727	0.944183	94.89	1.06914	0.0803492	M	I	572416	654052	621972	493786	419570	569418	548591	830717	612036	665614	574838	650467	695278	530364	569660	824492	459366	707087	603812	439989	595259	583226	651551	839833	402459	821519	700176
Q5T440	IBA57	Putative transferase CAF17, mitochondrial	1	1	3.25	0.196912	0.233953	0.141482	0.726286	89.19	1.07526	0.0741654	I	O	435714	401914	394976	393197	353304	437079	514911	480081	431941	379515	223718	322024	373308	392508	488595	433137	384689	440017	215402	335450	337131	473100	403088	426111	426406	402399	185129
Q9BUR5	APOO	MICOS complex subunit MIC26	1	1	1.75	0.416862	0.441209	0.833635	0.293622	41.8	1.18559	0.108528	I	M	240722	210329	214040	331880	313427	149922	167964	240420	5706.17	294686	3418.23	331828	345268	45721.1	195081	133744	16845.1	199777	3186.93	266629	316705	48081.1	252555	186230	133814	208422	47586
O60888	CUTA	Protein CutA	1	1	0.75	0.687289	0.726286	0.726286	0.726286	45.35	1.04807	0.0507643	O	I	710386	786136	705414	763582	668705	796859	482013	840772	828149	711168	749962	738709	594760	746372	423260	1.42758e+06	1.01005e+06	535632	588486	677416	598641	970975	318465	961574	978472	1.12821e+06	488269
Q9BRA2	TXNDC17	Thioredoxin domain-containing protein 17	1	1	2.25	0.324652	0.183431	0.141482	0.528612	64.02	1.19646	0.257309	I	O	274734	237042	261041	313104	286746	281399	268016	224406	307220	301184	221424	257079	179192	276077	232921	239941	223242	334030	225135	271985	263249	341719	235229	193021	237618	70969.3	227895
P63173	RPL38	60S ribosomal protein L38	1	1	1.75	0.416862	0.0800579	0.528612	0.833635	107.69	1.2439	0.323512	I	M	240083	190937	188903	255289	236770	326451	167157	214750	207872	225845	265048	178142	207555	181442	218632	168916	212384	162453	197275	168248	192240	179558	220207	184263	210976	437650	174299
A0A0B4J1X5	IGHV3-74	Immunoglobulin heavy variable 3-74	1	1	0.25	0.882497	0.528612	0.726286	0.528612	35.71	1.46781	0.17551	O	M	57787.7	50570.5	49877	41212.4	16498.1	59299.3	73118.9	98809.7	27407.6	122963	130337	54435.8	7152.2	73263	58613.3	59388.3	58591.5	6538.99	129471	73870.2	17422.7	52516.3	46326.1	59249.6	86870	200275	120249
Q9BPW8	NIPSNAP1	Protein NipSnap homolog 1	1	1	0.75	0.687289	0.726286	0.441209	0.528612	87.18	1.06354	0.0707228	O	I	1.0843e+06	1.0187e+06	1.17192e+06	1.09195e+06	983218	1.0507e+06	1.06566e+06	1.22994e+06	1.37751e+06	931840	1.0315e+06	755098	1.01726e+06	888643	1.0786e+06	1.35392e+06	1.32411e+06	1.28633e+06	1.29821e+06	1.05974e+06	871901	1.3025e+06	1.17373e+06	1.45172e+06	1.33466e+06	823304	1.30148e+06
P62195	PSMC5	26S proteasome regulatory subunit 8	1	1	3.25	0.196912	1	0.362727	0.362727	40.22	1.20802	0.0672928	O	M	171173	166060	155662	173267	189227	137613	168736	187021	182914	127796	190200	192156	177335	134691	151152	174964	215981	153256	129111	188215	147890	117405	137883	186916	171519	530337	124871
Q9UNF0	PACSIN2	Protein kinase C and casein kinase substrate in neurons protein 2	1	1	1	0.606531	0.233953	0.833635	0.362727	64.53	1.2539	0.170238	O	M	142008	115031	148137	132843	141535	197981	119472	118211	160609	98347.4	119412	105953	91670.8	130585	115383	131563	60132.6	109376	125916	220191	152366	203035	40836.9	124256	123156	139730	88044.8
O43390	HNRNPR	Heterogeneous nuclear ribonucleoprotein R	1	1	0.25	0.882497	0.833635	1	0.944183	48.68	1.04404	0.0881512	I	O	106818	104332	94292.7	120218	102979	85715	91619.4	133558	107244	122436	97115.3	95877.2	95776.3	116266	112840	100901	106077	139849	91263.9	86250.3	106764	51622.3	97872.8	128954	115593	137735	99781.6
Q7Z2W4	ZC3HAV1	Zinc finger CCCH-type antiviral protein 1	1	1	1	0.606531	0.233953	0.944183	0.441209	30.33	1.32769	0.166573	I	M	222174	161587	207899	242158	133410	235466	269569	230266	243397	137512	148944	129532	94186.3	114304	226557	243354	49799.8	178938	199105	269174	219814	286186	30498.9	233822	118383	287330	100421
Q8N490	PNKD	Probable hydrolase PNKD	1	1	3.25	0.196912	0.441209	0.233953	0.293622	54.38	1.15594	0.146302	O	M	555394	518872	554479	434028	743968	495855	490136	612984	442185	520339	271562	404480	533848	546068	522373	587590	197786	297404	456735	460183	474739	618305	574419	644750	424075	613006	289825
P02753	RBP4	Retinol-binding protein 4	1	1	0.75	0.687289	0.726286	0.362727	0.107328	55.25	1.42438	0.220705	O	M	156645	170597	174713	129147	211427	73408	219756	149485	119169	155594	555191	228767	95877.4	196957	242923	88462.4	170641	90553.5	342474	161951	166501	178029	206846	160240	483950	237903	479416
Q9NQR4	NIT2	Omega-amidase NIT2	1	1	1	0.606531	0.726286	1	1	83.7	1.0461	0.139131	O	I	232368	243143	202835	96303.6	209089	207153	354902	294390	253278	7615.2	42706	464336	109767	176289	275520	189799	117071	0	192930	307685	91211.1	162970	129143	323168	144184	90525	284111
Q99653	CHP1	Calcineurin B homologous protein 1	1	1	3	0.22313	0.528612	0.293622	0.0587074	61.73	1.11133	0.0864045	O	M	187990	184850	202440	209292	206738	207354	198890	117676	210779	183652	111504	240099	181787	225379	145763	131224	175954	207573	92565.6	260010	234209	255672	143816	118492	193614	212746	137684
Q15404	RSU1	Ras suppressor protein 1	1	1	5.25	0.0724398	0.0800579	0.293622	0.441209	49.95	1.15607	0.137776	I	M	128367	104946	111420	138921	132889	137693	106016	126318	118325	72357.7	80738.7	133873	107801	84581	102395	96077.6	99724	93619.3	71897	127685	123399	73380.9	103850	128786	104968	156954	65080.7
P50914	RPL14	60S ribosomal protein L14	1	1	3	0.22313	0.183431	0.944183	0.233953	78.62	1.15812	0.0671464	M	O	134544	124195	125369	108713	218239	177538	50427.5	117800	116836	213207	211025	101039	97065.5	202802	62155.5	157913	188353	337699	229197	139832	84295.7	154502	42611.4	205604	156191	230938	174348
O15239	NDUFA1	NADH dehydrogenase [ubiquinone] 1 alpha subcomplex subunit 1	2	2	0.25	0.882497	0.233953	0.944183	0.624065	82.66	1.22729	0.162645	I	M	529579	459569	501111	416981	628356	380389	637725	584448	1888.85	892269	0	343053	553293	106436	910513	384550	27259	557110	3861.27	244018	523807	101250	915584	720897	254997	375015	191833
Q8N2U0	TMEM256	Transmembrane protein 256	1	1	0.75	0.687289	0.726286	0.726286	0.726286	67.98	1.03558	0.0571181	M	I	685182	611901	633652	379347	574720	715746	753352	1.00275e+06	656969	638588	740305	488458	508743	671422	584720	806164	831485	728743	1.03636e+06	383385	351211	872031	815152	746482	753201	637550	976626
P31153	MAT2A	S-adenosylmethionine synthase isoform type-2	1	1	0.25	0.882497	0.624065	0.833635	0.726286	77.31	1.20646	0.12436	M	I	532945	751748	554464	369297	705263	656023	433113	501029	556781	532077	455697	718059	1.03885e+06	696662	859415	445749	501130	439024	379421	744666	631333	486338	401272	508713	888327	502256	368673
Q9BYD3	MRPL4	39S ribosomal protein L4, mitochondrial	1	1	0.75	0.687289	0.293622	0.944183	0.833635	32.3	1.0793	0.0826555	M	I	218878	220140	242708	209229	302924	184186	215984	182069	184987	236981	251310	235769	245955	234059	205251	179665	195962	336892	274287	369362	186679	262316	226034	169146	189014	211117	250147
Q9Y241	HIGD1A	HIG1 domain family member 1A, mitochondrial	1	1	0.25	0.882497	0.833635	0.726286	0.726286	71.41	1.15261	0.0538374	I	M	1.61248e+06	1.37426e+06	1.19379e+06	701543	1.55903e+06	1.43045e+06	1.59972e+06	2.77165e+06	544481	2.10824e+06	496023	767051	1.50977e+06	1.1761e+06	1.69252e+06	1.72586e+06	871158	1.18035e+06	803966	517097	1.31131e+06	968015	1.31865e+06	1.85386e+06	1.30024e+06	2.3025e+06	1.09601e+06
Q86X76	NIT1	Deaminated glutathione amidase	1	1	0.25	0.882497	0.362727	0.441209	0.944183	52.77	1.08677	0.0914461	O	I	88199.8	100294	96086.3	104112	83854.7	66576	85526.3	100930	102443	65047.7	88336.7	99236.6	74921.2	81518.6	121004	124788	94397.7	84621.1	69661.9	118662	89133.7	74572.1	97828	100235	92114.5	124580	60164
Q9Y3D2	MSRB2	Methionine-R-sulfoxide reductase B2, mitochondrial	1	1	1	0.606531	0.293622	0.944183	0.441209	35.16	1.18691	0.100632	O	M	459459	472374	461867	380123	380047	491013	477035	569079	388474	460473	338973	568874	308309	396874	483292	604520	210658	174053	277142	796403	505169	291420	73633.1	642709	486066	673063	120409
O95817	BAG3	BAG family molecular chaperone regulator 3	1	1	0.75	0.687289	0.528612	0.833635	0.624065	43.29	1.27272	0.0658074	O	I	187222	213926	224074	230301	327474	93529.4	177000	107804	62479.9	89465.2	93972.6	469356	297932	52218.9	192520	57604.1	54726.3	93989.8	84055.1	460515	321468	59008.7	167436	111941	46238	260249	77530
Q96GK7	FAHD2A	Fumarylacetoacetate hydrolase domain-containing protein 2A	1	1	7.75	0.0207543	0.0423153	0.0423153	0.293622	39.63	1.24773	0.500994	O	I	227545	260907	261329	235864	241524	185157	260534	214644	226828	235364	85490.1	261566	303778	236818	279487	222887	218508	240822	208127	264324	265990	300559	227652	248118	264047	294853	237380
P05455	SSB	Lupus La protein	1	1	3.25	0.196912	0.833635	0.528612	0.0800579	43.97	1.31577	0.0847542	O	M	316488	297927	385681	329588	169153	361002	396917	325781	253514	319827	441979	387867	252992	320474	255574	272727	207809	496991	264267	616885	463064	456330	85795.8	306332	245762	704325	356584
P63313	TMSB10	Thymosin beta-10	1	1	1.75	0.416862	0.107328	0.441209	0.107328	52.22	1.24537	0.563932	O	M	384839	333793	439320	422930	363866	381191	355224	400982	446129	400722	408282	467781	274535	224248	386895	315505	324163	436239	315547	535504	432194	516267	314084	398553	438658	325703	457483
Q8TF09	DYNLRB2	Dynein light chain roadblock-type 2	1	1	0	1	0.726286	0.833635	0.362727	52.34	1.08908	0.074773	I	M	337011	318318	342555	397901	347268	288711	455786	195388	480692	303027	243799	479987	361513	200016	298145	251927	280616	342322	276179	519062	323375	261899	313061	295380	279772	257070	403196
O00299	CLIC1	Chloride intracellular channel protein 1	1	1	5.25	0.0724398	0.107328	0.0208626	0.233953	67.19	1.24655	0.454616	I	O	229753	199447	182714	187403	256207	170527	215124	319505	228058	267391	209690	189299	187185	167751	167146	285852	177155	280667	208064	154182	176464	181858	169239	231828	204835	185355	183470
Q9BXK5	BCL2L13	Bcl-2-like protein 13	1	1	1.75	0.416862	0.362727	0.107328	0.624065	64.22	1.26927	0.119515	O	I	93587.8	114042	117576	77858.2	116621	56189	111776	105495	141151	161437	201076	137324	97805.1	71878.6	79081.3	184123	204313	122099	225043	106904	73088.9	85356.9	146431	176099	137420	233665	274262
Q9BYV2	TRIM54	Tripartite motif-containing protein 54	1	1	0.75	0.687289	1	0.362727	0.833635	60.19	1.13868	0.140168	M	O	137473	126182	147480	161626	158156	123730	133729	110121	163912	129582	175553	89321.7	142918	112536	136814	149322	90862.7	220836	227069	146762	186102	118737	88883.1	196916	117581	72759	99482.5
Q08209	PPP3CA	Serine/threonine-protein phosphatase 2B catalytic subunit alpha isoform	1	1	1.75	0.416862	0.293622	0.528612	0.726286	32.15	1.16964	0.204644	O	I	212530	204809	198960	188822	254859	170791	238704	209472	191397	158376	166616	223259	240003	191514	199962	169307	288376	217994	241254	205811	170886	238387	164862	214854	391678	224573	235854
Q8NBN7	RDH13	Retinol dehydrogenase 13	1	1	1	0.606531	0.528612	0.293622	0.944183	50.17	1.12943	0.0653582	O	I	144149	173287	164081	139609	139812	98083.3	211383	131858	169150	121432	125174	141121	224413	147454	186027	167421	99509.6	81935.5	176086	186914	157985	140705	208260	126541	252126	63199.3	147867
Q9H1E5	TMX4	Thioredoxin-related transmembrane protein 4	1	1	1	0.606531	0.362727	0.528612	1	60.41	1.24336	0.174835	I	M	121796	113826	80960.1	72330.8	123735	124356	132118	156440	82652.4	184784	149084	116511	92282.5	139101	89280.8	131953	123184	97179.4	35289.1	122443	53776.3	57160.8	102748	68672.6	126895	286352	68213.3
P82933	MRPS9	28S ribosomal protein S9, mitochondrial	1	1	0.25	0.882497	0.624065	0.726286	0.833635	61.17	1.06177	0.0850087	I	M	155663	150261	177329	193954	178652	147244	153880	104587	197527	133667	150155	142723	124671	191086	190809	102015	102646	153189	179240	263661	139992	201602	187337	94051.9	141779	48145.5	130866
P52943	CRIP2	Cysteine-rich protein 2	1	1	6.25	0.0439369	0.293622	0.107328	0.0208626	53.26	2.03872	0.25115	O	M	206451	179864	341945	335864	314901	41744.7	119459	220287	59968.5	101645	109079	432427	313074	31864.3	66094.5	55859.2	82521.1	78349.9	36140	616273	646869	106308	250678	89595.1	138172	356263	30951.4
Q66LE6	PPP2R2D	Serine/threonine-protein phosphatase 2A 55 kDa regulatory subunit B delta isoform	1	1	4	0.135335	0.362727	0.0423153	0.141482	52.75	1.30886	0.433363	I	O	113666	113745	88551.5	124726	107003	120043	70358.3	146198	134526	113815	112995	100322	115524	102169	117036	133674	127856	109337	82865.5	131085	89522.4	23266.3	74774.8	124109	125192	53406.7	88930.8
Q6QEF8	CORO6	Coronin-6	1	1	0.25	0.882497	0.624065	0.833635	0.441209	41.02	1.34086	0.0723628	O	I	49170.1	60031.8	47604.7	57431.6	41532.9	40156.8	44493.8	62235.7	73473.3	57543.8	101197	48703.7	56309.7	60037.2	55640.6	79467.9	64958.6	31043.8	100845	35243.2	57329.6	31320.5	46536.3	67593.8	74788	240806	87398.8
P46821	MAP1B	Microtubule-associated protein 1B	1	1	0.25	0.882497	0.833635	0.624065	0.624065	45.14	1.11363	0.0504669	O	M	115162	108402	97004.2	109146	116863	140977	64375.4	144447	134756	136587	286074	113760	98629.1	132408	71717.5	125494	162139	160275	217960	93965.6	62746.3	127191	73413.8	127704	164355	353149	202846
Q8NCN5	PDPR	Pyruvate dehydrogenase phosphatase regulatory subunit, mitochondrial	1	1	1.75	0.416862	0.183431	0.293622	0.233953	30.5	2.00777	0.46882	M	I	894282	886709	928529	828033	1.16639e+06	687549	750264	1.03918e+06	532787	459958	734396	1.01105e+06	772078	1.13243e+06	1.02783e+06	490159	1.61531e+06	3.7838e+06	2.61259e+06	558917	1.15142e+06	1.36999e+06	580320	982003	1.20057e+06	1.15273e+06	1.4754e+06
O95425	SVIL	Supervillin	1	1	0.25	0.882497	0.528612	0.833635	0.944183	78.17	1.05447	0.0743692	I	M	274303	225933	275049	260070	204275	335643	296626	274901	274577	242417	376690	237003	201801	216199	254423	220239	288511	313576	416437	165771	265249	353085	285975	305163	242170	286642	274188
Q6NVY1	HIBCH	3-hydroxyisobutyryl-CoA hydrolase, mitochondrial	1	1	1.75	0.416862	0.233953	0.293622	0.944183	38.3	1.1615	0.109192	I	O	74231.4	65766.7	54338.9	111148	89666.8	42232.1	51765.9	76344.4	35602.7	91977.8	69343.4	124711	69969.9	55410.7	41298.2	37443.7	28050.5	82246.2	52493.5	84181	52838.2	43065.3	27108	64502.1	40432.4	120641	56324.5
P43686	PSMC4	26S proteasome regulatory subunit 6B	1	1	0.25	0.882497	1	0.362727	0.624065	45.94	1.16392	0.143214	I	O	47226.8	46760.8	42756.1	59788.4	57196.1	42508.3	37750.9	38890.5	67265.5	23486	31914.1	49979.4	34685	25249.1	53860.1	70030.5	6810.76	70035.3	48093.6	23728.3	68243.4	54596.5	5518.93	61693.4	54555.2	32818.2	7115.09
P55083	MFAP4	Microfibril-associated glycoprotein 4	1	1	4	0.135335	0.141482	0.0423153	0.441209	47.13	1.53627	0.23128	I	O	284243	275088	233204	204117	327920	266688	227245	395242	751165	696609	1.05984e+06	252354	258749	298978	200615	364744	476589	380766	509553	215491	248841	141412	285996	274282	340192	325242	725929
P48147	PREP	Prolyl endopeptidase	1	1	3.25	0.196912	0.0423153	0.107328	0.362727	107.28	1.21542	0.344839	I	M	365461	287511	335957	372865	300962	353511	434914	365052	507351	439677	416653	327824	339047	255902	194501	320283	422142	452771	312950	343776	218127	420511	353333	344039	417466	415205	426715
Q8NDC0	MAPK1IP1L	MAPK-interacting and spindle-stabilizing protein-like	1	1	2.25	0.324652	0.233953	0.726286	0.233953	62.71	1.23184	0.185794	O	M	311368	289097	286138	400706	290440	258190	361745	245759	245039	326412	172017	414948	327464	214806	293097	195171	87718.9	370890	154094	252577	404482	262347	222103	289184	220705	604574	279390
Q9HAV7	GRPEL1	GrpE protein homolog 1, mitochondrial	1	1	0.25	0.882497	0.362727	0.528612	1	67.42	1.10826	0.112464	I	M	155942	138204	142525	135427	208262	146619	170832	118573	161897	107102	204648	130316	147769	130616	141223	141094	90240.8	130497	219167	146523	92279.4	206136	136326	131360	143920	122570	166607
Q14956	GPNMB	Transmembrane glycoprotein NMB	1	1	4.75	0.0930145	0.141482	0.183431	0.833635	33.36	1.13843	0.098894	I	M	278597	262675	266554	257038	284964	355234	214140	281610	300950	591350	320490	248822	246693	380484	172032	265341	338223	374451	262868	223858	255524	536787	151700	164900	265042	478140	312208
Q9H2W6	MRPL46	39S ribosomal protein L46, mitochondrial	1	1	0.75	0.687289	0.833635	0.293622	0.362727	31.53	1.17387	0.233832	I	O	151107	153801	130375	160152	103856	174018	152807	164701	118829	140839	215390	187779	147837	140064	175011	118313	109725	176517	145667	62237.2	150556	152018	102927	184134	98886.4	163583	133981
P22748	CA4	Carbonic anhydrase 4	1	1	3	0.22313	0.183431	0.141482	0.726286	50.36	1.65001	0.290208	O	I	65880	68641	73815.9	31337.2	11922.1	162300	90903.7	32936.6	0	40693.5	19749.8	76269.9	15607.9	134765	51986.8	64575.5	54377.1	102639	45178.4	52745.6	50185.1	190887	46888.4	28373.7	54601.1	187239	32324.7
P46199	MTIF2	Translation initiation factor IF-2, mitochondrial	1	1	2.25	0.324652	0.141482	0.624065	0.293622	95.15	1.25702	0.320284	I	M	325785	212394	287606	345989	289221	332510	448670	212536	249287	210921	253529	218761	201787	263158	249383	128879	230522	308183	262989	304781	234743	364788	223021	310699	275417	185840	247906
Q96FV2	SCRN2	Secernin-2	1	1	4.75	0.0930145	0.183431	0.833635	0.141482	53.84	1.23167	0.25462	I	M	99560.9	69975.4	83536.2	97093.1	88084.8	116238	103446	92941.8	61231.9	149881	114461	46025	68966.8	105784	87487.7	41614.1	34862.5	214194	69572.2	102248	88152.3	72607.5	101854	52818.3	71227.2	209951	87476.7
Q9Y2P4	SLC27A6	Long-chain fatty acid transport protein 6	1	1	5.25	0.0724398	0.107328	0.0800579	0.362727	39.91	1.54507	0.2669	I	O	59379	38087.5	30513.9	120055	62212.3	56602.1	25189.7	32835.7	61676.8	49373.9	102347	83390.9	37462.5	11836.3	35322.1	22425.5	65991.3	54978.7	68460.7	56443.2	24067.4	8442.42	50672.8	12943.5	40629.8	45648.7	91424.9
Q86TC9	MYPN	Myopalladin	1	1	3.25	0.196912	0.0423153	0.441209	0.833635	30.42	1.16887	0.142187	I	M	166532	139546	149116	142155	143643	167777	237402	141682	245451	229852	288163	86988.7	130958	95467.5	232972	151346	193964	190192	283635	154785	162227	106124	189797	132648	186155	300927	201563
P62333	PSMC6	26S proteasome regulatory subunit 10B	1	1	4.75	0.0930145	0.833635	0.029974	0.141482	44.24	1.42383	0.259033	I	O	73310.6	66861.6	58558.8	67818.7	56864.1	73442.5	79839.4	88588.1	194823	107632	116050	53117.5	64633.5	35800.9	61570.3	119186	118646	127175	140846	47165.4	36868.5	42834.2	97341.7	68584.2	76207.2	72051.5	110317
Q9UHP9	SMPX	Small muscular protein	1	1	3	0.22313	0.624065	0.528612	0.0423153	62.85	2.88384	0.15941	O	I	82477.5	85660.6	198017	177158	152396	18655	40742.8	23435.1	8737.38	7183.53	15044	314214	75971.8	12223.8	6766.81	19126.9	8695.18	82135.7	1630.18	560338	355610	19672.2	39322.7	15143.1	8405.02	266954	13111.9
P98095	FBLN2	Fibulin-2	1	1	6.75	0.0342181	0.0208626	0.0208626	0.441209	61.91	1.73941	0.283285	I	M	166929	109431	97474.4	149500	210922	141995	246574	85652.9	364753	393521	404393	63851.4	105688	144397	153678	79542.9	237581	181924	181607	45819	79242.4	143645	172095	46571	321733	277257	398285
O60884	DNAJA2	DnaJ homolog subfamily A member 2	1	1	1	0.606531	0.528612	0.726286	0.362727	33.98	1.22577	0.141616	O	I	25235.1	30796.2	33862	18694	28110.6	30241.7	22419.5	26709.7	25835.8	23470.9	28466.9	43579.3	31536.8	26824.3	28024.3	24016.4	23385.1	26505.8	22897	62043.7	32558.7	28604.1	18446.1	27657.3	19799.4	34652.2	26233.2
Q8N5M1	ATPAF2	ATP synthase mitochondrial F1 complex assembly factor 2	1	1	3.25	0.196912	0.944183	0.0800579	0.141482	85.64	1.19853	0.325183	O	I	236893	204318	259816	288416	250704	225641	204060	215646	155971	133312	166118	180304	216446	253854	184893	186093	282029	124810	257411	230966	246359	310710	213839	297209	247520	206275	212555
Q9NYL2	MAP3K20	Mitogen-activated protein kinase kinase kinase 20	1	1	9.25	0.00980366	0.833635	0.0142662	0.0423153	39.31	1.28039	0.546171	M	O	58353.8	56242.2	46974.2	62338.9	56350.3	64226.7	58544.6	50308.5	52381	32880.9	80919.6	55669.1	64830.4	51540.2	61791.5	47379.6	52203.2	47432.5	81954.1	43100.3	36091.6	62565.5	47554.8	45558.9	50959.7	31512.1	44109.5
Q9Y3D3	MRPS16	28S ribosomal protein S16, mitochondrial	1	1	0.75	0.687289	0.726286	0.528612	0.362727	47.4	1.21771	0.101361	O	I	75949.8	67672.3	72090.3	70008.6	60440	110022	41535.7	97743.2	46594	81685.8	110679	79163	72295.8	73409.1	71862.6	41630.8	61777.6	104386	139001	45520	52086.2	105604	96606.1	60635	135312	89972.2	167672
O94925	GLS	Glutaminase kidney isoform, mitochondrial	1	1	3	0.22313	0.0800579	0.293622	0.726286	42.92	1.42401	0.286772	I	M	61514.3	52057.4	53679.5	59841.1	48722.3	52915.3	83557.4	62535.3	81001	57882.3	76072.5	77616.4	36839.9	37137.7	68028.7	40664.2	2626.92	34082.9	69944.8	69956.9	85253.9	76616.6	557.758	36012.2	68593.7	33366.7	0
Q92973	TNPO1	Transportin-1	1	1	1	0.606531	0.624065	0.944183	0.441209	52.81	1.11406	0.117681	O	M	144361	160702	152661	88557.7	145089	122199	194227	171729	150118	127881	182886	121905	249255	130896	155632	145824	68361.7	127419	117770	182145	113968	151562	116143	199485	179986	183879	117301
P62899	RPL31	60S ribosomal protein L31	1	1	1.75	0.416862	0.624065	0.441209	1	61.52	1.03191	0.0616006	M	I	213513	172336	207688	236999	355449	215893	143395	115831	204453	208269	186025	178382	178954	172064	144977	187302	264474	229541	363785	246146	219895	245979	150456	175966	243915	171313	258050
Q6UXV4	APOOL	MICOS complex subunit MIC27	1	1	4.75	0.0930145	0.141482	0.141482	0.0800579	51.38	1.2459	0.326096	O	M	214919	196971	248307	178176	176612	200433	276926	242449	144360	271423	278290	155593	241437	129898	244867	213059	109882	255459	264698	197036	234898	311347	259097	239159	199337	336676	234444
O75340	PDCD6	Programmed cell death protein 6	1	1	0.25	0.882497	0.293622	0.362727	0.833635	41.47	1.24706	0.230047	I	O	75960	79320.1	65936.8	63884.6	55279	91897.5	94527.3	74211.8	108656	98841.7	86286.5	87714.3	57399.4	62069.5	108187	81230.1	79995.6	30982.5	54166.7	84970.3	72337.3	19914.1	58564.3	93898.1	98093.9	43618.5	68741.6
P29972	AQP1	Aquaporin-1	1	1	0.25	0.882497	0.624065	0.233953	0.944183	154.93	1.18153	0.0916863	I	O	305899	285973	223865	268453	157644	432830	403688	266882	240701	546554	252312	322742	204847	429909	345799	126567	256720	423510	285633	146007	206140	234540	306879	225758	299311	453529	302195
P54289	CACNA2D1	Voltage-dependent calcium channel subunit alpha-2/delta-1	1	1	4.75	0.0930145	0.029974	0.141482	0.944183	46.48	1.31967	0.226091	I	O	68977.5	63096.6	60586.6	71330.4	48849.3	93136.9	53576.7	77994.4	105076	87079.6	171873	66879.8	39973.8	82312.3	41802.4	84514.8	81519.6	49728.8	113455	60160.7	74380.7	63918.6	51226.8	53246	49523.9	95937.3	88799.1
P16452	EPB42	Erythrocyte membrane protein band 4.2	1	1	9.75	0.00763509	0.029974	0.0142662	0.233953	76.33	1.64902	0.608548	O	I	72336.1	104741	111562	52813.9	54289.8	79720.6	99684.6	75171.9	144205	84944.5	55546.1	76254.2	71290.1	157674	142939	75548.6	151875	152130	54880.3	68032.2	133034	132734	128342	95671	163017	215511	129545
P30085	CMPK1	UMP-CMP kinase	1	1	0.25	0.882497	1	0.624065	1	36	1.07697	0.10641	M	O	117411	122052	109593	116232	135424	67599.9	128836	138965	138526	126095	118246	79236.6	110751	75561	209308	135401	70462.4	151772	138838	71668.8	114369	182930	43975.9	135023	149110	163151	41684.2
O75909;Q5VT40	CCNK	Cyclin-K	1	1	7	0.0301974	0.141482	0.362727	0.029974	35.88	1.19857	0.429194	M	O	93242.7	103510	81624.9	91678.2	135270	101390	77136.4	60738.5	72314.6	99326.6	83531.4	111010	81610.1	101721	108516	114693	92378.7	102139	83898.4	77839.7	80257	89841.2	73995.2	86191.2	80579	88985.3	86408.8
P17152	TMEM11	Transmembrane protein 11, mitochondrial	1	1	4.75	0.0930145	0.183431	0.141482	0.624065	44.33	1.13101	0.0673246	O	I	194058	210995	180420	201669	198259	174017	164448	231895	131540	157918	62226.3	190324	241012	209094	224056	190488	153503	198150	71219.9	256462	206083	23421.8	180459	235675	147565	324191	121302
P50897	PPT1	Palmitoyl-protein thioesterase 1	1	1	0.25	0.882497	1	0.624065	0.624065	79.4	1.1216	0.0664576	M	O	356552	395099	337083	501052	288702	416367	243815	332824	439524	347224	371589	574263	198313	474665	143965	584289	254447	369548	409756	312289	370812	425730	292689	283896	264579	322424	410575
Q96AB3	ISOC2	Isochorismatase domain-containing protein 2	1	1	1	0.606531	0.293622	0.833635	0.441209	54.29	1.1557	0.102457	M	O	182874	190376	187446	162425	123472	134394	219916	274162	194893	234770	302914	171543	157440	182095	141809	298990	253389	365237	275283	177017	110102	196661	237958	215492	151470	199680	308740
P57678;Q86VV8	GEMIN4	Gem-associated protein 4	1	1	3.25	0.196912	0.0587074	0.233953	0.441209	40.74	1.26582	0.269838	M	I	51326.7	59987	56191.1	50498.6	32453.6	52759.3	54161.5	66760.5	48569.4	36442.8	50354.7	68417	35555.5	80827.4	49207.8	65927.2	88237.9	52218.3	55809.2	58965.6	55675.2	64886.2	42332.7	59095.8	77841	62960	32598
P14866	HNRNPL	Heterogeneous nuclear ribonucleoprotein L	1	1	5.25	0.0724398	0.183431	0.528612	0.362727	56.14	1.09146	0.108874	M	O	68308.6	70260.9	58843.1	51727.3	54589.7	71373.7	64024.7	99827.5	51331.4	55204.5	44823.7	80678	58157.5	76938.8	79563.5	55966.8	75440.2	55855.7	48394.5	46047.7	53101.4	68630.2	59115	67321.4	73497.4	75139.2	43649.3
Q99757	TXN2	Thioredoxin, mitochondrial	1	1	1.75	0.416862	0.141482	0.233953	1	52.83	1.30973	0.251031	O	I	126344	144340	184607	125727	183010	107821	106423	108740	149585	104359	103534	188876	150236	99489.1	143764	139335	136720	161332	222284	147042	107571	286799	158372	223252	188948	76277.4	107325
P67812	SEC11A	Signal peptidase complex catalytic subunit SEC11A	1	1	0.25	0.882497	0.944183	0.362727	0.528612	51.89	1.16037	0.115522	O	I	130940	128507	124004	128273	128265	130889	139121	128151	57855	113325	19411.9	116050	102685	111147	138590	174064	88810.2	90951	27187.7	81365.7	159065	122585	119012	137994	77491.2	194263	89069.6
Q14714	SSPN	Sarcospan	1	1	3.25	0.196912	0.0423153	0.141482	0.833635	40.69	1.54109	0.101763	M	I	147164	216700	198768	219839	300527	73348	71695.6	70411.7	93730.3	116629	147648	489075	369959	98505.4	87277.5	38682.6	199376	219664	183148	364395	270280	195685	29601.6	133876	268238	346077	48070.8
Q9Y2Q9	MRPS28	28S ribosomal protein S28, mitochondrial	1	1	3.25	0.196912	0.233953	0.0423153	0.362727	34.28	1.26292	0.332647	O	I	59598.4	60265.1	68277.5	70255.8	61783	75146.9	49815.1	40991.3	47459.3	51019.6	33078.6	47048.6	68613.2	69576.9	76846.3	39240.4	49282.5	79653.4	56477.1	76937.3	54639.4	83104.7	65038.5	61667.6	49217.1	96457.9	55424.6
A0A0B4J1U7	IGHV6-1	Immunoglobulin heavy variable 6-1	1	1	0.75	0.687289	0.944183	0.833635	1	35.99	1.03665	0.0567665	M	I	142235	115347	103010	176483	151435	92460.9	225329	65469.3	214998	82040.3	125278	203173	81062.3	122629	126783	43087.1	410147	76634.3	111525	125525	124078	55984.7	128305	81155.2	382025	181356	95285.5
Q8N8N7	PTGR2	Prostaglandin reductase 2	1	1	1.75	0.416862	0.293622	0.441209	0.944183	50.93	1.12379	0.0805519	I	M	78160.4	61951.9	66911.8	86850	119389	69039.5	65567.4	49956.5	43785.1	41625.9	42836.5	80415.1	82082.1	47865	66254.7	33142.5	46356.4	33935.2	71821	84972.1	89602	27189.3	51616.3	81179.4	32582.3	61748.8	38056.8
Q7L5N1	COPS6	COP9 signalosome complex subunit 6	1	1	3.25	0.196912	0.726286	0.107328	0.141482	39.52	1.26268	0.373716	O	I	142574	141349	158871	151243	105807	174203	169796	111821	134557	90263.3	53268.3	127133	165018	152423	147245	114928	154861	99289.2	159989	117029	141508	207594	161573	166652	167631	116108	173173
P21108	PRPS1L1	Ribose-phosphate pyrophosphokinase 3	1	1	0.25	0.882497	0.944183	0.833635	0.528612	39.59	1.11043	0.163702	M	O	104576	123055	90680.7	96528.3	123144	108279	93256.7	101674	95709.1	142916	149916	63412.7	168992	180894	76652.7	125323	73342.3	124148	104869	76166.8	115916	141025	13587	106709	116564	211824	44583.3
Q8N3V7	SYNPO	Synaptopodin	1	1	3.25	0.196912	0.833635	0.624065	0.0423153	47.45	1.2275	0.105871	O	M	387430	394721	431422	505000	480646	220356	451025	280122	234556	184095	445370	607249	567234	199881	411328	187910	223289	255744	201817	587036	697864	223648	430011	218550	232461	601407	267368
Q5JPH6	EARS2	Probable glutamate--tRNA ligase, mitochondrial	1	1	7	0.0301974	0.183431	0.726286	0.0800579	53.34	1.34888	0.252423	O	M	127897	108321	135138	100324	171948	109467	119084	138662	153916	95165.3	231596	90457.7	151939	100492	107206	91511.7	126617	159041	173809	109215	128166	213595	126892	97823.6	179409	317510	177717
Q9NVJ2	ARL8B	ADP-ribosylation factor-like protein 8B	1	1	1.75	0.416862	0.726286	0.107328	0.624065	33.8	1.20354	0.199228	O	I	197885	196693	249770	251273	183842	193308	200507	160497	220335	176345	161721	201078	252536	172701	123582	233569	153570	325781	210999	267518	332715	233191	266360	149068	179196	238338	196486
Q15257	PTPA	Serine/threonine-protein phosphatase 2A activator	1	1	3.25	0.196912	0.141482	0.0800579	0.944183	54.12	1.13152	0.20218	I	M	76160.8	72787.9	74464.2	71077.3	104572	59487	69624.4	76043.5	90251.2	75233.3	74168	84053.8	93761.7	48065.4	60536.1	77522.2	58741.2	57308.7	68350.1	59641.8	93924.7	63992.4	79841.9	74920.4	72438.9	64082	42287.5
Q14103	HNRNPD	Heterogeneous nuclear ribonucleoprotein D0	1	1	4.75	0.0930145	0.233953	0.833635	0.0208626	34.75	1.21524	0.162811	O	M	90187.1	72729.7	86658.9	121534	96452.2	54817.4	87465.2	90666.5	63760	85233.6	111483	152792	78265.7	26315.4	49449.3	56825.6	57268	115613	73858.7	166478	76319.2	39450.9	75916.8	75129.2	73958.3	158302	76212.3
P46782	RPS5	40S ribosomal protein S5	1	1	9	0.011109	0.107328	0.183431	0.183431	55.78	1.17499	0.318208	M	O	325339	383051	260525	327170	290143	293360	344011	372008	388508	449869	418210	403478	376357	400413	355042	379967	460018	372036	445842	240040	248830	189533	277274	346947	365362	667709	381911
P30536	TSPO	Translocator protein	1	1	1	0.606531	0.726286	0.944183	0.726286	30.65	2.02595	0.120535	M	I	68440.8	131661	114593	7938.68	114926	46122.6	31632.4	141584	25120.3	73259.4	1746.35	417720	13340.8	10953.8	159817	56474.7	2201.27	235038	591.306	290618	157690	1298.04	5807.58	117550	208966	2392.3	0
Q15717	ELAVL1	ELAV-like protein 1	1	1	0.75	0.687289	0.944183	0.183431	0.441209	35.13	1.2054	0.088539	O	I	132037	144696	160447	177003	120421	116245	139372	107144	87589.8	173499	70712	306547	170348	33049.5	109160	104377	94571.9	131534	86164.5	283921	151876	72829.7	117734	175872	68552.9	232131	92820.4
P01591	JCHAIN	Immunoglobulin J chain	1	1	3.25	0.196912	0.726286	0.0800579	0.0800579	91.89	1.82557	0.309043	O	I	106827	125050	164817	64129.1	73546.9	131292	196777	68390.8	56245.3	146168	106551	136143	24806.2	242284	178290	43727.3	9687.39	133965	167267	129792	119776	417315	106045	51157.6	165549	330734	218769
Q9UDY4	DNAJB4	DnaJ homolog subfamily B member 4	1	1	7.75	0.0207543	0.107328	0.0142662	0.183431	37.95	1.7169	0.577806	I	O	133562	105848	89534.2	51406.6	129403	146864	174905	165234	248483	126628	174901	77883.7	138883	61062.3	114260	137153	103183	137763	92659.3	50393.8	127445	31126.2	82008.2	156697	58457.9	76571.6	126614
Q13505	MTX1	Metaxin-1	1	1	0.25	0.882497	0.944183	0.944183	0.944183	61.67	1.03561	0.0631338	O	I	216671	209962	202267	205845	189872	200103	228812	258725	173525	154549	103937	176177	196489	198972	257081	221088	133653	165558	214650	168979	136701	248898	228456	228301	145059	207289	205639
O95747	OXSR1	Serine/threonine-protein kinase OSR1	1	1	0.75	0.687289	0.624065	0.528612	1	53.49	1.2929	0.0566448	O	M	42287.8	40225.9	37168.3	59799.6	36976.8	40104	39474.1	35084.7	34423.7	26772.2	38740.6	47550.2	47570.4	37707.3	42610.4	25691.1	26823.2	35310.3	31859.1	56200.1	37711.2	20511.9	51184.5	20234.2	26824.7	142237	26659.8
Q5TC12	ATPAF1	ATP synthase mitochondrial F1 complex assembly factor 1	1	1	0.75	0.687289	0.528612	0.726286	0.362727	51.57	1.12327	0.0921075	M	O	71028.8	87781.8	68395	60659	89637.6	57678.5	76062.2	71106.8	54363.7	76654.7	97896.6	89061.5	70337.4	68692.9	116437	94380.6	32423.2	74616.4	86671.7	89999.4	75606	18240.1	66014.2	92115.1	82260.1	71886.3	67076.6
P53370	NUDT6	Nucleoside diphosphate-linked moiety X motif 6	1	1	1.75	0.416862	0.0800579	0.833635	0.944183	31.1	1.12777	0.123373	I	M	51585	45455.5	41587.8	50906.3	35764.9	58243.4	56269.7	56740.6	53276.8	45448.4	33515.2	39032.8	41535.2	51579.1	40168.4	54962	56566.4	36044.5	26074.8	33584.1	37487.5	48650.9	52366.6	35849.8	36174.9	76743	55479.4
Q9UNS2	COPS3	COP9 signalosome complex subunit 3	1	1	3.25	0.196912	0.0587074	0.362727	0.833635	63.55	1.27775	0.11496	O	M	331507	273381	270312	408549	310133	288101	277614	373136	385572	245174	281200	342826	340842	192699	237839	252700	337787	292543	226984	285613	335180	170321	209044	351404	367594	907160	215681
O15400	STX7	Syntaxin-7	1	1	2.25	0.324652	0.528612	0.833635	0.362727	79.09	1.12452	0.0626586	M	O	156638	193199	173730	221831	148811	213383	39255.6	159911	221130	279776	128080	259212	189796	216464	211797	88726.9	280372	58839.9	207203	173004	160266	320170	114469	100741	233337	59947.5	183002
O94826	TOMM70	Mitochondrial import receptor subunit TOM70	1	1	1	0.606531	0.362727	0.528612	0.528612	59.96	1.4365	0.0974274	M	I	216238	188996	280019	361585	246335	159086	154494	159692	150685	244453	387216	215808	261572	122985	114948	229664	234560	815173	682265	223696	259254	404032	309669	203443	133442	360216	261627
P62753	RPS6	40S ribosomal protein S6	1	1	3.25	0.196912	0.624065	0.183431	0.0587074	60.45	1.29537	0.395074	O	M	265572	265101	298130	259541	167825	285529	298244	316719	378965	350689	290362	217265	298317	347025	179853	283046	262993	147408	332974	262398	269175	291948	271346	395784	421365	302775	465182
Q96FJ2	DYNLL2	Dynein light chain 2, cytoplasmic	1	1	0.75	0.687289	0.441209	1	0.833635	33.67	1.0449	0.0732317	M	O	143335	138637	126040	106801	275688	124847	102260	107078	60020.4	68119	112167	144403	171022	124378	134408	118973	75679.4	107974	96730.5	92313.9	137530	71438.5	125216	203703	96899	161784	42850.3
Q14126	DSG2	Desmoglein-2	2	1	1	0.606531	0.441209	0.833635	0.726286	85.78	1.0755	0.0632768	I	M	157325	163985	138430	173191	167550	154144	173916	117825	78645.9	73109.8	200729	190534	161367	138265	154673	175084	62038.2	71811.2	105371	195052	120089	142496	94641.6	139871	85282.8	238905	98300.3
Q13057	COASY	Bifunctional coenzyme A synthase	2	1	1.75	0.416862	0.441209	0.233953	0.944183	87.7	1.14258	0.225119	I	O	103809	94044.6	89304.8	83301.2	94254.1	87472.3	118061	135959	89736.9	112423	99365.1	82702	107401	94842	84145	101133	129985	61112.2	75852.9	110135	79179.2	71611.1	81004.7	104594	107432	86773.3	77444.3
P14550;Q96JD6	AKR1A1	Aldo-keto reductase family 1 member A1	2	1	4.75	0.0930145	0.141482	0.944183	0.0208626	127.43	1.14997	0.088427	I	M	173556	166173	179031	268050	166342	181784	185824	65782.6	177395	218250	189572	211379	184296	180178	181233	73779.6	141061	185474	106105	250956	188962	197199	179608	78429.5	149452	254932	136382
P02730	SLC4A1	Band 3 anion transport protein	9	9	13	0.00150344	0.0800579	0.0142662	0.0142662	646.9	1.6295	0.544812	O	I	2.58857e+06	2.93831e+06	3.70984e+06	1.68933e+06	2.66805e+06	2.79991e+06	2.97283e+06	2.81272e+06	4.2604e+06	3.53552e+06	2.16534e+06	1.72474e+06	2.63837e+06	4.51801e+06	3.3211e+06	2.48935e+06	4.53635e+06	4.40185e+06	3.54131e+06	1.95472e+06	3.69399e+06	4.64219e+06	5.16353e+06	3.09478e+06	5.18666e+06	8.36871e+06	5.21774e+06
Q13554	CAMK2B	Calcium/calmodulin-dependent protein kinase type II subunit beta	9	4	1	0.606531	0.528612	0.726286	0.362727	440.58	1.08278	0.0575145	O	M	573161	550474	618165	593944	462535	708026	580340	520961	432710	560067	758805	558863	536548	621669	591073	444217	363499	672954	684135	802714	729355	571785	470088	516883	258127	802137	692136
P22626;Q13151	HNRNPA2B1	Heterogeneous nuclear ribonucleoproteins A2/B1	9	8	1.75	0.416862	0.441209	0.441209	0.441209	555.43	1.07337	0.124188	I	M	8.41547e+06	7.54937e+06	7.9429e+06	9.958e+06	7.92252e+06	8.73447e+06	8.61478e+06	6.84759e+06	7.0828e+06	8.74521e+06	9.77989e+06	7.91074e+06	7.69691e+06	8.47205e+06	6.40867e+06	7.25846e+06	7.41645e+06	9.92446e+06	7.97092e+06	7.92652e+06	6.9802e+06	9.37359e+06	8.07867e+06	7.35551e+06	6.46953e+06	1.02965e+07	8.40665e+06
Q9HCC0	MCCC2	Methylcrotonoyl-CoA carboxylase beta chain, mitochondrial	10	9	0.75	0.687289	0.726286	0.183431	0.726286	634.14	1.07451	0.133368	I	O	9.73138e+06	8.51717e+06	8.33538e+06	9.68245e+06	9.04231e+06	9.25463e+06	9.46038e+06	1.12171e+07	8.05653e+06	7.43985e+06	7.27967e+06	6.86109e+06	8.66374e+06	9.33173e+06	7.17204e+06	1.05573e+07	8.80395e+06	7.97295e+06	8.18933e+06	8.25725e+06	6.86446e+06	8.70922e+06	7.50289e+06	1.03431e+07	8.35493e+06	8.66025e+06	7.78748e+06
O00151	PDLIM1	PDZ and LIM domain protein 1	10	9	2.25	0.324652	0.0800579	0.362727	0.944183	623.54	1.10464	0.177537	I	O	9.63424e+06	9.20806e+06	9.54998e+06	1.11112e+07	1.07893e+07	7.94699e+06	8.86472e+06	9.45896e+06	9.41389e+06	9.1922e+06	1.36659e+07	1.0689e+07	1.144e+07	7.28776e+06	7.69516e+06	8.92839e+06	8.10098e+06	9.29303e+06	9.73651e+06	1.14299e+07	1.2326e+07	7.82736e+06	7.91017e+06	8.25643e+06	6.9467e+06	9.56291e+06	8.5634e+06
P35222	CTNNB1	Catenin beta-1	10	8	1	0.606531	0.293622	0.833635	0.944183	677.78	1.09645	0.141123	I	O	4.868e+06	4.87486e+06	4.68523e+06	4.04103e+06	4.79953e+06	4.70184e+06	5.43798e+06	5.35961e+06	5.32946e+06	4.04094e+06	6.87316e+06	5.34099e+06	3.97478e+06	4.78013e+06	5.09256e+06	5.18586e+06	5.38639e+06	3.89348e+06	4.42267e+06	5.15288e+06	4.77645e+06	4.78429e+06	3.10996e+06	5.60258e+06	5.47676e+06	4.31885e+06	3.79195e+06
Q9UIJ7	AK3	GTP:AMP phosphotransferase AK3, mitochondrial	9	9	1	0.606531	0.441209	1	0.833635	440.75	1.03779	0.0710265	O	M	1.10854e+07	1.06038e+07	1.06953e+07	1.13876e+07	1.08376e+07	1.10721e+07	1.09226e+07	1.12069e+07	1.09105e+07	1.23487e+07	1.05244e+07	1.21648e+07	9.66191e+06	1.01519e+07	1.0711e+07	1.03293e+07	9.72025e+06	1.24922e+07	1.20881e+07	1.13585e+07	1.02929e+07	1.19053e+07	8.83469e+06	1.10851e+07	1.13879e+07	1.557e+07	1.01849e+07
Q9H987	SYNPO2L	Synaptopodin 2-like protein	9	8	1.75	0.416862	0.726286	0.624065	0.0800579	681.57	1.59267	0.0784738	O	I	3.51114e+06	3.785e+06	5.43377e+06	7.53123e+06	4.85849e+06	1.8656e+06	2.1821e+06	1.11826e+06	1.46525e+06	1.33048e+06	2.27315e+06	9.57279e+06	5.64613e+06	1.16562e+06	1.55011e+06	990365	989618	2.62607e+06	1.63954e+06	1.31453e+07	9.6365e+06	1.12881e+06	2.07441e+06	1.18381e+06	1.01129e+06	6.25077e+06	1.60262e+06
P21397	MAOA	Amine oxidase [flavin-containing] A	10	7	6.75	0.0342181	0.624065	0.029974	0.0208626	571.7	1.19408	0.247528	I	O	4.88039e+06	4.80129e+06	4.03071e+06	4.21219e+06	4.64116e+06	4.15682e+06	4.85788e+06	6.53388e+06	5.37913e+06	3.91699e+06	7.19388e+06	3.65999e+06	5.07838e+06	4.19729e+06	5.09192e+06	5.97886e+06	4.87231e+06	3.4736e+06	8.27447e+06	2.89719e+06	3.79701e+06	3.50075e+06	5.18171e+06	4.77691e+06	4.42056e+06	2.77765e+06	6.89372e+06
P63104	YWHAZ	14-3-3 protein zeta/delta	10	6	0.75	0.687289	0.233953	0.441209	0.833635	693.17	1.0881	0.116998	I	M	6.74938e+06	6.35637e+06	6.15023e+06	5.72642e+06	5.44797e+06	6.84862e+06	6.51687e+06	9.20701e+06	5.20895e+06	6.39226e+06	6.55283e+06	7.10418e+06	5.53098e+06	5.89715e+06	6.57866e+06	6.6709e+06	3.74058e+06	6.26571e+06	5.91031e+06	5.87178e+06	6.18277e+06	6.02791e+06	5.25857e+06	7.41009e+06	5.44969e+06	7.89006e+06	4.26072e+06
P36957	DLST	Dihydrolipoyllysine-residue succinyltransferase component of 2-oxoglutarate dehydrogenase complex, mitochondrial	11	11	3	0.22313	0.0423153	0.726286	0.141482	841.93	1.05176	0.157037	M	I	3.87352e+07	3.99242e+07	3.84088e+07	3.96368e+07	3.57147e+07	3.8482e+07	3.70417e+07	4.2801e+07	4.10615e+07	3.96996e+07	4.21031e+07	3.92789e+07	3.83167e+07	4.02857e+07	3.59553e+07	4.57843e+07	4.47114e+07	4.48353e+07	4.37584e+07	3.67564e+07	3.54318e+07	4.09383e+07	3.58033e+07	4.31141e+07	4.05207e+07	4.43409e+07	4.47257e+07
P32119	PRDX2	Peroxiredoxin-2	9	8	0.75	0.687289	0.624065	0.944183	0.944183	742.43	1.12732	0.114407	O	M	3.94985e+07	3.78599e+07	3.93365e+07	4.22428e+07	3.23374e+07	4.01326e+07	3.81231e+07	4.46567e+07	3.9849e+07	3.92663e+07	3.3667e+07	4.13286e+07	3.16575e+07	3.97213e+07	3.90221e+07	3.75702e+07	4.51178e+07	3.3982e+07	3.60552e+07	3.9254e+07	3.67378e+07	4.46105e+07	3.32881e+07	4.27919e+07	3.94389e+07	7.72176e+07	2.98775e+07
P13073	COX4I1	Cytochrome c oxidase subunit 4 isoform 1, mitochondrial	13	13	1.75	0.416862	0.624065	0.233953	0.183431	1025.42	1.11702	0.122635	O	I	6.54272e+07	6.2924e+07	6.34558e+07	6.27803e+07	5.44381e+07	6.57168e+07	7.03246e+07	7.38762e+07	3.67036e+07	6.44347e+07	3.00606e+07	6.08227e+07	5.53711e+07	5.29245e+07	7.48135e+07	7.06881e+07	3.61391e+07	8.03746e+07	4.90021e+07	5.21756e+07	5.54374e+07	6.39773e+07	6.99929e+07	7.56961e+07	4.92611e+07	8.80575e+07	5.73693e+07
P20674	COX5A	Cytochrome c oxidase subunit 5A, mitochondrial	10	9	6.25	0.0439369	0.183431	0.0208626	0.0423153	783.94	1.2397	0.182498	O	I	6.67868e+07	6.79071e+07	7.38701e+07	6.7364e+07	5.2021e+07	6.48893e+07	7.13721e+07	7.82876e+07	5.03782e+07	7.98366e+07	4.93044e+07	5.35113e+07	5.3374e+07	7.19974e+07	7.96895e+07	8.09632e+07	4.98258e+07	1.07068e+08	6.26341e+07	6.71377e+07	5.59368e+07	7.90083e+07	7.93423e+07	8.79252e+07	5.36874e+07	1.51068e+08	6.24199e+07
Q00325	SLC25A3	Phosphate carrier protein, mitochondrial	12	11	0.75	0.687289	0.107328	0.441209	1	758.33	1.12816	0.203395	M	I	2.86855e+07	3.03826e+07	2.78613e+07	2.37982e+07	3.42495e+07	2.61849e+07	2.81884e+07	3.10067e+07	1.77603e+07	2.32105e+07	1.18403e+07	2.66506e+07	3.22096e+07	2.51334e+07	3.72243e+07	3.06953e+07	2.22757e+07	2.64516e+07	2.07483e+07	2.24044e+07	2.96849e+07	2.23099e+07	3.03454e+07	3.45617e+07	2.83973e+07	2.68152e+07	2.54974e+07
Q04446	GBE1	1,4-alpha-glucan-branching enzyme	10	10	6.75	0.0342181	0.944183	0.0208626	0.0208626	551.13	1.1397	0.497104	I	O	1.07742e+07	1.07726e+07	9.34231e+06	9.10582e+06	1.00257e+07	1.22759e+07	1.13172e+07	1.11467e+07	1.31902e+07	1.01802e+07	1.04529e+07	7.86085e+06	1.12913e+07	1.16789e+07	1.08565e+07	1.21755e+07	1.09905e+07	1.13558e+07	1.12177e+07	8.0239e+06	8.12646e+06	9.80009e+06	9.29983e+06	1.14613e+07	1.03433e+07	9.79576e+06	1.00949e+07
Q9NSE4	IARS2	Isoleucine--tRNA ligase, mitochondrial	10	10	0	1	0.944183	0.624065	0.833635	490.11	1.0128	0.0535667	O	I	3.65607e+06	3.64615e+06	3.67055e+06	3.3176e+06	3.44955e+06	3.71234e+06	3.9506e+06	3.85024e+06	3.40348e+06	2.99765e+06	4.08395e+06	3.70815e+06	3.28403e+06	3.64402e+06	4.03962e+06	3.55494e+06	2.80234e+06	3.7929e+06	4.17045e+06	3.20016e+06	3.28844e+06	4.31983e+06	3.52966e+06	4.01467e+06	3.60007e+06	3.4409e+06	3.73981e+06
O14639	ABLIM1	Actin-binding LIM protein 1	9	9	0.25	0.882497	0.944183	0.726286	0.183431	437.05	1.19359	0.0935316	O	I	2.66698e+06	2.68452e+06	3.08723e+06	3.10951e+06	2.73949e+06	1.927e+06	3.10685e+06	2.45204e+06	2.59809e+06	2.24592e+06	2.5587e+06	3.58703e+06	3.26388e+06	2.48901e+06	2.59284e+06	1.48985e+06	1.85323e+06	3.95856e+06	2.34343e+06	3.92939e+06	4.43687e+06	2.10587e+06	2.88798e+06	2.07607e+06	1.76234e+06	5.35688e+06	2.1968e+06
P55786	NPEPPS	Puromycin-sensitive aminopeptidase	9	9	5.25	0.0724398	0.183431	0.233953	0.293622	478.42	1.08354	0.0877803	I	M	2.60439e+06	2.1499e+06	2.29411e+06	3.30231e+06	1.85969e+06	2.64912e+06	2.77731e+06	2.43353e+06	2.52969e+06	2.24303e+06	1.96665e+06	2.52221e+06	1.71138e+06	2.3167e+06	2.18024e+06	2.01897e+06	2.38338e+06	3.20198e+06	1.90285e+06	2.81564e+06	1.57056e+06	2.27416e+06	2.58822e+06	2.22199e+06	1.96266e+06	3.95433e+06	2.09498e+06
P21912	SDHB	Succinate dehydrogenase [ubiquinone] iron-sulfur subunit, mitochondrial	10	9	0.25	0.882497	0.528612	0.726286	0.944183	694.61	1.01984	0.0619079	M	I	1.39127e+07	1.32788e+07	1.30609e+07	1.34588e+07	1.42565e+07	1.3367e+07	1.41635e+07	1.43179e+07	1.21098e+07	1.09213e+07	1.40638e+07	1.2324e+07	1.33632e+07	1.41817e+07	1.29371e+07	1.35881e+07	1.37833e+07	1.32131e+07	1.5384e+07	1.13937e+07	1.20299e+07	1.33733e+07	1.38014e+07	1.47061e+07	1.28125e+07	1.25819e+07	1.74826e+07
P07339	CTSD	Cathepsin D	10	10	3.25	0.196912	0.029974	0.183431	0.833635	697.98	1.13837	0.0851887	O	I	1.96532e+07	2.16682e+07	2.06248e+07	2.19176e+07	1.62365e+07	2.33849e+07	1.66678e+07	2.00594e+07	2.31594e+07	2.23833e+07	3.24422e+07	2.29116e+07	1.53895e+07	3.06741e+07	1.73635e+07	2.20023e+07	2.46388e+07	2.54694e+07	3.35952e+07	2.05887e+07	1.35606e+07	3.01341e+07	1.5901e+07	2.29398e+07	2.58549e+07	3.79919e+07	3.36685e+07
P13804	ETFA	Electron transfer flavoprotein subunit alpha, mitochondrial	9	9	3	0.22313	0.107328	0.726286	0.293622	865.04	1.10438	0.0754059	O	I	3.25222e+07	3.34257e+07	3.16639e+07	3.35667e+07	3.49619e+07	2.33979e+07	3.36727e+07	3.70116e+07	3.25699e+07	3.96301e+07	3.33316e+07	3.57316e+07	3.1198e+07	2.42873e+07	3.36648e+07	4.22468e+07	3.34548e+07	4.34684e+07	4.15606e+07	3.17797e+07	3.00186e+07	2.46563e+07	3.02277e+07	4.16371e+07	3.00839e+07	6.62185e+07	4.15087e+07
P00915	CA1	Carbonic anhydrase 1	9	9	7	0.0301974	0.0423153	0.0208626	0.233953	601.49	1.62466	0.594246	O	I	8.49634e+06	1.09305e+07	1.12156e+07	6.93511e+06	8.65286e+06	8.41224e+06	8.96509e+06	9.5164e+06	1.01438e+07	9.24803e+06	1.11317e+07	7.35943e+06	9.25526e+06	1.57348e+07	1.38563e+07	8.44694e+06	1.73295e+07	1.42857e+07	2.18801e+07	6.90925e+06	1.09099e+07	1.49299e+07	1.32319e+07	1.0097e+07	2.42367e+07	1.62766e+07	2.20176e+07
P35232	PHB	Prohibitin	8	8	0.75	0.687289	0.624065	0.833635	0.726286	576.87	1.04904	0.0601545	O	M	1.64308e+07	1.62306e+07	1.65165e+07	1.6841e+07	1.26457e+07	1.82148e+07	1.63527e+07	1.81001e+07	2.03287e+07	1.7255e+07	2.08751e+07	1.57174e+07	1.37375e+07	1.91323e+07	1.51819e+07	1.73838e+07	1.98134e+07	1.84447e+07	1.78801e+07	1.65593e+07	1.22131e+07	1.98939e+07	1.47596e+07	1.91566e+07	1.79517e+07	2.59209e+07	1.75693e+07
P50213	IDH3A	Isocitrate dehydrogenase [NAD] subunit alpha, mitochondrial	10	10	3.25	0.196912	0.441209	0.441209	0.726286	642	1.04276	0.0725568	I	O	1.64195e+07	1.63843e+07	1.55764e+07	1.5907e+07	1.54389e+07	1.44081e+07	1.43465e+07	2.1997e+07	1.53169e+07	1.82648e+07	2.07758e+07	1.5365e+07	1.5434e+07	1.64584e+07	1.51006e+07	1.95635e+07	1.65007e+07	1.43729e+07	1.86129e+07	1.41455e+07	1.39972e+07	1.63926e+07	1.41271e+07	1.92198e+07	1.82579e+07	1.72742e+07	1.74451e+07
O14558	HSPB6	Heat shock protein beta-6	8	8	0.25	0.882497	1	0.624065	0.293622	517.51	1.07697	0.0779399	M	O	3.46312e+07	3.7352e+07	3.56994e+07	3.68127e+07	3.63607e+07	2.50856e+07	3.07562e+07	4.41408e+07	3.53999e+07	2.70819e+07	3.69704e+07	4.56058e+07	4.68393e+07	1.9591e+07	3.35754e+07	4.11483e+07	3.20363e+07	2.44722e+07	3.66888e+07	4.426e+07	4.84484e+07	1.97793e+07	3.12681e+07	3.47413e+07	2.3151e+07	3.18585e+07	2.6441e+07
P40926	MDH2	Malate dehydrogenase, mitochondrial	12	12	0.25	0.882497	0.624065	0.833635	0.944183	1165.62	1.0825	0.0797811	O	I	1.6719e+08	1.64201e+08	1.6389e+08	1.5382e+08	1.46539e+08	1.58102e+08	1.70932e+08	2.06559e+08	1.54253e+08	1.8797e+08	1.17599e+08	1.66825e+08	1.44062e+08	1.54268e+08	1.57429e+08	1.98419e+08	1.77476e+08	1.91384e+08	1.51804e+08	1.47261e+08	1.28924e+08	1.53567e+08	1.65749e+08	2.23948e+08	1.50315e+08	2.78515e+08	1.54395e+08
O14958	CASQ2	Calsequestrin-2	8	8	0.75	0.687289	0.233953	1	0.441209	682.42	1.06976	0.0805926	M	I	2.96845e+07	3.07703e+07	3.04459e+07	2.94343e+07	2.80656e+07	3.1866e+07	3.203e+07	2.70266e+07	3.51691e+07	3.44042e+07	3.79144e+07	2.82626e+07	2.98245e+07	3.48274e+07	3.1805e+07	2.91321e+07	3.13068e+07	4.31654e+07	4.54394e+07	2.77724e+07	3.14359e+07	3.49019e+07	3.10441e+07	2.70752e+07	2.74453e+07	5.35761e+07	3.23145e+07
P18669	PGAM1	Phosphoglycerate mutase 1	8	5	4.75	0.0930145	0.029974	0.107328	0.624065	608.94	1.12319	0.354023	I	O	1.17399e+07	1.10775e+07	1.13339e+07	1.2156e+07	1.28923e+07	9.78637e+06	1.06807e+07	1.31844e+07	1.32806e+07	1.08605e+07	1.37063e+07	1.00287e+07	1.2137e+07	9.1061e+06	1.09707e+07	1.31448e+07	9.82152e+06	9.80836e+06	1.09771e+07	9.07911e+06	1.12355e+07	9.04492e+06	1.35013e+07	1.3809e+07	1.00156e+07	9.53626e+06	9.73635e+06
O75947	ATP5PD	ATP synthase subunit d, mitochondrial	9	9	0	1	0.441209	0.944183	0.833635	772.33	1.06531	0.0768801	M	I	4.30554e+07	4.36373e+07	3.7704e+07	3.83167e+07	4.03717e+07	4.39791e+07	4.14394e+07	5.11702e+07	2.39398e+07	5.94999e+07	1.99205e+07	3.82986e+07	3.67629e+07	4.12135e+07	5.10153e+07	5.0896e+07	3.38448e+07	6.12398e+07	2.61759e+07	3.35643e+07	3.68805e+07	2.95562e+07	4.17208e+07	4.67983e+07	3.9894e+07	6.32256e+07	4.06077e+07
P61981	YWHAG	14-3-3 protein gamma	9	4	1.75	0.416862	0.528612	0.233953	0.141482	645.34	1.08041	0.158422	I	O	7.63765e+06	7.34494e+06	7.12357e+06	7.1512e+06	6.7555e+06	8.75812e+06	7.9526e+06	7.57085e+06	8.36756e+06	8.30801e+06	9.88809e+06	6.79691e+06	7.0584e+06	7.0027e+06	7.5244e+06	8.34229e+06	7.43526e+06	1.0585e+07	7.63479e+06	7.31241e+06	7.00755e+06	6.91243e+06	6.98387e+06	7.40158e+06	6.70409e+06	9.77272e+06	7.83799e+06
P47985	UQCRFS1	Cytochrome b-c1 complex subunit Rieske, mitochondrial	9	9	0.75	0.687289	0.441209	0.233953	0.293622	941.55	1.10478	0.231387	O	I	5.55794e+07	5.37789e+07	5.54175e+07	5.26196e+07	4.6811e+07	5.54046e+07	5.9255e+07	6.38066e+07	3.81773e+07	5.42486e+07	4.05929e+07	5.1161e+07	5.39066e+07	5.12433e+07	5.64428e+07	5.61407e+07	4.72181e+07	6.15633e+07	5.40849e+07	4.97055e+07	4.68993e+07	6.43575e+07	5.29083e+07	6.32168e+07	5.05896e+07	6.61846e+07	6.01109e+07
P24539	ATP5PB	ATP synthase F(0) complex subunit B1, mitochondrial	11	11	2.25	0.324652	0.183431	0.233953	0.183431	825.74	1.12845	0.170355	O	I	4.22009e+07	4.2239e+07	4.23816e+07	3.76531e+07	3.93633e+07	4.36755e+07	4.60984e+07	4.4214e+07	2.63841e+07	4.39879e+07	1.6647e+07	3.868e+07	3.79323e+07	3.90597e+07	4.98366e+07	4.56862e+07	3.30076e+07	4.54265e+07	2.53615e+07	3.63872e+07	3.95269e+07	4.16956e+07	4.23705e+07	5.19278e+07	4.05815e+07	4.8448e+07	3.5366e+07
Q06830	PRDX1	Peroxiredoxin-1	9	6	1	0.606531	0.944183	0.624065	0.944183	459.13	1.01608	0.0541038	I	M	7.53653e+06	7.27657e+06	7.20679e+06	8.19912e+06	5.97949e+06	9.09596e+06	7.4683e+06	6.93978e+06	8.39782e+06	7.68973e+06	6.94243e+06	8.33346e+06	6.1616e+06	7.6266e+06	7.10366e+06	7.15755e+06	7.81345e+06	8.27414e+06	7.28147e+06	7.98628e+06	5.91675e+06	7.86705e+06	6.18873e+06	8.07514e+06	7.07429e+06	9.7973e+06	7.09752e+06
P00568	AK1	Adenylate kinase isoenzyme 1	9	9	1	0.606531	0.183431	0.833635	0.293622	680.9	1.3743	0.263068	O	M	6.65091e+07	5.52722e+07	7.2146e+07	6.16961e+07	6.94149e+07	6.56937e+07	7.02342e+07	6.55067e+07	5.7652e+07	5.9762e+07	5.80775e+07	9.49242e+07	2.26046e+07	1.2684e+07	7.62554e+07	6.98927e+07	1.33012e+07	4.72207e+07	4.99951e+07	1.02445e+08	8.86935e+07	8.66101e+07	1.80362e+07	6.49452e+07	7.7384e+07	7.78296e+07	1.57433e+07
P30086	PEBP1	Phosphatidylethanolamine-binding protein 1	8	8	9.25	0.00980366	0.528612	0.0208626	0.0142662	782.34	1.11674	0.529849	I	O	2.97659e+07	2.77581e+07	2.63161e+07	2.64075e+07	2.70497e+07	3.08124e+07	3.18923e+07	3.26676e+07	3.00668e+07	3.11814e+07	2.58962e+07	2.77121e+07	2.40007e+07	2.64197e+07	2.93281e+07	3.133e+07	2.87947e+07	3.51122e+07	2.7362e+07	2.7017e+07	2.38626e+07	2.53102e+07	2.80715e+07	2.73193e+07	2.63295e+07	2.81849e+07	2.52111e+07
P15121	AKR1B1	Aldo-keto reductase family 1 member B1	8	7	9	0.011109	0.029974	0.0587074	0.141482	386.53	1.27224	0.405289	I	O	5.8557e+06	5.08084e+06	4.04537e+06	6.80924e+06	5.43153e+06	5.36164e+06	6.32352e+06	5.35257e+06	3.72528e+06	7.53489e+06	5.79613e+06	5.5263e+06	4.84632e+06	4.64821e+06	5.20755e+06	5.17581e+06	3.26228e+06	7.75496e+06	5.28909e+06	4.80347e+06	3.8629e+06	4.11116e+06	3.46214e+06	3.98718e+06	3.08553e+06	9.05877e+06	4.0487e+06
P40925	MDH1	Malate dehydrogenase, cytoplasmic	11	11	5.25	0.0724398	0.107328	0.362727	0.833635	1132.08	1.14958	0.451262	M	I	6.74005e+07	6.85922e+07	6.73653e+07	6.29581e+07	7.40101e+07	6.82308e+07	6.56715e+07	6.61317e+07	6.29673e+07	5.38868e+07	5.56272e+07	6.87048e+07	6.64708e+07	7.30174e+07	6.67814e+07	6.79865e+07	6.34455e+07	8.44506e+07	9.48335e+07	6.73929e+07	6.61983e+07	7.12627e+07	5.98895e+07	7.20829e+07	7.06362e+07	8.68749e+07	6.01464e+07
P14927	UQCRB	Cytochrome b-c1 complex subunit 7	9	7	2.25	0.324652	0.0587074	0.833635	0.441209	701.16	1.10638	0.206022	M	I	2.99619e+07	3.31302e+07	3.10994e+07	3.04467e+07	2.53323e+07	3.06024e+07	3.10362e+07	3.2392e+07	2.74784e+07	2.89324e+07	2.29382e+07	3.47299e+07	2.61629e+07	3.22335e+07	3.29128e+07	3.9612e+07	2.55765e+07	3.15039e+07	3.08048e+07	2.74576e+07	2.69199e+07	3.23369e+07	2.98421e+07	3.89405e+07	2.56032e+07	2.57986e+07	3.35486e+07
P05141	SLC25A5	ADP/ATP translocase 2	12	1	0.75	0.687289	0.528612	0.944183	0.944183	926.39	1.04321	0.0682715	O	I	1.40208e+06	1.35498e+06	1.31812e+06	1.20251e+06	1.91983e+06	1.32335e+06	1.08284e+06	1.48185e+06	847940	810404	509996	1.18125e+06	2.00064e+06	1.17642e+06	1.13474e+06	1.28187e+06	866296	1.123e+06	781935	1.0527e+06	1.54843e+06	878430	1.20771e+06	1.90331e+06	1.1777e+06	937717	869354
P02042	HBD	Hemoglobin subunit delta	12	4	9.75	0.00763509	0.0142662	0.029974	0.0800579	1547.04	1.65513	0.287628	O	I	2.24978e+07	2.72239e+07	3.01178e+07	1.62574e+07	2.13591e+07	2.7666e+07	2.75344e+07	1.96719e+07	4.57637e+07	3.0986e+07	2.53852e+07	1.93062e+07	2.17409e+07	3.93528e+07	3.47285e+07	2.0991e+07	7.61522e+07	4.62814e+07	5.21239e+07	1.5207e+07	2.72822e+07	4.89417e+07	3.86379e+07	2.05203e+07	9.26142e+07	5.69907e+07	5.5035e+07
P0C0L4	C4A	Complement C4-A	11	11	1	0.606531	0.362727	1	0.141482	620.51	1.44092	0.0956619	O	M	1.99466e+06	1.48893e+06	1.64509e+06	939816	2.03771e+06	3.14273e+06	2.02101e+06	1.83204e+06	3.60513e+06	1.7666e+06	2.16754e+06	957648	1.09657e+06	2.97572e+06	1.23046e+06	1.18424e+06	5.12467e+06	1.84115e+06	2.00364e+06	936384	1.69984e+06	3.37053e+06	1.17624e+06	1.04244e+06	7.00459e+06	6.33678e+06	2.08451e+06
Q8NI60	COQ8A	Atypical kinase COQ8A, mitochondrial	11	11	3	0.22313	0.141482	0.233953	0.833635	687.01	1.05498	0.0796356	O	I	6.57882e+06	6.6367e+06	6.75622e+06	6.37631e+06	6.71335e+06	5.57396e+06	7.13718e+06	7.09329e+06	6.41123e+06	7.71221e+06	8.01834e+06	5.4435e+06	7.18196e+06	5.80275e+06	7.17396e+06	7.58132e+06	6.67682e+06	8.7827e+06	8.62035e+06	5.79687e+06	6.1974e+06	6.48022e+06	8.31087e+06	6.99572e+06	7.02082e+06	9.15493e+06	8.10478e+06
Q9NUB1	ACSS1	Acetyl-coenzyme A synthetase 2-like, mitochondrial	11	11	7	0.0301974	0.0208626	0.107328	0.233953	531.13	1.14208	0.160882	M	I	5.67311e+06	6.68896e+06	5.83817e+06	4.10303e+06	5.73376e+06	5.04569e+06	6.21804e+06	7.26503e+06	6.88715e+06	6.68865e+06	7.47528e+06	4.40977e+06	6.89026e+06	7.38886e+06	7.31854e+06	7.43738e+06	7.1062e+06	6.63681e+06	9.24979e+06	4.17472e+06	5.81929e+06	6.10257e+06	5.56161e+06	7.53266e+06	7.39851e+06	7.2465e+06	8.91391e+06
Q14112;Q14114	NID2	Nidogen-2	11	10	0.75	0.687289	0.528612	0.833635	0.624065	767.68	1.0685	0.0627403	O	M	8.32966e+06	8.15151e+06	7.57722e+06	7.69051e+06	7.33024e+06	1.09377e+07	8.20032e+06	7.48957e+06	9.15451e+06	8.55299e+06	1.06849e+07	1.01476e+07	7.84869e+06	8.43983e+06	7.803e+06	6.51846e+06	1.04268e+07	7.84537e+06	7.87532e+06	8.23623e+06	6.97706e+06	8.27536e+06	6.70931e+06	7.68816e+06	9.60606e+06	1.68488e+07	7.14726e+06
P19022	CDH2	Cadherin-2	11	11	4	0.135335	0.441209	0.726286	0.183431	745.5	1.01736	0.0554668	M	I	1.50541e+07	1.54511e+07	1.52268e+07	1.4735e+07	1.47751e+07	1.50187e+07	1.30413e+07	1.77003e+07	1.67583e+07	1.89568e+07	2.16546e+07	1.55371e+07	1.5008e+07	1.66262e+07	1.36036e+07	1.64805e+07	1.80944e+07	1.86889e+07	2.09039e+07	1.45699e+07	1.47851e+07	1.86813e+07	1.28275e+07	1.52703e+07	1.80431e+07	1.8383e+07	2.05841e+07
P36871	PGM1	Phosphoglucomutase-1	12	11	2.25	0.324652	0.624065	0.362727	0.107328	749.35	1.10111	0.405344	M	O	1.23353e+07	1.3108e+07	1.13564e+07	1.00682e+07	1.32603e+07	1.3029e+07	1.20331e+07	1.32859e+07	1.24715e+07	1.27589e+07	1.24474e+07	1.36682e+07	1.23678e+07	1.30711e+07	1.45953e+07	1.18374e+07	1.29823e+07	1.23213e+07	1.26638e+07	1.28967e+07	1.14689e+07	1.10709e+07	1.03823e+07	1.09634e+07	1.3311e+07	1.39582e+07	9.95111e+06
Q02978	SLC25A11	Mitochondrial 2-oxoglutarate/malate carrier protein	12	11	3.25	0.196912	0.944183	0.183431	0.0208626	854.54	1.21865	0.120206	O	M	2.02435e+07	1.82425e+07	2.01369e+07	2.36629e+07	2.24679e+07	1.73395e+07	1.66261e+07	2.11209e+07	7.26697e+06	1.79346e+07	3.79104e+06	2.27292e+07	2.25155e+07	9.3821e+06	1.71888e+07	1.93967e+07	7.2346e+06	2.22789e+07	5.37513e+06	2.34866e+07	2.23825e+07	1.31866e+07	1.78735e+07	2.37552e+07	1.23879e+07	3.18558e+07	8.7448e+06
P07954	FH	Fumarate hydratase, mitochondrial	14	13	0.25	0.882497	0.141482	0.726286	0.833635	1100.45	1.04169	0.0975917	O	I	4.85567e+07	4.95844e+07	5.11873e+07	5.12686e+07	4.68695e+07	4.3344e+07	5.13793e+07	4.99219e+07	5.19555e+07	5.82104e+07	4.30783e+07	5.24844e+07	4.63339e+07	4.48232e+07	5.43631e+07	4.99175e+07	5.381e+07	5.68667e+07	5.00062e+07	4.48616e+07	4.61272e+07	5.2784e+07	4.89642e+07	6.31996e+07	4.70464e+07	5.79655e+07	5.15905e+07
P23327	HRC	Sarcoplasmic reticulum histidine-rich calcium-binding protein	11	11	5.25	0.0724398	0.107328	0.0208626	0.233953	1084.95	1.13838	0.193136	O	I	2.99164e+07	3.30583e+07	3.31427e+07	3.09458e+07	2.5621e+07	2.33649e+07	2.81701e+07	4.14801e+07	2.89436e+07	3.52486e+07	2.00823e+07	3.70226e+07	2.9254e+07	2.11016e+07	3.25037e+07	4.54097e+07	2.62913e+07	3.32551e+07	2.34165e+07	3.09786e+07	3.3239e+07	2.56419e+07	3.42771e+07	4.15771e+07	3.42603e+07	3.52239e+07	3.10199e+07
Q96HC4	PDLIM5	PDZ and LIM domain protein 5	14	14	0.25	0.882497	0.624065	0.528612	0.293622	1052.73	1.16071	0.12738	O	M	3.2314e+07	3.01878e+07	3.42459e+07	4.31794e+07	2.97671e+07	2.72286e+07	3.50929e+07	2.63023e+07	2.99893e+07	2.79594e+07	3.14846e+07	3.54286e+07	3.30951e+07	2.50212e+07	2.91687e+07	2.82257e+07	2.84401e+07	4.3774e+07	2.74444e+07	4.78682e+07	3.63994e+07	3.19636e+07	2.85518e+07	2.64465e+07	2.66672e+07	6.64271e+07	2.65482e+07
P60174	TPI1	Triosephosphate isomerase	11	11	5.25	0.0724398	0.233953	0.233953	0.183431	725.57	1.05266	0.0999001	I	M	2.44803e+07	2.18624e+07	1.98372e+07	2.40897e+07	2.41698e+07	2.71609e+07	2.21786e+07	2.48027e+07	2.20612e+07	3.17268e+07	2.89385e+07	2.11054e+07	1.90204e+07	2.67896e+07	2.06051e+07	2.17916e+07	2.28937e+07	3.47427e+07	2.7917e+07	1.92991e+07	1.89968e+07	2.01546e+07	1.90378e+07	2.16978e+07	2.24936e+07	4.79347e+07	2.53096e+07
Q6NZI2	CAVIN1	Caveolae-associated protein 1	12	11	3.25	0.196912	0.528612	0.0800579	0.183431	947.14	1.05821	0.106815	O	M	1.50465e+07	1.45829e+07	1.54949e+07	1.29414e+07	1.15618e+07	1.69239e+07	1.76619e+07	1.61434e+07	1.44192e+07	1.34064e+07	1.58208e+07	1.43264e+07	1.19917e+07	1.43023e+07	1.618e+07	1.61143e+07	1.38278e+07	1.27494e+07	1.66e+07	1.32432e+07	1.27846e+07	1.69563e+07	1.7586e+07	1.69044e+07	1.49054e+07	1.48531e+07	1.56165e+07
P38117	ETFB	Electron transfer flavoprotein subunit beta	11	11	4.75	0.0930145	0.029974	0.528612	0.362727	889.96	1.07089	0.0948377	M	I	3.15571e+07	3.34564e+07	3.20105e+07	3.48747e+07	2.81888e+07	2.37316e+07	3.2592e+07	3.83985e+07	3.67567e+07	3.7064e+07	3.32722e+07	3.70008e+07	3.04129e+07	2.6109e+07	3.1769e+07	4.19904e+07	3.91257e+07	3.77913e+07	3.94573e+07	3.21546e+07	2.79829e+07	2.82666e+07	3.06102e+07	4.10383e+07	3.08667e+07	4.55894e+07	3.93935e+07
P63316	TNNC1	Troponin C, slow skeletal and cardiac muscles	15	14	0	1	0.726286	0.233953	0.833635	1584.47	1.09683	0.167315	O	I	7.25917e+07	7.69273e+07	7.80995e+07	6.85406e+07	6.56266e+07	6.83473e+07	7.94505e+07	8.09934e+07	7.43882e+07	6.38609e+07	6.05123e+07	6.82602e+07	7.32526e+07	6.73921e+07	7.80466e+07	9.76848e+07	6.76246e+07	6.16142e+07	8.62555e+07	6.80844e+07	7.25664e+07	1.05774e+08	6.31509e+07	8.09223e+07	7.80866e+07	6.86496e+07	7.8876e+07
P11177	PDHB	Pyruvate dehydrogenase E1 component subunit beta, mitochondrial	18	17	4	0.135335	0.141482	0.726286	0.141482	1430.19	1.04304	0.234289	I	M	6.80475e+07	6.37099e+07	6.73136e+07	7.14294e+07	6.34685e+07	6.70049e+07	6.93087e+07	6.90259e+07	6.15919e+07	6.65674e+07	6.5335e+07	6.74251e+07	5.99566e+07	6.21885e+07	6.30201e+07	6.59591e+07	5.67704e+07	7.17717e+07	6.46141e+07	6.68894e+07	6.21424e+07	6.99397e+07	6.50911e+07	7.25053e+07	6.10259e+07	6.97001e+07	6.42137e+07
P12829	MYL4	Myosin light chain 4	11	8	5.25	0.0724398	0.0208626	0.0423153	0.726286	961.61	1.71635	0.605668	I	M	3.45568e+07	2.06816e+07	2.24911e+07	2.02478e+07	3.13103e+07	3.93973e+07	3.8488e+07	4.33408e+07	2.36507e+07	4.69313e+07	2.62151e+07	8.46353e+06	2.09187e+07	3.22835e+07	1.63292e+07	2.54132e+07	8.20033e+06	1.82679e+07	2.71899e+07	8.58979e+06	3.95385e+07	2.86404e+07	1.89335e+07	1.67535e+07	6.49332e+06	2.55572e+07	2.73376e+07
P21796	VDAC1	Voltage-dependent anion-selective channel protein 1	11	10	7.75	0.0207543	0.0800579	0.293622	0.0142662	1066.69	1.08524	0.0807083	M	O	2.59778e+07	2.6722e+07	2.50413e+07	2.09043e+07	2.24771e+07	2.61335e+07	2.82784e+07	3.20959e+07	2.45908e+07	3.2597e+07	3.92517e+07	2.09855e+07	2.21915e+07	2.5923e+07	2.9592e+07	3.49181e+07	2.63807e+07	3.63454e+07	4.21809e+07	1.991e+07	2.08589e+07	2.53448e+07	2.83611e+07	3.07317e+07	2.52844e+07	3.4234e+07	3.50571e+07
P04040	CAT	Catalase	10	10	12	0.00247875	0.362727	0.0142662	0.0142662	621.9	1.41335	0.459903	O	I	3.76173e+06	3.8647e+06	4.80036e+06	3.04935e+06	3.20581e+06	4.07854e+06	4.64159e+06	3.83334e+06	5.98525e+06	4.5702e+06	3.06393e+06	3.73222e+06	2.86738e+06	5.03886e+06	4.56849e+06	3.11656e+06	7.77526e+06	4.00937e+06	5.09293e+06	3.85643e+06	3.97959e+06	6.89047e+06	4.92263e+06	4.35266e+06	9.68213e+06	6.85584e+06	5.29222e+06
P02751	FN1	Fibronectin	10	10	3.25	0.196912	0.0423153	0.944183	0.0800579	585.5	1.20573	0.342433	I	M	3.55506e+06	3.09262e+06	3.60289e+06	2.92697e+06	4.38526e+06	3.60384e+06	3.77779e+06	3.08143e+06	4.44033e+06	4.10002e+06	5.95576e+06	3.00655e+06	3.19606e+06	3.64221e+06	3.44341e+06	2.17488e+06	3.9805e+06	3.3036e+06	4.01783e+06	3.08119e+06	3.6748e+06	4.63238e+06	3.26362e+06	3.36247e+06	5.60653e+06	4.57225e+06	3.67541e+06
P61978	HNRNPK	Heterogeneous nuclear ribonucleoprotein K	10	10	0.75	0.687289	0.528612	0.528612	0.624065	596.85	1.05101	0.0928167	I	O	4.02353e+06	3.95573e+06	3.78106e+06	3.71292e+06	4.59591e+06	4.0554e+06	3.91508e+06	3.83835e+06	3.74277e+06	5.57954e+06	3.96787e+06	4.50793e+06	4.05909e+06	3.82961e+06	4.09215e+06	3.28986e+06	4.12316e+06	4.46289e+06	3.8333e+06	4.27823e+06	3.42604e+06	3.73755e+06	3.52329e+06	3.94017e+06	3.89875e+06	5.9295e+06	3.05278e+06
P00367	GLUD1	Glutamate dehydrogenase 1, mitochondrial	12	12	4	0.135335	0.107328	0.107328	0.528612	735.74	1.07602	0.148864	O	I	8.38441e+06	9.12116e+06	9.12576e+06	8.10463e+06	6.54134e+06	8.82588e+06	8.63121e+06	9.81899e+06	8.74682e+06	7.66451e+06	7.76806e+06	9.3822e+06	7.34084e+06	9.87881e+06	8.63894e+06	1.0365e+07	8.51337e+06	8.12188e+06	7.24201e+06	8.64094e+06	8.06517e+06	9.93506e+06	7.63439e+06	1.13532e+07	8.70391e+06	8.57966e+06	8.21421e+06
Q96RQ3	MCCC1	Methylcrotonoyl-CoA carboxylase subunit alpha, mitochondrial	11	11	1.75	0.416862	0.293622	0.944183	0.362727	727.02	1.04768	0.0836154	M	O	7.62155e+06	7.87435e+06	7.46521e+06	6.61781e+06	5.8664e+06	6.84799e+06	7.06397e+06	1.17116e+07	6.82238e+06	7.33296e+06	6.79626e+06	7.16876e+06	6.82244e+06	8.11317e+06	7.26147e+06	1.00059e+07	6.83364e+06	7.23872e+06	7.97582e+06	6.3388e+06	6.44099e+06	6.88282e+06	7.28126e+06	1.03822e+07	7.57923e+06	5.38828e+06	8.33125e+06
P10644	PRKAR1A	cAMP-dependent protein kinase type I-alpha regulatory subunit	11	10	1.75	0.416862	1	0.293622	0.141482	748.42	1.08167	0.178787	O	I	5.88158e+06	5.80708e+06	6.29708e+06	6.69753e+06	6.01906e+06	5.26504e+06	6.23886e+06	5.18743e+06	6.83241e+06	5.09816e+06	7.43363e+06	6.90937e+06	5.89234e+06	5.76729e+06	5.55393e+06	4.91247e+06	6.02107e+06	6.35909e+06	7.56701e+06	7.25137e+06	6.35725e+06	5.76047e+06	6.9318e+06	5.18453e+06	6.65466e+06	7.90466e+06	6.71075e+06
P05023	ATP1A1	Sodium/potassium-transporting ATPase subunit alpha-1	11	3	0	1	1	0.944183	0.833635	767.82	1.02609	0.0557594	I	M	763047	742404	689941	669134	503333	850996	903974	887799	714154	1.06679e+06	863004	683565	676121	712234	912496	727601	888679	1.06475e+06	629519	717328	492744	653993	942903	642735	773540	1.41072e+06	738304
P19429	TNNI3	Troponin I, cardiac muscle	13	12	7.75	0.0207543	0.293622	0.0800579	0.0423153	1181.07	1.34867	0.186915	O	I	1.5389e+08	1.57208e+08	1.65914e+08	1.75661e+08	1.44766e+08	1.27331e+08	1.64505e+08	1.57186e+08	7.68139e+07	1.29737e+08	8.95436e+07	1.78073e+08	1.83206e+08	1.13879e+08	1.69253e+08	1.41629e+08	8.70727e+07	2.14337e+08	1.04074e+08	1.87367e+08	1.85633e+08	1.0807e+08	1.79555e+08	1.68948e+08	8.75775e+07	3.85847e+08	1.3407e+08
P50993	ATP1A2	Sodium/potassium-transporting ATPase subunit alpha-2	11	2	5.25	0.0724398	0.528612	0.0800579	0.233953	827.73	1.29457	0.426062	I	O	767643	724774	514159	811691	805452	662166	723047	835858	740212	563679	698785	734153	915794	683115	463096	827714	665084	346176	803037	466033	753186	625672	372424	353480	901573	469590	569890
P13807;P54840	GYS1	Glycogen [starch] synthase, muscle	10	10	3	0.22313	0.233953	0.833635	0.107328	624.3	1.09876	0.0596666	M	I	1.08094e+07	1.26503e+07	1.13954e+07	8.41347e+06	1.58009e+07	8.58671e+06	1.05523e+07	1.06937e+07	1.38309e+07	8.09193e+06	1.48996e+07	8.76569e+06	2.06891e+07	9.22109e+06	1.0981e+07	1.35947e+07	1.10417e+07	6.06516e+06	1.94855e+07	8.94531e+06	1.54791e+07	9.66347e+06	1.00291e+07	1.28599e+07	1.10282e+07	5.83103e+06	1.7901e+07
P16219	ACADS	Short-chain specific acyl-CoA dehydrogenase, mitochondrial	11	11	2.25	0.324652	0.441209	0.624065	0.624065	771.69	1.07471	0.0673674	M	I	9.13806e+06	9.47998e+06	9.74319e+06	8.95054e+06	9.27286e+06	6.56709e+06	9.58965e+06	1.13102e+07	1.06808e+07	5.2889e+06	7.65319e+06	9.46723e+06	7.70284e+06	7.53296e+06	1.0056e+07	1.26408e+07	9.70091e+06	5.86514e+06	1.15256e+07	8.99172e+06	8.69579e+06	7.50942e+06	1.03869e+07	1.31321e+07	8.75637e+06	3.99736e+06	1.10743e+07
P27144	AK4	Adenylate kinase 4, mitochondrial	10	10	1	0.606531	0.726286	0.528612	0.441209	498.49	1.04014	0.0593161	O	M	1.06535e+07	1.09728e+07	1.10607e+07	9.76451e+06	8.87767e+06	1.08504e+07	9.85581e+06	1.39189e+07	1.2475e+07	1.30523e+07	1.91443e+07	1.10306e+07	9.43054e+06	1.13108e+07	9.21596e+06	1.38759e+07	1.2507e+07	1.37731e+07	1.63261e+07	1.2204e+07	9.69166e+06	1.1925e+07	8.27741e+06	1.32052e+07	1.38099e+07	1.69282e+07	1.53407e+07
P35241	RDX	Radixin	11	1	2.25	0.324652	0.107328	0.441209	0.624065	587.71	1.27127	0.261744	M	I	141311	150240	161296	139869	139420	163035	122245	141986	144438	83243.2	74818.4	113967	177305	126138	161280	172510	167083	188689	175814	102549	124047	182074	127330	270480	168668	64177	151670
Q96I99	SUCLG2	Succinate--CoA ligase [GDP-forming] subunit beta, mitochondrial	11	11	7	0.0301974	0.141482	0.0587074	0.362727	755.72	1.13287	0.278464	O	I	1.39001e+07	1.4634e+07	1.57557e+07	1.61624e+07	1.24481e+07	1.14267e+07	1.40881e+07	1.5375e+07	1.26508e+07	8.65991e+06	1.68221e+07	1.67978e+07	1.33343e+07	1.22636e+07	1.47211e+07	1.6053e+07	1.38159e+07	1.68341e+07	1.46537e+07	1.67127e+07	1.37532e+07	1.3687e+07	1.50564e+07	1.95694e+07	1.66241e+07	1.19036e+07	1.46279e+07
Q9BUF5	TUBB6	Tubulin beta-6 chain	12	2	4.75	0.0930145	0.0587074	1	0.107328	817.36	1.15555	0.14924	I	M	634309	576307	663816	524493	429223	556917	582905	1.07801e+06	896041	460529	871137	474337	348109	529200	459895	1.06999e+06	659405	534158	597359	522142	547317	604006	620300	1.02532e+06	680118	847455	533025
Q13011	ECH1	Delta(3,5)-Delta(2,4)-dienoyl-CoA isomerase, mitochondrial	17	15	7	0.0301974	0.0800579	0.107328	0.528612	1230.8	1.16608	0.0649705	O	I	3.31945e+07	3.39507e+07	3.39747e+07	3.57491e+07	2.66465e+07	2.9718e+07	4.31073e+07	3.07517e+07	3.60897e+07	3.84984e+07	8.98348e+06	3.65021e+07	2.7797e+07	3.10372e+07	4.08043e+07	3.36132e+07	4.01021e+07	4.59114e+07	1.01932e+07	3.7469e+07	2.71973e+07	3.14146e+07	3.98891e+07	3.39034e+07	4.06017e+07	7.06302e+07	9.88407e+06
P50995	ANXA11	Annexin A11	10	10	1.75	0.416862	0.141482	0.293622	0.944183	551.8	1.07706	0.302331	I	O	6.02502e+06	5.37299e+06	5.46977e+06	6.11396e+06	5.62697e+06	6.3746e+06	6.58309e+06	5.42646e+06	6.09419e+06	5.03993e+06	6.19602e+06	5.37975e+06	4.55367e+06	5.71536e+06	5.2575e+06	5.9587e+06	5.84531e+06	5.4395e+06	6.02357e+06	4.934e+06	4.94084e+06	6.37617e+06	5.47932e+06	5.61853e+06	6.27839e+06	5.45535e+06	4.97735e+06
Q05639	EEF1A2	Elongation factor 1-alpha 2	12	6	5.25	0.0724398	0.362727	0.624065	0.0142662	703.91	1.27104	0.20849	O	M	2.0402e+07	1.76398e+07	2.03343e+07	2.15685e+07	2.32508e+07	1.57293e+07	2.23335e+07	1.91281e+07	1.49046e+07	1.80358e+07	1.92037e+07	2.23928e+07	2.06748e+07	1.23501e+07	1.76376e+07	1.51438e+07	1.61816e+07	2.25623e+07	1.80834e+07	2.7278e+07	2.27799e+07	1.31206e+07	1.99099e+07	1.85832e+07	1.64741e+07	4.62153e+07	1.99736e+07
P30084	ECHS1	Enoyl-CoA hydratase, mitochondrial	9	9	9.25	0.00980366	0.0208626	0.0142662	0.293622	750.41	1.10621	0.13949	O	I	1.31767e+07	1.35326e+07	1.41346e+07	1.36931e+07	1.11462e+07	9.97732e+06	1.32082e+07	1.78589e+07	1.11071e+07	1.31949e+07	1.07539e+07	1.39584e+07	1.16212e+07	9.75144e+06	1.34534e+07	1.88786e+07	1.20038e+07	1.49108e+07	1.34301e+07	1.47405e+07	1.15767e+07	1.16826e+07	1.33107e+07	1.93624e+07	1.1956e+07	1.59842e+07	1.30475e+07
Q08380	LGALS3BP	Galectin-3-binding protein	8	8	4.75	0.0930145	0.944183	0.293622	0.183431	591.84	1.03122	0.10173	O	I	3.56893e+06	3.43659e+06	5.60927e+06	6.72344e+06	2.33227e+06	3.37672e+06	3.85079e+06	1.5614e+06	1.96568e+07	3.12008e+06	5.43337e+06	5.45334e+06	2.21546e+06	4.27975e+06	3.47937e+06	1.75502e+06	2.26126e+07	3.75808e+06	3.43282e+06	1.00133e+07	4.41098e+06	4.97212e+06	6.46669e+06	2.18325e+06	8.07782e+06	7.07224e+06	4.29624e+06
Q8IWX7	UNC45B	Protein unc-45 homolog B	7	7	0.75	0.687289	0.528612	0.944183	0.624065	475.27	1.06377	0.0667009	I	M	815674	830116	885020	1.08255e+06	862066	589906	657030	886816	1.09764e+06	953602	1.00054e+06	993984	942922	469230	1.04278e+06	701657	735274	680596	1.1363e+06	996829	962669	361412	1.18466e+06	919531	699662	1.18942e+06	702736
Q9GZV1	ANKRD2	Ankyrin repeat domain-containing protein 2	7	7	6.25	0.0439369	0.107328	0.293622	0.0208626	483.89	1.60487	0.246741	M	O	1.71626e+06	2.15049e+06	1.68059e+06	707220	3.57985e+06	1.58533e+06	1.56316e+06	1.14575e+06	2.13361e+06	2.04059e+06	3.4758e+06	1.66739e+06	4.40969e+06	1.74739e+06	1.74114e+06	1.18683e+06	2.11401e+06	1.50029e+06	7.91284e+06	1.07493e+06	4.43141e+06	1.29652e+06	867482	732608	1.64788e+06	497501	3.33415e+06
P35221	CTNNA1	Catenin alpha-1	7	6	4	0.135335	0.362727	0.0587074	0.441209	511.49	1.1944	0.191667	I	O	1.20446e+06	1.16624e+06	1.09801e+06	785855	1.16098e+06	1.1004e+06	1.29489e+06	1.68016e+06	1.55932e+06	1.3769e+06	1.96142e+06	803056	1.07168e+06	1.28707e+06	1.19568e+06	1.47371e+06	1.09553e+06	1.60676e+06	1.16134e+06	774652	1.31919e+06	973333	940023	1.48283e+06	885158	1.27766e+06	1.48974e+06
Q15582	TGFBI	Transforming growth factor-beta-induced protein ig-h3	7	7	0.75	0.687289	0.624065	0.528612	0.944183	357.09	1.22618	0.0584317	O	I	3.64911e+06	3.36362e+06	3.1285e+06	3.4738e+06	5.14199e+06	3.22462e+06	3.31196e+06	3.09316e+06	3.47685e+06	3.04143e+06	4.9324e+06	3.06731e+06	3.46728e+06	4.41463e+06	3.21509e+06	2.65381e+06	6.47971e+06	3.06012e+06	3.67663e+06	3.06484e+06	3.69678e+06	3.11624e+06	2.60393e+06	3.1607e+06	1.39453e+07	3.56169e+06	3.26339e+06
Q15063	POSTN	Periostin	7	7	10.75	0.00463092	0.0208626	0.0142662	0.141482	413.99	2.7354	0.361985	I	O	1.16916e+06	1.01157e+06	696192	805659	2.28101e+06	1.08689e+06	590195	1.08204e+06	1.43336e+06	1.64192e+06	1.03282e+07	662747	2.00639e+06	1.00203e+06	594137	792542	633927	975427	2.846e+06	620511	804476	903865	336679	815430	893365	908957	1.75383e+06
P00450	CP	Ceruloplasmin	7	7	3	0.22313	0.624065	0.528612	0.141482	353.78	1.28231	0.0887875	O	M	1.61879e+06	1.34769e+06	1.46575e+06	550296	1.31756e+06	2.25952e+06	2.06806e+06	1.89852e+06	1.77152e+06	1.75628e+06	2.76787e+06	1.21054e+06	884512	2.1168e+06	1.28358e+06	1.24301e+06	2.70252e+06	1.65855e+06	2.31375e+06	1.03733e+06	1.22819e+06	2.63449e+06	1.01462e+06	1.41411e+06	4.60553e+06	2.86352e+06	2.40217e+06
P23786	CPT2	Carnitine O-palmitoyltransferase 2, mitochondrial	7	7	4.75	0.0930145	0.029974	0.0587074	0.624065	360.25	1.1095	0.1241	I	M	1.42747e+06	1.23486e+06	1.22342e+06	1.78688e+06	1.60542e+06	1.27933e+06	1.04483e+06	1.42088e+06	1.76696e+06	1.74619e+06	1.26705e+06	1.80978e+06	1.29248e+06	1.10262e+06	862316	1.10708e+06	1.65339e+06	1.6522e+06	1.26148e+06	1.58105e+06	1.29117e+06	1.15216e+06	850929	1.24176e+06	1.89057e+06	1.92044e+06	1.03715e+06
P39059	COL15A1	Collagen alpha-1(XV) chain	7	7	1	0.606531	0.233953	0.183431	0.362727	475.2	1.13994	0.141691	I	O	3.10067e+06	2.68074e+06	2.59546e+06	2.18033e+06	2.62172e+06	3.66091e+06	4.36067e+06	2.67972e+06	3.05021e+06	2.00824e+06	2.37386e+06	2.42381e+06	2.37417e+06	2.86551e+06	2.98036e+06	2.75986e+06	2.95865e+06	2.42369e+06	1.84691e+06	2.23901e+06	2.43002e+06	2.59871e+06	2.89389e+06	2.81567e+06	2.79679e+06	2.81718e+06	1.52872e+06
P21399	ACO1	Cytoplasmic aconitate hydratase	7	7	3.25	0.196912	0.293622	0.183431	0.362727	418.63	1.11177	0.239408	I	O	5.35555e+06	4.52631e+06	4.37835e+06	4.83377e+06	4.39823e+06	5.80369e+06	5.99565e+06	5.74639e+06	5.35107e+06	4.24848e+06	4.00771e+06	4.16578e+06	4.19044e+06	4.93272e+06	4.81356e+06	4.52905e+06	5.56705e+06	4.91193e+06	4.75282e+06	4.16139e+06	3.41963e+06	5.28389e+06	4.63391e+06	4.39294e+06	4.5417e+06	4.88712e+06	5.00442e+06
P36776	LONP1	Lon protease homolog, mitochondrial	7	7	6.25	0.0439369	0.233953	0.0208626	0.183431	545.75	1.11183	0.272753	I	O	3.73716e+06	3.43275e+06	3.38536e+06	3.88794e+06	3.72103e+06	4.09498e+06	3.25678e+06	3.72508e+06	4.46244e+06	4.41891e+06	4.52695e+06	3.28307e+06	3.47105e+06	3.47206e+06	3.62016e+06	3.31742e+06	4.76524e+06	4.38504e+06	4.267e+06	3.93412e+06	3.33178e+06	3.15279e+06	3.08949e+06	3.41864e+06	4.18914e+06	3.65956e+06	4.0905e+06
Q9Y512	SAMM50	Sorting and assembly machinery component 50 homolog	7	7	7.75	0.0207543	0.141482	0.141482	0.0423153	389.64	1.17647	0.194712	M	O	2.02731e+06	2.0981e+06	1.69986e+06	1.41318e+06	2.62702e+06	1.72041e+06	2.4588e+06	1.91715e+06	2.72223e+06	1.47923e+06	2.08095e+06	1.75959e+06	2.53052e+06	1.73763e+06	2.65118e+06	1.8116e+06	2.78182e+06	1.60648e+06	2.45999e+06	1.1317e+06	2.12781e+06	1.33173e+06	2.23345e+06	1.67461e+06	2.56643e+06	1.87497e+06	1.79731e+06
P43155	CRAT	Carnitine O-acetyltransferase	7	7	0.25	0.882497	0.528612	0.726286	0.528612	507.39	1.01179	0.056701	I	M	5.23914e+06	5.13158e+06	5.15993e+06	4.76971e+06	5.31356e+06	5.06103e+06	5.30958e+06	5.74182e+06	5.18693e+06	5.7125e+06	6.01362e+06	4.29317e+06	5.45263e+06	4.69459e+06	5.15926e+06	6.05826e+06	4.92235e+06	5.94129e+06	6.08502e+06	4.15292e+06	5.01411e+06	5.6176e+06	4.89472e+06	6.12029e+06	4.76305e+06	6.05902e+06	6.04228e+06
Q9BZQ8	NIBAN1	Protein Niban 1	7	7	1.75	0.416862	0.107328	0.141482	0.944183	412.91	1.07971	0.42506	M	I	3.99463e+06	4.46963e+06	4.20196e+06	4.26386e+06	4.0963e+06	3.44701e+06	3.77585e+06	4.39011e+06	4.188e+06	3.64319e+06	4.01432e+06	4.6068e+06	4.37465e+06	4.35995e+06	4.62851e+06	4.37825e+06	3.94816e+06	4.05889e+06	3.9998e+06	3.8202e+06	4.28057e+06	3.71196e+06	4.59507e+06	4.60202e+06	4.10063e+06	4.82443e+06	4.32006e+06
O00159	MYO1C	Unconventional myosin-Ic	7	7	1	0.606531	0.441209	0.944183	0.528612	362.06	1.12563	0.104336	O	M	1.67881e+06	1.62435e+06	1.63962e+06	1.61263e+06	1.53846e+06	1.62965e+06	1.99852e+06	1.61481e+06	1.85803e+06	1.72678e+06	1.92465e+06	1.66821e+06	1.53213e+06	1.72377e+06	1.69257e+06	1.50509e+06	1.75332e+06	1.96359e+06	1.79989e+06	1.53486e+06	1.29176e+06	1.72772e+06	1.80349e+06	1.84027e+06	1.84058e+06	3.5763e+06	1.73706e+06
P45954	ACADSB	Short/branched chain specific acyl-CoA dehydrogenase, mitochondrial	7	7	6.25	0.0439369	0.0208626	0.362727	0.293622	500.51	1.12923	0.247984	I	M	2.9955e+06	2.74926e+06	2.80134e+06	2.8848e+06	2.7773e+06	2.97932e+06	2.86601e+06	3.47007e+06	3.11155e+06	3.2481e+06	2.80042e+06	2.89836e+06	2.48785e+06	2.68907e+06	2.4805e+06	3.19052e+06	2.61197e+06	2.60108e+06	2.41588e+06	2.70074e+06	2.1613e+06	2.86007e+06	2.62485e+06	3.65975e+06	2.84264e+06	4.79878e+06	2.45872e+06
P00403	MT-CO2	Cytochrome c oxidase subunit 2	9	8	1	0.606531	1	0.362727	0.0587074	726.42	1.14969	0.146505	O	M	1.02857e+08	9.37684e+07	9.93966e+07	1.19975e+08	9.10358e+07	8.87955e+07	8.54889e+07	1.28991e+08	5.87123e+07	1.07855e+08	3.96393e+07	9.62505e+07	9.85812e+07	8.63075e+07	8.35667e+07	1.04136e+08	6.89989e+07	1.15028e+08	4.8953e+07	1.02038e+08	8.62416e+07	8.51466e+07	9.99358e+07	1.23621e+08	8.39871e+07	1.45838e+08	8.00683e+07
P62979	RPS27A	Ubiquitin-40S ribosomal protein S27a	6	6	1	0.606531	0.233953	0.944183	0.726286	393.05	1.03614	0.0552937	O	I	3.76709e+07	3.74006e+07	3.79877e+07	3.54863e+07	3.41399e+07	4.00188e+07	3.90614e+07	3.96479e+07	4.39567e+07	4.98216e+07	4.93296e+07	3.61367e+07	3.57083e+07	3.96846e+07	3.62144e+07	3.92588e+07	4.97023e+07	5.38191e+07	5.13853e+07	3.61413e+07	3.35345e+07	4.7032e+07	3.46468e+07	3.85838e+07	3.91576e+07	6.96317e+07	4.47149e+07
P36542	ATP5F1C	ATP synthase subunit gamma, mitochondrial	7	7	1.75	0.416862	0.624065	0.141482	0.293622	633.46	1.16939	0.16499	O	I	2.64356e+07	2.55204e+07	2.76913e+07	2.89552e+07	2.38561e+07	2.42527e+07	2.82916e+07	2.68222e+07	1.37725e+07	2.85756e+07	1.03368e+07	2.81431e+07	2.38657e+07	2.20587e+07	2.75879e+07	2.59465e+07	2.01893e+07	3.71951e+07	1.28891e+07	2.55724e+07	2.57306e+07	2.18599e+07	3.0427e+07	3.48667e+07	2.14428e+07	3.50818e+07	2.11955e+07
P48047	ATP5PO	ATP synthase subunit O, mitochondrial	9	9	1.75	0.416862	0.944183	0.233953	0.233953	880.24	1.09123	0.0881814	O	M	5.07975e+07	4.70804e+07	4.85753e+07	5.82585e+07	4.63107e+07	4.45546e+07	5.43163e+07	5.05474e+07	2.11998e+07	5.62463e+07	1.08384e+07	5.76449e+07	5.01584e+07	3.15706e+07	5.10547e+07	4.49734e+07	3.20627e+07	5.89409e+07	1.34468e+07	5.59122e+07	5.14022e+07	3.00202e+07	5.12081e+07	5.43336e+07	3.89504e+07	6.04141e+07	2.86158e+07
Q9Y277	VDAC3	Voltage-dependent anion-selective channel protein 3	6	5	7	0.0301974	0.441209	0.141482	0.029974	450.72	1.11491	0.0827624	M	O	5.6286e+06	5.88612e+06	5.09441e+06	3.79444e+06	4.30476e+06	5.71239e+06	6.89038e+06	7.44105e+06	6.22927e+06	8.62309e+06	1.01436e+07	3.73e+06	3.80024e+06	6.2195e+06	7.82171e+06	7.85916e+06	7.14526e+06	9.57262e+06	8.87066e+06	2.98947e+06	3.56575e+06	5.54602e+06	6.42495e+06	6.94588e+06	6.04231e+06	1.00849e+07	7.74945e+06
P56556	NDUFA6	NADH dehydrogenase [ubiquinone] 1 alpha subcomplex subunit 6	6	5	1	0.606531	0.293622	0.233953	0.441209	383.27	1.16103	0.120945	M	I	3.2012e+06	3.40755e+06	3.2791e+06	3.10769e+06	2.43876e+06	3.6858e+06	3.07055e+06	3.7032e+06	2.99041e+06	3.96164e+06	3.62449e+06	2.63791e+06	3.49867e+06	4.39951e+06	3.00863e+06	3.49305e+06	3.66091e+06	6.90624e+06	3.25814e+06	3.25461e+06	2.99409e+06	4.38606e+06	2.29896e+06	3.46177e+06	3.54037e+06	5.51151e+06	4.09367e+06
P78417	GSTO1	Glutathione S-transferase omega-1	6	6	9.75	0.00763509	0.441209	0.183431	0.0142662	307.24	1.13681	0.638503	M	O	8.09913e+06	8.01669e+06	7.14534e+06	7.78033e+06	8.28021e+06	9.24016e+06	7.2909e+06	7.90403e+06	8.0721e+06	6.33222e+06	8.14672e+06	8.91812e+06	7.36167e+06	8.36243e+06	7.47978e+06	7.96142e+06	7.78296e+06	7.88939e+06	9.42203e+06	7.29072e+06	7.13702e+06	8.32697e+06	6.32692e+06	6.64508e+06	6.73145e+06	7.80801e+06	7.06777e+06
P50395	GDI2	Rab GDP dissociation inhibitor beta	6	2	1.75	0.416862	0.141482	0.833635	0.441209	573.62	1.20504	0.126104	O	M	742298	670727	662669	739275	819105	762575	781522	609013	857282	766331	606231	682573	728042	720090	601914	621014	577571	740869	709046	485484	673109	833868	522286	798600	721565	1.72012e+06	729442
O75208	COQ9	Ubiquinone biosynthesis protein COQ9, mitochondrial	8	8	1.75	0.416862	0.944183	0.0423153	0.293622	576.99	1.11001	0.129254	I	O	9.19163e+06	9.77165e+06	8.70508e+06	7.8449e+06	8.52846e+06	7.89319e+06	1.06807e+07	1.10109e+07	1.10864e+07	1.24213e+07	1.28432e+07	7.85531e+06	8.63187e+06	7.1075e+06	1.19376e+07	1.3326e+07	9.376e+06	1.02431e+07	1.28579e+07	8.29868e+06	8.53453e+06	7.14593e+06	9.20905e+06	1.03372e+07	9.28816e+06	1.05165e+07	1.08215e+07
Q99497	PARK7	Protein/nucleic acid deglycase DJ-1	8	8	3	0.22313	0.833635	0.293622	0.183431	543.87	1.04634	0.145378	M	O	1.59908e+07	1.53212e+07	1.50489e+07	1.566e+07	1.45563e+07	1.66117e+07	1.68898e+07	1.62361e+07	1.70717e+07	1.55967e+07	1.52508e+07	1.53084e+07	1.40908e+07	1.48559e+07	1.51196e+07	1.72312e+07	1.59697e+07	1.86783e+07	1.69179e+07	1.35327e+07	1.24538e+07	1.88351e+07	1.41839e+07	1.62391e+07	1.4663e+07	1.76541e+07	1.49331e+07
P09211	GSTP1	Glutathione S-transferase P	6	6	9.75	0.00763509	0.293622	0.0208626	0.0142662	543.92	1.16482	0.461557	I	O	1.20432e+07	1.12306e+07	1.00797e+07	9.61364e+06	1.17e+07	1.28992e+07	1.34678e+07	1.25352e+07	1.34413e+07	1.39902e+07	1.21938e+07	1.03282e+07	9.02806e+06	1.27923e+07	1.15423e+07	1.24623e+07	1.33172e+07	1.45971e+07	1.1557e+07	9.85109e+06	8.34304e+06	1.10356e+07	9.32377e+06	1.18448e+07	1.25261e+07	1.27548e+07	1.00345e+07
O75083	WDR1	WD repeat-containing protein 1	7	7	0.25	0.882497	0.528612	0.624065	1	410.42	1.04546	0.0690058	I	O	5.38747e+06	5.17221e+06	5.27474e+06	4.99763e+06	4.7773e+06	4.46426e+06	6.19036e+06	6.50779e+06	4.9303e+06	5.9738e+06	6.97085e+06	4.98998e+06	5.00073e+06	4.57095e+06	5.30591e+06	5.99348e+06	4.56589e+06	7.186e+06	5.98036e+06	5.23319e+06	5.1098e+06	4.92118e+06	5.20892e+06	5.90061e+06	4.79095e+06	6.20452e+06	5.49464e+06
P53597	SUCLG1	Succinate--CoA ligase [ADP/GDP-forming] subunit alpha, mitochondrial	7	7	1	0.606531	0.141482	0.141482	0.944183	671.62	1.06471	0.152681	O	I	1.07938e+07	1.17768e+07	1.15295e+07	9.53868e+06	9.4e+06	9.69876e+06	1.1494e+07	1.38373e+07	1.08674e+07	1.02117e+07	1.39523e+07	1.21315e+07	9.83318e+06	1.08587e+07	1.26705e+07	1.33898e+07	1.08378e+07	1.09479e+07	1.38955e+07	1.23793e+07	1.03805e+07	9.93221e+06	1.13339e+07	1.36219e+07	1.19525e+07	1.19998e+07	1.31597e+07
O95299	NDUFA10	NADH dehydrogenase [ubiquinone] 1 alpha subcomplex subunit 10, mitochondrial	7	7	0	1	0.726286	0.944183	0.726286	672.16	1.03474	0.0539615	O	M	1.64761e+07	1.58745e+07	1.59468e+07	1.29722e+07	1.75791e+07	1.29136e+07	1.93003e+07	1.96151e+07	1.30252e+07	1.86688e+07	1.60719e+07	1.43374e+07	1.78116e+07	1.18149e+07	1.86956e+07	1.6713e+07	1.40195e+07	1.89899e+07	1.53284e+07	1.42508e+07	1.76506e+07	1.10541e+07	1.88535e+07	1.79251e+07	1.46584e+07	2.33003e+07	1.44545e+07
P19404	NDUFV2	NADH dehydrogenase [ubiquinone] flavoprotein 2, mitochondrial	7	7	1	0.606531	0.944183	0.726286	0.107328	532.91	1.10233	0.132176	O	M	1.94728e+07	1.79465e+07	1.82489e+07	1.6318e+07	1.76494e+07	2.13428e+07	2.13595e+07	2.06941e+07	1.18492e+07	2.12005e+07	1.1404e+07	1.43678e+07	1.66071e+07	2.03129e+07	1.98213e+07	1.86236e+07	1.34569e+07	2.29313e+07	1.35019e+07	1.60046e+07	1.53315e+07	2.02415e+07	1.93288e+07	2.03382e+07	1.64671e+07	2.58303e+07	2.0368e+07
Q9NX63	CHCHD3	MICOS complex subunit MIC19	6	6	0.25	0.882497	0.833635	0.944183	0.624065	447.76	1.00795	0.053042	M	O	8.07028e+06	7.86843e+06	7.59231e+06	8.2398e+06	7.62357e+06	7.85208e+06	8.26011e+06	8.37586e+06	6.47975e+06	7.77765e+06	6.29197e+06	7.80844e+06	8.40163e+06	6.96867e+06	7.71974e+06	8.44365e+06	7.08825e+06	7.41083e+06	7.35952e+06	7.01272e+06	8.43524e+06	7.5774e+06	7.2035e+06	7.73268e+06	6.82549e+06	8.74156e+06	7.18922e+06
P23297	S100A1	Protein S100-A1	8	8	2.25	0.324652	0.0208626	0.624065	0.528612	702.57	1.11406	0.125792	I	M	3.82009e+07	3.28617e+07	3.77744e+07	3.04743e+07	3.67928e+07	3.25192e+07	4.17797e+07	4.94387e+07	2.50898e+07	3.08795e+07	3.92745e+07	2.3304e+07	3.28065e+07	2.95729e+07	3.2609e+07	4.60159e+07	2.53268e+07	2.91639e+07	3.8143e+07	2.41744e+07	3.18841e+07	4.38793e+07	4.54039e+07	4.35301e+07	2.51971e+07	3.26837e+07	3.54172e+07
P15259	PGAM2	Phosphoglycerate mutase 2	9	6	4.75	0.0930145	0.362727	0.0800579	0.107328	665.32	1.16699	0.456225	O	I	1.20011e+07	1.27654e+07	1.32649e+07	1.41101e+07	1.08731e+07	1.21552e+07	1.1921e+07	1.09459e+07	1.09033e+07	1.24888e+07	8.47466e+06	1.12279e+07	1.23396e+07	1.1173e+07	1.59164e+07	1.317e+07	1.09208e+07	1.23688e+07	1.29721e+07	1.32896e+07	1.10108e+07	1.13957e+07	1.65545e+07	1.40739e+07	1.19903e+07	1.49429e+07	1.39565e+07
P31946	YWHAB	14-3-3 protein beta/alpha	7	2	1.75	0.416862	0.528612	0.944183	0.624065	391.41	1.19398	0.138585	O	M	148722	128932	159854	95775.9	161710	119648	209510	156967	125394	116758	94576.2	251015	55014.2	94405.4	122807	121418	17039.1	89738.9	188835	270584	129787	44753.1	105387	248759	177045	58039.2	88315.9
O75323	NIPSNAP2	Protein NipSnap homolog 2	7	7	1	0.606531	0.833635	0.624065	0.107328	393.99	1.04814	0.076174	M	O	1.45432e+07	1.48263e+07	1.39535e+07	1.26488e+07	1.10526e+07	1.36612e+07	1.72946e+07	1.80586e+07	1.46697e+07	1.59356e+07	1.51504e+07	1.25393e+07	1.12905e+07	1.60241e+07	1.58704e+07	1.84071e+07	1.62102e+07	1.54775e+07	1.44288e+07	1.15622e+07	1.10428e+07	1.44187e+07	1.38224e+07	1.89215e+07	1.49467e+07	1.63185e+07	1.36918e+07
Q9Y6M9	NDUFB9	NADH dehydrogenase [ubiquinone] 1 beta subcomplex subunit 9	6	6	0.25	0.882497	0.944183	0.726286	0.441209	483.98	1.04086	0.0595128	O	I	2.26625e+07	2.16087e+07	2.11469e+07	1.84309e+07	1.49729e+07	2.59999e+07	2.46958e+07	2.9213e+07	1.84545e+07	2.80892e+07	2.10171e+07	1.57637e+07	1.73189e+07	2.5354e+07	2.39288e+07	2.56784e+07	2.28504e+07	2.83681e+07	2.37395e+07	1.6882e+07	1.64395e+07	2.24495e+07	2.44826e+07	2.5481e+07	2.30147e+07	3.13049e+07	2.82095e+07
Q16134	ETFDH	Electron transfer flavoprotein-ubiquinone oxidoreductase, mitochondrial	8	8	7	0.0301974	0.0208626	0.0587074	0.726286	610.7	1.12913	0.184211	M	I	1.14335e+07	1.20859e+07	1.26389e+07	1.00515e+07	8.28111e+06	1.20994e+07	1.38023e+07	1.29333e+07	9.96682e+06	1.2315e+07	1.19699e+07	1.02501e+07	8.55568e+06	1.20306e+07	1.45412e+07	1.50519e+07	1.12796e+07	1.49695e+07	1.65452e+07	1.1087e+07	9.25726e+06	1.38444e+07	1.24586e+07	1.6547e+07	1.21891e+07	1.30869e+07	1.36633e+07
P31937	HIBADH	3-hydroxyisobutyrate dehydrogenase, mitochondrial	7	7	3.25	0.196912	0.528612	0.183431	0.233953	488.46	1.08657	0.114179	O	M	5.92716e+06	5.84115e+06	5.91571e+06	5.77444e+06	5.80089e+06	4.92761e+06	5.56227e+06	7.57058e+06	5.30264e+06	6.69984e+06	4.17206e+06	6.7948e+06	5.26643e+06	4.81123e+06	5.29061e+06	7.04266e+06	5.45853e+06	5.95206e+06	4.31244e+06	5.98823e+06	4.58891e+06	5.92227e+06	5.49567e+06	7.58347e+06	5.49148e+06	8.08631e+06	5.6617e+06
P0DP23	CALM1	Calmodulin-1	7	7	1.75	0.416862	0.233953	0.944183	0.293622	292.8	1.08278	0.0890124	O	M	7.12499e+06	6.78657e+06	7.23526e+06	6.60632e+06	5.297e+06	7.7182e+06	7.65509e+06	8.34835e+06	7.12076e+06	1.16233e+07	1.0216e+07	4.91825e+06	6.11558e+06	6.60462e+06	6.37286e+06	9.92153e+06	7.29745e+06	9.99828e+06	8.74015e+06	6.20229e+06	5.60551e+06	8.87396e+06	7.97789e+06	7.51665e+06	7.49772e+06	1.14804e+07	9.77838e+06
P04843	RPN1	Dolichyl-diphosphooligosaccharide--protein glycosyltransferase subunit 1	8	8	9.75	0.00763509	0.0423153	0.0142662	0.293622	399.85	1.20294	0.518215	O	I	2.15304e+06	2.38101e+06	2.40336e+06	2.14616e+06	1.93373e+06	2.08693e+06	2.13031e+06	2.46809e+06	1.93834e+06	2.30087e+06	1.67371e+06	2.17172e+06	2.37569e+06	2.35573e+06	2.565e+06	2.43689e+06	2.21272e+06	2.59695e+06	1.68035e+06	2.64625e+06	2.22561e+06	2.17442e+06	2.30236e+06	2.66816e+06	2.26096e+06	3.60143e+06	2.18364e+06
Q14697	GANAB	Neutral alpha-glucosidase AB	8	8	0.75	0.687289	0.528612	1	0.233953	367.99	1.06241	0.105521	M	O	1.38072e+06	1.45384e+06	1.3816e+06	1.30556e+06	1.45036e+06	1.14758e+06	1.23228e+06	1.76782e+06	1.90219e+06	1.51748e+06	1.33135e+06	1.23605e+06	1.49138e+06	1.50978e+06	1.36683e+06	1.66516e+06	1.83904e+06	1.55938e+06	1.43245e+06	1.29931e+06	1.28217e+06	1.30997e+06	1.25323e+06	1.76333e+06	1.48568e+06	1.61758e+06	1.37804e+06
O15230	LAMA5	Laminin subunit alpha-5	8	7	3	0.22313	0.141482	0.441209	0.624065	407.54	1.08655	0.110173	I	M	1.28744e+06	1.26023e+06	1.15146e+06	1.02085e+06	1.36915e+06	1.75794e+06	1.14079e+06	1.14849e+06	1.22014e+06	1.22973e+06	1.70023e+06	1.08298e+06	1.21371e+06	1.51622e+06	1.13903e+06	1.34921e+06	1.15368e+06	934010	1.35515e+06	944501	1.25794e+06	1.20664e+06	941296	1.4069e+06	1.16159e+06	1.68548e+06	1.27894e+06
P28289	TMOD1	Tropomodulin-1	8	8	2.25	0.324652	0.528612	0.528612	0.233953	813.4	1.12283	0.278013	O	M	1.11566e+07	1.04265e+07	1.08483e+07	1.02775e+07	1.18473e+07	1.08389e+07	1.14903e+07	1.1329e+07	9.44428e+06	9.86463e+06	9.5901e+06	1.08444e+07	1.01725e+07	8.96173e+06	1.10396e+07	1.11143e+07	1.01649e+07	8.8758e+06	1.07529e+07	1.15474e+07	9.51939e+06	1.05148e+07	1.15287e+07	1.1131e+07	1.10137e+07	1.68938e+07	9.8405e+06
P07942	LAMB1	Laminin subunit beta-1	8	8	0.25	0.882497	0.362727	0.726286	0.944183	543.7	1.04353	0.0668016	O	I	3.28198e+06	3.40506e+06	3.25399e+06	3.3916e+06	2.79182e+06	3.98176e+06	3.23201e+06	3.01273e+06	3.97023e+06	3.30189e+06	2.86948e+06	3.63086e+06	2.58882e+06	4.23456e+06	3.74025e+06	2.83079e+06	3.20754e+06	3.67145e+06	3.21614e+06	3.61909e+06	2.61595e+06	3.68684e+06	3.13802e+06	3.21006e+06	3.71921e+06	4.57667e+06	3.14159e+06
P27824	CANX	Calnexin	8	7	1.75	0.416862	0.528612	0.726286	0.362727	529.7	1.05214	0.0671781	M	I	3.63279e+06	3.73236e+06	3.51426e+06	3.10327e+06	4.13084e+06	3.52971e+06	3.1296e+06	4.27052e+06	4.13396e+06	4.45374e+06	3.74051e+06	3.57788e+06	3.35478e+06	2.79373e+06	3.79219e+06	5.14322e+06	3.84128e+06	4.54604e+06	5.03292e+06	3.0907e+06	3.74067e+06	2.50276e+06	3.52391e+06	4.71328e+06	3.70828e+06	5.23125e+06	4.25845e+06
Q9H223	EHD4	EH domain-containing protein 4	9	5	3.25	0.196912	0.0800579	0.141482	0.624065	509.4	1.1878	0.165162	M	I	3.18128e+06	3.78836e+06	3.71327e+06	3.48629e+06	3.58848e+06	2.7964e+06	3.01408e+06	3.02113e+06	3.62766e+06	2.43125e+06	2.73504e+06	4.77916e+06	3.92063e+06	3.83002e+06	4.08228e+06	2.32973e+06	5.07016e+06	2.86624e+06	2.46092e+06	4.39432e+06	5.09239e+06	2.9073e+06	3.58208e+06	2.59024e+06	3.8211e+06	3.46225e+06	2.35188e+06
Q16555	DPYSL2	Dihydropyrimidinase-related protein 2	10	8	9	0.011109	0.0142662	0.183431	0.233953	627.49	1.08526	0.198809	I	M	4.3754e+06	4.07804e+06	4.12236e+06	4.4148e+06	3.47897e+06	4.50439e+06	4.64892e+06	4.82994e+06	4.84452e+06	4.2467e+06	3.98887e+06	3.73212e+06	3.25186e+06	4.10749e+06	4.47962e+06	4.81912e+06	3.92314e+06	3.94571e+06	3.95171e+06	3.87084e+06	3.43647e+06	3.85805e+06	4.22542e+06	5.22102e+06	4.3385e+06	4.17996e+06	4.48645e+06
P35237	SERPINB6	Serpin B6	9	9	0.75	0.687289	0.624065	0.183431	0.726286	697.4	1.064	0.111482	O	I	5.87205e+06	5.84428e+06	6.24103e+06	6.36296e+06	4.81076e+06	5.86786e+06	6.21975e+06	6.0989e+06	6.18668e+06	5.2438e+06	5.63736e+06	4.97864e+06	5.36859e+06	5.36966e+06	6.24133e+06	7.26317e+06	5.84747e+06	6.61097e+06	6.12938e+06	5.51463e+06	4.72078e+06	7.00239e+06	7.08842e+06	6.87895e+06	5.54036e+06	6.31177e+06	6.34196e+06
P14625	HSP90B1	Endoplasmin	8	7	1	0.606531	0.362727	0.233953	0.944183	450.99	1.06508	0.148264	O	I	3.19075e+06	3.66955e+06	3.5362e+06	3.01547e+06	4.12221e+06	3.13528e+06	2.80585e+06	2.87495e+06	3.51017e+06	3.02578e+06	3.63004e+06	3.49035e+06	4.04959e+06	3.96592e+06	3.06139e+06	3.7805e+06	3.46999e+06	3.18317e+06	2.67658e+06	3.76991e+06	3.36993e+06	3.30216e+06	3.27077e+06	3.96822e+06	3.71411e+06	2.93378e+06	3.49083e+06
E9PAV3	NACA	Nascent polypeptide-associated complex subunit alpha, muscle-specific form	8	8	0	1	0.441209	0.528612	0.624065	458.07	1.1116	0.11808	O	I	4.96947e+06	5.17066e+06	5.27473e+06	5.43468e+06	4.38544e+06	5.39769e+06	4.91129e+06	4.71825e+06	4.38437e+06	5.25443e+06	4.65714e+06	6.49943e+06	5.17932e+06	4.80907e+06	4.81895e+06	4.54653e+06	4.88064e+06	6.05326e+06	4.13658e+06	6.25566e+06	5.58054e+06	5.40442e+06	4.75135e+06	4.38167e+06	4.38228e+06	8.53474e+06	4.22115e+06
Q99714	HSD17B10	3-hydroxyacyl-CoA dehydrogenase type-2	8	8	0.25	0.882497	0.183431	0.726286	0.441209	810.75	1.10927	0.0927529	I	M	4.20394e+06	3.97445e+06	4.17668e+06	3.76214e+06	4.73449e+06	3.32503e+06	3.06861e+06	6.12941e+06	4.83364e+06	5.79371e+06	5.30037e+06	3.87277e+06	4.08681e+06	3.77262e+06	3.42278e+06	4.71724e+06	4.55813e+06	5.15111e+06	3.72636e+06	3.83914e+06	3.53968e+06	3.34126e+06	4.02866e+06	6.13469e+06	4.73794e+06	5.79092e+06	3.67743e+06
Q13228	SELENBP1	Methanethiol oxidase	8	8	9.75	0.00763509	0.944183	0.0423153	0.0142662	448.53	1.19887	0.141937	O	I	5.13336e+06	4.7475e+06	5.3529e+06	5.68576e+06	2.89351e+06	5.58059e+06	6.28727e+06	5.21968e+06	5.01589e+06	5.06298e+06	2.6944e+06	4.80786e+06	2.88801e+06	5.23877e+06	5.70112e+06	5.10173e+06	6.20044e+06	6.296e+06	3.06694e+06	5.35061e+06	3.35958e+06	5.85253e+06	6.76584e+06	5.43597e+06	6.26785e+06	9.63716e+06	3.41533e+06
Q6YN16	HSDL2	Hydroxysteroid dehydrogenase-like protein 2	8	7	0.25	0.882497	0.624065	0.441209	0.528612	630.52	1.18476	0.108893	O	M	6.18824e+06	6.42652e+06	6.14189e+06	4.55068e+06	6.83978e+06	5.00435e+06	6.95817e+06	7.58821e+06	5.54828e+06	8.98652e+06	5.79216e+06	8.53337e+06	4.60306e+06	4.07127e+06	8.12457e+06	6.80031e+06	4.49081e+06	5.82949e+06	6.48102e+06	8.00987e+06	6.32785e+06	3.77923e+06	4.54396e+06	8.04856e+06	8.02513e+06	1.30799e+07	6.16036e+06
Q9Y4W6	AFG3L2	AFG3-like protein 2	8	7	0.25	0.882497	0.944183	0.944183	0.944183	550.33	1.0075	0.0559851	M	I	3.62709e+06	3.80022e+06	3.50877e+06	3.54284e+06	3.3707e+06	3.46207e+06	3.4031e+06	4.35672e+06	3.53849e+06	4.21558e+06	3.36474e+06	4.32428e+06	3.39074e+06	3.4289e+06	3.69094e+06	4.16626e+06	3.28857e+06	3.58472e+06	3.59926e+06	3.62083e+06	3.58165e+06	3.21889e+06	2.42232e+06	4.70014e+06	4.5006e+06	4.65151e+06	2.70935e+06
Q7Z406	MYH14	Myosin-14	8	6	4.75	0.0930145	0.0587074	0.293622	0.624065	414.45	1.25138	0.235469	I	M	323642	270032	322978	341984	247815	321130	459736	247544	394646	294065	484629	253044	234545	256983	283242	322346	351005	181905	347708	176702	211712	454906	459643	311926	246674	277071	360096
P62805	H4C1	Histone H4	10	10	1	0.606531	0.141482	0.726286	0.441209	738.18	1.07335	0.123775	I	M	6.8698e+07	6.13471e+07	6.38941e+07	6.78479e+07	6.37541e+07	8.02821e+07	6.92356e+07	6.23702e+07	6.63668e+07	5.78772e+07	5.60764e+07	6.86519e+07	5.33825e+07	7.58381e+07	5.80622e+07	5.08008e+07	7.13349e+07	5.91217e+07	5.08231e+07	6.04723e+07	5.30451e+07	7.62103e+07	5.9396e+07	7.03471e+07	7.48047e+07	7.33272e+07	4.67543e+07
P99999	CYCS	Cytochrome c	9	9	1	0.606531	0.624065	0.944183	0.624065	871.09	1.02535	0.0583098	M	O	3.36499e+07	3.46135e+07	3.19445e+07	2.74028e+07	4.01908e+07	2.85257e+07	3.0161e+07	4.19695e+07	3.33682e+07	3.81645e+07	4.23932e+07	2.80845e+07	3.2117e+07	3.32281e+07	3.8184e+07	4.14537e+07	3.45085e+07	3.41942e+07	4.57571e+07	2.60926e+07	2.98952e+07	3.24642e+07	2.9739e+07	4.15316e+07	3.96681e+07	4.38046e+07	3.72223e+07
P10606	COX5B	Cytochrome c oxidase subunit 5B, mitochondrial	7	7	1.75	0.416862	0.528612	0.233953	0.0423153	470.73	1.1521	0.128013	O	M	2.99156e+07	2.76889e+07	2.96005e+07	3.00807e+07	2.84529e+07	2.96018e+07	2.79224e+07	3.35201e+07	1.45682e+07	3.77163e+07	1.40955e+07	2.99275e+07	2.69849e+07	2.2847e+07	2.7995e+07	3.069e+07	1.49328e+07	3.84309e+07	1.54862e+07	2.87443e+07	2.6405e+07	2.76329e+07	3.10266e+07	3.41939e+07	2.18856e+07	4.69155e+07	2.20208e+07
Q9Y2Q3	GSTK1	Glutathione S-transferase kappa 1	9	9	0.75	0.687289	0.833635	0.726286	0.293622	554.02	1.03219	0.0676213	O	M	7.4588e+06	7.39046e+06	7.56204e+06	7.21884e+06	7.25891e+06	7.74593e+06	7.4594e+06	7.61094e+06	8.44548e+06	8.53016e+06	8.66359e+06	6.55164e+06	7.76959e+06	7.43471e+06	7.00379e+06	8.19257e+06	7.23225e+06	8.51692e+06	9.48823e+06	6.44996e+06	7.09004e+06	8.46603e+06	7.30128e+06	8.50292e+06	7.46917e+06	9.68184e+06	9.23051e+06
Q02252	ALDH6A1	Methylmalonate-semialdehyde dehydrogenase [acylating], mitochondrial	7	7	9.75	0.00763509	0.029974	0.0142662	0.441209	397.74	1.13002	0.252148	I	O	7.8576e+06	6.93217e+06	6.90009e+06	8.43708e+06	6.87384e+06	8.27315e+06	7.02539e+06	8.67853e+06	8.09958e+06	7.76602e+06	6.08847e+06	7.34096e+06	6.81025e+06	7.75882e+06	5.3933e+06	7.35752e+06	8.35193e+06	7.4724e+06	4.5804e+06	7.41633e+06	6.27097e+06	7.29307e+06	5.28251e+06	8.23758e+06	8.08537e+06	6.84453e+06	4.76524e+06
O95822	MLYCD	Malonyl-CoA decarboxylase, mitochondrial	7	6	5.25	0.0724398	0.726286	0.0423153	0.293622	352.23	1.1149	0.13985	I	O	2.86201e+06	2.9341e+06	2.5555e+06	1.90513e+06	2.59352e+06	2.67756e+06	2.93316e+06	4.20068e+06	3.50311e+06	2.90037e+06	3.32538e+06	2.39189e+06	2.68443e+06	2.17004e+06	3.46248e+06	3.96168e+06	2.89452e+06	2.87933e+06	3.27294e+06	1.4811e+06	2.19779e+06	2.99412e+06	2.44597e+06	3.65851e+06	3.46442e+06	2.0762e+06	3.24331e+06
P13645	KRT10	Keratin, type I cytoskeletal 10	7	5	1	0.606531	0.944183	0.183431	0.441209	400.93	1.33135	0.150172	I	O	1.38785e+06	1.67097e+06	1.09242e+06	1.13797e+06	1.93266e+06	1.01861e+06	1.51328e+06	1.33671e+06	3.96148e+06	932866	1.29441e+06	1.87321e+06	1.03275e+06	871128	2.93144e+06	1.6463e+06	1.06831e+06	2.25925e+06	672684	1.20177e+06	1.04181e+06	897470	1.10656e+06	1.21448e+06	700967	2.7498e+06	947796
P31150	GDI1	Rab GDP dissociation inhibitor alpha	8	4	3	0.22313	0.107328	0.833635	0.528612	700.14	1.05444	0.129109	M	I	2.85421e+06	2.96766e+06	2.98626e+06	2.65151e+06	2.80837e+06	3.21204e+06	2.65003e+06	2.94912e+06	2.98689e+06	2.34576e+06	2.85284e+06	2.81132e+06	3.17582e+06	3.2175e+06	2.62546e+06	3.00823e+06	3.10987e+06	2.96955e+06	2.76139e+06	2.65316e+06	2.91641e+06	3.5463e+06	2.49934e+06	3.31609e+06	2.91764e+06	2.21269e+06	2.75131e+06
P28838	LAP3	Cytosol aminopeptidase	7	6	2.25	0.324652	0.293622	0.362727	1	332.23	1.09024	0.121635	I	M	1.83889e+06	1.72526e+06	1.64588e+06	1.71889e+06	1.82475e+06	1.51281e+06	2.03094e+06	2.10709e+06	1.82989e+06	2.52172e+06	1.70763e+06	2.17047e+06	1.59253e+06	1.26627e+06	1.66445e+06	1.93259e+06	1.97888e+06	1.65528e+06	1.73063e+06	1.59673e+06	1.37765e+06	1.50005e+06	1.48648e+06	2.26849e+06	1.73343e+06	2.71295e+06	1.68487e+06
P62937	PPIA	Peptidyl-prolyl cis-trans isomerase A	9	9	0.25	0.882497	0.107328	0.726286	0.528612	448.26	1.10506	0.242748	I	M	1.25224e+07	1.17389e+07	1.17532e+07	1.28612e+07	1.1883e+07	1.24012e+07	1.3305e+07	1.21614e+07	1.14152e+07	1.22525e+07	1.21699e+07	1.34896e+07	1.03802e+07	9.98575e+06	1.23199e+07	1.25191e+07	7.75028e+06	1.30651e+07	9.57999e+06	1.27492e+07	1.24317e+07	1.13447e+07	9.89134e+06	1.2349e+07	1.19688e+07	1.45621e+07	8.88727e+06
O95182	NDUFA7	NADH dehydrogenase [ubiquinone] 1 alpha subcomplex subunit 7	7	7	1	0.606531	0.528612	0.441209	0.624065	454.43	1.0967	0.0796881	O	I	3.16218e+06	3.12262e+06	3.17624e+06	2.34909e+06	2.56432e+06	3.85312e+06	3.46719e+06	3.5772e+06	961792	4.52782e+06	1.47625e+06	2.77592e+06	3.1868e+06	3.13726e+06	3.42079e+06	3.09233e+06	1.04241e+06	5.59902e+06	1.67296e+06	3.34785e+06	2.89295e+06	3.43499e+06	2.78862e+06	3.41678e+06	1.39045e+06	4.64716e+06	3.06059e+06
Q14894	CRYM	Ketimine reductase mu-crystallin	8	8	12.25	0.00218749	0.107328	0.0142662	0.0142662	461.12	1.48486	0.534344	I	O	1.70606e+07	1.43055e+07	1.19202e+07	2.09843e+07	2.10365e+07	1.20043e+07	2.17507e+07	9.52711e+06	1.75197e+07	1.15762e+07	1.45423e+07	1.51502e+07	2.13432e+07	9.21039e+06	1.7081e+07	8.74244e+06	1.07143e+07	1.20993e+07	1.46597e+07	1.31216e+07	1.66805e+07	8.81125e+06	1.42181e+07	6.76952e+06	8.90316e+06	6.36076e+06	1.19724e+07
P18859	ATP5PF	ATP synthase-coupling factor 6, mitochondrial	8	8	7	0.0301974	0.141482	0.029974	0.141482	691.72	1.19359	0.214187	O	I	2.33331e+07	2.38285e+07	2.46027e+07	1.85905e+07	1.98244e+07	2.52105e+07	2.5949e+07	2.70908e+07	1.41503e+07	2.54013e+07	9.19473e+06	1.9621e+07	2.05556e+07	2.0968e+07	2.82551e+07	2.97426e+07	1.66545e+07	2.59479e+07	1.55974e+07	1.71521e+07	2.28198e+07	2.57575e+07	2.77378e+07	2.95462e+07	2.06571e+07	3.31657e+07	2.05976e+07
Q16836	HADH	Hydroxyacyl-coenzyme A dehydrogenase, mitochondrial	10	9	3.25	0.196912	0.441209	0.0423153	0.0423153	760.05	1.29192	0.240735	O	I	4.09465e+07	4.12917e+07	4.41601e+07	4.60489e+07	4.10173e+07	3.38577e+07	3.74473e+07	4.6361e+07	2.41447e+07	5.45102e+07	2.40843e+07	4.08029e+07	3.71255e+07	3.85799e+07	3.99971e+07	4.99529e+07	2.97138e+07	5.35808e+07	2.79772e+07	4.36679e+07	3.6891e+07	3.84073e+07	4.49708e+07	5.68634e+07	3.22255e+07	1.03468e+08	4.0734e+07
P04179	SOD2	Superoxide dismutase [Mn], mitochondrial	7	7	4.75	0.0930145	0.0423153	0.833635	0.107328	535.87	1.11339	0.265784	M	I	2.57659e+07	2.83703e+07	2.39836e+07	2.40875e+07	2.72556e+07	2.23804e+07	2.28865e+07	3.22193e+07	2.23575e+07	2.88606e+07	2.39641e+07	2.55004e+07	2.59911e+07	2.61356e+07	3.2319e+07	3.19054e+07	2.5943e+07	3.1819e+07	2.75304e+07	2.46456e+07	2.56374e+07	1.77554e+07	2.25034e+07	2.93763e+07	2.44881e+07	3.46331e+07	2.75002e+07
P30044	PRDX5	Peroxiredoxin-5, mitochondrial	7	7	1.75	0.416862	0.833635	0.362727	0.141482	560.6	1.14846	0.175403	O	M	2.2738e+07	2.17669e+07	2.44012e+07	2.947e+07	2.39667e+07	2.00259e+07	1.93359e+07	2.08916e+07	1.95174e+07	2.19493e+07	1.8216e+07	2.77786e+07	2.40088e+07	1.59146e+07	1.8771e+07	2.23615e+07	1.63545e+07	2.51711e+07	2.11373e+07	2.65134e+07	2.41837e+07	2.13181e+07	2.33369e+07	2.66539e+07	1.90235e+07	3.92877e+07	1.66408e+07
P0DOX5		Immunoglobulin gamma-1 heavy chain	8	5	1.75	0.416862	0.362727	0.441209	0.183431	429.95	1.2262	0.129586	O	M	2.27357e+07	2.04039e+07	2.30969e+07	1.6547e+07	2.02465e+07	2.43393e+07	2.77987e+07	2.4747e+07	1.89677e+07	3.62125e+07	4.08937e+07	1.8406e+07	1.54402e+07	2.20379e+07	2.24437e+07	2.36916e+07	2.45936e+07	3.2152e+07	3.91376e+07	1.91186e+07	2.00956e+07	3.19291e+07	2.23447e+07	2.19967e+07	2.96744e+07	5.91809e+07	3.83273e+07
P45880	VDAC2	Voltage-dependent anion-selective channel protein 2	7	7	4.75	0.0930145	0.726286	0.0423153	0.0800579	576.31	1.06696	0.0893017	I	O	1.82166e+07	1.81746e+07	1.68924e+07	1.45453e+07	1.46539e+07	2.08355e+07	1.83303e+07	2.27181e+07	2.06474e+07	2.13212e+07	2.41e+07	1.32534e+07	1.52435e+07	2.18022e+07	1.90223e+07	2.15517e+07	1.97166e+07	2.32557e+07	2.28808e+07	1.31039e+07	1.34023e+07	1.95059e+07	1.6662e+07	2.17879e+07	1.99825e+07	2.24693e+07	2.03759e+07
P09669	COX6C	Cytochrome c oxidase subunit 6C	12	11	1	0.606531	0.624065	0.528612	0.107328	805.78	1.13748	0.104154	O	M	1.47096e+07	1.28015e+07	1.3448e+07	1.38165e+07	1.02073e+07	1.24328e+07	1.89788e+07	1.81125e+07	4.43215e+06	1.58547e+07	2.93117e+06	1.19907e+07	1.04185e+07	1.09974e+07	1.67979e+07	1.38028e+07	6.06353e+06	1.88353e+07	4.26889e+06	1.08683e+07	1.06937e+07	1.04792e+07	1.85215e+07	1.66774e+07	8.63111e+06	1.94311e+07	1.0682e+07
Q9P0J0	NDUFA13	NADH dehydrogenase [ubiquinone] 1 alpha subcomplex subunit 13	7	7	0.25	0.882497	0.944183	0.624065	0.233953	512.93	1.11918	0.100855	O	M	1.81291e+07	1.65426e+07	1.62417e+07	1.55981e+07	1.58402e+07	1.65924e+07	2.24856e+07	2.0129e+07	5.16474e+06	1.89756e+07	5.23004e+06	1.42664e+07	1.75625e+07	1.17083e+07	2.14127e+07	1.77629e+07	8.45018e+06	2.20621e+07	6.34565e+06	1.37857e+07	1.62461e+07	1.25808e+07	1.91785e+07	1.94173e+07	1.24013e+07	2.87295e+07	1.14815e+07
P12236	SLC25A6	ADP/ATP translocase 3	13	1	4.75	0.0930145	0.029974	0.0800579	0.441209	979.37	1.33515	0.10787	I	O	132498	107164	100215	127086	120996	109852	105895	198662	47822.6	185487	34450.9	112090	96678.3	74380.5	75936.9	176736	29479.5	166512	51051.9	102320	96768	33479.9	105328	163179	56805.2	92161.7	46700
O60313	OPA1	Dynamin-like 120 kDa protein, mitochondrial	12	12	0.75	0.687289	0.944183	0.441209	0.441209	703.59	1.02847	0.0543125	M	O	4.40527e+06	4.34754e+06	4.39136e+06	4.30984e+06	4.93112e+06	3.25137e+06	4.17034e+06	5.3637e+06	4.25956e+06	5.17719e+06	4.1571e+06	4.04077e+06	4.72706e+06	2.83019e+06	4.43782e+06	5.70186e+06	4.13579e+06	4.88947e+06	4.91917e+06	4.39954e+06	4.28206e+06	3.55391e+06	4.79595e+06	4.92532e+06	4.24719e+06	4.45474e+06	4.03569e+06
P13637	ATP1A3	Sodium/potassium-transporting ATPase subunit alpha-3	13	3	3.25	0.196912	0.441209	0.141482	0.0800579	962.49	1.27779	0.52751	I	O	1.57608e+06	1.33261e+06	1.02676e+06	1.54748e+06	1.46847e+06	1.55833e+06	1.62862e+06	1.67752e+06	1.1923e+06	2.10536e+06	1.07146e+06	1.22312e+06	1.18574e+06	1.77529e+06	1.2799e+06	1.19902e+06	1.6094e+06	1.92349e+06	1.2987e+06	1.14173e+06	987426	1.11541e+06	1.05454e+06	834698	1.82066e+06	1.29137e+06	1.34068e+06
P08133	ANXA6	Annexin A6	22	22	4.75	0.0930145	0.029974	0.183431	0.528612	1479.31	1.09887	0.339377	I	M	2.22134e+07	2.01582e+07	2.04981e+07	2.0552e+07	2.35351e+07	2.28049e+07	2.2049e+07	2.21261e+07	2.55516e+07	2.1792e+07	2.71452e+07	2.01686e+07	1.95655e+07	2.01375e+07	2.0947e+07	1.99723e+07	2.09245e+07	2.23767e+07	2.47679e+07	1.88899e+07	1.78566e+07	2.36802e+07	2.00714e+07	2.19926e+07	2.35601e+07	2.63525e+07	2.12171e+07
P19367	HK1	Hexokinase-1	26	25	6.25	0.0439369	0.362727	0.183431	0.233953	1730.48	1.0429	0.0565133	O	M	2.38159e+07	2.23331e+07	2.12819e+07	2.44126e+07	2.59881e+07	2.43884e+07	1.98659e+07	2.44245e+07	2.22434e+07	1.99969e+07	2.47872e+07	2.25965e+07	2.23248e+07	2.39595e+07	1.89392e+07	2.38453e+07	2.09175e+07	2.25362e+07	2.58601e+07	2.13614e+07	1.98057e+07	2.3263e+07	1.79154e+07	2.40638e+07	1.742e+07	4.13614e+07	2.35523e+07
P07900;Q9NQH7	HSP90AA1	Heat shock protein HSP 90-alpha	21	8	2.25	0.324652	0.624065	0.441209	0.441209	1242.99	1.02987	0.0690697	M	O	4.7651e+06	4.70124e+06	4.47464e+06	4.06761e+06	4.15383e+06	4.69184e+06	5.31853e+06	5.5937e+06	5.09668e+06	5.57268e+06	5.11759e+06	4.156e+06	4.48241e+06	4.67946e+06	4.9824e+06	5.20594e+06	5.36279e+06	5.99666e+06	5.44982e+06	3.77752e+06	4.25399e+06	4.0227e+06	4.81643e+06	5.50254e+06	4.83992e+06	6.74549e+06	5.18775e+06
P07951	TPM2	Tropomyosin beta chain	22	5	5.25	0.0724398	0.183431	0.029974	0.183431	1926.12	1.40627	0.171604	O	I	8.06623e+06	8.51609e+06	1.00867e+07	6.54748e+06	6.96512e+06	8.1128e+06	9.86484e+06	8.84091e+06	9.78935e+06	1.31426e+07	8.84758e+06	5.08216e+06	7.75159e+06	7.00282e+06	1.13448e+07	1.13992e+07	9.10857e+06	1.82131e+07	1.42846e+07	6.59694e+06	8.34354e+06	9.33872e+06	1.33349e+07	1.28194e+07	8.98849e+06	3.15427e+07	1.04426e+07
Q99959	PKP2	Plakophilin-2	25	24	3.25	0.196912	0.183431	0.441209	0.183431	1563.8	1.12369	0.134228	O	M	1.81261e+07	1.85954e+07	2.06829e+07	2.06978e+07	2.02897e+07	1.69651e+07	1.6756e+07	1.59221e+07	1.72279e+07	1.99751e+07	2.24786e+07	2.75861e+07	1.97685e+07	1.54195e+07	1.61135e+07	1.40896e+07	1.70018e+07	1.87302e+07	1.73267e+07	2.75469e+07	2.62078e+07	1.70567e+07	1.44205e+07	1.81826e+07	1.94143e+07	2.58229e+07	1.54467e+07
P17540	CKMT2	Creatine kinase S-type, mitochondrial	25	25	0.75	0.687289	0.233953	0.233953	0.726286	2629.33	1.07587	0.0985023	O	I	4.90793e+08	4.9204e+08	5.00448e+08	4.79483e+08	4.34185e+08	5.24258e+08	5.19075e+08	4.96967e+08	4.80742e+08	5.8855e+08	4.67825e+08	4.32523e+08	4.32031e+08	5.27098e+08	5.1314e+08	5.55409e+08	4.99641e+08	6.4188e+08	5.65559e+08	4.05262e+08	4.29799e+08	6.09554e+08	4.74911e+08	5.82713e+08	5.23648e+08	7.35555e+08	5.32434e+08
P06732	CKM	Creatine kinase M-type	27	27	9	0.011109	0.029974	0.0208626	0.029974	2625.67	1.18843	0.48268	O	I	4.99977e+08	5.30531e+08	5.45431e+08	5.62617e+08	4.60475e+08	4.79623e+08	5.37858e+08	4.59314e+08	3.9138e+08	5.03833e+08	3.42192e+08	5.3718e+08	4.91009e+08	5.32002e+08	6.23419e+08	4.69044e+08	4.47472e+08	6.66474e+08	4.68521e+08	5.60306e+08	4.73214e+08	5.58628e+08	6.39569e+08	4.95439e+08	4.70713e+08	7.26845e+08	5.16804e+08
Q14204	DYNC1H1	Cytoplasmic dynein 1 heavy chain 1	22	21	0.75	0.687289	0.833635	0.833635	0.624065	1218.54	1.01689	0.0559531	O	I	5.32482e+06	5.11394e+06	5.35186e+06	6.33761e+06	5.25111e+06	4.48595e+06	5.3556e+06	5.19383e+06	6.14797e+06	4.93317e+06	5.83884e+06	6.03684e+06	5.17076e+06	4.07838e+06	4.65054e+06	5.6332e+06	6.29678e+06	6.40947e+06	5.55209e+06	5.7078e+06	5.38961e+06	4.62731e+06	5.21338e+06	5.82117e+06	5.34286e+06	6.72412e+06	5.45335e+06
P02545	LMNA	Prelamin-A/C	26	24	0.75	0.687289	0.726286	0.293622	0.293622	1896.21	1.10877	0.133881	O	M	3.0997e+07	3.0913e+07	3.18736e+07	2.40183e+07	3.30842e+07	3.61339e+07	3.15248e+07	3.02239e+07	3.41103e+07	3.15047e+07	2.81813e+07	3.10904e+07	2.5012e+07	3.41728e+07	3.68254e+07	2.74643e+07	3.40806e+07	2.89225e+07	2.90714e+07	3.05711e+07	3.0428e+07	4.05388e+07	2.87681e+07	2.90619e+07	5.18048e+07	3.76077e+07	2.46856e+07
P14618	PKM	Pyruvate kinase PKM	25	25	2.25	0.324652	0.293622	0.362727	0.833635	2108.72	1.05771	0.140737	I	M	9.28206e+07	8.30877e+07	8.39197e+07	9.94111e+07	8.32555e+07	1.02986e+08	9.0557e+07	8.78936e+07	8.71585e+07	8.64675e+07	8.08654e+07	8.11778e+07	7.55589e+07	8.30635e+07	8.28647e+07	9.27736e+07	8.08822e+07	9.38236e+07	8.92436e+07	8.43617e+07	6.93491e+07	9.93728e+07	7.95484e+07	8.69663e+07	7.55691e+07	1.09792e+08	8.53572e+07
P48735	IDH2	Isocitrate dehydrogenase [NADP], mitochondrial	26	24	1	0.606531	0.944183	0.624065	0.441209	2242.92	1.04661	0.0603773	O	I	1.4825e+08	1.51554e+08	1.47918e+08	1.61341e+08	1.34015e+08	1.31405e+08	1.51821e+08	1.62666e+08	1.3225e+08	1.99621e+08	1.41925e+08	1.76181e+08	1.30353e+08	1.26484e+08	1.66938e+08	1.57812e+08	1.33682e+08	1.80856e+08	1.53082e+08	1.76312e+08	1.32963e+08	1.36839e+08	1.30899e+08	1.62575e+08	1.65233e+08	2.41397e+08	1.25463e+08
O15061	SYNM	Synemin	23	21	2.25	0.324652	0.107328	0.141482	0.528612	1370.81	1.12333	0.378351	I	O	8.957e+06	8.40267e+06	7.96633e+06	8.23575e+06	9.08731e+06	8.65032e+06	8.2488e+06	1.05628e+07	9.69479e+06	8.58977e+06	1.0468e+07	9.52797e+06	8.49692e+06	7.49791e+06	7.5403e+06	8.95025e+06	8.2593e+06	8.67347e+06	8.65318e+06	8.44994e+06	9.83507e+06	6.97148e+06	5.84248e+06	8.73265e+06	9.39691e+06	8.64625e+06	7.58927e+06
O76041	NEBL	Nebulette	28	27	5.25	0.0724398	0.107328	0.441209	0.0423153	2025.55	1.18575	0.183716	O	M	2.9689e+07	2.78437e+07	3.23774e+07	3.61413e+07	3.07931e+07	2.44428e+07	3.21081e+07	2.49599e+07	2.35111e+07	2.61066e+07	3.13573e+07	3.55624e+07	3.05467e+07	1.94455e+07	2.81809e+07	2.5483e+07	1.80083e+07	2.96e+07	2.73822e+07	3.83263e+07	3.7494e+07	2.81686e+07	3.11514e+07	2.67468e+07	1.84353e+07	4.76829e+07	2.59927e+07
P11216	PYGB	Glycogen phosphorylase, brain form	25	20	5.25	0.0724398	0.0587074	0.0587074	0.233953	1748.65	1.20615	0.407923	I	O	2.48501e+07	2.14399e+07	2.05037e+07	2.68046e+07	2.79002e+07	2.41641e+07	2.42699e+07	2.11114e+07	2.75166e+07	1.8257e+07	3.27041e+07	2.06155e+07	2.70792e+07	2.00488e+07	2.03187e+07	1.91375e+07	1.97703e+07	1.99488e+07	3.33205e+07	1.95609e+07	2.33854e+07	2.14152e+07	1.87749e+07	1.93821e+07	1.67509e+07	2.29455e+07	2.58638e+07
P11142	HSPA8	Heat shock cognate 71 kDa protein	26	22	9	0.011109	0.107328	0.183431	0.0142662	2158.64	1.08813	0.421703	M	O	4.30254e+07	4.37421e+07	4.08799e+07	4.20408e+07	4.33337e+07	4.22993e+07	4.36474e+07	4.38059e+07	5.23272e+07	4.23471e+07	4.83428e+07	4.06722e+07	4.40152e+07	4.40322e+07	4.41898e+07	4.5801e+07	5.16573e+07	4.95251e+07	5.03581e+07	3.86576e+07	4.0457e+07	4.27014e+07	4.09948e+07	4.15887e+07	4.225e+07	4.94195e+07	4.41939e+07
O75746;Q9UJS0	SLC25A12	Calcium-binding mitochondrial carrier protein Aralar1	21	21	4.75	0.0930145	0.293622	0.0800579	0.0800579	1738.01	1.14184	0.374145	O	I	2.45784e+07	2.42927e+07	2.53412e+07	2.28191e+07	2.48766e+07	2.09397e+07	2.71558e+07	2.71006e+07	2.03947e+07	2.40015e+07	1.72515e+07	2.40153e+07	2.26574e+07	2.21638e+07	2.70788e+07	2.55481e+07	2.29527e+07	2.97861e+07	2.20926e+07	2.49559e+07	2.38516e+07	2.41653e+07	2.46099e+07	2.91232e+07	2.65733e+07	3.43665e+07	2.30683e+07
Q00610	CLTC	Clathrin heavy chain 1	20	13	3.25	0.196912	0.441209	0.441209	0.233953	1376.47	1.08064	0.232925	I	O	4.1847e+06	4.07716e+06	3.74742e+06	3.96513e+06	4.62383e+06	3.98994e+06	4.1127e+06	4.23189e+06	4.58565e+06	3.43253e+06	4.17468e+06	4.04834e+06	4.4707e+06	3.5526e+06	3.90273e+06	4.41144e+06	3.95975e+06	4.25862e+06	3.89635e+06	3.5632e+06	3.63818e+06	2.89382e+06	3.77855e+06	4.86336e+06	3.73281e+06	4.61471e+06	3.56055e+06
Q5VST9	OBSCN	Obscurin	20	19	0	1	0.624065	0.944183	0.944183	1052.16	1.04454	0.0686164	M	I	5.79848e+06	6.14698e+06	6.19113e+06	5.62574e+06	6.03438e+06	5.31878e+06	6.10076e+06	5.91272e+06	6.07192e+06	6.17798e+06	7.64993e+06	7.12055e+06	6.43018e+06	5.78256e+06	5.59602e+06	5.8056e+06	5.48459e+06	7.24132e+06	7.60923e+06	6.62989e+06	7.26798e+06	5.2484e+06	5.6072e+06	6.20218e+06	4.82641e+06	9.43273e+06	5.53961e+06
P06753	TPM3	Tropomyosin alpha-3 chain	22	2	3.25	0.196912	0.528612	0.944183	0.141482	1551.71	1.1472	0.0818607	O	M	692287	677738	828576	902657	546802	705849	635952	670173	677517	549820	793328	727579	753567	820073	514584	572885	767021	506980	457572	861543	801943	1.17975e+06	610478	689164	782107	275557	673437
P08237	PFKM	ATP-dependent 6-phosphofructokinase, muscle type	24	19	3.25	0.196912	0.293622	0.0800579	0.141482	1863.17	1.13446	0.115635	I	O	2.86569e+07	2.53806e+07	2.40436e+07	3.06338e+07	2.67122e+07	2.84296e+07	2.81102e+07	2.93988e+07	1.84815e+07	2.59858e+07	1.35968e+07	2.70944e+07	2.61296e+07	2.46854e+07	2.36353e+07	2.53583e+07	2.12554e+07	2.95413e+07	1.4458e+07	2.49515e+07	2.57128e+07	1.99554e+07	2.2066e+07	2.75324e+07	1.96023e+07	2.27994e+07	1.48638e+07
P07355	ANXA2	Annexin A2	17	17	2.25	0.324652	0.362727	0.233953	0.362727	1053.37	1.04949	0.0903134	I	O	1.43963e+07	1.3664e+07	1.2996e+07	1.18329e+07	1.24963e+07	1.6337e+07	1.62622e+07	1.50528e+07	1.5637e+07	1.5088e+07	1.48278e+07	1.23629e+07	1.12384e+07	1.55672e+07	1.48582e+07	1.42931e+07	1.39592e+07	1.77088e+07	1.48298e+07	1.0572e+07	1.02907e+07	1.54516e+07	1.31285e+07	1.55372e+07	1.4765e+07	1.89247e+07	1.33217e+07
P68371	TUBB4B	Tubulin beta-4B chain	23	1	0	1	0.624065	1	0.944183	1733.86	1.0489	0.0805013	M	I	4.41306e+06	4.80962e+06	4.43702e+06	4.94488e+06	3.87809e+06	3.9621e+06	4.2944e+06	4.98583e+06	4.72557e+06	4.64975e+06	5.34731e+06	4.4924e+06	5.97546e+06	4.63724e+06	4.56128e+06	4.38174e+06	5.6029e+06	4.12921e+06	4.80651e+06	4.27871e+06	4.20646e+06	3.60855e+06	5.59859e+06	4.49279e+06	4.83049e+06	6.23026e+06	4.87499e+06
P08590	MYL3	Myosin light chain 3	28	24	6.75	0.0342181	0.029974	0.0423153	0.624065	2718.89	1.10569	0.467418	O	I	1.36616e+09	1.47727e+09	1.51128e+09	1.3682e+09	1.27031e+09	1.44441e+09	1.38484e+09	1.36307e+09	1.4509e+09	1.49942e+09	1.38595e+09	1.53235e+09	1.39997e+09	1.42732e+09	1.38915e+09	1.63757e+09	1.48099e+09	1.78822e+09	1.5194e+09	1.68151e+09	1.36916e+09	1.55465e+09	1.55393e+09	1.39714e+09	1.41607e+09	1.95757e+09	1.41732e+09
P68871	HBB	Hemoglobin subunit beta	20	12	9	0.011109	0.029974	0.029974	0.0423153	2328.51	1.7606	0.43509	O	I	8.30233e+08	1.06881e+09	1.13562e+09	5.66899e+08	7.17175e+08	9.00968e+08	1.05333e+09	9.12789e+08	1.31986e+09	1.24199e+09	7.20143e+08	6.87052e+08	8.5665e+08	1.63696e+09	1.37714e+09	7.86252e+08	2.51109e+09	1.68362e+09	1.934e+09	5.67518e+08	1.01527e+09	1.71584e+09	1.52972e+09	8.49757e+08	3.06006e+09	2.18269e+09	2.16598e+09
P55268	LAMB2	Laminin subunit beta-2	18	16	1.75	0.416862	0.141482	0.624065	0.528612	1271.63	1.10513	0.127929	I	M	1.63337e+07	1.55104e+07	1.60686e+07	1.29975e+07	1.37926e+07	1.85288e+07	1.78455e+07	1.85039e+07	1.77672e+07	1.74109e+07	2.53888e+07	1.49717e+07	1.42682e+07	1.66961e+07	1.5073e+07	1.65428e+07	1.57547e+07	1.71985e+07	1.81992e+07	1.49486e+07	1.54026e+07	1.80379e+07	1.49105e+07	1.70433e+07	1.5282e+07	2.56884e+07	1.64429e+07
P11021;O95399	HSPA5	Endoplasmic reticulum chaperone BiP	20	18	3.25	0.196912	0.0423153	0.293622	0.944183	1377.09	1.06075	0.0880965	M	I	2.5354e+07	2.62401e+07	2.66248e+07	2.68024e+07	2.1898e+07	2.5621e+07	2.65165e+07	2.59324e+07	3.90971e+07	2.95413e+07	2.45176e+07	2.84895e+07	2.45334e+07	2.54643e+07	2.56718e+07	2.70412e+07	4.10479e+07	3.42945e+07	2.67431e+07	2.6286e+07	2.39786e+07	2.79484e+07	2.68217e+07	2.8089e+07	3.12774e+07	3.47156e+07	2.67479e+07
P45379	TNNT2	Troponin T, cardiac muscle	29	29	1	0.606531	0.726286	0.362727	0.107328	2880.16	1.14106	0.103665	O	I	3.16409e+08	3.16463e+08	3.17913e+08	3.42708e+08	2.83225e+08	3.25573e+08	3.09957e+08	3.20581e+08	1.87765e+08	2.84042e+08	2.1138e+08	3.27762e+08	3.31687e+08	2.73029e+08	3.53635e+08	2.962e+08	1.46682e+08	4.11181e+08	2.31797e+08	3.22477e+08	3.39167e+08	2.82019e+08	3.35787e+08	3.10113e+08	1.75526e+08	5.04878e+08	3.14805e+08
P49411	TUFM	Elongation factor Tu, mitochondrial	21	20	1	0.606531	0.441209	0.726286	0.528612	1809.8	1.03778	0.0805631	M	I	4.96342e+07	4.99753e+07	4.75222e+07	4.97711e+07	4.47297e+07	4.8126e+07	5.36258e+07	5.19184e+07	4.33511e+07	4.59974e+07	5.33613e+07	4.53895e+07	4.65166e+07	5.25963e+07	5.58046e+07	4.95694e+07	4.06952e+07	5.3459e+07	6.16185e+07	4.59904e+07	4.30878e+07	4.98641e+07	4.94369e+07	4.92319e+07	4.54491e+07	5.79069e+07	5.25513e+07
O75390	CS	Citrate synthase, mitochondrial	28	28	4.75	0.0930145	0.029974	0.624065	0.107328	1654.13	1.09553	0.207064	O	M	1.09741e+08	1.04007e+08	1.08283e+08	1.09037e+08	1.14104e+08	1.02342e+08	1.0473e+08	1.18493e+08	1.00761e+08	1.26227e+08	9.24566e+07	1.01112e+08	1.00224e+08	1.05745e+08	9.57831e+07	1.17173e+08	9.39484e+07	1.17889e+08	8.16468e+07	1.01764e+08	9.62169e+07	9.48155e+07	1.10247e+08	1.38371e+08	1.02991e+08	1.40538e+08	1.06293e+08
O75112	LDB3	LIM domain-binding protein 3	30	29	3.25	0.196912	0.624065	0.233953	0.141482	2377.92	1.15093	0.128356	O	I	1.32213e+08	1.37623e+08	1.48559e+08	1.49634e+08	1.48874e+08	9.58421e+07	1.29923e+08	1.36791e+08	1.22991e+08	1.38055e+08	1.59199e+08	1.58813e+08	1.67375e+08	9.73876e+07	1.34048e+08	1.30494e+08	1.21048e+08	1.59892e+08	1.36365e+08	1.8562e+08	1.84794e+08	9.90413e+07	1.35419e+08	1.3792e+08	1.15741e+08	2.54923e+08	1.31056e+08
P35573	AGL	Glycogen debranching enzyme	19	19	10.75	0.00463092	0.0423153	0.0142662	0.0587074	1083.09	1.16754	0.321599	I	O	9.65314e+06	8.79932e+06	8.14034e+06	8.04805e+06	1.16599e+07	8.90623e+06	9.78059e+06	9.87094e+06	1.07797e+07	9.39625e+06	1.28108e+07	6.7812e+06	1.01077e+07	7.71274e+06	9.79401e+06	9.60094e+06	1.10103e+07	8.24061e+06	1.17698e+07	6.56924e+06	9.10253e+06	6.76037e+06	9.47373e+06	8.7958e+06	8.90248e+06	9.09125e+06	1.08975e+07
P42704	LRPPRC	Leucine-rich PPR motif-containing protein, mitochondrial	19	17	0.75	0.687289	0.833635	0.528612	0.441209	1178.11	1.06698	0.134679	O	M	6.20554e+06	6.20799e+06	6.19382e+06	5.9371e+06	6.22939e+06	6.11466e+06	6.80396e+06	5.94258e+06	5.88144e+06	6.48537e+06	7.43389e+06	5.5656e+06	5.54222e+06	6.08524e+06	7.21244e+06	6.63448e+06	5.63357e+06	5.8279e+06	7.73537e+06	5.38482e+06	6.03537e+06	6.28583e+06	6.51356e+06	6.74953e+06	6.54591e+06	8.78454e+06	7.30233e+06
Q86TD4	SRL	Sarcalumenin	24	22	9	0.011109	0.0423153	0.0142662	0.233953	2097.63	1.22243	0.279647	O	I	4.06546e+07	4.38594e+07	4.50769e+07	3.96939e+07	3.80789e+07	4.518e+07	3.99362e+07	4.03839e+07	4.1831e+07	5.1888e+07	2.84133e+07	5.22037e+07	4.18513e+07	4.47349e+07	3.84135e+07	4.20937e+07	5.02142e+07	5.97532e+07	3.25072e+07	4.56953e+07	4.67957e+07	4.58438e+07	4.09971e+07	4.60526e+07	4.76952e+07	8.78083e+07	3.68955e+07
P17174	GOT1	Aspartate aminotransferase, cytoplasmic	20	20	6.25	0.0439369	0.141482	0.233953	0.183431	1590.17	1.08495	0.157489	M	O	1.21093e+08	1.24354e+08	1.06409e+08	1.17934e+08	1.33037e+08	1.32889e+08	9.90114e+07	1.22593e+08	1.29167e+08	1.12528e+08	8.1837e+07	1.22513e+08	1.25412e+08	1.38763e+08	1.14684e+08	1.204e+08	1.30393e+08	1.2926e+08	1.04202e+08	1.05345e+08	1.15993e+08	1.15596e+08	8.64137e+07	1.08699e+08	1.12239e+08	1.80541e+08	8.36275e+07
P12235	SLC25A4	ADP/ATP translocase 1	21	10	0.75	0.687289	0.528612	0.833635	0.726286	1520.67	1.03366	0.0582892	M	I	7.47843e+07	7.29613e+07	6.53812e+07	7.1526e+07	9.01754e+07	6.4669e+07	5.8016e+07	8.9535e+07	2.45291e+07	6.92993e+07	1.24826e+07	7.37161e+07	8.34347e+07	4.65314e+07	7.20078e+07	8.91162e+07	2.96705e+07	8.13896e+07	2.05319e+07	6.34144e+07	7.42383e+07	2.65205e+07	6.58825e+07	9.68501e+07	3.83363e+07	8.533e+07	3.67184e+07
P08238	HSP90AB1	Heat shock protein HSP 90-beta	20	7	0.25	0.882497	0.441209	0.833635	0.944183	1307.37	1.03433	0.0658148	I	M	9.08343e+06	8.97768e+06	9.36398e+06	9.00155e+06	8.51703e+06	8.45616e+06	1.03306e+07	9.11177e+06	1.14907e+07	9.10086e+06	1.22593e+07	9.29155e+06	9.58068e+06	7.73445e+06	9.64551e+06	8.6362e+06	9.8428e+06	1.00824e+07	1.08563e+07	8.92732e+06	9.33e+06	7.56648e+06	1.05505e+07	1.04456e+07	9.40372e+06	1.10356e+07	9.78235e+06
P11047	LAMC1	Laminin subunit gamma-1	19	19	0.75	0.687289	0.833635	0.624065	0.944183	1149.57	1.02418	0.0555321	O	I	1.77539e+07	1.78716e+07	1.78457e+07	1.56498e+07	1.42242e+07	2.15738e+07	2.0023e+07	1.72987e+07	1.84187e+07	1.99992e+07	2.32974e+07	1.72093e+07	1.50968e+07	2.06414e+07	1.89947e+07	1.74159e+07	1.93191e+07	2.3084e+07	2.04094e+07	1.68182e+07	1.50313e+07	2.12054e+07	1.88754e+07	1.72983e+07	1.99122e+07	2.65712e+07	1.84119e+07
P55084	HADHB	Trifunctional enzyme subunit beta, mitochondrial	33	32	1.75	0.416862	0.362727	0.833635	0.107328	2176.27	1.06806	0.078446	O	M	9.04539e+07	8.41859e+07	8.61748e+07	8.56228e+07	5.67803e+07	9.26892e+07	1.08784e+08	1.08393e+08	9.59907e+07	1.05309e+08	1.17582e+08	8.76517e+07	5.7949e+07	8.17709e+07	8.82706e+07	1.05287e+08	9.75551e+07	1.09909e+08	9.39154e+07	7.77754e+07	6.38461e+07	8.4899e+07	9.69097e+07	1.07444e+08	1.0837e+08	1.29397e+08	1.02828e+08
P60709	ACTB	Actin, cytoplasmic 1	42	8	3.25	0.196912	0.833635	0.141482	0.029974	3568.56	1.16019	0.307569	O	M	8.00937e+07	7.86652e+07	8.9263e+07	7.32094e+07	6.14895e+07	7.68063e+07	1.07314e+08	8.16489e+07	8.59405e+07	6.90724e+07	7.78914e+07	6.86485e+07	6.79248e+07	8.94713e+07	9.05656e+07	7.67158e+07	8.77093e+07	7.36795e+07	6.64183e+07	7.31837e+07	6.33007e+07	1.03119e+08	9.75249e+07	1.09186e+08	1.07938e+08	8.97257e+07	7.66524e+07
Q5VTT5	MYOM3	Myomesin-3	43	42	4.75	0.0930145	0.0800579	0.233953	0.141482	3165.66	1.03587	0.138308	M	I	7.11866e+07	7.32681e+07	7.25226e+07	7.16121e+07	6.50437e+07	6.81223e+07	7.22701e+07	7.88848e+07	7.57722e+07	7.82001e+07	7.9733e+07	6.92845e+07	7.45062e+07	7.21704e+07	7.26397e+07	7.77395e+07	7.98899e+07	8.17991e+07	8.27589e+07	7.50376e+07	6.90854e+07	7.19651e+07	6.97664e+07	7.67585e+07	7.92848e+07	7.93938e+07	7.69176e+07
P17661	DES	Desmin	47	43	1.75	0.416862	0.107328	0.293622	0.624065	4254.77	1.10731	0.122108	I	O	8.06816e+08	7.85957e+08	7.55339e+08	6.84377e+08	8.85774e+08	7.13567e+08	7.43188e+08	1.00717e+09	1.03954e+09	7.84103e+08	1.20376e+09	5.94772e+08	9.02407e+08	6.15523e+08	7.1272e+08	1.10437e+09	8.14655e+08	7.16226e+08	1.05486e+09	5.70398e+08	9.844e+08	6.36779e+08	5.26601e+08	1.05851e+09	7.53801e+08	1.0374e+09	8.09267e+08
P98160	HSPG2	Basement membrane-specific heparan sulfate proteoglycan core protein	49	48	1.75	0.416862	0.833635	0.528612	0.528612	3629.37	1.04673	0.0776005	I	M	4.35037e+07	4.22226e+07	4.02762e+07	4.11908e+07	4.00326e+07	5.15625e+07	4.35998e+07	4.11329e+07	4.35198e+07	4.77369e+07	6.27094e+07	4.44011e+07	3.87579e+07	4.84853e+07	3.83029e+07	4.1166e+07	4.56465e+07	5.473e+07	4.34119e+07	4.42358e+07	3.56001e+07	4.35924e+07	3.75372e+07	4.04157e+07	4.52224e+07	6.55136e+07	4.546e+07
P11532	DMD	Dystrophin	47	46	0.75	0.687289	0.833635	0.624065	0.944183	2986.06	1.00337	0.0501424	O	I	2.31733e+07	2.28461e+07	2.26511e+07	2.44835e+07	2.30163e+07	2.33518e+07	2.29874e+07	2.20276e+07	2.46469e+07	2.27364e+07	2.56865e+07	2.55907e+07	2.24168e+07	2.13192e+07	2.30632e+07	2.18405e+07	2.35839e+07	2.60626e+07	2.56109e+07	2.42206e+07	2.30574e+07	2.03806e+07	2.4552e+07	2.10448e+07	2.38933e+07	2.88305e+07	2.35932e+07
P12882	MYH1	Myosin-1	67	2	4	0.135335	0.107328	0.528612	0.141482	6607.74	1.22423	0.269048	O	M	3.27245e+07	2.92626e+07	3.47991e+07	3.19306e+07	2.88532e+07	3.32824e+07	3.50951e+07	3.4461e+07	3.47381e+07	2.51885e+07	3.42018e+07	3.33672e+07	1.75974e+07	2.71111e+07	3.39843e+07	3.42528e+07	2.78757e+07	2.59581e+07	2.80821e+07	3.77004e+07	3.47503e+07	4.37925e+07	2.21556e+07	3.55966e+07	4.12932e+07	4.4233e+07	1.98836e+07
Q14896	MYBPC3	Myosin-binding protein C, cardiac-type	65	65	0.75	0.687289	0.233953	0.362727	1	5876.23	1.0594	0.140608	O	I	5.47112e+08	5.65455e+08	5.70904e+08	5.72809e+08	5.25266e+08	5.1599e+08	5.70126e+08	5.51371e+08	5.34855e+08	5.35518e+08	5.60766e+08	5.98157e+08	5.78194e+08	5.19787e+08	5.97942e+08	5.33195e+08	5.26014e+08	6.85936e+08	5.41951e+08	6.06683e+08	5.89234e+08	4.91878e+08	5.75267e+08	5.91461e+08	4.92982e+08	7.50528e+08	5.28035e+08
P12111	COL6A3	Collagen alpha-3(VI) chain	56	56	3.25	0.196912	0.0423153	0.0800579	0.441209	3972.8	1.18156	0.384129	I	O	1.15503e+08	1.06749e+08	9.95558e+07	1.08626e+08	1.30346e+08	1.00441e+08	1.29125e+08	1.08976e+08	1.25662e+08	1.30736e+08	2.02543e+08	1.105e+08	1.14066e+08	9.31533e+07	1.02038e+08	1.13988e+08	1.05521e+08	1.12544e+08	1.25557e+08	1.017e+08	9.87117e+07	8.85579e+07	9.4801e+07	1.14008e+08	9.28424e+07	1.55783e+08	1.3079e+08
P52179	MYOM1	Myomesin-1	61	59	7.75	0.0207543	0.0142662	0.0423153	0.944183	4537.76	1.07087	0.378059	O	I	9.62034e+07	1.00995e+08	1.01421e+08	9.48909e+07	8.89402e+07	9.73106e+07	1.02859e+08	9.70162e+07	9.66777e+07	1.05712e+08	1.06661e+08	9.97637e+07	9.86105e+07	1.02641e+08	1.02954e+08	1.01004e+08	1.05967e+08	1.20045e+08	1.08648e+08	1.02523e+08	1.01578e+08	1.01345e+08	1.0143e+08	1.00228e+08	1.01767e+08	1.30833e+08	1.06357e+08
Q13813	SPTAN1	Spectrin alpha chain, non-erythrocytic 1	62	60	1	0.606531	0.624065	0.362727	0.833635	4229.58	1.01482	0.0508788	O	I	3.6388e+07	3.68734e+07	3.53184e+07	3.35857e+07	3.4657e+07	3.89529e+07	3.64215e+07	3.8323e+07	3.97992e+07	3.92251e+07	3.89075e+07	3.45895e+07	3.37524e+07	3.87325e+07	3.77801e+07	3.95124e+07	3.50106e+07	4.32384e+07	3.82482e+07	3.20712e+07	3.31869e+07	3.56567e+07	3.61099e+07	3.95675e+07	3.67745e+07	5.22081e+07	3.87402e+07
P15924	DSP	Desmoplakin	64	64	3	0.22313	0.441209	0.833635	0.362727	4267.97	1.04085	0.0871616	O	M	5.67716e+07	5.47954e+07	5.62371e+07	5.62751e+07	5.15869e+07	6.0039e+07	5.91793e+07	5.67779e+07	5.39268e+07	6.06072e+07	6.19268e+07	5.51136e+07	5.11623e+07	5.68315e+07	5.69101e+07	5.39594e+07	5.57215e+07	6.87261e+07	6.11779e+07	5.55553e+07	5.41297e+07	6.20415e+07	5.34234e+07	5.60355e+07	5.72691e+07	8.22624e+07	5.76603e+07
P35609	ACTN2	Alpha-actinin-2	78	57	4.75	0.0930145	0.0423153	1	0.362727	7553.71	1.06066	0.145105	M	I	7.51483e+08	8.00295e+08	7.66316e+08	7.555e+08	7.48206e+08	6.829e+08	7.57464e+08	8.13347e+08	8.56655e+08	8.16455e+08	9.48214e+08	7.96079e+08	8.0033e+08	7.63986e+08	8.23827e+08	8.17256e+08	8.75285e+08	9.80609e+08	9.08307e+08	7.81248e+08	8.20423e+08	6.81814e+08	7.4094e+08	8.07157e+08	8.12437e+08	1.07202e+09	8.43554e+08
Q14315	FLNC	Filamin-C	71	63	12	0.00247875	0.293622	0.0142662	0.0142662	6237.5	1.21352	0.549007	I	O	1.9865e+08	1.97344e+08	1.7612e+08	1.81539e+08	2.5041e+08	1.82572e+08	1.82262e+08	1.96466e+08	2.37821e+08	1.96967e+08	2.88908e+08	1.84917e+08	2.46387e+08	1.82912e+08	1.72203e+08	2.00302e+08	2.04067e+08	1.98675e+08	2.73324e+08	1.67553e+08	2.41243e+08	1.61562e+08	1.44525e+08	1.65719e+08	1.68697e+08	1.75379e+08	1.90169e+08
Q15149	PLEC	Plectin	96	90	5.25	0.0724398	0.0587074	0.0587074	0.624065	6180.53	1.09908	0.477822	I	O	6.06571e+07	5.5614e+07	5.46893e+07	6.52094e+07	5.59293e+07	6.14924e+07	6.38961e+07	5.67586e+07	6.65507e+07	6.31061e+07	5.8888e+07	5.51408e+07	5.79404e+07	5.30993e+07	5.75327e+07	5.43567e+07	5.52497e+07	6.61763e+07	5.12858e+07	5.33181e+07	5.58953e+07	5.10078e+07	5.93772e+07	5.3848e+07	5.63453e+07	7.1618e+07	4.60851e+07
P13533	MYH6	Myosin-6	199	8	1.75	0.416862	0.362727	0.233953	0.293622	23273.7	1.09354	0.217048	O	I	4.63396e+07	4.6003e+07	4.81556e+07	4.87306e+07	4.40406e+07	4.70972e+07	4.8384e+07	4.34457e+07	4.40842e+07	2.77531e+07	3.77381e+07	4.54057e+07	4.47964e+07	4.80935e+07	4.48271e+07	4.68923e+07	4.78215e+07	4.15352e+07	3.73849e+07	4.5832e+07	4.28301e+07	5.16827e+07	5.18925e+07	4.85408e+07	4.29231e+07	5.06914e+07	3.88035e+07
P12883	MYH7	Myosin-7	299	100	0.75	0.687289	0.528612	0.833635	0.726286	35703.3	1.02477	0.0611512	O	I	3.53177e+09	3.59829e+09	3.57526e+09	3.17196e+09	3.30373e+09	3.47147e+09	3.69265e+09	4.01905e+09	3.82818e+09	4.0129e+09	4.3809e+09	3.54818e+09	3.33514e+09	3.55858e+09	3.66252e+09	3.88703e+09	3.83717e+09	4.32912e+09	4.1842e+09	3.39383e+09	3.43676e+09	3.60085e+09	3.65067e+09	3.79421e+09	3.74033e+09	5.15777e+09	3.84661e+09
Q01082	SPTBN1	Spectrin beta chain, non-erythrocytic 1	42	40	4.75	0.0930145	0.107328	0.183431	0.833635	2711.55	1.03617	0.121626	I	M	1.9103e+07	1.83403e+07	1.80161e+07	1.81071e+07	1.67877e+07	1.96837e+07	2.02358e+07	2.07008e+07	1.98526e+07	2.02186e+07	2.06623e+07	1.78172e+07	1.63375e+07	1.91761e+07	1.86251e+07	1.97454e+07	1.87973e+07	2.12804e+07	1.90158e+07	1.74879e+07	1.68302e+07	1.81017e+07	1.80505e+07	1.96103e+07	1.92682e+07	2.23607e+07	1.95833e+07
Q9Y623	MYH4	Myosin-4	49	2	0.75	0.687289	0.624065	0.944183	0.293622	4395.43	1.1361	0.120631	O	M	258042	267923	310896	246664	153140	330721	422687	136997	322692	358452	387682	279467	190655	244484	224730	400279	401953	266191	281224	226650	223861	327708	355088	421171	280414	386744	378873
P09493	TPM1	Tropomyosin alpha-1 chain	39	14	5.25	0.0724398	0.0800579	0.362727	0.233953	3410.11	1.0461	0.0718011	M	I	2.04485e+08	2.16702e+08	2.12863e+08	1.8535e+08	1.71659e+08	2.05489e+08	2.2581e+08	2.34115e+08	2.12383e+08	2.81987e+08	2.88656e+08	1.90012e+08	2.21404e+08	2.12633e+08	2.18696e+08	2.40766e+08	2.18067e+08	2.92846e+08	2.94248e+08	1.84926e+08	1.98715e+08	2.10959e+08	2.41021e+08	2.28695e+08	1.85331e+08	2.94882e+08	2.92393e+08
P01024	C3	Complement C3	36	36	4	0.135335	0.441209	0.441209	0.0142662	2756.24	1.22321	0.113862	O	M	2.29235e+07	1.91181e+07	2.27656e+07	1.55789e+07	1.80726e+07	2.7971e+07	3.16531e+07	2.13419e+07	3.50284e+07	2.45636e+07	3.04575e+07	1.58718e+07	1.54121e+07	2.8545e+07	2.02902e+07	1.54715e+07	4.03142e+07	2.55597e+07	2.86e+07	1.74707e+07	1.69558e+07	3.8574e+07	2.37351e+07	1.70924e+07	5.48569e+07	3.42753e+07	2.95291e+07
P24043;P25391	LAMA2	Laminin subunit alpha-2	27	27	0.25	0.882497	0.833635	0.624065	0.726286	1958.55	1.00514	0.0514245	I	O	2.1836e+07	2.12015e+07	2.1067e+07	2.19702e+07	1.8607e+07	2.61442e+07	2.21248e+07	2.03337e+07	2.28914e+07	2.11809e+07	2.28076e+07	2.54709e+07	1.69532e+07	2.30043e+07	2.13373e+07	1.92416e+07	2.31092e+07	2.43817e+07	2.25119e+07	2.26835e+07	1.88262e+07	2.29338e+07	2.01523e+07	2.07391e+07	2.11766e+07	2.88717e+07	1.97762e+07
Q02218	OGDH	2-oxoglutarate dehydrogenase, mitochondrial	32	31	0.25	0.882497	0.441209	0.726286	0.293622	2202.33	1.09132	0.0899591	O	M	6.75823e+07	6.73658e+07	6.62754e+07	6.55307e+07	6.11621e+07	6.74166e+07	6.08854e+07	8.29167e+07	5.62786e+07	7.57062e+07	5.46451e+07	6.46337e+07	6.39311e+07	6.43724e+07	6.0953e+07	8.29388e+07	4.66069e+07	7.39006e+07	5.47304e+07	5.70642e+07	5.83279e+07	6.86602e+07	5.89645e+07	8.836e+07	5.55859e+07	1.09286e+08	6.2579e+07
P12814	ACTN1	Alpha-actinin-1	34	12	1	0.606531	0.233953	0.441209	0.293622	3105.11	1.1229	0.286431	I	M	2.80691e+07	2.51447e+07	2.8001e+07	2.78935e+07	2.56455e+07	2.60171e+07	3.23975e+07	2.83918e+07	2.99536e+07	2.67001e+07	3.55706e+07	2.76018e+07	2.75579e+07	1.87807e+07	2.25501e+07	2.92331e+07	2.17185e+07	2.92854e+07	3.03887e+07	2.46075e+07	3.27629e+07	2.6501e+07	2.86988e+07	2.74346e+07	2.25004e+07	3.27944e+07	2.65554e+07
P02768	ALB	Serum albumin	29	29	5.25	0.0724398	0.726286	0.183431	0.029974	2644.92	1.31053	0.269934	O	M	6.61887e+08	5.97593e+08	7.52457e+08	4.8231e+08	5.59356e+08	7.66759e+08	8.98977e+08	6.02034e+08	6.37914e+08	8.26217e+08	1.03742e+09	6.91198e+08	3.51832e+08	7.50608e+08	6.98705e+08	4.95623e+08	1.06016e+09	7.7062e+08	9.12766e+08	6.69399e+08	5.72787e+08	1.1875e+09	7.37425e+08	5.95176e+08	1.40666e+09	1.42908e+09	9.13274e+08
Q92736	RYR2	Ryanodine receptor 2	29	26	7	0.0301974	0.362727	0.029974	0.0208626	1798.94	1.14723	0.578795	O	I	7.97649e+06	8.18884e+06	8.62258e+06	7.45609e+06	7.79298e+06	8.2018e+06	8.35581e+06	8.07578e+06	6.91299e+06	7.35e+06	7.53032e+06	8.59402e+06	8.19292e+06	8.76092e+06	8.28232e+06	7.11403e+06	7.22454e+06	8.66434e+06	7.06801e+06	8.46798e+06	8.60396e+06	9.15115e+06	8.92431e+06	7.96551e+06	8.08064e+06	1.19429e+07	7.62008e+06
P16615	ATP2A2	Sarcoplasmic/endoplasmic reticulum calcium ATPase 2	35	33	14.25	0.000804733	0.0587074	0.0142662	0.0142662	3114.53	1.45607	0.598228	O	I	7.29484e+07	7.80438e+07	1.00151e+08	7.9681e+07	8.31119e+07	6.20342e+07	7.22498e+07	6.76648e+07	6.63251e+07	8.4007e+07	4.69744e+07	8.31391e+07	9.13709e+07	5.3057e+07	8.71741e+07	7.54779e+07	8.00097e+07	1.17541e+08	5.84654e+07	9.02162e+07	1.07115e+08	6.61606e+07	1.22053e+08	1.15209e+08	8.74789e+07	1.6684e+08	6.33103e+07
P18206	VCL	Vinculin	42	42	1.75	0.416862	0.528612	0.441209	0.441209	3055.07	1.04138	0.0861576	M	O	6.31642e+07	6.47797e+07	6.18522e+07	5.86331e+07	6.72637e+07	6.40817e+07	6.00744e+07	6.57681e+07	7.27791e+07	6.8672e+07	8.68017e+07	6.49864e+07	7.11495e+07	6.42756e+07	5.95784e+07	6.39089e+07	7.37137e+07	7.25937e+07	8.2621e+07	5.63973e+07	7.12587e+07	6.351e+07	5.28514e+07	6.52439e+07	6.30946e+07	8.85811e+07	6.9924e+07
P10916;Q02045	MYL2	Myosin regulatory light chain 2, ventricular/cardiac muscle isoform	37	31	1.75	0.416862	0.0587074	0.141482	0.833635	3328.36	1.06537	0.151581	O	I	4.03272e+08	4.20842e+08	4.18903e+08	3.84699e+08	3.72406e+08	3.97652e+08	4.17616e+08	4.43987e+08	3.6954e+08	4.35527e+08	4.22605e+08	4.0009e+08	4.1827e+08	3.96603e+08	4.34781e+08	4.54466e+08	3.57851e+08	5.18089e+08	4.49964e+08	3.67895e+08	4.16461e+08	4.30397e+08	4.16809e+08	4.62951e+08	3.81317e+08	5.66785e+08	4.13466e+08
P28331	NDUFS1	NADH-ubiquinone oxidoreductase 75 kDa subunit, mitochondrial	34	34	0.25	0.882497	0.944183	0.726286	0.624065	3168.56	1.02478	0.0569247	O	I	8.5161e+07	8.22324e+07	7.95818e+07	7.37315e+07	7.85301e+07	9.25035e+07	9.1444e+07	8.9596e+07	6.37146e+07	9.30662e+07	7.71724e+07	6.82637e+07	7.99415e+07	9.37114e+07	8.87765e+07	8.04691e+07	6.54508e+07	1.05706e+08	8.04565e+07	6.70888e+07	7.34981e+07	8.5641e+07	8.66046e+07	8.50765e+07	7.61198e+07	1.11814e+08	9.02613e+07
P06576	ATP5F1B	ATP synthase subunit beta, mitochondrial	46	45	4.75	0.0930145	0.833635	0.0800579	0.0208626	5316.72	1.10947	0.166654	O	I	1.07387e+09	1.05248e+09	1.11136e+09	1.12101e+09	9.71142e+08	1.02665e+09	1.10344e+09	1.14713e+09	9.68973e+08	1.19016e+09	7.32461e+08	1.05835e+09	9.62942e+08	9.41744e+08	1.09195e+09	1.20743e+09	9.95766e+08	1.33197e+09	7.79229e+08	1.09254e+09	1.036e+09	1.04243e+09	1.07621e+09	1.30963e+09	1.08072e+09	1.6494e+09	8.78303e+08
Q13423	NNT	NAD(P) transhydrogenase, mitochondrial	34	33	1	0.606531	0.726286	0.726286	0.944183	2473.86	1.01968	0.0537828	M	I	8.27248e+07	8.03826e+07	7.33724e+07	8.39309e+07	7.79305e+07	8.58167e+07	8.2715e+07	8.32311e+07	5.87703e+07	1.02694e+08	5.69998e+07	8.02486e+07	7.69784e+07	8.26422e+07	8.18099e+07	8.02339e+07	6.52218e+07	1.13318e+08	6.40763e+07	7.01299e+07	6.84547e+07	7.75085e+07	7.62345e+07	7.45345e+07	7.31837e+07	1.20519e+08	7.72976e+07
Q99798	ACO2	Aconitate hydratase, mitochondrial	37	34	1.75	0.416862	0.726286	0.726286	0.528612	3502.32	1.00785	0.056143	I	O	2.34285e+08	2.31133e+08	2.21404e+08	2.19914e+08	2.11681e+08	2.23869e+08	2.63981e+08	2.51981e+08	2.34067e+08	2.8281e+08	2.17154e+08	2.1429e+08	2.05833e+08	2.3352e+08	2.51952e+08	2.50072e+08	2.22229e+08	2.85305e+08	2.36333e+08	1.96078e+08	1.95889e+08	2.20786e+08	2.26406e+08	2.67861e+08	2.05918e+08	3.43563e+08	2.34124e+08
P25705	ATP5F1A	ATP synthase subunit alpha, mitochondrial	35	33	3	0.22313	0.624065	0.107328	0.0423153	3659.3	1.1683	0.193792	O	I	7.13437e+08	6.9749e+08	7.73976e+08	8.09576e+08	6.02637e+08	6.76033e+08	7.35733e+08	7.43204e+08	6.6269e+08	7.79244e+08	4.38154e+08	7.0637e+08	6.98559e+08	5.96652e+08	7.00452e+08	7.85415e+08	6.85587e+08	9.68908e+08	4.74303e+08	7.62893e+08	7.20623e+08	7.83237e+08	7.21557e+08	8.81568e+08	6.59553e+08	1.28681e+09	5.47827e+08
P68032	ACTC1	Actin, alpha cardiac muscle 1	48	3	1.75	0.416862	0.107328	0.141482	0.624065	4740.8	1.10591	0.302299	O	I	1.55359e+08	1.60776e+08	1.59405e+08	1.81776e+08	1.45721e+08	1.66514e+08	1.32337e+08	1.50447e+08	1.51171e+08	1.57745e+08	1.40688e+08	1.63677e+08	1.48996e+08	1.95662e+08	1.51699e+08	1.43848e+08	1.58981e+08	1.92508e+08	1.9373e+08	1.79796e+08	1.35324e+08	1.4212e+08	1.63545e+08	1.76238e+08	1.6808e+08	1.98817e+08	1.92358e+08
P40939	HADHA	Trifunctional enzyme subunit alpha, mitochondrial	42	42	0.75	0.687289	0.624065	0.944183	0.233953	3494.5	1.07096	0.0668653	O	M	1.31967e+08	1.24445e+08	1.24008e+08	1.23807e+08	9.64131e+07	1.34469e+08	1.54837e+08	1.50311e+08	1.38884e+08	1.49387e+08	1.58165e+08	1.25656e+08	9.371e+07	1.18367e+08	1.30743e+08	1.53748e+08	1.44435e+08	1.60731e+08	1.49669e+08	1.15251e+08	9.6152e+07	1.13259e+08	1.3186e+08	1.6352e+08	1.58388e+08	2.18159e+08	1.56901e+08
Q9UKX3	MYH13	Myosin-13	47	2	1	0.606531	0.944183	0.183431	0.293622	4255.51	1.1355	0.198918	O	I	2.07182e+07	2.16186e+07	2.49062e+07	2.2218e+07	1.35394e+07	2.32428e+07	2.28041e+07	2.17866e+07	2.33507e+07	1.74728e+07	2.01403e+07	1.97899e+07	1.98364e+07	2.51721e+07	2.18967e+07	2.13981e+07	2.29668e+07	2.38707e+07	1.58173e+07	2.21191e+07	1.98013e+07	3.58717e+07	2.47911e+07	2.19477e+07	2.17316e+07	2.09307e+07	1.96581e+07
P49748	ACADVL	Very long-chain specific acyl-CoA dehydrogenase, mitochondrial	34	34	0.75	0.687289	0.624065	0.726286	0.944183	2900.44	1.00986	0.0510611	I	O	1.20213e+08	1.15705e+08	1.1321e+08	1.20076e+08	1.04719e+08	1.05731e+08	1.40875e+08	1.29662e+08	1.29649e+08	1.03084e+08	1.69576e+08	1.10596e+08	1.08637e+08	1.05709e+08	1.32551e+08	1.21031e+08	1.33415e+08	1.09179e+08	1.74148e+08	1.0695e+08	1.00223e+08	1.04501e+08	1.29823e+08	1.24551e+08	1.39254e+08	1.17268e+08	1.71006e+08
P55072;Q8IYT4	VCP	Transitional endoplasmic reticulum ATPase	19	18	4.75	0.0930145	1	0.183431	0.233953	1353.18	1.04171	0.0962002	I	O	1.10865e+07	1.04877e+07	9.89175e+06	9.9182e+06	1.15815e+07	1.19532e+07	1.04963e+07	1.14832e+07	1.32899e+07	1.07295e+07	1.20829e+07	1.07629e+07	1.07294e+07	1.03886e+07	9.77063e+06	1.07869e+07	1.44882e+07	1.17327e+07	1.22915e+07	8.8573e+06	1.03435e+07	1.01065e+07	9.23538e+06	1.09161e+07	1.17891e+07	1.59682e+07	1.06534e+07
Q09666	AHNAK	Neuroblast differentiation-associated protein AHNAK	17	17	0.75	0.687289	0.293622	0.441209	0.624065	973.58	1.04304	0.074469	O	M	1.04184e+07	9.7696e+06	9.95845e+06	1.16165e+07	9.36453e+06	1.222e+07	9.75784e+06	9.13296e+06	9.15714e+06	9.82653e+06	9.63949e+06	1.11696e+07	9.74753e+06	1.04863e+07	8.79833e+06	8.64624e+06	8.34363e+06	1.02033e+07	1.07391e+07	1.01027e+07	9.68793e+06	1.202e+07	8.72469e+06	9.25695e+06	8.71589e+06	1.37316e+07	9.25755e+06
P35579	MYH9	Myosin-9	18	15	9.25	0.00980366	0.0142662	0.624065	0.029974	1286.98	1.15495	0.549525	I	M	4.41645e+06	3.76067e+06	4.02833e+06	3.83726e+06	4.21278e+06	4.96038e+06	4.67718e+06	4.39465e+06	4.25027e+06	4.61756e+06	4.79456e+06	3.69845e+06	3.34261e+06	3.96406e+06	3.65605e+06	4.14216e+06	3.66325e+06	4.11544e+06	4.36704e+06	3.43003e+06	3.52039e+06	4.38673e+06	4.14023e+06	4.66426e+06	4.43075e+06	5.91187e+06	4.83057e+06
Q9NY65	TUBA8	Tubulin alpha-8 chain	15	5	7	0.0301974	0.362727	0.0142662	0.441209	1334.49	1.14279	0.155793	O	I	4.33585e+06	4.36675e+06	5.05343e+06	6.28228e+06	4.26877e+06	4.01689e+06	4.31379e+06	2.79754e+06	5.33674e+06	4.25422e+06	5.43453e+06	4.965e+06	4.91047e+06	4.12793e+06	4.92871e+06	2.90162e+06	5.65375e+06	6.4763e+06	5.08836e+06	6.92555e+06	4.54654e+06	5.6893e+06	4.73015e+06	3.37559e+06	5.39168e+06	5.7507e+06	5.53614e+06
P31040	SDHA	Succinate dehydrogenase [ubiquinone] flavoprotein subunit, mitochondrial	15	15	4.75	0.0930145	0.0800579	0.141482	0.726286	1129.94	1.10364	0.240634	O	I	3.07992e+07	3.23166e+07	3.18086e+07	3.17324e+07	3.06514e+07	2.9175e+07	2.90302e+07	3.34071e+07	2.93046e+07	3.29228e+07	3.23383e+07	3.24933e+07	3.1541e+07	3.21823e+07	3.31871e+07	3.21794e+07	2.89476e+07	3.90281e+07	3.58808e+07	3.49039e+07	2.71989e+07	3.20843e+07	3.04735e+07	3.43827e+07	3.23339e+07	4.85583e+07	3.43884e+07
P04350	TUBB4A	Tubulin beta-4A chain	17	1	4.75	0.0930145	0.107328	0.0800579	0.441209	1135.65	2.37142	0.057409	O	I	26075.4	62157	48275.6	47634.9	37149.5	21706.7	14994.3	8891.69	13621.3	0	21046.2	166881	13333.2	65687.8	51200.7	13682.1	0	17168	60328.3	140218	0	48314.8	35682	17162.8	67024.2	9799.53	73188.2
P11310	ACADM	Medium-chain specific acyl-CoA dehydrogenase, mitochondrial	13	13	0.25	0.882497	0.726286	1	0.833635	741.56	1.01269	0.057453	M	O	3.07236e+07	2.94564e+07	2.93883e+07	3.16208e+07	2.94843e+07	2.63893e+07	3.36827e+07	3.24406e+07	2.75851e+07	3.29276e+07	2.75832e+07	2.76379e+07	3.0189e+07	2.80917e+07	2.93319e+07	3.20317e+07	2.82229e+07	3.56106e+07	3.18734e+07	2.66692e+07	2.60099e+07	3.18162e+07	2.88644e+07	3.35817e+07	2.4042e+07	3.6284e+07	3.26763e+07
Q15124	PGM5	Phosphoglucomutase-like protein 5	15	14	1.75	0.416862	0.362727	0.107328	0.441209	700.64	1.41132	0.262758	I	O	2.3645e+07	1.86329e+07	1.57142e+07	2.8565e+07	2.01056e+07	2.75142e+07	2.3771e+07	1.82693e+07	1.20896e+07	7.13212e+06	2.12088e+07	2.62933e+07	1.25904e+07	1.22798e+07	1.73808e+07	2.46201e+07	7.69909e+06	1.65902e+07	1.78628e+07	2.19962e+07	2.55233e+07	1.60603e+07	4.93711e+06	1.00539e+07	1.6309e+07	1.15469e+07	5.98959e+06
P06733	ENO1	Alpha-enolase	16	15	0.75	0.687289	0.833635	0.293622	0.141482	1262.62	1.05678	0.105859	O	M	2.32432e+07	2.19044e+07	2.34294e+07	2.33587e+07	2.02802e+07	2.21002e+07	2.72144e+07	2.32623e+07	2.40375e+07	2.51351e+07	2.37865e+07	2.02259e+07	1.83169e+07	2.15758e+07	2.30585e+07	2.63447e+07	2.4613e+07	2.81697e+07	2.5478e+07	2.25533e+07	1.80991e+07	2.65617e+07	2.56705e+07	2.42624e+07	2.74045e+07	2.92959e+07	2.45976e+07
Q9NPC6	MYOZ2	Myozenin-2	15	15	7.75	0.0207543	1	0.0423153	0.0142662	1016.15	1.20545	0.153232	O	I	3.48852e+07	3.59077e+07	4.19298e+07	5.08329e+07	3.95598e+07	2.1981e+07	3.26803e+07	2.9372e+07	2.59635e+07	2.79861e+07	2.97178e+07	5.3576e+07	4.73229e+07	1.91508e+07	3.15557e+07	2.79331e+07	2.01598e+07	3.48235e+07	2.57705e+07	5.94032e+07	5.37432e+07	2.53197e+07	3.72347e+07	3.39479e+07	2.38717e+07	5.10174e+07	2.65805e+07
P00558	PGK1	Phosphoglycerate kinase 1	16	16	3.25	0.196912	0.183431	0.233953	0.944183	1327.65	1.07847	0.209561	I	O	4.05801e+07	3.69407e+07	3.61403e+07	4.26009e+07	4.01033e+07	4.00968e+07	3.97923e+07	4.03073e+07	3.82592e+07	4.22931e+07	3.46281e+07	3.66868e+07	3.7859e+07	3.47102e+07	3.71003e+07	3.83471e+07	3.17716e+07	4.98093e+07	2.96113e+07	3.39616e+07	3.45143e+07	3.52724e+07	3.98502e+07	3.71031e+07	2.90902e+07	5.01005e+07	3.50461e+07
Q86TX2	ACOT1	Acyl-coenzyme A thioesterase 1	15	2	2.25	0.324652	0.233953	0.362727	0.833635	1184.65	1.18353	0.0802587	O	I	1.0413e+06	1.01906e+06	1.08006e+06	1.04983e+06	585537	615858	1.50615e+06	1.44914e+06	633165	1.27523e+06	905951	853533	614777	699888	1.54012e+06	1.387e+06	994338	1.77657e+06	1.00931e+06	752603	791298	696957	1.43938e+06	1.72006e+06	842534	2.43942e+06	810677
P12277	CKB	Creatine kinase B-type	18	18	7.75	0.0207543	0.0423153	0.0587074	0.233953	1915.44	1.16138	0.300077	I	M	6.46022e+07	5.21564e+07	5.19032e+07	9.01815e+07	5.92902e+07	5.24279e+07	6.57956e+07	5.53155e+07	5.67741e+07	4.79636e+07	6.99448e+07	5.5966e+07	5.9171e+07	3.90091e+07	5.79666e+07	4.86693e+07	4.75751e+07	5.17181e+07	6.84606e+07	5.81857e+07	4.65599e+07	4.07006e+07	6.083e+07	5.32399e+07	5.46483e+07	5.25186e+07	6.824e+07
P06744	GPI	Glucose-6-phosphate isomerase	18	18	2.25	0.324652	0.624065	0.528612	0.726286	1405.77	1.04094	0.0586096	O	M	4.52162e+07	4.35801e+07	4.21268e+07	4.8609e+07	4.54073e+07	4.59711e+07	4.2036e+07	4.40575e+07	3.93605e+07	4.42525e+07	3.69846e+07	4.65132e+07	4.4514e+07	4.4376e+07	4.17068e+07	4.07905e+07	4.07769e+07	4.51936e+07	3.91459e+07	4.64326e+07	4.19246e+07	3.82257e+07	4.16663e+07	4.2385e+07	3.70632e+07	6.90083e+07	4.03531e+07
O75489	NDUFS3	NADH dehydrogenase [ubiquinone] iron-sulfur protein 3, mitochondrial	15	15	1.75	0.416862	0.233953	0.944183	0.141482	1383.65	1.10695	0.159456	O	M	3.8139e+07	3.62765e+07	3.62715e+07	3.55775e+07	3.35144e+07	4.16866e+07	3.90386e+07	4.08781e+07	3.33149e+07	4.15633e+07	3.59698e+07	3.13986e+07	3.54835e+07	3.94362e+07	3.94935e+07	3.55703e+07	3.42876e+07	4.1203e+07	3.36739e+07	3.48622e+07	3.22845e+07	4.03028e+07	3.66423e+07	3.72655e+07	3.86585e+07	6.32614e+07	3.83421e+07
P22695	UQCRC2	Cytochrome b-c1 complex subunit 2, mitochondrial	16	16	1.75	0.416862	0.0800579	0.233953	1	1447.42	1.07771	0.169245	O	I	1.13782e+08	1.15779e+08	1.12588e+08	1.04945e+08	1.023e+08	1.17196e+08	1.1402e+08	1.30452e+08	9.45947e+07	1.2036e+08	1.04042e+08	1.00441e+08	1.08042e+08	1.27803e+08	1.11193e+08	1.31418e+08	1.09452e+08	1.36147e+08	1.28429e+08	9.48921e+07	9.75969e+07	1.2229e+08	1.1349e+08	1.34668e+08	1.11796e+08	1.39033e+08	1.43146e+08
P04406	GAPDH	Glyceraldehyde-3-phosphate dehydrogenase	23	22	2.25	0.324652	0.362727	0.0587074	0.107328	2290.59	1.12217	0.424613	I	O	2.64808e+08	2.48888e+08	2.27313e+08	2.52403e+08	2.44963e+08	2.64945e+08	2.62775e+08	2.98955e+08	2.53055e+08	2.99946e+08	2.17197e+08	2.36991e+08	2.07959e+08	2.68653e+08	2.60549e+08	2.70286e+08	2.6178e+08	2.88636e+08	2.3968e+08	2.40749e+08	1.89615e+08	1.97368e+08	2.66737e+08	2.42095e+08	2.17703e+08	2.66497e+08	2.4547e+08
P30101	PDIA3	Protein disulfide-isomerase A3	13	12	0.75	0.687289	0.726286	0.528612	0.624065	663.47	1.02639	0.0908544	O	M	3.62651e+06	3.76017e+06	3.80508e+06	3.45543e+06	3.53032e+06	3.44191e+06	3.60232e+06	4.10256e+06	3.71172e+06	4.24164e+06	3.91845e+06	3.7e+06	3.57313e+06	3.36858e+06	3.78563e+06	4.37353e+06	3.539e+06	4.29769e+06	3.281e+06	3.61795e+06	3.90764e+06	4.03791e+06	3.72901e+06	3.73287e+06	4.24563e+06	3.79583e+06	3.64137e+06
Q99623	PHB2	Prohibitin-2	13	12	7.75	0.0207543	0.107328	0.141482	0.183431	907.01	1.06792	0.232148	I	O	2.02911e+07	1.98225e+07	1.81374e+07	2.12192e+07	1.91535e+07	2.02486e+07	1.82975e+07	2.25371e+07	2.23547e+07	2.03963e+07	2.24909e+07	1.95811e+07	1.89828e+07	2.18739e+07	1.77833e+07	2.08913e+07	2.15356e+07	2.0345e+07	2.13584e+07	1.92072e+07	1.67721e+07	1.84974e+07	1.66e+07	1.96106e+07	2.10158e+07	2.27887e+07	2.16037e+07
P30041	PRDX6	Peroxiredoxin-6	14	14	4	0.135335	0.107328	0.362727	0.233953	939.36	1.10354	0.14237	M	I	1.66521e+07	1.72058e+07	1.59346e+07	1.66414e+07	1.72357e+07	1.53114e+07	1.57686e+07	1.83036e+07	1.90788e+07	1.54406e+07	1.28643e+07	1.83825e+07	1.39697e+07	1.48694e+07	1.90711e+07	1.97362e+07	2.05376e+07	2.06592e+07	1.69461e+07	1.74125e+07	1.33029e+07	1.39539e+07	1.59375e+07	1.90663e+07	2.07463e+07	2.53747e+07	1.42284e+07
P05091	ALDH2	Aldehyde dehydrogenase, mitochondrial	15	12	7.75	0.0207543	0.0142662	0.624065	0.141482	1107.4	1.12761	0.073026	O	M	2.36244e+07	2.01317e+07	2.15769e+07	3.10667e+07	2.11059e+07	2.7773e+07	9.9981e+06	2.81782e+07	2.23544e+07	3.37228e+07	1.99419e+07	2.48476e+07	1.67563e+07	2.70391e+07	8.2921e+06	2.37235e+07	2.20858e+07	3.28795e+07	1.90335e+07	2.58397e+07	1.69444e+07	2.67101e+07	9.63764e+06	2.87524e+07	2.01187e+07	4.77995e+07	2.11438e+07
P55809	OXCT1	Succinyl-CoA:3-ketoacid coenzyme A transferase 1, mitochondrial	18	18	9	0.011109	0.0800579	0.0142662	0.0587074	1633.64	1.19926	0.244124	I	O	3.98436e+07	3.74351e+07	3.38545e+07	3.73144e+07	4.15169e+07	2.93567e+07	3.37556e+07	5.72742e+07	4.55294e+07	3.59338e+07	2.91616e+07	3.16326e+07	3.74546e+07	3.07779e+07	3.20597e+07	5.5251e+07	3.87464e+07	3.83662e+07	2.58288e+07	2.80456e+07	3.5839e+07	2.79847e+07	2.17095e+07	5.56937e+07	4.13916e+07	2.95751e+07	1.81234e+07
P14543	NID1	Nidogen-1	12	12	3	0.22313	0.0587074	0.833635	0.0423153	643.22	1.18002	0.410471	O	M	1.18532e+07	1.05943e+07	1.29526e+07	9.62704e+06	1.01134e+07	1.66299e+07	1.27958e+07	1.00998e+07	1.11891e+07	1.47582e+07	1.43483e+07	1.0217e+07	9.13946e+06	1.31898e+07	1.0324e+07	1.01015e+07	1.09402e+07	1.01712e+07	1.13426e+07	1.10976e+07	1.44228e+07	1.57765e+07	9.65627e+06	1.38099e+07	1.20429e+07	1.28763e+07	1.11221e+07
Q92523	CPT1B	Carnitine O-palmitoyltransferase 1, muscle isoform	14	9	1.75	0.416862	0.833635	0.441209	0.362727	880.6	1.02475	0.0551901	I	M	9.94476e+06	9.61153e+06	8.86143e+06	1.26229e+07	8.29741e+06	9.48681e+06	9.39087e+06	9.92579e+06	1.31354e+07	9.4128e+06	1.32225e+07	1.16301e+07	8.41716e+06	7.48372e+06	9.78383e+06	1.07428e+07	1.12078e+07	1.08245e+07	1.33397e+07	1.00715e+07	7.65351e+06	6.2611e+06	1.04001e+07	9.92094e+06	1.18595e+07	1.6489e+07	1.22386e+07
P00338	LDHA	L-lactate dehydrogenase A chain	12	11	3	0.22313	0.183431	0.944183	0.528612	660.08	1.12249	0.0986955	I	M	7.31348e+06	6.39181e+06	6.55225e+06	4.2392e+06	6.36842e+06	6.57801e+06	9.15144e+06	1.02303e+07	5.54706e+06	7.37581e+06	5.7685e+06	5.56325e+06	3.89117e+06	4.22745e+06	9.02301e+06	9.25417e+06	4.69889e+06	6.66473e+06	5.9063e+06	6.32386e+06	4.9639e+06	5.5698e+06	5.4487e+06	1.0455e+07	6.90309e+06	9.70101e+06	4.12772e+06
O75306	NDUFS2	NADH dehydrogenase [ubiquinone] iron-sulfur protein 2, mitochondrial	14	14	0.75	0.687289	0.833635	0.183431	0.293622	1250.78	1.06893	0.0908969	O	I	3.16505e+07	3.04349e+07	3.27167e+07	2.82048e+07	3.02479e+07	3.30554e+07	3.545e+07	3.12944e+07	3.08807e+07	3.58964e+07	2.68529e+07	2.27878e+07	2.9002e+07	3.40936e+07	3.59088e+07	3.03823e+07	3.08765e+07	4.05394e+07	3.36767e+07	2.49354e+07	2.75815e+07	3.70783e+07	3.48176e+07	3.91709e+07	3.19963e+07	4.27465e+07	3.09191e+07
O95831	AIFM1	Apoptosis-inducing factor 1, mitochondrial	12	12	1.75	0.416862	0.233953	0.528612	0.441209	701	1.05758	0.0938052	M	I	2.56857e+07	2.55931e+07	2.4686e+07	2.2222e+07	2.52838e+07	2.38685e+07	2.78857e+07	2.91682e+07	2.07318e+07	2.77499e+07	1.77281e+07	2.17081e+07	2.46915e+07	2.42435e+07	2.80505e+07	2.92721e+07	2.48231e+07	3.09125e+07	2.2144e+07	2.02004e+07	2.44347e+07	2.26435e+07	2.60017e+07	3.01497e+07	2.48497e+07	3.26905e+07	2.13849e+07
O94875	SORBS2	Sorbin and SH3 domain-containing protein 2	13	12	1.75	0.416862	0.141482	0.362727	0.726286	729.12	1.08541	0.0963749	I	O	2.7838e+07	2.63151e+07	2.59761e+07	3.11913e+07	3.73827e+07	2.0538e+07	2.65689e+07	2.35089e+07	2.43988e+07	2.32836e+07	3.39559e+07	3.33263e+07	3.74627e+07	1.67229e+07	2.28637e+07	2.11999e+07	2.04284e+07	2.69884e+07	2.86378e+07	2.8246e+07	3.95872e+07	1.97639e+07	2.0169e+07	2.21144e+07	1.59595e+07	3.56653e+07	2.19461e+07
Q9P2R7	SUCLA2	Succinate--CoA ligase [ADP-forming] subunit beta, mitochondrial	13	13	0.25	0.882497	0.833635	1	0.833635	802.72	1.01186	0.0527355	M	I	1.82542e+07	1.8222e+07	1.73183e+07	1.52e+07	1.651e+07	1.71864e+07	2.06389e+07	2.17356e+07	1.71528e+07	1.8871e+07	2.00187e+07	1.58728e+07	1.58847e+07	1.85366e+07	1.99456e+07	2.08703e+07	1.69497e+07	1.90273e+07	2.19731e+07	1.54125e+07	1.63717e+07	1.79109e+07	1.64391e+07	2.04573e+07	1.99316e+07	2.20499e+07	1.90996e+07
P11277	SPTB	Spectrin beta chain, erythrocytic	14	13	3.25	0.196912	0.833635	0.141482	0.107328	721.23	1.17282	0.404788	O	I	2.26895e+06	2.22285e+06	2.42325e+06	2.22619e+06	2.03188e+06	2.42476e+06	2.62986e+06	2.03208e+06	2.76491e+06	2.22938e+06	1.89313e+06	2.37514e+06	2.06447e+06	2.33257e+06	2.25726e+06	2.08481e+06	2.55993e+06	2.50195e+06	2.14702e+06	2.0573e+06	2.33659e+06	2.54258e+06	2.77149e+06	2.40828e+06	2.55285e+06	4.25408e+06	2.45987e+06
P49821	NDUFV1	NADH dehydrogenase [ubiquinone] flavoprotein 1, mitochondrial	12	11	0.25	0.882497	0.944183	0.726286	0.726286	829.32	1.04464	0.0688677	O	M	2.56419e+07	2.41981e+07	2.27691e+07	2.3055e+07	2.36131e+07	2.75164e+07	2.77297e+07	2.62954e+07	1.59581e+07	2.6465e+07	1.6721e+07	2.12736e+07	2.32811e+07	2.57486e+07	2.56895e+07	2.49979e+07	1.78123e+07	2.87056e+07	1.8096e+07	2.10298e+07	2.15315e+07	2.07929e+07	2.41235e+07	2.63679e+07	2.13381e+07	3.35513e+07	2.51543e+07
P49753	ACOT2	Acyl-coenzyme A thioesterase 2, mitochondrial	15	2	0.75	0.687289	0.441209	0.726286	0.107328	1199.3	1.11683	0.0948874	I	M	1.98257e+06	1.86923e+06	2.06627e+06	2.14181e+06	1.62572e+06	1.32026e+06	2.37885e+06	2.44622e+06	1.61047e+06	3.20806e+06	2.27791e+06	1.49639e+06	1.5386e+06	1.36381e+06	2.39002e+06	2.55734e+06	1.72583e+06	2.55962e+06	1.59837e+06	1.6889e+06	1.52978e+06	1.47582e+06	3.20496e+06	2.4319e+06	1.78371e+06	2.67521e+06	1.86302e+06
P09622	DLD	Dihydrolipoyl dehydrogenase, mitochondrial	14	13	4	0.135335	0.441209	0.441209	0.233953	1133.38	1.05258	0.0779638	M	O	4.10176e+07	3.97258e+07	3.74771e+07	4.21e+07	4.16072e+07	3.59351e+07	3.96529e+07	4.57927e+07	3.97591e+07	4.5406e+07	4.62494e+07	3.32041e+07	4.36159e+07	3.67326e+07	3.58893e+07	4.9187e+07	4.0024e+07	5.60596e+07	5.2726e+07	3.83225e+07	3.58373e+07	3.30165e+07	3.49047e+07	4.53043e+07	3.49999e+07	5.71425e+07	5.05537e+07
P08559	PDHA1	Pyruvate dehydrogenase E1 component subunit alpha, somatic form, mitochondrial	15	15	4	0.135335	0.528612	0.293622	0.362727	1019.62	1.03295	0.0929464	O	M	6.70283e+07	6.76708e+07	6.7459e+07	6.24839e+07	6.10422e+07	6.78046e+07	6.98238e+07	7.39872e+07	6.17208e+07	6.98009e+07	6.3482e+07	6.65046e+07	6.49504e+07	6.76045e+07	6.68821e+07	7.24124e+07	5.92933e+07	6.07353e+07	6.02685e+07	6.2668e+07	6.59726e+07	7.47203e+07	5.82719e+07	7.56621e+07	6.15263e+07	7.2177e+07	6.47401e+07
P67936	TPM4	Tropomyosin alpha-4 chain	14	3	4.75	0.0930145	0.141482	1	0.0587074	1174	1.14317	0.156617	O	M	653665	567437	642699	490232	598762	851265	803353	524712	710222	755135	910361	430519	462474	582908	641416	719868	637996	703898	770488	388804	548830	737081	851990	686788	738537	899389	806779
P14923	JUP	Junction plakoglobin	14	13	0.25	0.882497	0.833635	0.528612	0.441209	1057.18	1.06277	0.107141	O	M	9.70175e+06	9.46222e+06	9.81255e+06	1.01295e+07	9.69668e+06	1.00692e+07	9.847e+06	8.76634e+06	9.15743e+06	1.08357e+07	1.05112e+07	1.05609e+07	8.90014e+06	1.01735e+07	9.52798e+06	8.14853e+06	1.05179e+07	1.15663e+07	8.75984e+06	1.08315e+07	9.46469e+06	9.44706e+06	9.33962e+06	9.97992e+06	9.86887e+06	1.50586e+07	9.0711e+06
P33121	ACSL1	Long-chain-fatty-acid--CoA ligase 1	16	16	6.25	0.0439369	0.233953	0.0587074	0.233953	924.13	1.21947	0.202886	O	I	1.32946e+07	1.41562e+07	1.43292e+07	1.50537e+07	1.33618e+07	1.07973e+07	1.33469e+07	1.39132e+07	9.89986e+06	1.36938e+07	1.20627e+07	1.85836e+07	1.48295e+07	1.16745e+07	1.37544e+07	1.19389e+07	1.29141e+07	1.40057e+07	1.1548e+07	1.89647e+07	1.3894e+07	7.67435e+06	1.6818e+07	1.42952e+07	1.52782e+07	2.43914e+07	1.32282e+07
P01009	SERPINA1	Alpha-1-antitrypsin	15	15	10.75	0.00463092	0.183431	0.107328	0.0142662	1082.31	1.3993	0.357434	O	M	2.48844e+07	2.24419e+07	3.09294e+07	2.12332e+07	1.85703e+07	2.82238e+07	3.28096e+07	2.3585e+07	2.5312e+07	3.53023e+07	5.40499e+07	2.10599e+07	1.47556e+07	2.79552e+07	2.62674e+07	2.21713e+07	4.01243e+07	3.25957e+07	4.13808e+07	2.78127e+07	2.04919e+07	4.56476e+07	3.21463e+07	2.85487e+07	5.68634e+07	5.78945e+07	4.72716e+07
P02787	TF	Serotransferrin	16	16	0.75	0.687289	0.726286	0.624065	0.141482	946.5	1.1328	0.087354	O	M	2.31709e+07	2.20846e+07	2.39189e+07	1.60519e+07	1.94329e+07	2.51679e+07	3.02955e+07	2.49064e+07	2.59368e+07	3.34097e+07	4.73319e+07	2.07452e+07	1.44935e+07	2.78365e+07	2.66109e+07	2.07368e+07	3.77015e+07	3.26071e+07	4.11314e+07	2.04166e+07	1.83848e+07	3.34219e+07	2.39438e+07	2.34275e+07	5.10688e+07	4.23672e+07	3.82966e+07
Q9BX66	SORBS1	Sorbin and SH3 domain-containing protein 1	15	15	3	0.22313	0.107328	0.293622	0.624065	1065.25	1.17293	0.186857	I	M	7.61549e+06	6.70235e+06	6.55614e+06	8.95653e+06	8.8732e+06	7.82274e+06	6.95486e+06	5.47013e+06	6.56341e+06	6.75901e+06	9.62053e+06	9.15267e+06	8.82488e+06	5.36003e+06	5.53907e+06	4.63509e+06	4.87289e+06	8.05982e+06	5.5796e+06	8.45067e+06	9.26623e+06	4.53634e+06	5.05738e+06	5.47005e+06	4.39833e+06	1.11881e+07	6.44916e+06
Q9Y4G6	TLN2	Talin-2	14	9	0.75	0.687289	0.624065	0.528612	0.944183	847.81	1.09452	0.064207	O	M	2.42285e+06	2.1859e+06	2.15599e+06	2.59492e+06	1.86794e+06	2.66059e+06	2.37181e+06	2.61899e+06	2.92255e+06	2.28803e+06	2.00837e+06	2.68385e+06	1.81469e+06	2.65498e+06	1.5562e+06	2.21978e+06	2.93017e+06	2.85355e+06	1.92789e+06	2.72581e+06	1.86945e+06	2.38389e+06	1.49181e+06	2.30899e+06	2.84766e+06	4.8582e+06	1.91721e+06
P13639	EEF2	Elongation factor 2	16	16	1	0.606531	0.233953	0.441209	1	894.59	1.08072	0.0961865	O	I	9.49037e+06	9.86672e+06	9.97028e+06	9.80919e+06	9.59578e+06	8.99251e+06	9.88477e+06	9.16958e+06	1.13807e+07	1.13795e+07	1.10299e+07	9.80251e+06	1.00691e+07	9.73776e+06	1.01697e+07	9.55448e+06	1.08861e+07	1.29992e+07	1.07975e+07	1.03677e+07	9.51577e+06	9.1066e+06	1.01155e+07	1.07458e+07	1.01975e+07	1.78338e+07	9.91716e+06
P0DMV8	HSPA1A	Heat shock 70 kDa protein 1A	18	8	0.25	0.882497	0.726286	0.944183	0.726286	1283.57	1.03633	0.0633852	M	I	1.20102e+07	1.15421e+07	1.1227e+07	1.14609e+07	1.08527e+07	1.18633e+07	1.16612e+07	1.42127e+07	1.24254e+07	1.29069e+07	1.02354e+07	1.1276e+07	1.02374e+07	1.03999e+07	1.17152e+07	1.40819e+07	1.40323e+07	1.64701e+07	1.088e+07	9.02238e+06	1.11828e+07	9.83094e+06	1.37579e+07	1.23411e+07	1.04251e+07	1.95461e+07	1.05311e+07
P04792	HSPB1	Heat shock protein beta-1	17	17	1.75	0.416862	0.183431	0.362727	0.726286	1395.51	1.08433	0.113978	I	O	1.00716e+08	9.97987e+07	9.76361e+07	1.10747e+08	9.54942e+07	9.01257e+07	1.25185e+08	8.20277e+07	1.29603e+08	1.23826e+08	1.34448e+08	1.03556e+08	1.08608e+08	8.38289e+07	1.17307e+08	8.56934e+07	1.01627e+08	1.21693e+08	1.13664e+08	1.09639e+08	1.06275e+08	6.93856e+07	1.31242e+08	7.16389e+07	8.26024e+07	1.41108e+08	1.10239e+08
P00505	GOT2	Aspartate aminotransferase, mitochondrial	18	17	4.75	0.0930145	0.029974	0.833635	0.0800579	1471.16	1.08791	0.348052	M	O	1.33495e+08	1.41567e+08	1.29735e+08	1.23412e+08	1.36926e+08	1.34441e+08	1.29089e+08	1.43607e+08	1.35941e+08	1.31027e+08	1.29375e+08	1.32228e+08	1.28476e+08	1.59484e+08	1.38607e+08	1.49038e+08	1.4664e+08	1.42902e+08	1.42696e+08	1.12514e+08	1.22671e+08	1.48249e+08	1.03376e+08	1.61863e+08	1.27963e+08	1.44815e+08	1.26491e+08
P04075	ALDOA	Fructose-bisphosphate aldolase A	18	16	3.25	0.196912	0.726286	0.141482	0.183431	1418.77	1.12756	0.199634	O	I	1.25619e+08	1.28343e+08	1.33857e+08	1.16368e+08	1.03115e+08	1.29691e+08	1.31696e+08	1.47225e+08	1.19892e+08	1.41803e+08	9.94906e+07	1.55566e+08	9.35732e+07	1.18998e+08	1.38676e+08	1.34901e+08	1.18155e+08	1.22473e+08	1.11719e+08	1.66223e+08	1.08919e+08	1.24353e+08	1.16366e+08	1.53426e+08	1.51332e+08	1.90455e+08	1.04401e+08
Q702N8	XIRP1	Xin actin-binding repeat-containing protein 1	15	14	1.75	0.416862	0.183431	0.726286	0.528612	826.03	1.14598	0.0920864	I	M	3.18841e+06	3.10206e+06	3.28957e+06	3.24827e+06	5.43019e+06	1.72473e+06	3.28136e+06	2.25749e+06	3.63446e+06	1.82725e+06	4.04628e+06	4.2362e+06	5.39967e+06	1.2118e+06	2.7372e+06	1.92543e+06	1.83204e+06	2.04635e+06	2.81943e+06	4.10255e+06	6.07725e+06	1.40969e+06	2.96645e+06	1.89192e+06	1.72828e+06	3.05208e+06	2.0162e+06
Q9Y490	TLN1	Talin-1	16	13	1	0.606531	0.362727	0.362727	0.293622	1011.29	1.0436	0.06737	I	M	2.87573e+06	2.79117e+06	2.67753e+06	2.66252e+06	2.95398e+06	2.72744e+06	3.06678e+06	2.96791e+06	3.24237e+06	3.75219e+06	3.96292e+06	2.2718e+06	3.05134e+06	2.8892e+06	2.95213e+06	2.79136e+06	2.75506e+06	4.34786e+06	3.21878e+06	2.39868e+06	2.30633e+06	2.80571e+06	2.88395e+06	2.99299e+06	2.87694e+06	5.33966e+06	3.38589e+06
P27338	MAOB	Amine oxidase [flavin-containing] B	18	16	7	0.0301974	0.441209	0.0208626	0.0208626	1019.22	1.14541	0.273057	I	O	1.82731e+07	1.76615e+07	1.52497e+07	1.4406e+07	1.59026e+07	1.91774e+07	1.85449e+07	2.33347e+07	2.00291e+07	1.68846e+07	2.09066e+07	1.26706e+07	1.51524e+07	1.97275e+07	1.79881e+07	2.27687e+07	1.99716e+07	1.72211e+07	2.20239e+07	1.19387e+07	1.42321e+07	1.40705e+07	1.46156e+07	2.13916e+07	1.77258e+07	1.74889e+07	1.87839e+07
P38646	HSPA9	Stress-70 protein, mitochondrial	17	17	1	0.606531	0.624065	0.233953	0.233953	1409.07	1.0624	0.166741	O	M	3.94494e+07	3.77764e+07	3.90586e+07	3.97021e+07	3.57975e+07	3.64034e+07	4.24331e+07	4.29108e+07	3.76187e+07	4.17263e+07	3.65886e+07	3.79413e+07	3.48088e+07	3.63595e+07	3.87019e+07	4.10707e+07	3.87824e+07	4.26513e+07	4.19958e+07	3.80967e+07	3.43302e+07	4.02179e+07	3.75377e+07	4.51104e+07	4.277e+07	5.35276e+07	4.02109e+07
P15311;Q5TZA2	EZR	Ezrin	17	7	1	0.606531	0.441209	0.441209	0.624065	1009.62	1.04571	0.0803509	I	O	4.13265e+06	3.97736e+06	3.8605e+06	3.55821e+06	3.93552e+06	3.65686e+06	4.2721e+06	5.24054e+06	3.75076e+06	3.81854e+06	2.94318e+06	3.59076e+06	4.06631e+06	3.42144e+06	4.14266e+06	4.66564e+06	3.58905e+06	4.24246e+06	2.84964e+06	3.83373e+06	3.64146e+06	2.49746e+06	3.87043e+06	5.45939e+06	2.86689e+06	4.89983e+06	2.7439e+06
P07437	TUBB	Tubulin beta chain	19	3	0.25	0.882497	0.833635	0.528612	0.528612	1343.98	1.07608	0.0927483	I	O	1.98969e+06	2.00816e+06	1.94694e+06	2.26744e+06	1.7695e+06	2.20981e+06	1.94109e+06	1.76059e+06	2.07528e+06	2.69322e+06	3.11139e+06	2.18362e+06	2.05854e+06	2.04986e+06	1.65814e+06	2.09063e+06	2.24738e+06	2.86601e+06	1.99143e+06	1.80533e+06	1.88723e+06	1.98982e+06	2.21395e+06	1.83836e+06	1.82678e+06	2.92807e+06	2.07838e+06
P09972	ALDOC	Fructose-bisphosphate aldolase C	17	14	2.25	0.324652	0.362727	0.107328	0.141482	1396.14	1.09357	0.122056	O	M	5.79081e+07	5.50039e+07	5.98598e+07	6.01807e+07	4.14735e+07	5.88426e+07	6.00657e+07	6.89779e+07	6.12603e+07	5.54532e+07	4.08686e+07	6.00023e+07	4.21997e+07	5.67442e+07	5.56609e+07	6.04126e+07	6.09694e+07	5.50667e+07	4.676e+07	6.29239e+07	4.21308e+07	5.51662e+07	6.59847e+07	7.30935e+07	5.86585e+07	7.2033e+07	4.87899e+07
Q16891	IMMT	MICOS complex subunit MIC60	17	16	0.75	0.687289	0.528612	0.293622	0.528612	1133.39	1.05717	0.132236	I	O	2.19971e+07	2.05791e+07	1.95222e+07	2.04415e+07	2.03115e+07	2.28974e+07	2.32534e+07	2.30817e+07	1.94452e+07	2.26317e+07	1.66084e+07	2.00381e+07	2.20219e+07	1.88069e+07	2.04585e+07	2.15702e+07	1.7863e+07	2.34534e+07	1.93939e+07	1.84892e+07	1.93102e+07	1.92201e+07	1.77253e+07	2.28659e+07	1.94477e+07	2.29805e+07	1.95099e+07
P24752	ACAT1	Acetyl-CoA acetyltransferase, mitochondrial	17	16	1.75	0.416862	0.0587074	0.624065	0.183431	1402.03	1.17713	0.0959891	O	M	6.98625e+07	6.60618e+07	7.00123e+07	7.86287e+07	5.32701e+07	6.34126e+07	7.78927e+07	7.61084e+07	6.78799e+07	9.70955e+07	4.96931e+07	7.11418e+07	4.95047e+07	5.8274e+07	7.45238e+07	7.68647e+07	6.42008e+07	9.9465e+07	4.75086e+07	7.07962e+07	4.74931e+07	6.48551e+07	8.53044e+07	8.16129e+07	5.64411e+07	1.6735e+08	6.35432e+07
Q16698	DECR1	2,4-dienoyl-CoA reductase, mitochondrial	18	18	4.75	0.0930145	0.0587074	0.0423153	0.441209	1497.66	1.13252	0.227727	O	I	7.53783e+07	7.95358e+07	8.13311e+07	7.45156e+07	6.48512e+07	7.12148e+07	7.7467e+07	8.8843e+07	6.86684e+07	8.15494e+07	6.26848e+07	8.31414e+07	5.61016e+07	8.09447e+07	8.76132e+07	8.98781e+07	7.42054e+07	9.25294e+07	8.13403e+07	8.02582e+07	6.06229e+07	7.83193e+07	7.56316e+07	1.11824e+08	7.75624e+07	1.01364e+08	8.23703e+07
P07195	LDHB	L-lactate dehydrogenase B chain	19	18	5.25	0.0724398	0.141482	0.233953	0.0208626	1503.39	1.15955	0.423148	M	O	1.29599e+08	1.30089e+08	1.11672e+08	1.0403e+08	1.33762e+08	1.42003e+08	1.18888e+08	1.4931e+08	1.1731e+08	1.20098e+08	1.01598e+08	1.06517e+08	1.26634e+08	1.34702e+08	1.28627e+08	1.53964e+08	1.38611e+08	1.37064e+08	1.3815e+08	9.23222e+07	1.17125e+08	1.09926e+08	8.92616e+07	1.49725e+08	1.14501e+08	1.40861e+08	1.04108e+08
O43707	ACTN4	Alpha-actinin-4	20	1	7	0.0301974	0.141482	0.833635	0.0142662	1800.28	1.12356	0.2651	M	O	985764	1.05933e+06	945797	985047	952019	972910	939374	1.07947e+06	985076	741622	709206	1.14101e+06	1.1634e+06	881334	1.00469e+06	1.10624e+06	897485	850030	1.10986e+06	1.05628e+06	1.11861e+06	653166	970700	930232	873417	667439	987486
P10809	HSPD1	60 kDa heat shock protein, mitochondrial	20	20	0.75	0.687289	0.233953	0.528612	0.528612	1820.27	1.05684	0.0655773	O	I	2.36755e+07	2.3708e+07	2.35145e+07	2.10978e+07	2.04529e+07	2.15989e+07	2.77267e+07	2.75013e+07	2.6478e+07	2.73883e+07	2.69578e+07	1.90582e+07	2.05138e+07	2.37266e+07	2.58266e+07	2.94149e+07	2.75931e+07	3.16901e+07	2.88767e+07	1.92185e+07	2.00655e+07	2.42387e+07	2.33533e+07	3.06963e+07	2.63331e+07	3.5784e+07	3.08342e+07
O43837	IDH3B	Isocitrate dehydrogenase [NAD] subunit beta, mitochondrial	6	6	1.75	0.416862	0.362727	0.233953	0.528612	548.51	1.04736	0.10896	I	O	6.48229e+06	6.56421e+06	6.11431e+06	6.31433e+06	5.82431e+06	6.52269e+06	6.14285e+06	7.60728e+06	6.12439e+06	6.30515e+06	7.42123e+06	5.95094e+06	6.30014e+06	6.88929e+06	6.12452e+06	7.55616e+06	5.39082e+06	6.19598e+06	6.76788e+06	6.32022e+06	5.45476e+06	6.30866e+06	5.11582e+06	7.3721e+06	6.18115e+06	6.97988e+06	6.16635e+06
Q71U36	TUBA1A	Tubulin alpha-1A chain	17	1	1.75	0.416862	0.833635	0.726286	0.833635	1387.61	1.32247	0.085482	O	I	129907	106994	115111	122692	55866.7	105132	194475	171372	190402	268558	188593	27128.2	24353.5	146916	161943	174632	313862	401082	67247.3	268277	45512	51952.6	76732.7	133082	68770.4	1.01574e+06	55288.3
Q9NZN4	EHD2	EH domain-containing protein 2	16	14	5.25	0.0724398	0.107328	0.362727	0.0208626	1001.31	1.2009	0.521931	O	M	8.11126e+06	6.90106e+06	7.73638e+06	6.36658e+06	7.36057e+06	8.50731e+06	9.84024e+06	8.4816e+06	7.02408e+06	8.15838e+06	7.0288e+06	6.39181e+06	6.14349e+06	7.13262e+06	7.49404e+06	7.34334e+06	7.23904e+06	7.16302e+06	7.12934e+06	7.0633e+06	6.39624e+06	8.54073e+06	7.40195e+06	9.27969e+06	1.01407e+07	1.08657e+07	7.60621e+06
P26038	MSN	Moesin	15	4	3	0.22313	0.624065	0.528612	0.944183	1014.44	1.03426	0.0959508	I	O	5.26729e+06	4.99867e+06	5.04245e+06	5.10674e+06	5.40362e+06	5.264e+06	5.54044e+06	5.02165e+06	5.36888e+06	5.21095e+06	4.18012e+06	4.56302e+06	4.6983e+06	5.16976e+06	4.8889e+06	5.67336e+06	4.84453e+06	4.83306e+06	5.64263e+06	4.88421e+06	4.58931e+06	5.0042e+06	4.90094e+06	5.83361e+06	5.04065e+06	4.64533e+06	4.83683e+06
P08758	ANXA5	Annexin A5	14	13	4	0.135335	0.0208626	0.624065	0.183431	1007.13	1.13183	0.22362	I	M	1.56364e+07	1.40389e+07	1.47805e+07	1.50417e+07	1.33911e+07	1.68245e+07	1.63438e+07	1.65808e+07	1.67207e+07	1.30941e+07	1.47821e+07	1.33445e+07	1.05074e+07	1.59616e+07	1.34478e+07	1.6933e+07	1.26844e+07	1.2367e+07	1.3232e+07	1.13856e+07	1.12764e+07	1.87594e+07	1.33674e+07	1.91136e+07	1.53788e+07	1.82999e+07	1.12049e+07
Q9BVA1	TUBB2B	Tubulin beta-2B chain	18	1	0.25	0.882497	0.833635	0.944183	0.726286	1384.91	1.50878	0.0688416	O	M	36893.8	32054.4	32370.8	42772.9	40402.6	53881.1	22807	24605.4	38243.7	79448.2	9200.81	13079.4	20194	63575.8	31076.2	32346.4	39927.1	104076	5449.74	48302.8	23976.5	29327.6	17201	43046.4	16196.9	270402	18852.6
P06396	GSN	Gelsolin	14	14	5.25	0.0724398	0.0423153	0.0423153	0.233953	1014.17	1.17972	0.484143	I	O	2.27924e+07	2.14795e+07	1.94217e+07	2.31469e+07	2.23852e+07	2.19152e+07	2.40582e+07	2.24564e+07	2.40074e+07	2.42333e+07	3.71464e+07	2.12851e+07	1.95899e+07	2.21608e+07	2.16041e+07	2.27574e+07	2.00591e+07	2.37972e+07	2.62666e+07	2.25817e+07	1.91487e+07	1.84395e+07	1.80577e+07	1.88809e+07	2.273e+07	2.67883e+07	2.23531e+07
P12110	COL6A2	Collagen alpha-2(VI) chain	15	15	1.75	0.416862	0.183431	0.183431	0.624065	1183.33	1.1957	0.235718	I	O	1.78868e+07	1.73384e+07	1.63126e+07	1.77047e+07	2.32081e+07	1.44183e+07	1.79521e+07	1.61506e+07	2.22705e+07	2.05938e+07	3.50462e+07	2.26882e+07	1.85654e+07	1.35636e+07	1.48736e+07	1.70014e+07	1.76385e+07	1.75136e+07	2.15677e+07	1.90899e+07	1.65061e+07	1.3387e+07	1.37449e+07	1.88353e+07	1.44687e+07	2.12799e+07	2.26431e+07
P68366	TUBA4A	Tubulin alpha-4A chain	16	3	2.25	0.324652	0.726286	0.233953	0.0800579	1320	1.1053	0.136343	M	O	5.43859e+06	5.51131e+06	5.05886e+06	4.94848e+06	7.40925e+06	5.18119e+06	3.98612e+06	5.66792e+06	6.94973e+06	5.6462e+06	6.58254e+06	5.67855e+06	6.83005e+06	3.85682e+06	4.81239e+06	6.37872e+06	7.15419e+06	5.69975e+06	6.33223e+06	4.8432e+06	6.1199e+06	3.56555e+06	4.933e+06	5.83266e+06	5.77381e+06	6.30298e+06	4.91853e+06
P13929	ENO3	Beta-enolase	17	15	9	0.011109	0.233953	0.0142662	0.0587074	1467.83	1.15438	0.303529	I	O	3.76987e+07	3.54857e+07	3.29008e+07	3.72404e+07	3.99292e+07	2.88703e+07	4.00421e+07	4.24112e+07	3.84712e+07	4.50504e+07	2.92532e+07	3.13843e+07	3.56641e+07	2.73047e+07	3.93579e+07	4.37173e+07	3.65493e+07	4.43403e+07	3.11893e+07	3.41705e+07	3.39857e+07	2.78457e+07	2.99725e+07	3.85298e+07	2.95345e+07	4.06748e+07	2.62646e+07
Q16795	NDUFA9	NADH dehydrogenase [ubiquinone] 1 alpha subcomplex subunit 9, mitochondrial	17	17	0.75	0.687289	0.944183	0.726286	0.624065	1255.81	1.19013	0.108243	O	M	3.56613e+07	3.29622e+07	2.9888e+07	3.0186e+07	3.41129e+07	3.79527e+07	3.94623e+07	3.65927e+07	1.28008e+07	3.75303e+07	1.68734e+07	2.87284e+07	3.11282e+07	3.65113e+07	3.8304e+07	3.01391e+07	1.93662e+07	4.09115e+07	1.99209e+07	2.83237e+07	2.64215e+07	2.84807e+07	3.33261e+07	3.28878e+07	2.61086e+07	8.42543e+07	3.17916e+07
P10515	DLAT	Dihydrolipoyllysine-residue acetyltransferase component of pyruvate dehydrogenase complex, mitochondrial	18	18	2.25	0.324652	0.183431	0.0800579	0.362727	1290.4	1.09443	0.175446	I	O	2.98745e+07	2.89043e+07	2.69911e+07	2.66479e+07	2.95692e+07	3.18241e+07	2.63239e+07	3.50071e+07	2.86726e+07	3.32068e+07	4.17176e+07	2.80345e+07	2.792e+07	3.3131e+07	2.54504e+07	2.99854e+07	2.91884e+07	2.82009e+07	3.66709e+07	2.82919e+07	2.5166e+07	2.75069e+07	2.32261e+07	3.07647e+07	2.79164e+07	3.61215e+07	3.21483e+07
P12109	COL6A1	Collagen alpha-1(VI) chain	16	16	7.75	0.0207543	0.0423153	0.0208626	0.362727	1483.13	1.31821	0.416445	I	O	2.96266e+07	2.79409e+07	2.37535e+07	2.45989e+07	3.68682e+07	2.49206e+07	3.19404e+07	2.98049e+07	3.58054e+07	3.51296e+07	6.75207e+07	2.87003e+07	3.12535e+07	2.38046e+07	2.66548e+07	2.92911e+07	2.55943e+07	2.64082e+07	3.71344e+07	2.48165e+07	2.39028e+07	1.84413e+07	2.33242e+07	2.82826e+07	2.45255e+07	3.48807e+07	3.92336e+07
P42765	ACAA2	3-ketoacyl-CoA thiolase, mitochondrial	16	16	4.75	0.0930145	0.0800579	0.029974	0.362727	1327.19	1.22193	0.209644	O	I	3.90592e+07	4.24545e+07	4.42282e+07	3.96952e+07	3.40144e+07	3.15916e+07	4.87255e+07	4.12693e+07	4.25671e+07	4.57308e+07	3.95591e+07	4.62404e+07	3.5319e+07	3.14648e+07	5.44924e+07	4.47561e+07	4.02995e+07	5.24051e+07	4.15386e+07	4.55506e+07	3.45087e+07	3.07215e+07	5.34586e+07	5.69016e+07	4.59845e+07	8.52779e+07	4.24685e+07
P31930	UQCRC1	Cytochrome b-c1 complex subunit 1, mitochondrial	18	18	5.25	0.0724398	0.107328	0.141482	0.441209	1121.99	1.10364	0.312358	M	I	9.67657e+07	1.0178e+08	9.74039e+07	9.15123e+07	7.63709e+07	9.55392e+07	9.77266e+07	1.2268e+08	8.81376e+07	9.85534e+07	8.91314e+07	9.84839e+07	8.88429e+07	1.1085e+08	1.04851e+08	1.05875e+08	9.74631e+07	1.16718e+08	1.15297e+08	8.82457e+07	8.37361e+07	1.0441e+08	9.62937e+07	1.14334e+08	1.09079e+08	1.16524e+08	1.05518e+08
P02511	CRYAB	Alpha-crystallin B chain	16	15	6.25	0.0439369	0.233953	0.233953	0.0587074	1135.28	1.09116	0.212849	M	O	2.11918e+08	2.18721e+08	1.91487e+08	2.3226e+08	1.85491e+08	2.27293e+08	1.85513e+08	2.29031e+08	2.67619e+08	2.15868e+08	2.3258e+08	2.44317e+08	2.05291e+08	2.30447e+08	1.93311e+08	2.20241e+08	2.7057e+08	2.43914e+08	2.23145e+08	2.12128e+08	1.99135e+08	1.98544e+08	1.75612e+08	1.72018e+08	2.42919e+08	2.6936e+08	2.08531e+08
P02144	MB	Myoglobin	16	15	3.25	0.196912	0.183431	0.183431	0.441209	1445.27	1.11468	0.134949	I	O	5.3504e+08	4.60738e+08	4.22589e+08	5.34821e+08	5.37032e+08	5.17009e+08	5.69869e+08	5.16469e+08	3.56788e+08	5.71885e+08	3.3829e+08	4.76656e+08	4.58784e+08	3.82822e+08	5.28414e+08	4.57013e+08	3.11919e+08	6.5219e+08	3.57461e+08	4.7979e+08	4.12494e+08	3.39399e+08	4.6459e+08	4.16673e+08	3.32667e+08	7.48928e+08	3.42049e+08
P69905	HBA1	Hemoglobin subunit alpha	18	18	10.75	0.00463092	0.0208626	0.0142662	0.141482	1846.84	1.7957	0.470192	O	I	7.47881e+08	9.78845e+08	1.0019e+09	5.1391e+08	7.1734e+08	9.29085e+08	8.35753e+08	7.43318e+08	1.16125e+09	1.05913e+09	6.75451e+08	6.54703e+08	8.10689e+08	1.45972e+09	1.28216e+09	6.86958e+08	2.16629e+09	1.7554e+09	1.84236e+09	5.22999e+08	8.80878e+08	1.54013e+09	1.26455e+09	8.00953e+08	2.85324e+09	2.09201e+09	1.96014e+09
P01023	A2M	Alpha-2-macroglobulin	17	17	4.75	0.0930145	0.293622	0.107328	0.029974	1076.63	1.65197	0.198255	O	I	4.81358e+06	4.55724e+06	5.84548e+06	3.21865e+06	4.54244e+06	5.96605e+06	6.58373e+06	3.75704e+06	4.12155e+06	5.52348e+06	1.17752e+07	3.16681e+06	2.86986e+06	8.01529e+06	5.1975e+06	3.53676e+06	7.25845e+06	7.34365e+06	1.51636e+07	3.64547e+06	4.15291e+06	1.27591e+07	4.80768e+06	3.86222e+06	1.16641e+07	1.39586e+07	2.0295e+07
P62258	YWHAE	14-3-3 protein epsilon	18	15	0.75	0.687289	0.944183	0.528612	0.624065	1306.92	1.04162	0.100404	O	I	3.32553e+07	3.29467e+07	3.39434e+07	3.55716e+07	3.16764e+07	2.95887e+07	3.54752e+07	3.39646e+07	3.21694e+07	3.05133e+07	3.20414e+07	3.67209e+07	3.04472e+07	2.94169e+07	3.47876e+07	3.33609e+07	3.23947e+07	3.73116e+07	3.25271e+07	3.31857e+07	3.02952e+07	3.25749e+07	3.60796e+07	3.75815e+07	3.32039e+07	4.00965e+07	2.88465e+07
Q9NVH1	DNAJC11	DnaJ homolog subfamily C member 11	2	2	0.75	0.687289	0.833635	0.141482	0.624065	100.11	1.10082	0.155264	O	I	2.43945e+06	2.61055e+06	2.46977e+06	2.86505e+06	2.41127e+06	2.28724e+06	2.09695e+06	2.53676e+06	2.06427e+06	2.11192e+06	1.48422e+06	3.19385e+06	2.05562e+06	2.17178e+06	3.12788e+06	2.50364e+06	1.90152e+06	2.10704e+06	2.43439e+06	2.95382e+06	2.64396e+06	2.56109e+06	1.79982e+06	2.39017e+06	2.74824e+06	2.47341e+06	2.08752e+06
Q14240	EIF4A2	Eukaryotic initiation factor 4A-II	7	7	3.25	0.196912	0.726286	0.0587074	0.441209	435.82	2.31371	0.158888	M	I	2.6361e+06	2.54799e+06	3.14736e+06	2.52971e+06	2.64833e+06	2.94514e+06	2.77512e+06	2.28221e+06	2.63313e+06	2.20258e+06	2.34559e+06	2.55427e+06	2.80834e+06	2.572e+06	2.56751e+06	2.2378e+06	2.77043e+06	2.91898e+07	2.41122e+06	2.72399e+06	2.53761e+06	4.56259e+06	2.64658e+06	3.26603e+06	3.17359e+06	3.8105e+06	2.45785e+06
Q9H0U4;P59190;Q15286;Q9H082	RAB1B	Ras-related protein Rab-1B	6	4	0.25	0.882497	0.944183	1	0.944183	370.25	1.009	0.0500806	O	I	3.14701e+06	3.11928e+06	2.95368e+06	2.8597e+06	3.59316e+06	3.02452e+06	2.7514e+06	3.50629e+06	3.15422e+06	2.98927e+06	3.01915e+06	4.05914e+06	2.58248e+06	2.71881e+06	3.28166e+06	2.95432e+06	2.53786e+06	3.53379e+06	3.40991e+06	3.27856e+06	2.49291e+06	2.95772e+06	2.6318e+06	3.40741e+06	3.59592e+06	3.97332e+06	2.78422e+06
P00395	MT-CO1	Cytochrome c oxidase subunit 1	3	3	1.75	0.416862	0.833635	0.362727	0.528612	125.12	1.11226	0.085353	O	I	1.14096e+06	1.05488e+06	1.19119e+06	1.13376e+06	1.11143e+06	1.038e+06	1.26973e+06	1.15187e+06	662387	633290	343301	993510	930386	1.00848e+06	1.35774e+06	984308	695237	1.02129e+06	649884	1.10713e+06	704930	1.09536e+06	1.53729e+06	1.51124e+06	896665	546895	768695
Q9H7Z7	PTGES2	Prostaglandin E synthase 2	3	3	4.75	0.0930145	0.029974	0.726286	0.233953	211.73	1.1324	0.258899	I	M	2.18053e+06	1.99418e+06	2.17112e+06	2.22478e+06	1.94835e+06	2.43547e+06	2.1209e+06	2.17315e+06	2.52778e+06	3.1914e+06	2.72787e+06	1.76133e+06	1.75496e+06	2.1065e+06	2.10778e+06	2.24033e+06	2.11174e+06	2.59525e+06	2.40943e+06	1.73692e+06	2.03099e+06	2.5623e+06	2.22014e+06	2.30526e+06	2.15282e+06	2.11669e+06	2.85325e+06
P00918	CA2	Carbonic anhydrase 2	3	2	3	0.22313	0.183431	0.0208626	0.726286	185.54	1.54078	0.158287	O	I	317425	394918	359518	116503	327627	388417	283632	470946	537907	597518	436416	266376	223587	536036	509885	438708	766519	419612	685772	154829	439767	423598	340925	438470	1.35258e+06	1.12058e+06	596512
P04004	VTN	Vitronectin	4	4	7	0.0301974	0.833635	0.0800579	0.0800579	255.27	1.18685	0.181819	O	M	6.76282e+06	6.90633e+06	7.02446e+06	5.34038e+06	7.76207e+06	6.33967e+06	7.48307e+06	6.88889e+06	9.31525e+06	8.33479e+06	9.22475e+06	5.73381e+06	7.03907e+06	7.69838e+06	7.39851e+06	6.66189e+06	1.00646e+07	7.44625e+06	8.34943e+06	6.09013e+06	7.07892e+06	6.98317e+06	7.8611e+06	7.10897e+06	1.11795e+07	1.59446e+07	9.42975e+06
P10768	ESD	S-formylglutathione hydrolase	3	3	0.25	0.882497	0.183431	0.624065	0.726286	210.16	1.05624	0.0950615	I	M	3.92881e+06	3.74207e+06	3.64991e+06	3.38927e+06	3.55266e+06	3.93142e+06	4.90671e+06	3.86397e+06	3.8733e+06	4.08989e+06	3.86888e+06	3.72059e+06	3.06415e+06	4.20351e+06	4.14753e+06	3.57455e+06	3.95397e+06	3.53964e+06	3.59633e+06	3.15695e+06	2.91286e+06	4.32939e+06	4.55188e+06	3.29848e+06	3.89573e+06	4.63129e+06	4.03868e+06
P61019	RAB2A	Ras-related protein Rab-2A	3	3	0.25	0.882497	0.944183	0.726286	0.833635	234.41	1.0605	0.101246	M	O	1.44841e+06	1.41345e+06	1.45427e+06	1.48583e+06	1.74313e+06	1.2577e+06	1.45513e+06	1.30026e+06	1.26814e+06	1.19158e+06	1.41382e+06	1.49576e+06	1.51477e+06	1.33943e+06	1.35801e+06	1.35929e+06	1.04794e+06	1.69537e+06	1.55332e+06	1.57893e+06	1.44624e+06	1.42937e+06	1.38727e+06	1.42954e+06	921211	1.03553e+06	1.48751e+06
P30043	BLVRB	Flavin reductase (NADPH)	3	3	13	0.00150344	0.141482	0.0142662	0.0142662	312.87	1.41964	0.492861	O	I	2.52057e+06	2.68889e+06	3.57514e+06	3.43641e+06	1.44345e+06	1.934e+06	2.98054e+06	2.80845e+06	3.7918e+06	2.74573e+06	2.87386e+06	3.15333e+06	1.50279e+06	2.55516e+06	3.60327e+06	2.62993e+06	3.97891e+06	2.99777e+06	3.20665e+06	4.02635e+06	1.82228e+06	4.32604e+06	4.47491e+06	3.22613e+06	4.54323e+06	5.05575e+06	3.77756e+06
Q9Y235	APOBEC2	C->U-editing enzyme APOBEC-2	3	3	1.75	0.416862	0.944183	0.726286	0.233953	113.64	1.11491	0.0602387	O	I	1.7947e+06	1.72864e+06	1.81364e+06	1.6865e+06	2.03023e+06	1.8217e+06	1.77766e+06	1.6574e+06	2.17696e+06	2.14129e+06	1.79484e+06	889096	1.15039e+06	1.96513e+06	2.26945e+06	2.36913e+06	1.83086e+06	2.94951e+06	2.06515e+06	1.15156e+06	1.28297e+06	2.05071e+06	2.28106e+06	2.30193e+06	2.33035e+06	4.06311e+06	1.35849e+06
P51452	DUSP3	Dual specificity protein phosphatase 3	3	3	0.25	0.882497	0.726286	1	0.944183	256.39	1.02028	0.0636017	M	O	1.43991e+06	1.63422e+06	1.6821e+06	1.7943e+06	2.34989e+06	454767	1.05513e+06	1.54544e+06	1.92341e+06	1.37669e+06	2.84259e+06	1.93123e+06	2.36079e+06	881936	1.52839e+06	1.46873e+06	1.60544e+06	1.48661e+06	2.11491e+06	1.50854e+06	2.53389e+06	1.082e+06	1.61077e+06	1.67528e+06	1.7237e+06	1.28762e+06	1.69035e+06
P18124	RPL7	60S ribosomal protein L7	3	3	0.75	0.687289	0.528612	0.726286	0.362727	166.21	1.0722	0.117088	O	M	1.05168e+06	992956	1.10476e+06	981217	864838	1.28273e+06	1.07393e+06	1.05567e+06	1.26726e+06	962115	1.42459e+06	942829	868304	1.28001e+06	974147	899491	1.35302e+06	1.21919e+06	1.06617e+06	920726	1.04658e+06	1.15507e+06	1.1359e+06	1.26554e+06	1.16485e+06	1.40177e+06	1.1339e+06
Q5JWF2;Q03113	GNAS	Guanine nucleotide-binding protein G(s) subunit alpha isoforms XLas	3	2	1.75	0.416862	0.441209	0.0423153	0.624065	199.22	1.14477	0.192432	O	I	616034	697417	698818	824243	530999	608013	589702	527211	573583	778757	763009	963125	582571	764161	773453	403776	717563	598747	652230	778243	668644	762472	660577	624154	695418	1.06421e+06	693940
Q96MF6	COQ10A	Coenzyme Q-binding protein COQ10 homolog A, mitochondrial	3	3	0.75	0.687289	0.833635	0.362727	0.362727	104.44	1.06119	0.0911413	M	O	1.50592e+06	1.52912e+06	1.2928e+06	1.64683e+06	1.51993e+06	1.75448e+06	1.30758e+06	1.30079e+06	1.75892e+06	1.15275e+06	1.10989e+06	1.39332e+06	1.65975e+06	1.65676e+06	1.45958e+06	1.47617e+06	1.66981e+06	1.16104e+06	1.1024e+06	1.17144e+06	1.31645e+06	1.45562e+06	1.31564e+06	1.20486e+06	1.74355e+06	1.21975e+06	1.48383e+06
O75251	NDUFS7	NADH dehydrogenase [ubiquinone] iron-sulfur protein 7, mitochondrial	3	3	2.25	0.324652	0.183431	0.624065	0.944183	147.4	1.08921	0.118155	M	I	1.50141e+06	1.58965e+06	1.33413e+06	1.32854e+06	1.60533e+06	1.65867e+06	1.3828e+06	1.53173e+06	1.1536e+06	1.26899e+06	1.14371e+06	1.63312e+06	1.53667e+06	2.1395e+06	1.50013e+06	1.13882e+06	1.25067e+06	1.38586e+06	1.47642e+06	1.32816e+06	1.42314e+06	1.13354e+06	1.30487e+06	1.48094e+06	1.66794e+06	1.85204e+06	1.07571e+06
P03915	MT-ND5	NADH-ubiquinone oxidoreductase chain 5	4	4	1.75	0.416862	0.726286	0.441209	0.183431	290.85	1.09121	0.0946679	O	I	2.53841e+06	2.25908e+06	2.33914e+06	2.00523e+06	2.39367e+06	2.79341e+06	3.26614e+06	2.23358e+06	1.21644e+06	2.52146e+06	1.29673e+06	1.67739e+06	2.0818e+06	2.38453e+06	3.05838e+06	2.09329e+06	1.81178e+06	3.03104e+06	2.20532e+06	1.66398e+06	1.78467e+06	2.51586e+06	3.18336e+06	2.54781e+06	2.15218e+06	3.29002e+06	2.20555e+06
P62070	RRAS2	Ras-related protein R-Ras2	4	3	1.75	0.416862	0.528612	0.833635	0.833635	221.16	1.05022	0.053756	O	I	217143	268870	260179	213028	243605	206949	174101	248033	296716	246566	319560	460232	225770	194216	221877	242257	269534	131300	227608	360526	313484	148951	195803	282129	364899	147313	233309
O75431	MTX2	Metaxin-2	3	3	3.25	0.196912	0.833635	0.0800579	0.0800579	126.83	1.14636	0.236872	M	O	1.2822e+06	1.30416e+06	1.12045e+06	932873	1.27554e+06	1.31172e+06	1.33137e+06	1.55949e+06	1.28666e+06	1.37341e+06	1.73635e+06	1.23942e+06	1.13485e+06	1.152e+06	1.54455e+06	1.44997e+06	1.09612e+06	1.96572e+06	1.45591e+06	989029	1.18323e+06	947291	1.07741e+06	1.40527e+06	1.17177e+06	1.48988e+06	1.36529e+06
P20774	OGN	Mimecan	3	3	0.25	0.882497	0.624065	0.624065	0.833635	185.23	1.0998	0.0531011	I	M	940943	962394	936372	772982	1.60076e+06	591791	1.01498e+06	724205	1.30557e+06	824733	2.51882e+06	566430	1.31143e+06	742142	1.27732e+06	914643	917380	1.36529e+06	1.41038e+06	623111	889646	700375	1.67744e+06	791286	818130	1.22984e+06	1.98118e+06
Q00839	HNRNPU	Heterogeneous nuclear ribonucleoprotein U	3	3	1.75	0.416862	0.362727	0.726286	0.233953	178.45	1.06837	0.148467	I	M	1.32684e+06	1.19243e+06	1.3314e+06	1.32525e+06	1.06471e+06	1.58239e+06	1.42535e+06	1.23649e+06	1.12294e+06	1.17631e+06	1.26957e+06	1.12963e+06	1.23865e+06	1.38593e+06	1.04307e+06	1.16484e+06	1.21388e+06	1.39513e+06	978945	1.19808e+06	1.42074e+06	1.35648e+06	1.36823e+06	1.31347e+06	1.21491e+06	1.10414e+06	1.0722e+06
P55822	SH3BGR	SH3 domain-binding glutamic acid-rich protein	3	3	0.75	0.687289	0.528612	0.362727	0.624065	131.07	1.04269	0.0616359	I	M	2.26485e+06	2.1606e+06	2.19972e+06	2.70132e+06	2.61084e+06	1.97154e+06	2.15019e+06	1.89039e+06	1.70552e+06	1.50931e+06	1.60024e+06	2.46139e+06	2.55578e+06	1.59341e+06	2.12362e+06	2.06881e+06	1.24496e+06	1.75099e+06	1.67963e+06	2.35769e+06	2.692e+06	1.65989e+06	2.10532e+06	2.1837e+06	1.54137e+06	1.47851e+06	1.6164e+06
P00734	F2	Prothrombin	3	3	0.25	0.882497	0.624065	0.833635	0.293622	164.18	1.17239	0.112374	O	M	756441	795883	841469	618676	730898	791887	869166	771577	1.18157e+06	792323	1.41096e+06	826201	729141	960689	935606	527777	808117	999401	999029	539707	726218	1.21943e+06	934537	787451	951053	1.57388e+06	1.22349e+06
O00748	CES2	Cocaine esterase	3	3	1.75	0.416862	0.362727	0.183431	0.726286	131.23	1.20274	0.127486	O	I	710579	801843	775712	427416	623202	694700	687315	1.12026e+06	694100	725523	432416	600025	1.05415e+06	507317	752390	1.09533e+06	1.27999e+06	308767	687677	627958	889968	487673	743494	1.12947e+06	1.1322e+06	647202	842787
P12429	ANXA3	Annexin A3	3	3	1	0.606531	0.528612	0.183431	0.293622	186.23	1.0648	0.115836	M	O	1.11086e+06	1.05693e+06	1.03588e+06	1.0346e+06	828991	1.25484e+06	1.23246e+06	1.20338e+06	1.0426e+06	1.14507e+06	920330	1.11699e+06	889529	1.24227e+06	909390	1.12645e+06	1.21623e+06	1.25646e+06	965481	1.11159e+06	834867	1.09458e+06	954110	1.18425e+06	964277	1.05477e+06	993549
Q96CN7	ISOC1	Isochorismatase domain-containing protein 1	3	3	1.75	0.416862	0.233953	0.624065	0.183431	161.6	1.27018	0.262069	O	M	1.5693e+06	1.52969e+06	1.58164e+06	1.82462e+06	1.63499e+06	1.27364e+06	1.73924e+06	1.37402e+06	1.53936e+06	1.39687e+06	1.27359e+06	1.93473e+06	1.25511e+06	1.38499e+06	1.71635e+06	1.35727e+06	1.3946e+06	606085	1.2664e+06	1.84575e+06	1.38167e+06	1.35522e+06	1.86207e+06	1.46348e+06	1.44261e+06	3.31001e+06	1.20387e+06
P40123	CAP2	Adenylyl cyclase-associated protein 2	3	3	0.25	0.882497	0.528612	0.441209	1	159.39	1.06154	0.133885	I	M	1.22406e+06	1.19806e+06	1.23557e+06	1.22936e+06	1.01202e+06	1.32617e+06	1.37372e+06	1.17904e+06	1.45004e+06	1.14549e+06	1.42548e+06	1.21144e+06	1.11476e+06	1.02123e+06	1.37665e+06	1.26621e+06	1.28573e+06	1.2827e+06	994699	1.13353e+06	1.32046e+06	1.35628e+06	1.25002e+06	1.11756e+06	1.10881e+06	1.3444e+06	1.02365e+06
P40429	RPL13A	60S ribosomal protein L13a	3	3	0.25	0.882497	0.833635	0.441209	0.624065	141.15	1.34123	0.0904648	M	I	608817	517375	641578	632106	695071	715280	588358	413268	464192	467398	736247	619181	392327	677792	462516	435057	591915	2.35179e+06	789206	590951	595234	1.01966e+06	513496	488547	633461	773957	657981
P20618	PSMB1	Proteasome subunit beta type-1	3	3	1	0.606531	0.833635	0.528612	1	146.25	1.02811	0.065669	I	M	978700	965008	900439	974040	802011	1.17923e+06	1.03601e+06	902203	1.06504e+06	872145	889683	1.0189e+06	869536	875634	1.00952e+06	1.05145e+06	1.04423e+06	771485	868502	860312	776235	1.04188e+06	816710	1.00706e+06	1.20114e+06	969389	855143
P62917	RPL8	60S ribosomal protein L8	3	3	3.25	0.196912	0.0587074	0.362727	0.441209	136.99	1.43776	0.242684	I	M	559421	489291	444984	482404	532008	706303	550420	525969	658546	485487	628801	615843	331687	440048	557650	501226	92566.5	264036	375456	678033	493628	510222	11314.9	531721	645756	711101	60580.8
O14818	PSMA7	Proteasome subunit alpha type-7	3	3	1	0.606531	0.944183	0.833635	0.528612	165.59	1.01421	0.0581916	M	O	1.66095e+06	1.56954e+06	1.59447e+06	1.92877e+06	1.62412e+06	1.58086e+06	1.62378e+06	1.54722e+06	1.86869e+06	1.33669e+06	1.38286e+06	1.62075e+06	1.44675e+06	1.68296e+06	1.47934e+06	1.61789e+06	1.74563e+06	1.73698e+06	1.68584e+06	1.91622e+06	1.37906e+06	1.46829e+06	1.62534e+06	1.58343e+06	1.71328e+06	1.66727e+06	1.48086e+06
P06727	APOA4	Apolipoprotein A-IV	3	3	3.25	0.196912	0.833635	0.0800579	0.107328	151.36	1.33684	0.212596	O	I	528905	561918	684064	585910	729664	374897	508802	445250	497311	575271	820705	950612	606663	467400	439851	345065	405564	650631	805194	953355	1.0528e+06	637454	288833	487876	719531	1.23312e+06	693364
Q13683	ITGA7	Integrin alpha-7	3	3	0.25	0.882497	0.107328	0.293622	0.833635	160.03	1.10586	0.208076	I	O	1.52207e+06	1.44868e+06	1.36398e+06	1.7463e+06	1.33527e+06	1.48682e+06	1.49319e+06	1.54875e+06	1.7213e+06	1.59944e+06	1.26674e+06	1.61847e+06	1.20583e+06	1.50785e+06	1.39838e+06	1.51285e+06	1.60851e+06	1.60255e+06	1.28274e+06	806864	1.14454e+06	1.59174e+06	1.55754e+06	1.71922e+06	1.54412e+06	1.36376e+06	1.30238e+06
Q6PI78	TMEM65	Transmembrane protein 65	3	3	3.25	0.196912	0.141482	0.0423153	0.233953	143.3	1.14776	0.138004	I	O	1.15526e+06	1.00471e+06	938722	857952	671100	1.47299e+06	1.37507e+06	1.3992e+06	1.04017e+06	1.14582e+06	1.15976e+06	720045	763133	1.14948e+06	1.14394e+06	1.24693e+06	1.01345e+06	1.12412e+06	1.19542e+06	670891	601065	960752	1.24658e+06	1.21432e+06	877477	1.1588e+06	1.21785e+06
P62269	RPS18	40S ribosomal protein S18	3	3	4.75	0.0930145	0.0587074	0.029974	1	157.59	1.12007	0.181888	I	O	440003	387646	386716	416854	416741	455528	477710	433180	644308	546645	593042	380130	349464	514715	359805	334118	653413	473801	520035	418848	316352	376464	388791	433125	598523	509420	515391
Q8NBX0	SCCPDH	Saccharopine dehydrogenase-like oxidoreductase	3	2	3	0.22313	0.944183	0.293622	0.233953	163.68	1.22225	0.227636	M	O	554382	611313	542969	392013	568275	625155	397989	788476	656845	659140	939594	633247	622724	555346	634369	610879	1.10062e+06	550344	490763	592819	406113	476459	522188	717267	593579	203323	741303
Q96A26	FAM162A	Protein FAM162A	3	3	3	0.22313	0.0423153	0.944183	0.141482	164.87	1.26037	0.0996166	O	M	2.07073e+06	1.64689e+06	1.989e+06	2.81456e+06	3.01715e+06	1.25916e+06	1.35915e+06	1.90361e+06	754465	1.98781e+06	799771	2.58468e+06	2.80794e+06	779164	1.17553e+06	887134	831585	1.266e+06	823844	2.67931e+06	3.48578e+06	536519	1.51306e+06	1.73032e+06	727012	2.51608e+06	872466
Q9Y2Z9	COQ6	Ubiquinone biosynthesis monooxygenase COQ6, mitochondrial	3	2	5.25	0.0724398	0.726286	0.441209	0.0800579	226.12	1.25327	0.236262	M	O	693601	724074	519573	657890	455229	567250	581192	1.20644e+06	548298	795135	551227	673239	633584	722963	709006	881579	773505	845467	325467	262276	546011	655772	561596	572213	531147	806618	504614
P03886	MT-ND1	NADH-ubiquinone oxidoreductase chain 1	6	6	3	0.22313	0.0800579	0.833635	0.141482	286.02	1.16895	0.171408	O	M	4.66243e+06	3.99442e+06	4.68501e+06	4.83686e+06	5.16163e+06	3.98009e+06	5.40937e+06	3.92422e+06	2.93718e+06	4.3565e+06	2.32626e+06	3.75353e+06	5.47944e+06	2.21223e+06	4.57981e+06	3.94707e+06	2.40996e+06	3.96759e+06	2.31442e+06	4.42877e+06	4.069e+06	3.89294e+06	6.00264e+06	5.03172e+06	3.76138e+06	3.91867e+06	2.40168e+06
P63244	RACK1	Receptor of activated protein C kinase 1	3	3	1	0.606531	0.833635	0.141482	0.624065	232.58	1.04636	0.0843205	M	O	1.44008e+06	1.32542e+06	1.38616e+06	1.49986e+06	1.35331e+06	1.47204e+06	1.46704e+06	1.40813e+06	1.48954e+06	1.31967e+06	1.60732e+06	1.48188e+06	1.16852e+06	1.55854e+06	1.04911e+06	1.36904e+06	1.63349e+06	1.76631e+06	1.67333e+06	1.31215e+06	1.30298e+06	1.56195e+06	1.31411e+06	1.43962e+06	1.37525e+06	1.28516e+06	1.59064e+06
P24666	ACP1	Low molecular weight phosphotyrosine protein phosphatase	3	3	3.25	0.196912	0.726286	0.833635	0.233953	220.09	1.02443	0.0616816	M	O	1.9037e+06	1.92126e+06	1.9002e+06	2.17861e+06	2.04641e+06	1.82119e+06	1.74969e+06	1.72261e+06	1.90269e+06	1.36326e+06	1.72026e+06	1.94252e+06	2.14719e+06	1.94859e+06	1.76969e+06	1.79832e+06	1.7258e+06	1.50632e+06	1.74049e+06	1.76031e+06	2.08982e+06	1.87716e+06	1.9522e+06	1.82152e+06	1.66516e+06	1.45636e+06	1.60871e+06
P01011	SERPINA3	Alpha-1-antichymotrypsin	3	3	3	0.22313	0.441209	0.726286	0.107328	183.43	1.25083	0.189603	O	M	1.34207e+06	922233	1.41104e+06	959432	1.1763e+06	1.56072e+06	1.62756e+06	1.38632e+06	1.41928e+06	1.341e+06	1.27279e+06	860260	572086	1.13493e+06	813831	1.23006e+06	2.54275e+06	1.29699e+06	1.60594e+06	981446	1.14519e+06	2.48163e+06	1.15969e+06	1.28724e+06	2.85731e+06	1.16928e+06	1.49765e+06
P17931	LGALS3	Galectin-3	4	3	4.75	0.0930145	0.0423153	0.183431	0.441209	194.07	1.33163	0.503623	I	M	775764	604163	609391	818275	758478	752869	856775	692421	638284	853016	780918	882690	411659	548928	681341	496197	705814	542094	350444	815419	573286	433350	754674	470227	563842	1.24096e+06	666320
P0DOY2	IGLC2	Immunoglobulin lambda constant 2	3	3	7	0.0301974	0.141482	0.0423153	0.0800579	177.92	1.29583	0.123498	O	I	6.64379e+06	7.21877e+06	7.3885e+06	7.27617e+06	5.38975e+06	5.30189e+06	1.00014e+07	5.24976e+06	6.86129e+06	1.04979e+07	1.63347e+07	6.98293e+06	4.45761e+06	8.86482e+06	9.73997e+06	6.04853e+06	1.04261e+07	1.16946e+07	2.11305e+07	7.47973e+06	5.46758e+06	8.11179e+06	9.74671e+06	6.13667e+06	1.08161e+07	1.62935e+07	2.26555e+07
P23528	CFL1	Cofilin-1	3	1	0.75	0.687289	0.944183	0.624065	0.833635	212.68	1.04943	0.0714399	I	O	717191	608048	632680	647669	1.0699e+06	539991	664880	663515	632059	786841	393788	708170	558767	626705	519042	627556	601788	856326	650293	544910	891496	419565	419719	887712	1.03871e+06	546079	396179
P36955	SERPINF1	Pigment epithelium-derived factor	3	2	1	0.606531	0.528612	0.528612	0.441209	127.14	1.22021	0.0746204	O	M	58776	54382	63032.7	23338.8	66283.3	45390.7	68125.8	90741.4	56213.1	136479	285216	45404	51647.1	81372.9	54170.9	39315.3	80743.5	50298.2	254336	23227.7	44888.7	82058.2	72624.7	92364.4	109896	160978	215991
P02452	COL1A1	Collagen alpha-1(I) chain	4	3	1.75	0.416862	0.0800579	0.944183	0.293622	212.67	1.25688	0.197017	I	M	3.7316e+06	3.56596e+06	3.86705e+06	3.41709e+06	5.58308e+06	3.31088e+06	3.85601e+06	2.49094e+06	3.50664e+06	3.01319e+06	7.39244e+06	3.43521e+06	4.74273e+06	3.30595e+06	3.53984e+06	2.80607e+06	2.75636e+06	2.05731e+06	3.27012e+06	3.85192e+06	4.06827e+06	3.44722e+06	5.38015e+06	2.58769e+06	2.47976e+06	3.52629e+06	5.22381e+06
P09382	LGALS1	Galectin-1	3	3	3.25	0.196912	0.528612	0.528612	0.107328	174.15	1.08272	0.0824804	O	M	3.9158e+06	3.83711e+06	4.04471e+06	3.19737e+06	3.149e+06	3.59534e+06	5.20642e+06	4.43089e+06	4.21644e+06	2.18632e+06	4.58609e+06	3.65268e+06	2.72497e+06	2.91232e+06	5.19346e+06	4.70214e+06	4.03968e+06	2.39012e+06	3.7301e+06	3.12408e+06	3.08794e+06	3.53504e+06	5.56876e+06	4.90773e+06	4.43905e+06	3.22617e+06	3.88417e+06
P00738	HP	Haptoglobin	3	2	1.75	0.416862	0.726286	0.141482	0.233953	172.39	1.4783	0.0665762	O	I	257907	270847	302267	41543.8	150806	764728	220347	112110	166026	281904	147304	171975	47113.2	947931	150698	36518.8	267988	219059	186220	65768.3	139766	1.04966e+06	225773	30363.6	483681	625294	165947
P08574	CYC1	Cytochrome c1, heme protein, mitochondrial	4	4	1	0.606531	0.944183	0.233953	0.183431	351.35	1.13038	0.278216	O	I	1.57551e+07	1.48706e+07	1.67068e+07	1.55324e+07	1.31323e+07	1.71354e+07	1.80187e+07	1.49565e+07	1.4542e+07	1.15158e+07	1.60592e+07	1.27132e+07	1.51936e+07	1.5623e+07	1.53943e+07	1.5429e+07	1.52709e+07	1.66518e+07	1.72063e+07	1.50451e+07	1.26458e+07	2.04102e+07	1.44114e+07	2.10217e+07	1.65446e+07	1.97111e+07	1.68646e+07
P01861	IGHG4	Immunoglobulin heavy constant gamma 4	4	1	3	0.22313	0.833635	0.183431	0.0423153	223.41	1.19077	0.135976	O	I	1.27704e+06	1.14464e+06	1.35826e+06	1.35458e+06	876117	1.01103e+06	1.99102e+06	1.15243e+06	1.13024e+06	817808	2.07214e+06	1.42925e+06	706736	1.28018e+06	1.45681e+06	850225	1.92604e+06	968359	1.90702e+06	1.37761e+06	916239	1.56764e+06	1.64718e+06	1.28264e+06	2.61247e+06	951172	2.03548e+06
P25789	PSMA4	Proteasome subunit alpha type-4	3	2	2.25	0.324652	0.833635	0.624065	0.233953	163.97	1.06055	0.134278	M	O	678460	634303	641463	646028	789629	644023	730692	581927	759625	615058	689758	605221	642504	719216	595914	608659	818720	753671	762286	831032	546249	628458	568535	633043	637181	671863	675455
P28066	PSMA5	Proteasome subunit alpha type-5	3	3	0.25	0.882497	0.528612	0.944183	0.833635	149.45	1.02849	0.0508823	M	I	1.40343e+07	1.44869e+07	1.46722e+07	1.91664e+07	1.83404e+07	1.22221e+07	8.4153e+06	1.20273e+07	1.69145e+07	8.75227e+06	1.26668e+07	2.10173e+07	1.87617e+07	1.27638e+07	8.64611e+06	1.12458e+07	1.99141e+07	8.64714e+06	1.06009e+07	2.21497e+07	1.52413e+07	1.70536e+07	7.16509e+06	1.17511e+07	1.68494e+07	1.0818e+07	8.57106e+06
Q14192	FHL2	Four and a half LIM domains protein 2	3	3	0.25	0.882497	0.183431	0.726286	0.833635	225.89	1.08105	0.106634	I	M	2.15774e+07	2.00997e+07	1.8178e+07	1.8898e+07	1.80267e+07	2.38156e+07	2.51894e+07	2.19572e+07	2.4439e+07	2.14904e+07	2.18268e+07	2.1432e+07	1.35069e+07	2.71819e+07	2.13998e+07	1.69781e+07	2.48497e+07	1.90809e+07	1.80453e+07	1.93879e+07	1.40863e+07	2.48997e+07	1.31351e+07	1.93808e+07	3.46054e+07	2.9154e+07	1.2067e+07
P45974	USP5	Ubiquitin carboxyl-terminal hydrolase 5	3	2	0.25	0.882497	0.362727	0.362727	0.726286	126.59	1.19316	0.190129	I	O	239842	193302	186916	318864	304547	183803	201920	190076	256478	132980	143883	184455	203264	155956	211747	211089	159938	149134	200010	207102	175378	159867	166712	225520	135405	162144	219945
Q96A08	H2BC1	Histone H2B type 1-A	3	1	0	1	0.944183	0.944183	1	115.91	1.03426	0.071267	O	I	431854	412034	386560	423964	403372	506350	458406	367177	322663	176110	307901	439791	357002	417335	429761	416280	299658	251144	379836	357861	379999	446633	346767	401542	481040	325599	328126
P83111	LACTB	Serine beta-lactamase-like protein LACTB, mitochondrial	4	4	1.75	0.416862	0.141482	0.141482	0.441209	273.77	1.4004	0.250521	M	I	502740	786062	576142	521698	462339	455376	463676	610611	374827	475871	528003	1.47272e+06	723630	556088	690078	487797	361615	450085	708901	915564	420828	362710	533368	648241	431076	611835	857119
O14880	MGST3	Microsomal glutathione S-transferase 3	3	3	0.25	0.882497	0.362727	0.944183	0.528612	237.68	1.09393	0.0536125	O	M	4.64338e+06	3.85906e+06	3.87569e+06	5.36747e+06	5.90033e+06	2.78902e+06	3.96755e+06	5.19253e+06	1.84713e+06	6.58463e+06	1.65008e+06	5.02844e+06	5.23539e+06	1.45927e+06	3.85118e+06	3.72102e+06	2.85067e+06	6.67933e+06	2.0401e+06	5.01694e+06	4.70761e+06	798495	4.77209e+06	4.08332e+06	2.31637e+06	8.81341e+06	3.25641e+06
O15273	TCAP	Telethonin	4	4	4.75	0.0930145	0.107328	0.233953	0.833635	149.57	1.14915	0.217341	I	O	2.45428e+06	2.17361e+06	2.19794e+06	2.67012e+06	2.74237e+06	1.78771e+06	2.45607e+06	2.61514e+06	3.39204e+06	2.19023e+06	3.31117e+06	2.14107e+06	2.52177e+06	1.69399e+06	1.9792e+06	2.53202e+06	2.43471e+06	2.76717e+06	2.62758e+06	1.91121e+06	2.35339e+06	1.55991e+06	2.7056e+06	2.45958e+06	1.71179e+06	2.90994e+06	2.80642e+06
P02763	ORM1	Alpha-1-acid glycoprotein 1	3	1	3	0.22313	0.726286	0.528612	0.233953	237.64	1.19049	0.0655498	O	I	2.14496e+06	2.02776e+06	2.41921e+06	1.68989e+06	1.39736e+06	2.46207e+06	1.76531e+06	3.41019e+06	2.378e+06	1.6763e+06	3.93228e+06	1.41322e+06	1.03059e+06	3.36728e+06	1.76113e+06	2.56657e+06	5.61456e+06	1.35718e+06	3.52775e+06	1.53841e+06	1.06927e+06	3.77885e+06	2.13156e+06	3.57795e+06	5.15198e+06	1.58513e+06	3.44258e+06
P19652	ORM2	Alpha-1-acid glycoprotein 2	3	1	1.75	0.416862	0.624065	0.233953	0.141482	141.48	2.11175	0.231877	O	M	457043	398037	450297	424079	330634	523812	463339	543354	485386	337957	522975	92249.4	100134	718011	474313	605478	1.27517e+06	36188.6	160734	39089.7	273699	546704	562161	829833	1.24835e+06	3.2543e+06	557339
P26373	RPL13	60S ribosomal protein L13	3	3	0.25	0.882497	0.293622	0.528612	0.624065	153.46	1.03576	0.127478	M	I	1.75747e+06	1.79291e+06	1.74535e+06	1.72202e+06	1.77238e+06	1.82963e+06	1.64477e+06	1.81856e+06	2.0133e+06	1.5469e+06	1.78415e+06	1.77885e+06	2.04997e+06	1.78075e+06	1.74809e+06	1.60687e+06	1.93087e+06	1.81208e+06	1.92952e+06	1.77961e+06	1.68437e+06	1.74755e+06	1.69699e+06	1.81821e+06	1.948e+06	1.91641e+06	1.61495e+06
P03905	MT-ND4	NADH-ubiquinone oxidoreductase chain 4	3	3	1.75	0.416862	0.944183	0.441209	0.233953	184.3	1.22639	0.146184	O	I	1.55909e+06	1.50671e+06	1.5741e+06	1.04773e+06	2.13887e+06	1.29354e+06	1.61692e+06	1.69839e+06	518777	1.31824e+06	202004	2.24998e+06	938840	946712	2.30175e+06	1.09625e+06	801565	1.26582e+06	374136	2.27527e+06	1.75392e+06	870654	1.16252e+06	1.80813e+06	2.05869e+06	1.38049e+06	751240
O75131	CPNE3	Copine-3	3	3	1.75	0.416862	0.528612	0.944183	0.624065	129.18	1.03833	0.0714084	M	I	1.07893e+06	1.04402e+06	1.04407e+06	1.00425e+06	1.26378e+06	1.03656e+06	1.07857e+06	1.01147e+06	1.11583e+06	1.0077e+06	872601	1.01646e+06	1.12071e+06	1.11072e+06	900857	1.07135e+06	1.15947e+06	1.37908e+06	953714	874929	1.27692e+06	1.23621e+06	794078	1.03821e+06	1.02283e+06	1.38517e+06	838436
P47756	CAPZB	F-actin-capping protein subunit beta	3	3	3.25	0.196912	0.233953	0.141482	0.233953	145.1	1.4286	0.346451	O	I	2.14233e+06	2.24322e+06	2.23031e+06	1.92659e+06	2.0134e+06	1.75016e+06	2.32505e+06	2.69645e+06	1.89421e+06	1.78246e+06	1.63895e+06	2.25904e+06	2.42798e+06	2.12297e+06	2.2271e+06	2.17902e+06	2.44878e+06	1.71094e+06	2.1796e+06	2.36475e+06	2.67684e+06	1.51714e+06	2.41256e+06	2.18027e+06	2.6695e+06	6.96107e+06	2.11446e+06
O14841	OPLAH	5-oxoprolinase	3	2	7	0.0301974	0.141482	0.0587074	0.624065	128.59	1.27644	0.410052	I	M	190790	129843	143180	243288	174877	202656	145407	187721	147589	162442	166762	167240	174125	123424	118102	66326.3	121827	265993	83847.2	149141	129821	187176	137311	112449	181596	157567	86014.8
Q16586	SGCA	Alpha-sarcoglycan	3	3	1.75	0.416862	0.726286	0.183431	0.293622	167.96	1.10221	0.138326	O	I	2.09826e+06	2.07314e+06	2.14163e+06	2.15667e+06	1.88836e+06	2.40824e+06	2.06675e+06	1.97126e+06	1.45608e+06	1.86017e+06	1.1737e+06	2.57908e+06	1.82479e+06	2.36914e+06	1.95139e+06	1.64133e+06	1.63504e+06	2.08983e+06	1.22252e+06	2.38178e+06	2.07989e+06	2.08412e+06	2.04175e+06	2.12063e+06	2.32791e+06	2.04269e+06	1.43376e+06
Q8WW59	SPRYD4	SPRY domain-containing protein 4	3	2	3	0.22313	0.141482	0.233953	0.944183	132.31	1.19194	0.243105	I	O	335821	285917	302684	359945	354810	289670	333912	340768	273640	286687	384192	325232	184817	213172	332446	373921	175982	237569	443686	511940	343130	281166	129349	247836	304608	183179	199934
Q02878	RPL6	60S ribosomal protein L6	3	3	3.25	0.196912	0.029974	0.528612	0.944183	206.83	1.06759	0.0911082	I	M	1.4104e+06	1.33895e+06	1.35655e+06	1.27914e+06	1.21256e+06	1.56159e+06	1.51743e+06	1.48129e+06	2.0832e+06	1.34097e+06	1.78288e+06	1.26692e+06	1.25704e+06	1.51215e+06	1.3805e+06	1.27817e+06	1.78452e+06	1.27008e+06	1.73358e+06	1.33548e+06	1.08231e+06	1.77548e+06	1.28919e+06	1.30027e+06	1.44735e+06	1.83303e+06	1.58952e+06
P61026	RAB10	Ras-related protein Rab-10	3	1	10.75	0.00463092	0.0423153	0.0800579	0.0142662	185.19	1.75835	0.270291	O	M	193078	156851	213797	290784	245933	137373	112575	178723	83077.2	207765	85736.2	219113	243217	60103.2	144147	117677	72151.1	133741	45596.8	330604	252693	102645	149779	233264	81131.1	580295	90794.2
P52565	ARHGDIA	Rho GDP-dissociation inhibitor 1	3	3	9.25	0.00980366	0.0142662	0.0208626	0.944183	123.06	1.32373	0.436492	O	I	4.33496e+06	5.0016e+06	4.80818e+06	4.40027e+06	4.36447e+06	4.81964e+06	3.99836e+06	4.09205e+06	5.93348e+06	4.93274e+06	4.41104e+06	4.48026e+06	4.46747e+06	7.16016e+06	4.31641e+06	4.5837e+06	8.20745e+06	7.95013e+06	7.71873e+06	4.23016e+06	5.21138e+06	5.70691e+06	4.41469e+06	4.47776e+06	9.5687e+06	8.16319e+06	7.1416e+06
P02794	FTH1	Ferritin heavy chain	3	3	1.75	0.416862	0.141482	0.183431	0.293622	133.08	1.18204	0.145292	I	O	2.2105e+06	1.90994e+06	1.65106e+06	2.48944e+06	2.42412e+06	2.67216e+06	2.50939e+06	957417	2.74484e+06	2.40624e+06	2.14729e+06	1.82773e+06	1.97348e+06	2.09898e+06	2.43489e+06	1.21461e+06	2.0705e+06	2.1023e+06	2.69187e+06	1.33099e+06	1.79302e+06	1.62649e+06	2.82841e+06	676402	2.1472e+06	2.54146e+06	2.58083e+06
P62277	RPS13	40S ribosomal protein S13	3	1	0.75	0.687289	0.624065	0.833635	0.944183	155.65	1.02841	0.0578211	M	I	186524	179566	170966	157905	231047	194889	182725	166053	194665	128881	174657	179956	162279	203775	213800	138019	184245	170800	218595	172193	150145	180970	108177	243344	207905	222188	169194
P08865	RPSA	40S ribosomal protein SA	3	3	3	0.22313	0.141482	0.233953	1	241.87	1.08264	0.23529	M	I	3.54578e+06	3.66183e+06	3.54e+06	4.1184e+06	3.46533e+06	3.61407e+06	3.23144e+06	3.29966e+06	3.73437e+06	3.03107e+06	3.38643e+06	3.6072e+06	3.37163e+06	3.89404e+06	3.91838e+06	3.51789e+06	4.09083e+06	3.47677e+06	4.30807e+06	3.02467e+06	3.20329e+06	3.9649e+06	3.55186e+06	3.9553e+06	4.73631e+06	4.19458e+06	3.48137e+06
P02790	HPX	Hemopexin	4	3	3.25	0.196912	0.141482	0.944183	0.0423153	169.62	1.34724	0.204276	O	M	1.12298e+06	933195	998313	1.46077e+06	1.11208e+06	1.12093e+06	898587	1.02253e+06	1.33299e+06	1.32077e+06	1.52898e+06	1.33959e+06	675540	1.08141e+06	913656	655774	1.73404e+06	1.22222e+06	1.10494e+06	1.19829e+06	847277	1.00878e+06	1.056e+06	881217	2.91518e+06	2.38902e+06	1.46182e+06
P02675	FGB	Fibrinogen beta chain	3	2	1.75	0.416862	0.944183	0.362727	0.141482	147.67	1.28066	0.11922	O	M	669968	598885	694653	363036	658886	854175	930948	542794	659584	821664	1.27055e+06	417505	354706	1.08274e+06	590973	548500	1.00882e+06	866780	1.16612e+06	454102	625813	1.29137e+06	524634	577348	1.96619e+06	1.18882e+06	1.10197e+06
P08779	KRT16	Keratin, type I cytoskeletal 16	3	1	2	0.367879	1		1	162.45		0.2005	M	I	0	0	0	0	0	0	0	0	0	0	0	0	0	0	0	0	0	149189	0	0	0	0	0	0	0	0	0
Q13162	PRDX4	Peroxiredoxin-4	3	1	5.25	0.0724398	0.233953	0.233953	0.183431	215.52	1.21972	0.228578	O	M	76759.4	64298.7	93138.9	69590.8	65766	52904.4	97171.2	98364.4	190058	71517.1	75744.6	72915	52541.4	55891.1	48888.5	91257.8	181386	80981.6	70824.6	89510.5	68402.4	90988	118743	98050.8	84495.8	123244	125098
Q16531	DDB1	DNA damage-binding protein 1	4	4	0.25	0.882497	0.528612	0.726286	1	145.56	1.09373	0.0961841	I	M	221820	164126	189392	273231	216547	201137	188553	229632	244295	121174	191853	133100	199705	127644	202980	157203	299700	167993	235287	237639	125829	219623	178060	185806	249975	165393	204849
P37802	TAGLN2	Transgelin-2	3	3	1.75	0.416862	0.528612	0.141482	0.944183	166.36	1.12948	0.236505	I	O	1.5464e+06	1.34677e+06	1.38195e+06	1.34238e+06	1.86651e+06	1.49718e+06	1.25057e+06	1.77534e+06	1.57535e+06	1.49468e+06	1.64928e+06	1.19323e+06	1.2275e+06	1.24025e+06	1.44825e+06	1.62461e+06	1.26828e+06	1.73414e+06	1.92482e+06	1.25016e+06	1.36437e+06	1.12432e+06	1.51858e+06	1.65231e+06	1.70686e+06	1.09688e+06	1.31041e+06
Q14203	DCTN1	Dynactin subunit 1	3	3	1.75	0.416862	0.833635	0.441209	0.441209	198.94	1.13799	0.109009	M	O	915603	834664	879795	870429	1.48889e+06	595974	888119	734605	787985	586442	560315	862966	1.29108e+06	640873	842099	536299	1.0241e+06	596012	968281	762130	1.09555e+06	1.12011e+06	658811	762375	336633	546089	660128
O43676	NDUFB3	NADH dehydrogenase [ubiquinone] 1 beta subcomplex subunit 3	2	2	1	0.606531	0.362727	0.833635	0.0587074	103.39	1.08792	0.124271	M	I	3.4022e+06	3.2997e+06	3.04858e+06	2.82603e+06	2.89993e+06	4.17119e+06	3.93999e+06	3.17385e+06	2.218e+06	3.31646e+06	2.10461e+06	2.69565e+06	3.1449e+06	3.85899e+06	3.73916e+06	3.05977e+06	2.7904e+06	3.90091e+06	3.62754e+06	2.2192e+06	3.01527e+06	3.73648e+06	3.39338e+06	2.87857e+06	2.83713e+06	3.78752e+06	3.74496e+06
O43920	NDUFS5	NADH dehydrogenase [ubiquinone] iron-sulfur protein 5	2	2	1.75	0.416862	0.726286	0.726286	0.141482	131.81	1.17016	0.107866	O	M	4.14557e+06	3.29133e+06	3.56853e+06	4.12103e+06	3.75415e+06	4.19932e+06	4.64362e+06	4.00971e+06	580806	3.47188e+06	394212	2.67636e+06	4.11478e+06	1.60062e+06	4.46345e+06	3.60141e+06	1.11013e+06	4.81163e+06	534261	2.83768e+06	3.42238e+06	1.9831e+06	5.45445e+06	4.14502e+06	2.42556e+06	4.50701e+06	2.03622e+06
O75964	ATP5MG	ATP synthase subunit g, mitochondrial	2	2	0.25	0.882497	0.362727	0.726286	0.528612	118.65	1.07339	0.0987212	M	I	1.24303e+07	1.20836e+07	1.09863e+07	1.03657e+07	9.75686e+06	1.23074e+07	1.59574e+07	1.37641e+07	5.60363e+06	1.20123e+07	4.45139e+06	9.80826e+06	1.00775e+07	1.19048e+07	1.39053e+07	1.47223e+07	9.61081e+06	1.34891e+07	6.88129e+06	8.78889e+06	8.97562e+06	1.06168e+07	1.4506e+07	1.20441e+07	9.78661e+06	1.44945e+07	9.43648e+06
Q13642	FHL1	Four and a half LIM domains protein 1	2	2	9	0.011109	0.107328	0.0142662	0.0800579	136.34	1.33121	0.381928	I	O	8.40804e+06	7.25472e+06	6.69314e+06	7.48017e+06	1.1874e+07	8.53112e+06	6.91378e+06	7.2411e+06	6.32458e+06	6.78125e+06	1.13942e+07	8.44567e+06	1.06982e+07	5.73062e+06	5.523e+06	5.87611e+06	4.43377e+06	8.03966e+06	1.11583e+07	6.1849e+06	1.12506e+07	4.40071e+06	6.19199e+06	5.4375e+06	3.74027e+06	6.6492e+06	6.12953e+06
P04196	HRG	Histidine-rich glycoprotein	2	1	4	0.135335	0.141482	0.107328	0.293622	79.74	1.54074	0.350553	I	O	43381.9	34530.3	30539	35675.6	27442	61682.7	68244.7	23864.3	36501	58495.3	51028.8	21127.3	27531.4	56425.6	44561.9	23005.1	18286.3	21068.8	72262.3	52129	14605.5	37744.2	28715.4	19500.8	25477.5	3856.41	53530.3
P01859	IGHG2	Immunoglobulin heavy constant gamma 2	3	1	1	0.606531	0.362727	0.362727	0.362727	117.85	1.34764	0.0857384	O	I	1.14649e+06	1.17425e+06	1.20867e+06	1.15865e+06	462373	1.41157e+06	1.95992e+06	739950	652642	1.99282e+06	3.5058e+06	1.98507e+06	304830	1.72519e+06	1.41062e+06	445556	1.05326e+06	2.25853e+06	4.00254e+06	1.7831e+06	508269	1.86913e+06	1.322e+06	560865	2.0429e+06	4.87897e+06	3.04976e+06
P56134	ATP5MF	ATP synthase subunit f, mitochondrial	3	3	1.75	0.416862	0.233953	0.441209	0.726286	258.35	1.28213	0.234214	O	I	2.7452e+07	2.79476e+07	2.56369e+07	3.0414e+07	2.60757e+07	2.60705e+07	2.60342e+07	2.86656e+07	9.83752e+06	2.56079e+07	1.19295e+07	2.56832e+07	2.31013e+07	2.67937e+07	3.18814e+07	3.22784e+07	2.21771e+07	2.83647e+07	1.62463e+07	2.60907e+07	2.19684e+07	2.15883e+07	2.90725e+07	2.94647e+07	2.5007e+07	6.00412e+07	2.34933e+07
P08123	COL1A2	Collagen alpha-2(I) chain	2	2	1	0.606531	0.141482	0.726286	0.441209	154.72	1.37168	0.143585	I	M	2.63138e+07	2.44418e+07	2.71957e+07	2.44504e+07	4.46641e+07	2.01728e+07	3.19079e+07	1.03739e+07	3.35626e+07	1.7103e+07	4.63378e+07	1.80824e+07	3.49486e+07	2.42853e+07	2.72102e+07	1.76825e+07	1.48637e+07	1.34312e+07	1.61336e+07	1.33191e+07	2.48361e+07	3.05693e+07	5.29233e+07	1.4331e+07	1.26173e+07	2.1697e+07	3.88152e+07
Q9NR28	DIABLO	Diablo homolog, mitochondrial	2	1	0	1	0.833635	0.726286	0.362727	139.2	1.20985	0.172267	O	I	323820	353519	445269	382992	181069	289260	347373	418407	425919	329509	359651	369620	273633	376620	375440	372283	305117	338004	370587	281420	292172	434155	817560	401040	420499	320804	340297
P30049	ATP5F1D	ATP synthase subunit delta, mitochondrial	2	2	4.75	0.0930145	0.0208626	0.0800579	0.362727	215.57	1.20421	0.549525	O	I	3.28268e+07	3.61971e+07	3.47469e+07	3.24705e+07	2.96654e+07	3.50898e+07	3.29091e+07	3.3999e+07	2.70275e+07	3.22081e+07	2.04083e+07	3.54957e+07	3.40803e+07	3.85009e+07	3.65353e+07	3.63731e+07	3.07635e+07	3.19718e+07	2.5561e+07	3.19767e+07	3.27082e+07	3.77235e+07	2.96175e+07	4.17085e+07	4.29813e+07	4.1377e+07	3.54666e+07
P55060	CSE1L	Exportin-2	2	1	3	0.22313	0.141482	0.441209	0.362727	135.93	1.16919	0.113159	M	I	3.4043e+06	3.91605e+06	3.66365e+06	4.59921e+06	3.13213e+06	3.81105e+06	2.67756e+06	2.80154e+06	2.75694e+06	3.42641e+06	2.84992e+06	5.29401e+06	4.5067e+06	3.16655e+06	3.3834e+06	3.22957e+06	2.28227e+06	5.31306e+06	3.28749e+06	5.05703e+06	4.26515e+06	4.82282e+06	1.96825e+06	2.20499e+06	2.62451e+06	4.58585e+06	2.70846e+06
Q8IUE6	HIST2H2AB	Histone H2A type 2-B	2	1	7	0.0301974	0.0208626	0.107328	0.293622	102.69	1.34466	0.279656	I	M	201756	157370	150830	186853	152984	256642	194919	217379	285892	306154	311999	120240	103321	219433	148136	195721	243530	312691	79462.2	65456.1	123204	213027	187462	164998	280057	394906	156284
P41250	GARS1	Glycine--tRNA ligase	3	3	6.75	0.0342181	0.0587074	0.029974	0.293622	138.92	1.32797	0.600793	I	O	235026	196012	184297	212526	260852	209118	225413	267223	286496	187737	129775	205208	184121	186577	178146	226010	178500	163931	156177	139876	216137	215555	181487	168429	179679	114746	123832
Q63ZY3	KANK2	KN motif and ankyrin repeat domain-containing protein 2	3	3	1	0.606531	0.233953	0.528612	0.528612	183.44	1.12835	0.0723441	I	M	187601	184927	201448	338947	183962	144954	135740	134403	262545	223252	211255	264356	149518	191065	160017	159679	143415	197777	183240	342725	207939	173022	169938	113613	284386	119870	198166
Q9Y224	RTRAF	RNA transcription, translation and transport factor protein	3	3	0.25	0.882497	0.624065	1	0.944183	163.07	1.04002	0.0630728	O	I	291462	296442	312796	281016	459221	270657	212015	234399	286848	184823	163680	305019	384771	223872	286378	282171	279431	189728	216112	347136	439436	172974	192182	412251	293067	91683	227681
O75438	NDUFB1	NADH dehydrogenase [ubiquinone] 1 beta subcomplex subunit 1	2	2	0.25	0.882497	0.362727	0.362727	0.362727	116.39	1.12918	0.14201	O	I	5.66562e+06	5.66833e+06	5.63657e+06	4.76268e+06	6.18137e+06	5.5067e+06	5.91294e+06	5.96441e+06	3.65011e+06	7.5568e+06	2.43589e+06	5.02717e+06	6.0635e+06	5.40741e+06	6.62345e+06	5.22013e+06	4.59868e+06	7.64707e+06	4.27323e+06	4.71507e+06	5.78793e+06	4.71077e+06	7.0235e+06	5.94557e+06	4.36377e+06	8.51771e+06	6.32837e+06
Q92598	HSPH1	Heat shock protein 105 kDa	2	2	1.75	0.416862	0.107328	0.362727	0.944183	67.18	1.13146	0.0905876	M	I	1.56113e+06	1.72152e+06	1.55432e+06	1.45872e+06	2.07969e+06	1.67205e+06	1.39364e+06	1.20155e+06	1.25195e+06	794051	1.06763e+06	1.76999e+06	2.10997e+06	1.65927e+06	1.82376e+06	1.24464e+06	930469	1.1387e+06	1.67796e+06	1.77913e+06	1.77695e+06	2.23683e+06	231759	1.74692e+06	1.6863e+06	1.19654e+06	1.04286e+06
P0DOX2		Immunoglobulin alpha-2 heavy chain	2	1	0.333333	0.846482	1	1	0.833935	135.63	1.05885	0.0695883	O	I	31692.7	23160.1	15905.7	2217.95	0	34026.5	122219	0	51838.9	3830.05	545008	4291.64	0	34440.4	77068.6	0	129168	2903.63	517451	1020.53	0	67304.3	11203.8	0	180739	0	543547
O43181	NDUFS4	NADH dehydrogenase [ubiquinone] iron-sulfur protein 4, mitochondrial	2	2	2.25	0.324652	0.833635	0.293622	0.233953	181.14	1.11283	0.12796	O	I	2.79039e+06	2.63081e+06	2.72213e+06	2.5074e+06	3.26045e+06	3.16356e+06	2.73518e+06	2.28535e+06	1.12838e+06	2.53533e+06	1.07917e+06	2.4423e+06	2.68065e+06	2.44395e+06	2.77211e+06	2.81504e+06	1.22394e+06	2.54447e+06	1.92758e+06	2.00158e+06	2.66524e+06	3.21474e+06	3.28901e+06	2.44007e+06	1.99954e+06	2.88375e+06	2.31026e+06
Q9UDW1	UQCR10	Cytochrome b-c1 complex subunit 9	2	2	1.75	0.416862	0.0800579	0.183431	0.528612	106.25	1.21842	0.276643	O	I	1.98361e+06	2.08884e+06	2.00997e+06	1.4926e+06	2.19522e+06	1.6749e+06	2.49391e+06	2.0614e+06	1.77789e+06	1.36787e+06	1.38403e+06	1.60742e+06	1.86192e+06	2.2758e+06	2.72779e+06	1.97126e+06	2.2742e+06	1.77673e+06	2.15647e+06	1.33902e+06	1.40571e+06	2.24898e+06	2.43567e+06	2.62048e+06	3.00456e+06	2.35994e+06	2.18919e+06
Q53GG5	PDLIM3	PDZ and LIM domain protein 3	3	3	9.75	0.00763509	0.141482	0.0142662	0.0587074	242.62	1.25824	0.188305	I	O	2.59417e+06	2.36264e+06	2.04923e+06	2.06895e+06	3.03863e+06	1.29537e+06	3.06116e+06	3.50675e+06	2.91944e+06	3.06534e+06	3.16284e+06	1.76215e+06	3.10909e+06	1.15096e+06	2.14353e+06	3.64748e+06	2.53148e+06	3.26484e+06	2.79128e+06	1.378e+06	2.72854e+06	893816	2.4914e+06	2.75441e+06	2.23963e+06	2.94276e+06	2.15036e+06
P07858	CTSB	Cathepsin B	2	2	6.75	0.0342181	0.944183	0.0208626	0.0208626	102.31	1.18003	0.232891	M	O	929672	933564	738634	956115	930408	772405	653905	1.33553e+06	1.00882e+06	678448	642416	768694	1.03904e+06	928913	749200	1.18197e+06	1.04395e+06	646557	619899	733131	629107	717396	565486	1.04805e+06	1.01871e+06	660093	541647
P05026	ATP1B1	Sodium/potassium-transporting ATPase subunit beta-1	2	2	10.75	0.00463092	0.0423153	0.0142662	0.029974	97.44	1.23069	0.37953	I	O	3.49737e+06	3.07009e+06	2.80077e+06	3.98755e+06	2.32591e+06	4.3778e+06	3.5966e+06	3.199e+06	2.94913e+06	3.9147e+06	4.26088e+06	3.57126e+06	2.39797e+06	3.74658e+06	3.12426e+06	2.51037e+06	2.61682e+06	4.10174e+06	3.20592e+06	3.14995e+06	2.12721e+06	3.70482e+06	2.56266e+06	2.4592e+06	2.61009e+06	3.39801e+06	3.23636e+06
Q96IX5	ATP5MD	ATP synthase membrane subunit DAPIT, mitochondrial	2	2	5.25	0.0724398	0.0208626	0.362727	0.141482	150.86	1.20751	0.250779	M	I	3.94871e+06	4.249e+06	3.81994e+06	2.49603e+06	3.88611e+06	3.86416e+06	4.80923e+06	4.68803e+06	3.18281e+06	3.80896e+06	3.6501e+06	2.91128e+06	4.15485e+06	4.37606e+06	5.19482e+06	4.60798e+06	3.84023e+06	4.83211e+06	6.77345e+06	2.56404e+06	3.21982e+06	4.56357e+06	4.16537e+06	4.58691e+06	4.38069e+06	4.36967e+06	4.95415e+06
P19827	ITIH1	Inter-alpha-trypsin inhibitor heavy chain H1	2	2	2.25	0.324652	0.726286	0.293622	0.441209	144.25	1.08437	0.114418	M	O	1.83419e+06	2.02111e+06	1.7318e+06	1.62266e+06	1.86685e+06	2.23966e+06	1.73359e+06	1.70818e+06	2.03762e+06	1.95263e+06	2.27008e+06	1.9019e+06	1.89443e+06	2.49334e+06	1.92824e+06	1.88764e+06	2.56128e+06	1.15062e+06	1.68213e+06	1.56011e+06	1.69901e+06	1.51453e+06	1.6288e+06	2.25655e+06	2.43582e+06	1.39741e+06	1.80143e+06
P51149	RAB7A	Ras-related protein Rab-7a	2	1	1	0.606531	0.833635	0.183431	0.183431	79.71	1.22549	0.130367	I	O	32664.3	35849.6	30122.8	23540.1	25179.3	46734.7	22617.5	45250.1	17678.2	56053.8	23460.7	33680	27840.8	50415.5	36568.9	30742.6	25744.2	34554.4	13109.6	12393.6	30793.7	36879.3	32192.4	38354.9	18106.3	27434.3	16426
P0CAP1	MYZAP	Myocardial zonula adherens protein	3	3	1	0.606531	0.183431	0.624065	0.362727	164.25	1.30802	0.343624	M	I	302042	327160	296907	407598	236486	324137	395563	146425	117496	167001	297710	357837	205203	388055	347276	337430	348847	415434	336845	490869	264142	229353	308728	191444	309937	445336	215900
O14561	NDUFAB1	Acyl carrier protein, mitochondrial	3	3	5.25	0.0724398	0.293622	0.183431	0.726286	226.83	1.05773	0.0585711	O	I	2.01313e+06	2.20727e+06	1.99105e+06	1.86036e+06	1.77614e+06	2.16857e+06	2.04386e+06	2.21674e+06	1.76772e+06	2.17312e+06	1.76088e+06	2.31095e+06	1.89916e+06	2.01232e+06	2.57926e+06	2.23465e+06	1.32106e+06	2.17706e+06	2.09778e+06	2.23998e+06	2.21614e+06	2.27419e+06	949612	2.27533e+06	1.92307e+06	3.03489e+06	1.76445e+06
P01619	IGKV3-20	Immunoglobulin kappa variable 3-20	2	2	3.25	0.196912	0.293622	0.141482	0.107328	186.32	1.21488	0.185365	O	I	3.55964e+06	3.48845e+06	3.8864e+06	3.69373e+06	2.81581e+06	3.57192e+06	4.03675e+06	3.68001e+06	3.02076e+06	4.00543e+06	4.29353e+06	4.5123e+06	2.48e+06	4.15164e+06	3.64238e+06	2.65591e+06	3.62078e+06	5.28975e+06	4.81402e+06	4.92121e+06	2.92937e+06	5.54837e+06	2.93987e+06	3.09318e+06	4.88845e+06	6.33059e+06	4.72377e+06
P60981	DSTN	Destrin	3	3	1.75	0.416862	0.141482	0.233953	0.944183	173.63	1.13833	0.368326	O	I	2.8495e+06	3.09636e+06	3.44289e+06	3.36161e+06	3.08961e+06	2.4837e+06	2.76929e+06	2.54326e+06	3.48552e+06	2.74419e+06	2.96346e+06	2.9316e+06	3.52278e+06	2.69626e+06	3.26612e+06	3.06505e+06	2.96923e+06	4.26209e+06	3.56657e+06	2.86443e+06	3.04409e+06	3.01062e+06	4.05884e+06	4.23645e+06	3.23751e+06	3.11795e+06	3.11332e+06
O60763	USO1	General vesicular transport factor p115	1	1	0	1	0.799846	0.672604	0.799846	35.78	1.32185	0.14481	I	O	4247.01	4651.32	3779.84	0	11184.8	3546.63	1550.63	4952.96	2054.22	5994.89	11862.5	0	1995.94	5354.62	9867.11	6038.93	10984.8	0	0	0	5980.64	0	2686.92	10231.6	0	10048.2	2180.76
[truncated: 202 more rows]
