# Supplementary material for: Layer-specific proteomic analysis of human hearts in patients with sudden cardiac death
Source: PLoS One. 2025 Dec 30;20(12):e0339886. doi: 10.1371/journal.pone.0339886 (PMC12753045; doi:10.1371/journal.pone.0339886)
Supplement: S4 Table — (XLSX) [file pone.0339886.s004.xlsx]

## Sheet: CH
Accession	Gene_ID	Description	Peptide count	Unique peptides	Chi_squared	p-value (Friedman)	p-value (Wilcoxon, I_M)	p-value (Wilcoxon, I_O)	p-value (Wilcoxon, M_O)	Confidence score	Max fold change	Power	Highest mean condition	Lowest mean condition	I_mean	M_mean	O_mean	CH1_I	CH2_I	CH3_I	CH4_I	CH5_I	CH1_M	CH2_M	CH3_M	CH4_M	CH5_M	CH1_O	CH2_O	CH3_O	CH4_O	CH5_O
P23368	ME2	NAD-dependent malic enzyme, mitochondrial	4	4	10	0.00673795	0.0590582	0.0590582	0.0590582	222.82	1.63199141725793	0.998823	O	I	1.50862e+06	2.02739e+06	2.46206e+06	1.60782e+06	1.39058e+06	1.52777e+06	1.79528e+06	1.22167e+06	2.27404e+06	2.29422e+06	1.65433e+06	2.17447e+06	1.73988e+06	2.52341e+06	2.30691e+06	2.29835e+06	2.57846e+06	2.60318e+06
Q8WZ42;A6NNT2	TTN	Titin	883	867	5.2	0.0742736	0.0590582	0.418492	0.17753	65589.2	1.03994045278703	0.0613581	M	I	2.18007e+09	2.26714e+09	2.21151e+09	2.35384e+09	2.04621e+09	1.76123e+09	2.26904e+09	2.47003e+09	2.44674e+09	2.19761e+09	1.78158e+09	2.40729e+09	2.5025e+09	2.30986e+09	2.14397e+09	1.69434e+09	2.32871e+09	2.58068e+09
Q9BX68	HINT2	Histidine triad nucleotide-binding protein 2, mitochondrial	1	1	0.4	0.818731	0.589639	0.418492	0.280713	61.61	1.2524295034164299	0.110732	O	I	1.27516e+06	1.33358e+06	1.59705e+06	872947	1.92654e+06	1.86419e+06	926561	785560	1.05221e+06	1.62067e+06	1.72514e+06	1.30327e+06	966627	1.61963e+06	2.20413e+06	1.50917e+06	1.93514e+06	717163
P42766	RPL35	60S ribosomal protein L35	1	1	1.2	0.548812	1	0.280713	0.418492	31.59	1.1050861485702901	0.0785472	I	O	457668	455131	414147	481856	398344	582645	539368	286125	502960	369834	499366	635434	268062	380812	484234	403606	622018	180063
Q6ZVK8	NUDT18	8-oxo-dGDP phosphatase NUDT18	1	1	0.4	0.818731	1	1	1	32.14	1.1614668539566799	0.0804658	O	M	638662	638617	741732	19163.9	9673.95	24099.3	14437	3.12594e+06	25315.4	9150.91	29242.4	13414.7	3.11596e+06	350.017	7565.06	36053.5	3210.49	3.66148e+06
P07585	DCN	Decorin	1	1	6.4	0.0407622	0.0590582	0.589639	0.17753	37.64	1.4618187007238199	0.132383	I	M	712611	487482	682338	698618	444220	393332	1.071e+06	955887	671828	351203	201321	474021	739038	663861	412174	205553	782041	1.34806e+06
Q9H7C9	AAMDC	Mth938 domain-containing protein	1	1	2.8	0.246597	0.418492	0.589639	0.589639	63.7	1.0516153367919601	0.0600884	O	M	444122	424722	446644	491490	728792	297887	395598	306843	500792	635982	284907	409824	292105	574363	481074	327209	418103	432472
P62263	RPS14	40S ribosomal protein S14	1	1	0.4	0.818731	0.787406	0.787406	0.787406	78.92	1.0811243027804001	0.0868498	M	I	1.51983e+06	1.64312e+06	1.58733e+06	1.65276e+06	1.39243e+06	2.15609e+06	1.20456e+06	1.1933e+06	1.49894e+06	1.52766e+06	2.07748e+06	1.86491e+06	1.24662e+06	1.50399e+06	1.78791e+06	1.55583e+06	1.54683e+06	1.54208e+06
Q9NSB4	KRT82	Keratin, type II cuticular Hb2	1	1	0	1	0.787406	0.787406	0.589639	51.67	1.5103411016388599	0.128341	I	M	1.03059e+06	682353	811234	368054	2.14321e+06	754093	881044	1.00653e+06	437496	342800	387853	1.04608e+06	1.19754e+06	435987	1.00353e+06	449320	1.19184e+06	975491
Q9P0M6	H2AFY2	Core histone macro-H2A.2	1	1	3.6	0.165299	0.17753	0.589639	0.17753	45.6	1.1276749990781101	0.0871908	O	M	523189	469700	529669	527608	409171	648422	674888	355854	473603	314098	528798	664804	367198	465905	455742	677908	680147	368645
Q6NSI4	RADX	RPA-related protein RADX	1	1	0.4	0.818731	0.787406	1	1	39.91	1.0814007490501101	0.0526374	M	I	549501	594231	555997	854633	373397	495535	675790	348152	1.1333e+06	458743	400070	597244	381802	675025	601635	523163	751070	229094
P04080	CSTB	Cystatin-B	1	1	1.2	0.548812	0.280713	1	1	84.36	1.04169914701042	0.0554202	O	M	3.07491e+06	2.97034e+06	3.0942e+06	3.81431e+06	3.72328e+06	1.40926e+06	2.62879e+06	3.79893e+06	3.68625e+06	3.64426e+06	1.65206e+06	2.31669e+06	3.55246e+06	3.27236e+06	3.10209e+06	1.99218e+06	3.24628e+06	3.8581e+06
Q9UM22	EPDR1	Mammalian ependymin-related protein 1	1	1	1.2	0.548812	0.787406	0.17753	0.589639	56.72	1.20121216897747	0.0992777	I	O	1.19724e+06	1.14962e+06	996690	1.12634e+06	782998	1.64779e+06	1.09899e+06	1.33005e+06	705102	854845	1.83403e+06	1.42448e+06	929629	953281	841758	1.10814e+06	1.0552e+06	1.02507e+06
P46776	RPL27A	60S ribosomal protein L27a	1	1	0.4	0.818731	0.787406	0.787406	1	68.74	1.08698782643743	0.0635868	O	M	845289	820467	891837	913395	699622	857751	807068	948608	832351	650183	862903	1.0183e+06	738599	1.05769e+06	629342	717277	788937	1.26594e+06
Q9NZJ4	SACS	Sacsin	1	1	0.4	0.818731	0.787406	0.787406	1	30.37	1.1394562846774501	0.0538856	M	I	641194	730613	700254	834866	794334	674042	291322	611407	601925	1.18937e+06	274182	521721	1.06587e+06	462298	1.3023e+06	481552	615133	639988
P34925	RYK	Tyrosine-protein kinase RYK	1	1	8.4	0.0149956	0.0590582	0.589639	0.0590582	34.07	1.32231759420475	0.135059	M	I	476071	629517	503531	516858	437343	810771	415343	200039	634136	579896	1.04881e+06	569045	315696	552265	491749	664839	520636	288167
Q9Y696	CLIC4	Chloride intracellular channel protein 4	1	1	7.6	0.0223708	0.0590582	0.0590582	0.418492	51.92	1.5351645812797901	0.281785	I	O	537517	443702	350136	387836	771214	507431	434966	586137	310311	748790	430357	251667	477387	131848	621740	492590	404377	100127
Q5VWP2	TENT5C	Terminal nucleotidyltransferase 5C	1	1	1.6	0.449329	0.589639	0.418492	1	33.27	1.1134128805649	0.0694181	O	I	546073	605727	608005	471226	408432	534912	492329	823467	630464	590650	494271	498893	814359	843185	491160	294223	515870	895588
P15088	CPA3	Mast cell carboxypeptidase A	1	1	7.6	0.0223708	0.0590582	0.589639	0.0590582	65.29	1.2136259402618601	0.0825563	I	M	1.51239e+06	1.24618e+06	1.45595e+06	1.22738e+06	1.25699e+06	826995	1.38908e+06	2.86153e+06	850117	938185	717580	1.11772e+06	2.60729e+06	1.24203e+06	945601	759840	1.32194e+06	3.01035e+06
P41594	GRM5	Metabotropic glutamate receptor 5	1	1	1.6	0.449329	0.280713	0.17753	0.280713	30.34	1.25388729717708	0.119824	I	O	437300	397264	348755	377623	530214	664164	343369	271130	291058	426134	605173	349250	314704	323399	362323	447452	398151	212451
P49207	RPL34	60S ribosomal protein L34	1	1	5.2	0.0742736	0.418492	0.0590582	0.105645	30.29	1.2557405451389501	0.211097	O	I	235160	256003	295300	231666	246735	261244	287416	148741	208928	269283	311687	284509	205608	245535	353874	356901	320170	200021
O14526	FCHO1	F-BAR domain only protein 1	1	1	5.2	0.0742736	0.0590582	0.17753	1	30.29	1.1983014590209999	0.130295	O	I	200147	239233	239837	212587	245061	262055	128579	152456	292210	269790	315490	164640	154038	288454	300258	215310	161739	233424
Q8N5A5	ZGPAT	Zinc finger CCCH-type with G patch domain-containing protein	1	1	1.2	0.548812	1	0.589639	0.280713	39.9	1.1992890483882599	0.0528549	O	I	385291	386615	462075	80851.1	290046	449211	249403	856943	139583	90470.3	586726	162693	953602	44118.9	122853	779889	256353	1.10716e+06
P62244	RPS15A	40S ribosomal protein S15a	1	1	0.4	0.818731	0.589639	1	0.787406	48	1.04270145412152	0.0672035	I	M	237859	228118	235696	215389	217368	291622	249631	215286	190096	160622	282260	287668	219944	192625	226383	286534	256451	216486
P05198	EIF2S1	Eukaryotic translation initiation factor 2 subunit 1	1	1	2.8	0.246597	0.280713	0.589639	0.589639	92.98	1.0928647343929301	0.0804068	M	I	606419	662734	621626	565950	609400	757860	459290	639594	775305	674471	790794	478160	594940	603699	634847	530238	489646	849702
Q8WX93	PALLD	Palladin	1	1	0.4	0.818731	0.787406	0.418492	1	54.33	1.05594695198443	0.0542858	O	I	390442	397904	412286	241454	447287	404815	449076	409577	309289	450248	436120	392905	400957	222632	442053	422134	512006	462606
P02792	FTL	Ferritin light chain	1	1	1.2	0.548812	0.418492	0.589639	1	75.52	1.0461786479194699	0.05581	O	I	4.04265e+06	4.15686e+06	4.22933e+06	4.47041e+06	3.23496e+06	3.41669e+06	4.12518e+06	4.96598e+06	3.9521e+06	3.24727e+06	3.9859e+06	4.62055e+06	4.9785e+06	3.46765e+06	3.52559e+06	4.15087e+06	3.90626e+06	6.09627e+06
Q86U28	ISCA2	Iron-sulfur cluster assembly 2 homolog, mitochondrial	1	1	2.8	0.246597	0.418492	0.589639	0.280713	43.41	1.11481487619372	0.0610428	M	I	1.54097e+06	1.71789e+06	1.61718e+06	1.93313e+06	1.53169e+06	1.44702e+06	1.72072e+06	1.07227e+06	2.29129e+06	2.38814e+06	1.47392e+06	1.34479e+06	1.09132e+06	2.09628e+06	2.10651e+06	1.64296e+06	1.27187e+06	968306
P56181	NDUFV3	NADH dehydrogenase [ubiquinone] flavoprotein 3, mitochondrial	1	1	1.2	0.548812	0.280713	0.418492	0.589639	47.23	1.10970021092205	0.0548058	M	I	2.84497e+06	3.15706e+06	3.02422e+06	3.06219e+06	3.72234e+06	1.53789e+06	1.65921e+06	4.2432e+06	2.91558e+06	4.00279e+06	1.30133e+06	2.21517e+06	5.35043e+06	3.31021e+06	3.15772e+06	1.67352e+06	2.09002e+06	4.88963e+06
Q99735	MGST2	Microsomal glutathione S-transferase 2	1	1	1.2	0.548812	0.787406	0.589639	0.418492	72.72	1.0509796573493999	0.0721168	O	M	1.64807e+06	1.60145e+06	1.68309e+06	1.55675e+06	1.55282e+06	1.72961e+06	1.88215e+06	1.51902e+06	1.32269e+06	1.67558e+06	1.81955e+06	1.6196e+06	1.56983e+06	1.45666e+06	1.45841e+06	1.84997e+06	2.05036e+06	1.60007e+06
Q9GZT3	SLIRP	SRA stem-loop-interacting RNA-binding protein, mitochondrial	1	1	5.2	0.0742736	0.280713	0.0590582	0.280713	37.47	1.4002674564990301	0.15958	O	I	420059	507590	588195	349301	460192	628480	426052	236269	348943	785729	624076	537325	241879	560321	667352	865456	542457	305387
Q9UKU7	ACAD8	Isobutyryl-CoA dehydrogenase, mitochondrial	1	1	1.6	0.449329	0.787406	0.418492	0.418492	87.66	1.1064063188620099	0.0738148	O	M	843718	831196	919640	759157	617521	1.57789e+06	560507	703519	820100	573239	1.07774e+06	794467	890431	772688	682991	1.46193e+06	888512	792078
Q9UBR2	CTSZ	Cathepsin Z	1	1	5.2	0.0742736	0.0590582	0.787406	0.17753	69.33	1.5791358989705599	0.311191	M	O	527326	629737	398786	404011	462467	837708	330819	601623	484561	599609	976003	376410	712102	77283.7	544059	959312	393553	19720.3
P51687	SUOX	Sulfite oxidase, mitochondrial	1	1	4.8	0.090718	0.105645	0.0590582	1	48.29	1.2882262922186301	0.39061	I	O	440856	343981	342219	474393	446757	503828	379494	399808	338268	297465	506102	263100	314971	432639	327275	390409	207643	353130
P84103	SRSF3	Serine/arginine-rich splicing factor 3	1	1	1.2	0.548812	0.589639	1	0.787406	30.85	1.0287610336403401	0.0612199	M	I	493132	507315	496884	481803	543619	696181	371518	372539	554773	572485	507020	495196	407100	458000	509535	601536	450500	464847
A0A0A0MRZ8	IGKV3D-11	Immunoglobulin kappa variable 3D-11	1	1	4.8	0.090718	0.787406	0.418492	0.0590582	41.31	1.16709285552326	0.0723987	O	I	448746	453443	523728	414220	203473	483422	579062	563552	543995	221431	604983	569201	327604	564226	262308	762554	656268	373285
Q9BVC6	TMEM109	Transmembrane protein 109	1	1	2.8	0.246597	1	0.280713	0.105645	63.14	1.1246646201611801	0.0859442	O	I	1.14689e+06	1.16225e+06	1.28987e+06	997182	943930	1.29891e+06	1.67974e+06	814709	1.12838e+06	1.17067e+06	1.15187e+06	1.6174e+06	742941	1.51728e+06	1.25162e+06	1.14702e+06	1.68928e+06	844166
A0A075B6H7	IGKV3-7	Probable non-functional immunoglobulin kappa variable 3-7	1	1	4.8	0.090718	1	0.280713	0.0590582	51.76	1.2361204464293201	0.102711	O	M	623141	613605	758489	534041	266383	693481	680159	941639	618431	323996	860920	619761	644915	781958	366119	1.11164e+06	791675	741049
P51798	CLCN7	H(+)/Cl(-) exchange transporter 7	1	1	4.8	0.090718	0.105645	0.418492	0.0590582	33.85	1.4089783275682499	0.0636815	M	I	641940	904479	704633	1.25975e+06	1.12666e+06	686274	97229.8	39787.1	1.582e+06	1.53475e+06	1.23542e+06	54944.6	115279	1.48135e+06	1.29062e+06	678099	22308.6	50786.3
P0CL83	STAG3L1	Putative STAG3-like protein 1	1	1	4.8	0.090718	1	0.17753	0.0590582	37.58	1.2005354454964099	0.139621	O	M	200668	197120	236649	179965	151062	197931	134149	340233	170144	184844	222140	140730	267741	175833	194735	240991	229322	342366
P24310	COX7A1	Cytochrome c oxidase subunit 7A1, mitochondrial	1	1	1.2	0.548812	1	0.418492	0.17753	65.72	1.11735033908684	0.0730351	O	M	4.75074e+06	4.6405e+06	5.18506e+06	5.0352e+06	4.35174e+06	4.38513e+06	3.19296e+06	6.78866e+06	4.32708e+06	4.39677e+06	3.07143e+06	3.4379e+06	7.96931e+06	3.91428e+06	5.81495e+06	3.9588e+06	4.07675e+06	8.16052e+06
P08123	COL1A2	Collagen alpha-2(I) chain	1	1	2.8	0.246597	0.105645	0.787406	0.17753	152.84	1.85612764521052	0.361456	I	M	2.24307e+07	1.20847e+07	1.74854e+07	1.96823e+07	9.84312e+06	2.66887e+07	3.87905e+07	1.7149e+07	1.44484e+07	9.9783e+06	1.14286e+07	1.0708e+07	1.38602e+07	1.9919e+07	1.04838e+07	1.03133e+07	2.85984e+07	1.81122e+07
Q5VTU8	ATP5F1EP2	ATP synthase subunit epsilon-like protein, mitochondrial	1	1	4.8	0.090718	1	0.0590582	0.105645	53.7	1.13121532476905	0.144707	O	M	7.2511e+06	7.22025e+06	8.16766e+06	6.2741e+06	8.43323e+06	9.34308e+06	6.25406e+06	5.95101e+06	6.19712e+06	8.04106e+06	8.6826e+06	6.93951e+06	6.24098e+06	8.13166e+06	8.59928e+06	1.05802e+07	6.81415e+06	6.713e+06
Q9Y6B6	SAR1B	GTP-binding protein SAR1b	1	1	0.4	0.818731	1	0.589639	0.280713	37.82	1.1104229030192601	0.0526883	M	O	1.22684e+07	1.23016e+07	1.10783e+07	1.91401e+07	1.93213e+07	1.9748e+07	2.28242e+06	850420	1.55723e+07	2.42626e+07	2.00613e+07	787858	823970	1.30774e+07	2.27447e+07	1.6964e+07	1.67104e+06	934355
O00483	NDUFA4	Cytochrome c oxidase subunit NDUFA4	1	1	2.8	0.246597	1	0.280713	0.105645	75.68	1.2033582321046701	0.0690183	O	I	9.14698e+06	9.31285e+06	1.10071e+07	6.75884e+06	1.1193e+07	5.45361e+06	7.44083e+06	1.48886e+07	5.90077e+06	1.11416e+07	6.03135e+06	4.00397e+06	1.94866e+07	8.39397e+06	1.13937e+07	5.99951e+06	5.99091e+06	2.32573e+07
Q9BXX0	EMILIN2	EMILIN-2	2	2	1.2	0.548812	1	0.105645	0.280713	93.36	1.8424535767013399	0.143863	O	I	38286.4	46510.5	70541	18934.7	107435	44822.7	12119.2	8120.84	38046.8	87158.8	38964.1	61639.2	6743.51	34473.1	187541	31092.2	77295.2	22303.5
P33176	KIF5B	Kinesin-1 heavy chain	2	2	1.2	0.548812	0.17753	1	0.589639	110.53	1.09960852219872	0.104907	I	M	195590	177873	185456	215138	222126	174890	164526	201273	189735	180401	160282	140131	218815	129980	193205	178324	215828	209944
Q9H444	CHMP4B	Charged multivesicular body protein 4b	2	2	5.2	0.0742736	0.787406	0.0590582	0.280713	92.65	1.2415502082002401	0.080621	O	M	59467.8	58821.1	73029.4	21455	62348.4	59699.6	67816	86019.9	40418.1	84655.7	52953.1	85687.6	30391.1	24672.3	86009.8	74021	93128.9	87315
P67809	YBX1	Y-box-binding protein 1	2	2	5.2	0.0742736	0.787406	0.0590582	0.105645	175.98	2.3600848426766201	0.262559	O	M	121524	99830.5	235609	33867.8	385579	45242.2	856.651	142075	93570.6	237824	92269.9	39782.4	35706.1	63396.3	520012	236062	183600	174971
P05546	SERPIND1	Heparin cofactor 2	2	2	0.4	0.818731	0.787406	0.787406	0.418492	108.39	1.2021433405395701	0.0688027	O	M	53617.9	48111.9	57837.4	19644.5	38214	43066.5	64334.2	102830	22540.1	13482.2	54691.9	65890.3	83955.1	23027.7	31331.5	99918.5	45589.1	89320.4
Q92499	DDX1	ATP-dependent RNA helicase DDX1	2	2	1.2	0.548812	0.589639	0.280713	0.280713	132.03	1.2206942003896399	0.0626746	O	I	133427	145108	162873	128407	207819	138132	122276	70501.2	111298	250798	88521.1	182746	92176.6	181208	255108	132386	190913	54752
P35998	PSMC2	26S proteasome regulatory subunit 7	2	2	2.8	0.246597	0.105645	0.787406	0.105645	124.71	1.5547574083126301	0.447987	I	M	58256.7	37470	51037.7	54571.9	44603.9	63290	42133.6	86684.3	35923.6	21962.8	44061.3	57079.4	28322.7	33979.3	63667	52667	64332.6	40542.5
Q9NRG7	SDR39U1	Epimerase family protein SDR39U1	2	2	0.4	0.818731	0.787406	0.418492	1	185.66	1.21252539012935	0.0682594	O	I	305578	333577	370522	612110	235748	117296	374519	188219	568771	443265	299460	260940	95447.2	658488	275748	159075	237538	521759
Q9Y285	FARSA	Phenylalanine--tRNA ligase alpha subunit	2	2	2.8	0.246597	0.0590582	0.787406	1	119.5	1.26582385315238	0.111431	M	I	128907	163174	157731	45827.4	248974	50116.5	138763	160857	56041.2	322923	103735	163548	169622	93373.5	246825	153038	135636	159782
P26678	PLN	Cardiac phospholamban	1	1	3.6	0.165299	0.280713	0.0590582	0.589639	41.27	1.34773610502651	0.125858	O	I	6.43316e+06	7.95856e+06	8.6702e+06	2.90889e+06	1.03121e+07	7.87112e+06	5.32497e+06	5.74868e+06	2.64977e+06	1.17574e+07	9.21634e+06	1.11069e+07	5.06243e+06	5.58522e+06	1.16263e+07	1.0529e+07	9.52854e+06	6.082e+06
P14854	COX6B1	Cytochrome c oxidase subunit 6B1	1	1	1.2	0.548812	0.589639	0.105645	1	40.49	1.0670254041270399	0.0819153	O	I	6.2688e+06	6.63147e+06	6.68897e+06	5.17218e+06	6.81173e+06	6.56104e+06	5.66887e+06	7.13017e+06	5.81471e+06	7.35288e+06	8.32152e+06	5.45725e+06	6.21099e+06	6.13764e+06	7.16436e+06	7.16834e+06	5.42098e+06	7.55353e+06
P00846	MT-ATP6	ATP synthase subunit a	1	1	2.8	0.246597	0.589639	0.418492	0.589639	63.66	1.0857283156986399	0.0563135	O	I	3.47778e+06	3.64313e+06	3.77592e+06	5.15677e+06	4.81501e+06	1.92269e+06	4.13482e+06	1.35961e+06	5.84141e+06	4.42327e+06	1.63848e+06	4.82081e+06	1.49166e+06	4.7313e+06	5.00578e+06	2.23352e+06	5.15887e+06	1.75015e+06
P50461	CSRP3	Cysteine and glycine-rich protein 3	1	1	2.8	0.246597	0.589639	0.280713	0.418492	105.33	1.45665482707385	0.103379	O	I	6.61283e+06	7.75345e+06	9.63261e+06	3.41456e+06	7.87462e+06	3.54793e+06	8.1119e+06	1.01151e+07	3.0518e+06	9.12435e+06	5.13329e+06	1.42267e+07	7.23109e+06	4.07639e+06	9.52286e+06	1.34101e+07	1.63962e+07	4.75749e+06
Q99459	CDC5L	Cell division cycle 5-like protein	1	1	0.4	0.818731	0.418492	0.418492	0.787406	47.22	1.0540652623708899	0.0714653	O	I	728505	756741	767892	568006	697478	882542	699111	795388	598776	662583	949485	791695	781169	705861	660494	767540	814426	891139
P35268	RPL22	60S ribosomal protein L22	1	1	0.4	0.818731	0.787406	0.418492	0.589639	60.18	1.0628373043394399	0.0710326	O	I	1.18446e+06	1.20969e+06	1.25889e+06	1.01681e+06	1.25982e+06	1.26219e+06	1.49456e+06	888949	1.20523e+06	1.18796e+06	1.4103e+06	1.50772e+06	737237	1.2673e+06	1.30514e+06	1.20351e+06	1.4581e+06	1.06042e+06
P60866	RPS20	40S ribosomal protein S20	1	1	0.4	0.818731	1	0.787406	1	94.18	1.00968056549126	0.0503545	O	I	546461	549690	551751	484173	485604	599646	414424	748457	474757	413020	610585	556617	693471	511803	468462	484317	470541	823630
P01031	C5	Complement C5	1	1	7.6	0.0223708	0.0590582	0.0590582	0.589639	32.9	1.1460675390900601	0.304065	I	M	976670	852192	891265	890643	985868	1.00881e+06	1.10773e+06	890300	876086	815604	792363	999454	777454	766371	950126	774728	1.09618e+06	868916
P03891	MT-ND2	NADH-ubiquinone oxidoreductase chain 2	1	1	2.8	0.246597	0.418492	0.787406	0.589639	50.86	1.05490624760638	0.0543202	M	I	1.24633e+06	1.31477e+06	1.27831e+06	1.40287e+06	1.37657e+06	1.20979e+06	1.21515e+06	1.02729e+06	1.5006e+06	1.47921e+06	1.28209e+06	1.52848e+06	783448	1.26967e+06	1.46949e+06	1.13768e+06	1.41565e+06	1.09905e+06
Q13326	SGCG	Gamma-sarcoglycan	1	1	0.4	0.818731	0.787406	1	0.787406	69.79	1.0248737226137501	0.0567166	O	M	3.13665e+06	3.06614e+06	3.14241e+06	3.48858e+06	2.82356e+06	2.68778e+06	3.02122e+06	3.66211e+06	4.22739e+06	2.45245e+06	2.8146e+06	2.87816e+06	2.9581e+06	3.64918e+06	2.33303e+06	3.35957e+06	3.00004e+06	3.37021e+06
P15153	RAC2	Ras-related C3 botulinum toxin substrate 2	1	1	1.6	0.449329	0.418492	1	0.418492	43.7	1.0930365343211901	0.139852	O	M	788396	733922	802204	835073	722691	941309	733900	709006	596246	689014	752117	916069	716167	705804	741933	910579	749221	903483
Q8IYJ1	CPNE9	Copine-9	1	1	0	1	1	1	1	46.38	1.07240709663625	0.0510457	M	I	481544	516411	485808	721327	488724	377550	586232	233885	637328	521589	288336	874614	260186	534416	723543	312038	534834	324209
P02462	COL4A1	Collagen alpha-1(IV) chain	1	1	3.6	0.165299	0.280713	0.418492	0.589639	42.15	1.0935619731308299	0.0639191	I	M	4.32452e+06	3.95453e+06	4.09274e+06	3.47788e+06	3.09684e+06	4.35073e+06	6.90003e+06	3.79714e+06	4.40103e+06	3.06551e+06	3.9962e+06	5.74706e+06	2.56284e+06	3.28887e+06	3.54982e+06	4.2461e+06	5.83336e+06	3.54556e+06
P08865	RPSA	40S ribosomal protein SA	1	1	1.2	0.548812	0.589639	0.589639	0.589639	56.94	1.1881845177466801	0.150392	O	M	1.17089e+06	990091	1.17641e+06	1.05296e+06	1.07439e+06	1.63988e+06	991261	1.09596e+06	243189	1.03199e+06	1.17151e+06	1.14566e+06	1.35809e+06	1.15859e+06	1.09177e+06	848274	1.45394e+06	1.32947e+06
Q9BZA7	PCDH11X	Protocadherin-11 X-linked	1	1	0.4	0.818731	1	0.787406	0.418492	32.74	1.52522151494242	0.229393	M	O	631957	638450	418595	1.08408e+06	769714	657691	353352	294951	955052	1.05408e+06	685800	75224.1	422098	8352.98	845930	753593	452806	32292.8
Q13835	PKP1	Plakophilin-1	1	1	0.4	0.818731	0.418492	0.787406	1	40.99	1.0704884689138801	0.0675572	M	I	2.12344e+06	2.27312e+06	2.22345e+06	1.93455e+06	2.55654e+06	2.23392e+06	1.51452e+06	2.37768e+06	2.30251e+06	2.3125e+06	2.20674e+06	1.63049e+06	2.91336e+06	1.82044e+06	2.38806e+06	2.17256e+06	1.83184e+06	2.90434e+06
Q9C0G0	ZNF407	Zinc finger protein 407	1	1	1.2	0.548812	0.105645	0.589639	0.280713	35.26	1.1151617086033401	0.0531476	O	M	1.82618e+06	1.74828e+06	1.94962e+06	1.09095e+06	829139	1.15071e+06	1.00277e+06	5.05733e+06	1.10339e+06	791769	1.11078e+06	946828	4.78865e+06	1.73715e+06	972647	973376	872251	5.19267e+06
P00156	MT-CYB	Cytochrome b	1	1	0.4	0.818731	0.280713	1	0.280713	50.62	1.0658189062314001	0.052617	O	M	1.99865e+06	1.89755e+06	2.02244e+06	3.35369e+06	2.27559e+06	653341	2.57283e+06	1.1378e+06	3.06502e+06	2.32255e+06	455378	2.44523e+06	1.19957e+06	2.99407e+06	2.80685e+06	581104	2.61561e+06	1.11457e+06
P06703	S100A6	Protein S100-A6	1	1	4.8	0.090718	0.0590582	0.105645	1	32.72	1.5157355954131899	0.366486	I	O	1.41967e+06	984653	936621	1.01357e+06	1.41803e+06	1.08703e+06	2.32323e+06	1.25648e+06	761573	812114	883860	1.73178e+06	733935	1.06448e+06	661700	611753	1.44863e+06	896545
Q92598	HSPH1	Heat shock protein 105 kDa	1	1	1.6	0.449329	1	0.280713	0.418492	34.68	1.3723502818055699	0.200021	I	O	1.63392e+06	1.56406e+06	1.1906e+06	1.88534e+06	1.86826e+06	2.14226e+06	980632	1.29312e+06	1.83028e+06	1.85171e+06	1.17437e+06	1.15216e+06	1.81177e+06	1.4719e+06	1.80102e+06	1.20792e+06	1.39832e+06	73842.3
Q8NGY6	OR6N2	Olfactory receptor 6N2	1	1	5.2	0.0742736	0.0590582	0.418492	0.787406	45.31	1.1732839936251001	0.1137	M	I	531605	623724	589846	358230	760620	400960	591495	546722	413377	862123	456969	771158	614994	470230	596474	604425	693634	584468
O14917	PCDH17	Protocadherin-17	1	1	0.4	0.818731	0.787406	1	0.787406	34.21	1.02606102853614	0.0509315	O	M	379752	372662	382374	519268	381487	342914	257862	397229	429907	448786	347011	244264	393343	398915	521199	338666	248500	404590
F5GYI3	UBAP1L	Ubiquitin-associated protein 1-like	1	1	2.8	0.246597	0.17753	1	0.280713	33.46	1.1472343836188901	0.0938106	M	O	324165	366670	319612	324952	438144	266028	319074	272628	325409	581743	319752	336375	270069	228470	452459	304690	388451	223988
Q8N7W2	BEND7	BEN domain-containing protein 7	1	1	5.2	0.0742736	0.280713	0.0590582	0.280713	37.63	1.0926002964731301	0.148858	O	I	327454	343775	357776	340708	283300	286471	320121	406669	325850	322023	317402	364357	389240	348435	355334	321387	333189	430535
O95989	NUDT3	Diphosphoinositol polyphosphate phosphohydrolase 1	1	1	4.8	0.090718	0.0590582	0.280713	1	33.7	1.15826026564542	0.255224	M	I	349877	405249	395280	421147	377369	313559	345961	291351	483832	436487	339035	429429	337461	350161	395837	404549	472561	353293
Q96FJ2	DYNLL2	Dynein light chain 2, cytoplasmic	1	1	1.2	0.548812	0.589639	0.418492	0.105645	40.04	1.2372574483099901	0.0739979	I	O	254384	224919	205603	159194	180366	221682	166741	543934	79870.3	186811	153671	270082	434162	81901.1	184658	126088	261259	374107
P51149	RAB7A	Ras-related protein Rab-7a	1	1	1.2	0.548812	1	0.280713	0.17753	51.47	1.12126048730445	0.1746	O	M	1.13275e+06	1.13224e+06	1.26953e+06	1.08259e+06	1.05988e+06	932510	1.4282e+06	1.16058e+06	1.08965e+06	971415	978322	1.39258e+06	1.22922e+06	1.03915e+06	1.14662e+06	1.25083e+06	1.39655e+06	1.51452e+06
Q9Y2Q9	MRPS28	28S ribosomal protein S28, mitochondrial	1	1	6.4	0.0407622	0.418492	0.0590582	0.280713	49.86	1.30467012560517	0.195035	O	I	150480	169594	196326	187466	114167	174357	87976.2	188431	134493	141672	199406	167861	204536	216204	160214	212890	119051	273273
O96008	TOMM40	Mitochondrial import receptor subunit TOM40 homolog	1	1	1.6	0.449329	0.589639	1	1	34.41	1.0571355603753501	0.0523406	I	O	1.58101e+06	1.55625e+06	1.49556e+06	760144	956941	948241	625743	4.61398e+06	650261	951805	906138	794406	4.47864e+06	1.03337e+06	787229	945106	1.05781e+06	3.65428e+06
Q6P587	FAHD1	Acylpyruvase FAHD1, mitochondrial	1	1	4.8	0.090718	0.17753	0.589639	0.0590582	76.78	1.2460713846107101	0.0764021	M	I	388426	484006	430083	411984	492661	187545	320354	529584	590271	448455	242255	322931	816118	495621	430647	195749	288127	740269
P13693	TPT1	Translationally-controlled tumor protein	1	1	5.2	0.0742736	1	0.0590582	0.280713	59.99	1.25807073364323	0.163068	M	O	241043	245063	194793	186837	210956	206459	335615	265349	128440	206993	259369	297797	332718	168197	186885	190959	281927	145997
P48637	GSS	Glutathione synthetase	1	1	0.4	0.818731	1	1	1	43.9	1.00495581875724	0.0508652	I	M	163695	162887	163418	187475	173228	149991	131910	175870	185760	193071	159459	132180	143967	189036	139448	140893	131505	216209
P63173	RPL38	60S ribosomal protein L38	1	1	2.8	0.246597	0.17753	0.787406	0.105645	62.49	1.2588598206505299	0.140941	I	M	242543	192668	232118	154949	170070	346546	313707	227442	192293	154429	265835	188998	161788	219037	189746	330683	260692	160434
P23946	CMA1	Chymase	1	1	6.4	0.0407622	0.0590582	0.17753	0.105645	72.9	1.81829261411216	0.386213	I	M	323621	177980	265793	390812	394284	143789	460667	228551	198569	236273	137010	162366	155684	229376	302086	132030	423942	241529
P59998	ARPC4	Actin-related protein 2/3 complex subunit 4	1	1	1.6	0.449329	0.787406	0.589639	0.17753	41.62	1.11462632749077	0.0969683	O	M	209756	194564	216866	171506	162397	276562	208019	230298	189719	140920	171317	240773	230090	168469	184539	220869	267958	242494
Q15404	RSU1	Ras suppressor protein 1	1	1	0.4	0.818731	0.787406	0.280713	0.589639	47.67	1.1425713912389801	0.0658422	O	M	117155	113465	129641	91485.1	116982	128794	127121	121392	87402.9	143609	91305.4	145783	99223	64856.4	164289	157897	165373	95791.7
P62750	RPL23A	60S ribosomal protein L23a	1	1	0.4	0.818731	1	0.787406	1	31.5	1.09299801533539	0.110169	I	O	211033	209002	193078	239255	216749	273702	220868	104593	277564	179880	225382	223482	138701	284951	234847	208399	224448	12744.3
Q8N8N7	PTGR2	Prostaglandin reductase 2	1	1	1.6	0.449329	0.589639	0.418492	1	51.59	1.07906036704924	0.0653716	I	O	119815	113507	111036	91195.1	110470	105425	95738.8	196246	67084.6	126852	74041.2	90529.4	209027	44272.8	109508	99392.9	109455	192552
A0A0B4J1V0	IGHV3-15	Immunoglobulin heavy variable 3-15	1	1	2.8	0.246597	0.418492	0.105645	0.418492	34.61	1.29107601050395	0.0554147	O	I	127207	147906	164234	195258	126474	200584	90831.3	22889.8	297442	83916.4	204306	113696	40170.3	280146	143614	251708	139915	5788.48
Q9HBU9	POPDC2	Popeye domain-containing protein 2	1	1	1.2	0.548812	0.280713	0.418492	1	47.05	1.1238418373333401	0.170396	M	I	131971	148315	143365	136899	144276	141990	121577	115115	171011	119065	130497	165671	155330	111919	148316	161742	146513	148334
P20339	RAB5A	Ras-related protein Rab-5A	1	1	5.2	0.0742736	0.418492	0.418492	0.0590582	57.82	1.2980875818158799	0.0799028	O	M	156096	138520	179811	118705	119745	122806	111239	307987	77285.2	110841	63029.5	164275	277169	78857.8	147302	97827.5	176910	398159
O95210	STBD1	Starch-binding domain-containing protein 1	1	1	4.8	0.090718	0.105645	0.589639	0.0590582	61.06	1.19658113321398	0.0652677	M	I	249483	298527	258969	226147	229888	214263	499847	77271	275101	296871	273102	583111	64448.4	235926	282506	208235	540914	27262.2
Q7Z2W4	ZC3HAV1	Zinc finger CCCH-type antiviral protein 1	1	1	1.2	0.548812	0.418492	0.787406	0.589639	30.41	1.5706355614278	0.151057	I	O	273941	235264	174414	176118	224730	197013	210904	560939	73135.2	117118	263522	218567	503977	128411	211561	266975	225295	39828.4
P17980	PSMC3	26S proteasome regulatory subunit 6A	1	1	2.8	0.246597	0.17753	0.105645	0.589639	54.47	1.2571466084521099	0.33712	I	M	206936	164608	173268	181365	179846	220057	201658	251755	127094	172005	129399	218840	175701	117145	182548	174902	194163	197585
P31943	HNRNPH1	Heterogeneous nuclear ribonucleoprotein H	1	1	0.4	0.818731	0.787406	0.787406	0.418492	48.91	1.12552523571454	0.0847976	O	I	221790	231316	249631	81585.3	200092	311131	188197	327946	150995	124752	261508	277315	342010	249481	159670	272259	305122	261620
Q9Y399	MRPS2	28S ribosomal protein S2, mitochondrial	1	1	5.2	0.0742736	0.0590582	0.105645	0.787406	56.6	1.51920046096641	0.188731	O	I	74436.6	104290	113084	95449.9	87680.5	101654	17506.7	69892.2	139740	92063.8	113388	62094.5	114165	113388	80254.7	121209	41454.7	209114
P61769	B2M	Beta-2-microglobulin	1	1	0.4	0.818731	0.418492	0.787406	1	30.71	1.2456333413393901	0.164353	I	O	107645	100629	86417.7	90014	140446	100069	74171.9	133523	72618.2	137987	78460.3	80427.7	133651	50383.4	135546	114845	124237	7076.46
Q9Y241	HIGD1A	HIG1 domain family member 1A, mitochondrial	1	1	0.4	0.818731	0.280713	0.589639	0.589639	62.08	1.30584743271788	0.0597311	O	M	1.5389e+06	1.36232e+06	1.77898e+06	2.03568e+06	2.44641e+06	629930	1.63179e+06	950659	2.14906e+06	1.88822e+06	416772	1.22365e+06	1.13391e+06	3.28661e+06	3.00266e+06	449901	1.12783e+06	1.02792e+06
P62195	PSMC5	26S proteasome regulatory subunit 8	1	1	1.2	0.548812	0.418492	0.589639	0.589639	40.43	1.04714445518528	0.0728402	I	M	211806	202270	211136	162965	199242	216403	228238	252181	164145	188807	187051	196267	275079	230765	192281	200604	193505	238526
O75347	TBCA	Tubulin-specific chaperone A	1	1	0	1	1	1	1	71.11	1.05210573009319	0.0813292	M	O	313609	325095	308994	46144.4	428636	215482	283192	594591	197639	358873	264725	273616	530621	178489	250925	405898	390345	319314
O95861	BPNT1	3'(2'),5'-bisphosphate nucleotidase 1	1	1	1.2	0.548812	0.589639	1	0.787406	32.61	1.2479334758660601	0.0591641	O	M	167338	164442	205213	41232.4	69966.1	41090.4	53965.4	630434	50232.7	77256.2	60571.8	70836.3	563315	29106.4	78666.5	33675.7	32349	852269
O60888	CUTA	Protein CutA	1	1	1.2	0.548812	0.589639	0.787406	0.17753	46.24	1.14914495114777	0.170156	O	M	652234	606629	697105	698399	621612	648194	689074	603891	590143	615898	686908	725924	414273	646889	823665	835708	640954	538309
Q9Y5Z4	HEBP2	Heme-binding protein 2	1	1	7.6	0.0223708	0.0590582	0.0590582	0.418492	74.58	1.3782175697294801	0.12596	I	M	619962	449829	492184	870766	825932	419652	704039	279421	632990	592651	407553	399968	215982	590639	788128	333667	483907	264578
Q04828	AKR1C1	Aldo-keto reductase family 1 member C1	1	1	0.4	0.818731	0.280713	0.589639	1	54.82	1.25972637054355	0.0786244	I	M	117735	93460.8	105103	43022.6	117260	167346	125236	135810	46275.2	92759.2	119957	63030	145283	40684.8	77492.5	97713.7	144561	165062
P04217	A1BG	Alpha-1B-glycoprotein	1	1	4.8	0.090718	0.0590582	0.17753	0.787406	47.77	1.32380095345744	0.399597	O	I	109866	137051	145441	89718.8	92947.6	94259.1	126379	146028	138947	113543	108009	156254	168500	114302	142550	181019	175115	114220
Q9NQC3	RTN4	Reticulon-4	1	1	1.6	0.449329	0.589639	0.418492	0.787406	58.3	1.1599691501424301	0.102285	I	O	816223	711269	703659	561559	681326	744751	780954	1.31252e+06	512265	469018	821241	380780	1.37304e+06	452677	473231	645077	343282	1.60403e+06
Q9BTU6	PI4K2A	Phosphatidylinositol 4-kinase type 2-alpha	1	1	0.4	0.818731	1	0.787406	0.787406	40.62	1.0817933579866901	0.0506637	O	I	352700	361315	381549	80625	87507.9	90571.3	45682.1	1.45912e+06	75631.2	66377.7	81476.4	64847	1.51824e+06	95144.8	37878.2	66807.1	69976.9	1.63794e+06
O95674	CDS2	Phosphatidate cytidylyltransferase 2	1	1	0.4	0.818731	1	0.787406	1	85.2	1.0109706332513	0.0530228	I	O	585154	579339	578804	573822	671743	409197	883954	387055	668896	797855	401660	686669	341614	710709	878850	392954	661647	249862
P38159	RBMX	RNA-binding motif protein, X chromosome	1	1	0.4	0.818731	0.589639	0.787406	0.787406	39.5	1.17959914218373	0.0500975	I	O	596688	570572	505840	279919	346856	1.0232e+06	197251	1.13622e+06	303109	362780	949693	185897	1.05138e+06	325151	469154	808842	252906	673145
Q86X76	NIT1	Deaminated glutathione amidase	1	1	0.4	0.818731	0.418492	0.589639	1	52.66	1.08532901216738	0.0505384	I	M	135813	125135	129453	60885.9	118269	93334.6	82737.1	323837	85040.8	93042.7	88132	87199	272261	73385.2	89934.5	77209	95088.4	311646
Q9BTV4	TMEM43	Transmembrane protein 43	2	2	2.8	0.246597	0.17753	0.17753	1	102.59	1.3821537933357899	0.332878	I	M	114458	82811.7	82833.5	88798.1	89403.7	87675.6	171136	135278	51082.1	86629.8	96184	99630.2	80532.3	79847.7	64687	102562	109074	57997
Q00059	TFAM	Transcription factor A, mitochondrial	1	1	2.8	0.246597	0.17753	0.105645	0.280713	43.16	1.31117527625797	0.150755	O	I	595584	665332	780915	369021	521625	465930	657297	964048	496809	505918	476047	767129	1.08076e+06	705173	788427	458822	732904	1.21925e+06
Q14678	KANK1	KN motif and ankyrin repeat domain-containing protein 1	1	1	3.6	0.165299	0.418492	0.17753	0.17753	31.17	1.367663340767	0.237174	I	O	399129	385469	291832	389940	415094	415616	529283	245710	374976	406189	345299	573589	227292	452950	399887	165524	342650	98151.3
Q9HAV0	GNB4	Guanine nucleotide-binding protein subunit beta-4	1	1	1.2	0.548812	0.589639	1	0.787406	73.91	1.0952500667755201	0.0608	O	I	970790	1.00709e+06	1.06326e+06	964809	842713	999678	1.14785e+06	898896	1.05052e+06	954609	738772	1.27455e+06	1.01698e+06	1.06352e+06	920002	861326	1.67893e+06	792512
P04439	HLA-A	HLA class I histocompatibility antigen, A alpha chain	1	1	2.8	0.246597	0.105645	0.589639	0.418492	95.21	1.1821140435213999	0.154991	I	M	1.36479e+06	1.15453e+06	1.22933e+06	1.7784e+06	1.57689e+06	1.21443e+06	1.04574e+06	1.20849e+06	1.45759e+06	1.34988e+06	987319	1.06855e+06	909330	1.48508e+06	980281	987838	1.48226e+06	1.21119e+06
Q5W041	ARMC3	Armadillo repeat-containing protein 3	1	1	0.4	0.818731	0.787406	0.589639	0.787406	30.6	1.0564010164407101	0.0533645	I	O	821266	817296	777419	707233	775378	1.30576e+06	881014	436943	513746	821104	1.38419e+06	866956	500485	676298	531665	1.3688e+06	761653	548676
Q8NCW5	NAXE	NAD(P)H-hydrate epimerase	1	1	7.6	0.0223708	0.0590582	0.0590582	0.589639	49.45	1.2364384282115	0.366337	M	I	1.24081e+06	1.53419e+06	1.47415e+06	1.31646e+06	1.04772e+06	1.08638e+06	1.1622e+06	1.59131e+06	1.63172e+06	1.46394e+06	1.3289e+06	1.23537e+06	2.01102e+06	1.61982e+06	1.22618e+06	1.45808e+06	1.33147e+06	1.73519e+06
Q6NVV1	RPL13AP3	Putative 60S ribosomal protein L13a protein RPL13AP3	1	1	1.2	0.548812	0.787406	1	0.589639	47.49	1.0392809199629101	0.0643961	M	I	696460	723817	710367	816866	631195	1.08478e+06	623080	326377	752171	852754	749260	717324	547577	728570	793150	726747	904229	399137
Q9GZM7	TINAGL1	Tubulointerstitial nephritis antigen-like	1	1	2.8	0.246597	0.17753	0.787406	0.280713	60.62	1.28277061780449	0.0561899	M	I	492094	631244	560110	358145	737277	562492	790824	11733.1	323620	862078	632637	1.30815e+06	29736.6	303240	548309	732318	1.19022e+06	26459.4
O75608	LYPLA1	Acyl-protein thioesterase 1	1	1	5.2	0.0742736	0.17753	0.0590582	1	33.72	1.2109445195156701	0.16548	M	I	777977	942087	937507	946246	776480	860894	707295	598971	962403	938671	1.08328e+06	1.16507e+06	561006	1.15046e+06	957519	1.0568e+06	919914	602846
P43034;Q9BS26	PAFAH1B1	Platelet-activating factor acetylhydrolase IB subunit alpha	1	1	1.6	0.449329	0.787406	0.418492	1	41.53	1.0534743725492099	0.0587608	O	I	155856	161700	164190	127390	142803	176298	146166	186622	135700	182258	168885	189797	131858	146708	144432	184329	125159	220321
Q8TE67	EPS8L3	Epidermal growth factor receptor kinase substrate 8-like protein 3	1	1	1.2	0.548812	0.787406	0.17753	0.787406	30.8	1.26616316087403	0.108981	I	O	674287	619712	532544	703019	696923	681686	379218	910589	600809	630732	286969	464221	1.11583e+06	368482	683229	426609	578913	605484
P01042	KNG1	Kininogen-1	1	1	2.8	0.246597	0.589639	0.589639	0.280713	77.91	1.12118840329105	0.0845043	O	M	837416	797274	893894	816820	626294	737731	984611	1.02162e+06	990381	653885	584545	924481	833075	1.12351e+06	731605	768672	1.16657e+06	679108
Q9BRF8	CPPED1	Serine/threonine-protein phosphatase CPPED1	1	1	1.2	0.548812	1	0.17753	0.589639	64.93	1.16744290520268	0.171597	I	O	589348	574895	504819	525844	648164	543470	741855	487405	767288	484872	679293	454341	488681	489352	448706	441425	578084	566528
Q9BQ69	MACROD1	ADP-ribose glycohydrolase MACROD1	1	1	0.4	0.818731	0.787406	0.418492	1	71.93	1.0616805079896801	0.0589474	I	O	2.03523e+06	1.99336e+06	1.91699e+06	2.50801e+06	1.6963e+06	1.77745e+06	2.58592e+06	1.60849e+06	2.92558e+06	1.93657e+06	1.42944e+06	2.50262e+06	1.17257e+06	2.16566e+06	2.01636e+06	1.28281e+06	2.59582e+06	1.52431e+06
P00390	GSR	Glutathione reductase, mitochondrial	1	1	1.6	0.449329	0.280713	1	0.589639	55.02	1.0390990660300901	0.0602079	M	O	378012	391266	376544	386439	322236	408064	286707	486615	433074	327972	415558	322598	457131	337445	341128	383927	303169	517050
Q15370	ELOB	Elongin-B	1	1	0.4	0.818731	0.787406	1	0.787406	37.48	1.1272306448862099	0.0738651	O	M	210633	194643	219407	172457	184196	215184	201528	279799	178490	173452	217481	209063	194727	186112	214102	168034	170420	358367
O95167	NDUFA3	NADH dehydrogenase [ubiquinone] 1 alpha subcomplex subunit 3	1	1	1.2	0.548812	1	0.280713	0.280713	38.95	1.75570552267562	0.31534	M	O	243696	244616	139326	313696	260675	307416	148409	188282	236604	396272	254513	48242.7	287449	15971.8	303242	189218	160029	28171
Q9BUR5	APOO	MICOS complex subunit MIC26	1	1	0.4	0.818731	0.589639	1	0.418492	39.37	1.1394857834827401	0.0997625	I	M	258940	227243	253654	232035	351625	244712	257807	208521	179792	369518	231385	130191	225328	187434	360222	332472	168505	219637
Q16595	FXN	Frataxin, mitochondrial	1	1	1.2	0.548812	0.787406	0.589639	0.589639	50.03	1.1062867757050701	0.103256	I	M	406442	367393	396626	400477	384235	339007	305527	602963	521439	268999	86317.3	381239	578971	330317	368550	286577	479784	517904
Q8N0U7	C1orf87	Uncharacterized protein C1orf87	1	1	0.4	0.818731	0.589639	0.787406	0.787406	30.01	1.03677744670965	0.0502878	M	O	454626	462638	446227	426763	340145	431643	692099	382480	458025	360423	419220	763552	311969	386193	358439	431773	654363	400366
O95561	C1orf105	Uncharacterized protein C1orf105	1	1	2.8	0.246597	0.589639	0.787406	0.589639	31.25	1.0618073216192601	0.0539124	M	O	173568	180559	170049	162270	125710	162230	135795	281833	133330	117793	114332	126893	410448	139504	126395	119749	131738	332859
P27105;Q8TAV4	STOM	Erythrocyte band 7 integral membrane protein	1	1	4.8	0.090718	0.0590582	0.787406	0.17753	42.38	1.2310147516282901	0.0951291	O	M	147144	125532	154531	146061	192375	104937	143573	148777	140386	148551	86661.1	109866	142193	183889	165488	59998.7	174357	188923
Q14432	PDE3A	cGMP-inhibited 3',5'-cyclic phosphodiesterase A	1	1	1.2	0.548812	1	0.105645	0.787406	46.44	1.3318936254956599	0.2514	O	I	156042	184704	207832	122717	205561	149428	174748	127758	175591	129614	330266	174396	113654	229124	229971	221120	170633	188312
O75431	MTX2	Metaxin-2	1	1	2.8	0.246597	0.280713	0.589639	0.280713	30.29	1.2243140127169301	0.157437	I	M	224947	183733	203301	302645	241463	254426	168784	157417	208117	253065	135204	166152	156127	261599	225031	161448	169937	198490
P41222	PTGDS	Prostaglandin-H2 D-isomerase	2	2	1.2	0.548812	0.589639	0.105645	0.787406	111.32	1.3013753608107801	0.163521	O	I	974417	1.12874e+06	1.26808e+06	1.24345e+06	1.09975e+06	752162	1.12727e+06	649450	1.27865e+06	1.78023e+06	1.10445e+06	1.01317e+06	467185	1.19327e+06	1.67107e+06	1.07226e+06	1.32181e+06	1.08199e+06
O43169	CYB5B	Cytochrome b5 type B	1	1	0	1	0.787406	0.589639	1	61.48	1.0671470487996	0.0528312	I	O	1.58789e+06	1.55221e+06	1.48797e+06	1.64204e+06	1.6776e+06	923790	2.37663e+06	1.31938e+06	1.68256e+06	1.73398e+06	1.21976e+06	2.35996e+06	764788	1.44051e+06	1.84859e+06	1.25953e+06	1.80553e+06	1.08572e+06
P17568	NDUFB7	NADH dehydrogenase [ubiquinone] 1 beta subcomplex subunit 7	5	5	1.6	0.449329	0.280713	0.589639	1	363.61	1.063492015872	0.050445	I	O	3.55952e+06	3.38378e+06	3.34701e+06	5.09367e+06	5.26217e+06	3.45527e+06	3.54718e+06	439321	5.07135e+06	4.86205e+06	3.50419e+06	3.06744e+06	413893	6.08885e+06	3.73977e+06	3.09398e+06	3.26495e+06	547524
Q9BV79	MECR	Enoyl-[acyl-carrier-protein] reductase, mitochondrial	1	1	1.2	0.548812	0.280713	0.418492	0.589639	39.46	1.4765598772100701	0.157142	M	I	125529	185351	156172	27337.2	102829	224307	71772.4	201400	241961	152493	217730	134919	179651	69087.9	18460.5	268411	118034	306868
Q6IBS0	TWF2	Twinfilin-2	1	1	1.6	0.449329	0.280713	0.787406	0.589639	77.02	1.1699794624128499	0.177658	M	I	530844	621077	552599	325087	449880	520118	581398	777738	583411	720334	643404	585726	572510	610147	401680	618647	642729	489790
Q9Y3D2	MSRB2	Methionine-R-sulfoxide reductase B2, mitochondrial	1	1	1.6	0.449329	0.418492	0.105645	0.787406	37.09	1.2828144988679899	0.183817	I	O	628190	561444	489697	695687	763467	565910	610762	505122	517793	469280	720630	567564	531951	503988	709906	518939	627218	88431
P62913	RPL11	60S ribosomal protein L11	1	1	0.4	0.818731	0.280713	0.589639	0.787406	71.64	1.1311050904042399	0.0552812	I	M	482971	426991	444223	574019	405401	483095	802454	149889	582574	347620	377370	649700	177691	427404	503268	470702	597914	221826
P20618	PSMB1	Proteasome subunit beta type-1	1	1	1.2	0.548812	0.589639	0.787406	1	56.23	1.0257087221666701	0.0537241	I	M	272441	265613	268009	333658	274842	245838	321116	186752	313951	333978	232175	289419	158541	283984	250414	197050	338094	270505
P46379	BAG6	Large proline-rich protein BAG6	1	1	0.4	0.818731	0.589639	0.280713	1	34.86	1.18512845658281	0.0993193	O	I	656374	746609	777887	624085	743231	550889	910963	452702	917637	775993	863395	853625	322396	1.06824e+06	724553	650044	813656	632945
Q16563	SYPL1	Synaptophysin-like protein 1	1	1	0.4	0.818731	1	0.787406	0.589639	49.59	1.0807956827171701	0.0610009	O	M	961043	938545	1.01438e+06	1.14738e+06	822286	771632	912263	1.15166e+06	1.1749e+06	831027	623209	730633	1.33296e+06	1.07055e+06	975527	551860	1.10872e+06	1.36523e+06
P25940	COL5A3	Collagen alpha-3(V) chain	1	1	8.4	0.0149956	0.0590582	0.0590582	0.280713	54.57	2.4420973422226999	0.550588	I	O	609845	413942	249722	374413	350975	1.09541e+06	599313	629111	341368	250702	625874	262226	589540	43390.4	234138	579183	332070	59828.1
O75439	PMPCB	Mitochondrial-processing peptidase subunit beta	1	1	0.4	0.818731	0.787406	0.589639	0.418492	39.09	1.0787630864762601	0.0922072	O	I	287399	287760	310036	269085	265818	333820	244199	324074	312471	281390	362876	233767	248297	376623	281293	305214	241876	345173
Q9NSC7	ST6GALNAC1	Alpha-N-acetylgalactosaminide alpha-2,6-sialyltransferase 1	1	1	3.6	0.165299	0.0590582	0.280713	0.787406	30.67	1.08456456700356	0.0606378	M	I	195177	211682	206793	272357	168055	101843	199165	234463	289860	182760	114991	199548	271249	254714	159986	135733	222431	261101
P02774	GC	Vitamin D-binding protein	1	1	0.4	0.818731	1	1	0.787406	36.32	1.09383322738888	0.0518131	M	O	151675	153641	140461	189995	55151.5	57725.5	155292	300211	213651	82407.5	51617.2	154897	265632	245812	99277.8	44021.3	135160	178035
P78386	KRT85	Keratin, type II cuticular Hb5	2	2	3.6	0.165299	0.17753	0.418492	0.589639	76.68	16.488995891819901	0.295884	I	O	246744	16937.8	14964.2	13033.6	1.17195e+06	28147.3	4238.4	16349.1	19577.7	31638	21468.8	3863.34	8140.99	38575.4	27298	8726.26	63.0128	158.091
O76024	WFS1	Wolframin	2	2	1.6	0.449329	0.17753	1	0.280713	84.05	1.7702597401468101	0.0833865	M	O	75797.7	116957	66067.5	122042	155763	35722.3	492.748	64968.1	145383	212033	176694	2761.21	47912.2	1688.39	200338	62974.1	5983.87	59352.8
P84157	MXRA7	Matrix-remodeling-associated protein 7	2	2	4.10526	0.128397	0.280713	0.100348	0.280713	84.02	2.24632032396614	0.0527752	O	I	82597.9	153129	185541	14555.6	156427	87642.7	154364	0	0	369094	58330.3	277461	60761.4	90765.1	423622	122280	291040	0
Q9BTZ2	DHRS4	Dehydrogenase/reductase SDR family member 4	2	2	1.2	0.548812	1	0.589639	1	159.26	1.00382829934479	0.0511963	I	O	1.1145e+06	1.1142e+06	1.11025e+06	1.16113e+06	1.14333e+06	1.44844e+06	991031	828571	1.06118e+06	1.01682e+06	1.58495e+06	1.24053e+06	667528	1.59345e+06	1.11817e+06	1.16725e+06	968774	703604
P12694	BCKDHA	2-oxoisovalerate dehydrogenase subunit alpha, mitochondrial	2	2	2.8	0.246597	0.418492	0.589639	0.418492	117.85	1.1685235958621301	0.106322	M	O	963205	1.09047e+06	933200	1.10811e+06	950293	994636	1.02619e+06	736799	1.51489e+06	1.19755e+06	988635	1.10228e+06	648974	757290	926407	896254	1.46388e+06	622167
Q8IWW8	ADHFE1	Hydroxyacid-oxoacid transhydrogenase, mitochondrial	2	2	0.4	0.818731	0.589639	1	0.280713	109.39	1.1087513315992701	0.0687035	O	M	581931	542073	601024	520743	393876	608286	844588	542161	557970	347736	410903	909243	484512	516458	416216	578795	1.02787e+06	465782
Q96CN7	ISOC1	Isochorismatase domain-containing protein 1	2	2	1.6	0.449329	0.418492	0.418492	0.105645	113.94	1.21045078138866	0.071094	O	M	1.93999e+06	1.82487e+06	2.20892e+06	1.45466e+06	1.5263e+06	1.44062e+06	1.63604e+06	3.64236e+06	1.27824e+06	1.52908e+06	1.03734e+06	1.53915e+06	3.74055e+06	1.44731e+06	1.75034e+06	1.49924e+06	1.52276e+06	4.82493e+06
P06727	APOA4	Apolipoprotein A-IV	2	2	0.4	0.818731	1	0.787406	0.787406	94.71	1.0553806253343101	0.0693208	I	O	320386	316116	303574	231934	273005	345716	244261	507012	219740	287744	430375	207548	435171	371978	266975	485528	311592	81794.7
O43488	AKR7A2	Aflatoxin B1 aldehyde reductase member 2	2	2	0.4	0.818731	0.418492	1	0.280713	121.12	1.10686689443632	0.0833519	O	M	2.0946e+06	1.97008e+06	2.18062e+06	1.26076e+06	1.90157e+06	2.82374e+06	2.23945e+06	2.24746e+06	1.3394e+06	1.47616e+06	2.62965e+06	2.43701e+06	1.96817e+06	2.1769e+06	1.58125e+06	2.54573e+06	2.38073e+06	2.21846e+06
Q16853	AOC3	Membrane primary amine oxidase	2	1	2.8	0.246597	0.105645	1	0.105645	90.59	1.2907484276704999	0.510815	O	M	375663	298345	385089	320203	386398	365035	417490	389191	331664	282597	281084	278337	318044	391828	462815	263917	321498	485385
P36578	RPL4	60S ribosomal protein L4	2	2	1.6	0.449329	0.589639	0.589639	0.280713	135.11	1.0778668297273399	0.0609791	O	M	1.02406e+06	966066	1.04129e+06	979481	1.05418e+06	1.17622e+06	1.39944e+06	510979	1.13562e+06	879550	1.02069e+06	1.43573e+06	358739	1.02747e+06	1.08336e+06	1.08637e+06	1.51576e+06	493493
Q9NSD9	FARSB	Phenylalanine--tRNA ligase beta subunit	2	1	0.4	0.818731	0.589639	0.787406	0.589639	72.31	1.12744100082469	0.0722612	M	I	76634.8	86401.3	80988	66626.2	98090.1	89108.3	58488	70861.5	59309.7	130736	92314.7	89831.3	59815	64315.9	97235.2	82720.4	70990.1	89678.5
P23381	WARS1	Tryptophan--tRNA ligase, cytoplasmic	2	2	2.8	0.246597	0.17753	1	0.280713	110.77	1.13919703299234	0.227374	O	M	1.00244e+06	893237	1.01757e+06	1.19753e+06	841878	1.11895e+06	984688	869131	1.19284e+06	849646	666394	909945	847358	1.06709e+06	900955	1.02462e+06	1.03552e+06	1.05968e+06
P04004	VTN	Vitronectin	3	3	5.2	0.0742736	0.105645	0.589639	0.0590582	183.87	1.1109432755667299	0.0919977	O	M	5.73358e+06	5.28506e+06	5.8714e+06	5.86444e+06	5.24068e+06	5.95101e+06	7.45672e+06	4.15506e+06	5.32933e+06	5.41037e+06	5.30163e+06	6.60265e+06	3.78132e+06	6.19703e+06	5.72081e+06	6.57845e+06	6.83961e+06	4.0211e+06
Q86Y39	NDUFA11	NADH dehydrogenase [ubiquinone] 1 alpha subcomplex subunit 11	2	2	4.8	0.090718	0.0590582	0.787406	0.17753	72.48	1.1706209932659899	0.235121	I	M	1.67741e+06	1.43292e+06	1.5581e+06	2.08806e+06	1.46498e+06	1.71504e+06	1.55912e+06	1.55984e+06	1.68887e+06	1.24515e+06	1.25479e+06	1.44863e+06	1.52716e+06	1.85654e+06	1.55747e+06	1.14504e+06	1.61639e+06	1.61503e+06
Q04837	SSBP1	Single-stranded DNA-binding protein, mitochondrial	2	2	5.2	0.0742736	0.418492	0.0590582	0.105645	200.08	1.2674299325074101	0.0892395	O	I	1.07209e+06	1.16109e+06	1.3588e+06	1.48777e+06	1.23223e+06	864307	1.34374e+06	432408	1.58198e+06	1.60004e+06	768298	1.5048e+06	350330	1.71804e+06	2.05654e+06	873954	1.42328e+06	722200
P30043	BLVRB	Flavin reductase (NADPH)	2	2	1.2	0.548812	0.280713	1	0.105645	274.5	1.0628363797598801	0.080926	I	M	2.18011e+06	2.05122e+06	2.16378e+06	2.49064e+06	1.86235e+06	2.52996e+06	1.82971e+06	2.18788e+06	2.1658e+06	1.97055e+06	2.25003e+06	1.50147e+06	2.36822e+06	2.2706e+06	2.13926e+06	2.20956e+06	1.71876e+06	2.48071e+06
P61457	PCBD1	Pterin-4-alpha-carbinolamine dehydratase	2	2	0	1	0.280713	0.787406	0.787406	65.17	1.17868774452047	0.0524134	M	I	303928	358237	351148	428643	357851	284808	343830	104510	544534	295889	435630	440100	75030.1	539637	312469	499154	317774	86705.4
P29692	EEF1D	Elongation factor 1-delta	2	2	4.8	0.090718	1	0.105645	0.0590582	172.18	1.3676190174117799	0.486015	O	I	1.2977e+06	1.43889e+06	1.77476e+06	1.12608e+06	1.75848e+06	843560	1.47167e+06	1.28873e+06	951646	1.526e+06	1.64322e+06	1.64215e+06	1.43143e+06	1.86748e+06	1.69313e+06	1.70557e+06	2.0847e+06	1.52295e+06
Q16585	SGCB	Beta-sarcoglycan	2	2	1.2	0.548812	0.787406	0.589639	0.787406	159.58	1.0229974738110701	0.0506212	O	I	1.2918e+06	1.29453e+06	1.3215e+06	1.77415e+06	1.4005e+06	1.15558e+06	1.50784e+06	620904	1.87611e+06	1.47838e+06	939601	1.62446e+06	554100	1.82886e+06	1.48601e+06	1.16771e+06	1.60048e+06	524455
Q5T440	IBA57	Putative transferase CAF17, mitochondrial	2	2	1.2	0.548812	0.418492	1	0.589639	148.09	1.13653575176264	0.0697131	I	M	943853	830464	927280	1.20035e+06	521100	1.0419e+06	937265	1.01864e+06	990249	875783	922112	886684	477493	1.60017e+06	855695	575846	941634	663058
P62942	FKBP1A	Peptidyl-prolyl cis-trans isomerase FKBP1A	2	2	5.2	0.0742736	0.105645	0.0590582	0.787406	151.23	1.2316904314038899	0.081908	O	I	1.26901e+06	1.41504e+06	1.56303e+06	1.22962e+06	1.98411e+06	1.26089e+06	1.22592e+06	644525	1.63996e+06	1.95492e+06	1.3154e+06	1.38401e+06	780914	1.23573e+06	2.06371e+06	2.10891e+06	1.75465e+06	652154
Q32P51	HNRNPA1L2	Heterogeneous nuclear ribonucleoprotein A1-like 2	2	1	1.6	0.449329	0.787406	0.418492	0.17753	150.57	1.2611375099098201	0.1885	O	M	677848	625483	788821	1.01657e+06	572534	619073	633104	547963	889886	623036	584480	335922	694093	701843	947962	672970	595301	1.02603e+06
Q96GK7	FAHD2A	Fumarylacetoacetate hydrolase domain-containing protein 2A	2	2	1.2	0.548812	0.280713	0.418492	0.280713	122.9	1.1107459320525901	0.165846	I	M	990810	892022	927831	1.13959e+06	928810	1.06001e+06	874195	951451	1.04355e+06	978721	780920	700978	955946	947605	1.08066e+06	842765	797057	971065
O95834	EML2	Echinoderm microtubule-associated protein-like 2	2	2	1.2	0.548812	0.418492	0.418492	0.589639	117.72	1.07825781952373	0.0909221	I	O	1.26567e+06	1.24035e+06	1.17381e+06	1.13047e+06	1.12974e+06	1.17676e+06	1.4405e+06	1.4509e+06	1.06796e+06	1.09712e+06	1.0753e+06	1.43167e+06	1.52972e+06	903094	1.05382e+06	1.20807e+06	1.0753e+06	1.62878e+06
P02671	FGA	Fibrinogen alpha chain	2	2	3.6	0.165299	0.418492	0.589639	0.418492	137.21	1.1917564035109101	0.0639633	O	M	487330	451959	538625	390842	597817	517420	544341	386231	351424	535277	478279	630314	264499	461193	666472	740866	776632	47960.5
Q5BKX8	CAVIN4	Caveolae-associated protein 4	2	2	5.2	0.0742736	0.280713	0.0590582	0.280713	85.54	1.2817912606740001	0.141859	O	I	332166	380063	425768	360996	177042	216530	542427	363835	448538	255151	202438	647008	347181	480326	343059	313514	598458	393480
P05386	RPLP1	60S acidic ribosomal protein P1	2	1	0.4	0.818731	1	0.787406	0.418492	97.02	1.04411839200513	0.0514185	I	M	1.02509e+06	981779	1.01552e+06	1.50388e+06	1.14282e+06	949258	1.09525e+06	434260	962605	1.50752e+06	830660	1.17259e+06	435519	1.03014e+06	999059	888330	1.71475e+06	445297
Q4VC31	CCDC58	Coiled-coil domain-containing protein 58	2	2	4.8	0.090718	0.0590582	0.17753	1	74.88	1.17042370784158	0.233105	O	I	471399	549071	551737	535672	482068	457868	429774	451614	554645	708293	554590	435814	492015	473087	715944	533254	437638	598760
P83731	RPL24	60S ribosomal protein L24	3	3	1.2	0.548812	1	0.418492	0.787406	149.18	1.02093850717688	0.0568344	O	I	1.30559e+06	1.31293e+06	1.33293e+06	1.27203e+06	1.0616e+06	1.50629e+06	1.54899e+06	1.13906e+06	1.35025e+06	1.11472e+06	1.96662e+06	1.30407e+06	828987	1.30062e+06	1.06953e+06	1.57115e+06	1.3432e+06	1.38017e+06
Q15119	PDK2	[Pyruvate dehydrogenase (acetyl-transferring)] kinase isozyme 2, mitochondrial	2	2	0	1	0.787406	0.787406	0.589639	131.29	1.1349509108262399	0.0520917	O	I	627186	629221	711825	469416	482856	568957	839321	775380	502557	532546	698855	644383	767762	314986	413113	916685	754384	1.15996e+06
Q14118	DAG1	Dystroglycan	2	2	1.2	0.548812	0.280713	0.418492	0.589639	117.83	1.2016165873215301	0.259559	M	I	746539	897054	845664	656829	505666	653055	1.06522e+06	851930	1.08059e+06	742065	865013	1.00341e+06	794194	820186	775099	798837	850028	984171
P49368	CCT3	T-complex protein 1 subunit gamma	2	2	1.2	0.548812	0.787406	0.418492	0.105645	157.98	1.14993711020805	0.100425	O	M	537723	519871	597819	415657	781783	443866	390552	656757	427389	658779	490084	438119	584987	519563	714048	707886	392310	655289
Q8TF09	DYNLRB2	Dynein light chain roadblock-type 2	2	1	1.2	0.548812	0.17753	0.418492	1	104.24	1.22868965857754	0.0859924	M	I	356168	437620	421794	169528	342078	353550	425208	490477	186470	469893	605475	357518	568745	223694	421373	655556	370009	438337
P05155	SERPING1	Plasma protease C1 inhibitor	2	1	2.8	0.246597	1	0.589639	0.0590582	78	1.19411921003002	0.129849	O	M	503490	480327	573568	670755	473395	312826	351202	709270	449767	700325	318824	419332	513387	566330	804201	499745	476724	520839
P00734	F2	Prothrombin	2	2	1.2	0.548812	1	0.418492	0.787406	93.02	1.11608059968764	0.0593305	I	O	615298	595544	551302	586333	370201	379854	995658	744442	459734	541182	335307	732398	909102	482989	563608	326427	912338	471149
P30046	DDT	D-dopachrome decarboxylase	2	2	5.2	0.0742736	0.418492	0.280713	0.0590582	119.3	1.1813103652336601	0.0989302	O	M	2.90838e+06	2.76227e+06	3.2631e+06	1.8212e+06	3.6161e+06	2.03939e+06	2.62224e+06	4.44296e+06	1.73116e+06	3.62774e+06	2.43033e+06	2.22157e+06	3.80055e+06	2.04324e+06	4.05725e+06	3.16911e+06	2.85944e+06	4.18645e+06
O95202	LETM1	Mitochondrial proton/calcium exchanger protein	2	2	1.2	0.548812	0.418492	0.589639	1	113.96	1.08662188555446	0.0698445	M	I	822909	894191	887377	696338	884084	766829	720243	1.04705e+06	1.04686e+06	983626	618208	720289	1.10197e+06	1.04743e+06	836122	621175	833346	1.09881e+06
P07910	HNRNPC	Heterogeneous nuclear ribonucleoproteins C1/C2	2	2	8.4	0.0149956	0.0590582	0.105645	0.0590582	174.55	1.3785924990560301	0.367075	O	M	652152	572233	788876	408170	774418	631366	770369	676436	397472	644016	571309	721307	527062	571725	815335	973616	936870	646835
P51991	HNRNPA3	Heterogeneous nuclear ribonucleoprotein A3	2	1	3.5	0.173774	0.100348	0.855132	0.36131	110.9	2.6269109616478401	0.0794321	O	M	52698.3	30630.7	80464.1	72745	79932.2	0	93974.5	16839.9	23182.8	62083.9	0	67886.8	0	0	101545	0	286972	13803.1
P00167	CYB5A	Cytochrome b5	2	1	7.6	0.0223708	0.418492	0.0590582	0.0590582	112.9	1.16648422250649	0.0964074	O	M	582216	558989	652052	643579	760748	479579	695039	332136	618731	767622	404956	727786	275849	685552	794693	565144	808938	405931
P13716	ALAD	Delta-aminolevulinic acid dehydratase	2	2	2.8	0.246597	0.418492	0.105645	1	108.73	1.13741420210003	0.127438	O	I	1.62991e+06	1.79987e+06	1.85388e+06	1.39044e+06	1.37136e+06	1.37081e+06	1.70874e+06	2.30818e+06	2.00943e+06	1.53382e+06	1.7373e+06	1.80004e+06	1.91876e+06	2.05026e+06	1.30664e+06	1.57058e+06	1.84397e+06	2.49793e+06
P14550;Q96JD6	AKR1A1	Aldo-keto reductase family 1 member A1	2	1	0.4	0.818731	1	0.787406	0.589639	102.58	1.0687424820967399	0.0677997	O	M	188789	187457	200343	140342	191883	271175	224896	115648	166699	219735	235151	212779	102920	174762	181365	280198	185253	180137
Q9HAT2	SIAE	Sialate O-acetylesterase	2	2	3.6	0.165299	0.105645	0.105645	0.418492	140.1	1.20352399375888	0.112269	O	I	1.17563e+06	1.31142e+06	1.41489e+06	1.31825e+06	1.30796e+06	1.45832e+06	951808	841793	1.50347e+06	1.49119e+06	1.56453e+06	1.2142e+06	783701	1.63573e+06	1.53846e+06	1.8095e+06	840571	1.2502e+06
P63241	EIF5A	Eukaryotic translation initiation factor 5A-1	2	2	1.2	0.548812	1	0.589639	0.17753	141.34	1.1121754322442801	0.0570965	O	M	1.07571e+06	1.03328e+06	1.14919e+06	486223	1.05667e+06	1.00622e+06	1.06834e+06	1.76111e+06	496769	1.09939e+06	717786	1.02461e+06	1.82783e+06	533586	1.03051e+06	954048	1.11955e+06	2.10823e+06
P26440	IVD	Isovaleryl-CoA dehydrogenase, mitochondrial	2	2	1.2	0.548812	1	0.418492	0.280713	114.33	1.0893903454714	0.0728813	M	O	2.44898e+06	2.48917e+06	2.28492e+06	1.89123e+06	2.26504e+06	2.64509e+06	2.58713e+06	2.8564e+06	2.22546e+06	1.80105e+06	3.6975e+06	2.09799e+06	2.62384e+06	2.14218e+06	1.98729e+06	3.10448e+06	1.99393e+06	2.19671e+06
P62917	RPL8	60S ribosomal protein L8	2	2	4.8	0.090718	0.0590582	0.17753	0.280713	97.98	1.47680635212436	0.217466	I	O	638256	544189	432187	667240	599335	886145	649240	389321	537971	532904	759938	521032	369099	275746	683293	581666	612383	7846.61
P30405	PPIF	Peptidyl-prolyl cis-trans isomerase F, mitochondrial	2	2	0.4	0.818731	0.418492	0.787406	0.787406	89.36	1.0390608078049599	0.0592158	M	I	3.64417e+06	3.78651e+06	3.66348e+06	4.58436e+06	3.59059e+06	3.04254e+06	3.24628e+06	3.75707e+06	4.65819e+06	3.87175e+06	2.88051e+06	3.77648e+06	3.74563e+06	3.81948e+06	4.0197e+06	2.95654e+06	3.36519e+06	4.15651e+06
Q96MF6	COQ10A	Coenzyme Q-binding protein COQ10 homolog A, mitochondrial	2	2	3.6	0.165299	0.280713	0.787406	0.0590582	80.9	1.1222913547826301	0.0700339	M	I	1.86504e+06	2.09312e+06	1.92229e+06	1.85184e+06	1.62587e+06	1.49444e+06	1.54098e+06	2.81206e+06	1.82562e+06	1.80568e+06	1.4666e+06	1.96008e+06	3.4076e+06	1.80981e+06	1.39475e+06	1.38213e+06	1.84928e+06	3.17549e+06
P52943	CRIP2	Cysteine-rich protein 2	2	2	2.8	0.246597	0.589639	0.280713	0.280713	141.51	1.19174022797333	0.0709233	O	M	2.54991e+06	2.44592e+06	2.9149e+06	1.30335e+06	4.6138e+06	1.12016e+06	1.83903e+06	3.87319e+06	1.62847e+06	4.0858e+06	1.0848e+06	1.84888e+06	3.58166e+06	1.36822e+06	4.22895e+06	2.38446e+06	1.85168e+06	4.7412e+06
P07203	GPX1	Glutathione peroxidase 1	2	2	1.6	0.449329	1	0.280713	0.105645	93.98	1.98593502737398	0.432283	M	O	1.42792e+06	1.46155e+06	735951	2.1902e+06	1.44048e+06	1.26515e+06	531769	1.71197e+06	1.39835e+06	2.19391e+06	983354	648350	2.0838e+06	396215	1.50876e+06	985935	618223	170627
P02679	FGG	Fibrinogen gamma chain	3	3	0.4	0.818731	0.418492	1	1	180.37	1.0872073409376899	0.0557006	I	O	1.88028e+06	1.74521e+06	1.72946e+06	1.42013e+06	1.40877e+06	1.02886e+06	1.87814e+06	3.66551e+06	1.14881e+06	1.32163e+06	856187	2.30725e+06	3.0922e+06	1.66297e+06	1.10776e+06	1.35577e+06	2.10183e+06	2.41897e+06
P25789	PSMA4	Proteasome subunit alpha type-4	2	2	0.4	0.818731	1	1	1	117.23	1.0336283733210201	0.0538537	M	O	1.50161e+06	1.52046e+06	1.47099e+06	1.2712e+06	1.20609e+06	1.59376e+06	1.3416e+06	2.09541e+06	1.7144e+06	1.23513e+06	1.83549e+06	1.22906e+06	1.58819e+06	1.6123e+06	1.47714e+06	1.44501e+06	1.08618e+06	1.73432e+06
P00441	SOD1	Superoxide dismutase [Cu-Zn]	2	2	0.4	0.818731	1	0.787406	0.589639	152.19	1.0726328651032	0.0539571	M	O	2.57247e+06	2.71258e+06	2.5289e+06	4.37687e+06	2.82496e+06	2.01991e+06	1.56733e+06	2.0733e+06	3.93158e+06	2.88008e+06	1.47262e+06	1.94518e+06	3.33343e+06	2.73133e+06	3.75908e+06	1.97967e+06	1.90063e+06	2.27377e+06
P13489	RNH1	Ribonuclease inhibitor	2	2	0.4	0.818731	1	0.787406	1	154.41	1.0106039018881801	0.0502287	M	O	2.60899e+06	2.63398e+06	2.60634e+06	2.49883e+06	3.22174e+06	1.92573e+06	2.86568e+06	2.53298e+06	2.80522e+06	2.766e+06	1.72315e+06	2.74536e+06	3.13018e+06	2.28049e+06	2.81026e+06	1.97392e+06	2.54844e+06	3.41861e+06
P00395	MT-CO1	Cytochrome c oxidase subunit 1	2	2	0.4	0.818731	0.589639	0.787406	0.280713	87.99	1.0785031835668599	0.0575327	M	I	2.1694e+06	2.33971e+06	2.22528e+06	2.95796e+06	2.47681e+06	1.68838e+06	928979	2.79489e+06	2.61825e+06	2.40097e+06	1.8371e+06	1.26454e+06	3.57768e+06	2.36469e+06	2.28183e+06	1.91792e+06	978341	3.58361e+06
Q5JWF2	GNAS	Guanine nucleotide-binding protein G(s) subunit alpha isoforms XLas	2	1	5.2	0.0742736	1	0.0590582	0.418492	146.11	1.1295926063400901	0.187848	O	I	502351	505378	567452	526508	459763	515761	531219	478505	442924	353236	523383	589511	617836	548109	514341	603396	682235	489179
O75251	NDUFS7	NADH dehydrogenase [ubiquinone] iron-sulfur protein 7, mitochondrial	3	3	3.6	0.165299	0.0590582	0.787406	0.589639	204.35	1.0622593197293499	0.0743542	M	I	2.29892e+06	2.44205e+06	2.34982e+06	2.86803e+06	2.21204e+06	2.09499e+06	2.30524e+06	2.01431e+06	2.89927e+06	2.21975e+06	2.20228e+06	2.84884e+06	2.04012e+06	2.94709e+06	2.12052e+06	2.11318e+06	2.27016e+06	2.29815e+06
P61224	RAP1B	Ras-related protein Rap-1b	2	2	1.6	0.449329	0.418492	1	0.17753	141.32	1.1056527546900099	0.098333	I	M	1.4782e+06	1.33695e+06	1.46894e+06	1.47869e+06	1.87577e+06	936252	1.52735e+06	1.57293e+06	1.07252e+06	1.29385e+06	1.04399e+06	1.90489e+06	1.36947e+06	1.29931e+06	1.3825e+06	1.29132e+06	1.79221e+06	1.57935e+06
O43852	CALU	Calumenin	2	2	0.4	0.818731	0.787406	0.787406	0.17753	84.22	1.12751417802437	0.0788815	M	O	624341	664046	588947	626687	670050	544660	766681	513624	728893	966301	525694	669417	429924	678279	770539	427043	554597	514276
Q9UPQ0	LIMCH1	LIM and calponin homology domains-containing protein 1	2	1	7.6	0.0223708	0.787406	0.0590582	0.0590582	124.38	1.37819521926949	0.45219	I	O	158848	154652	115258	142082	138113	176892	161201	175953	123174	100198	154209	164302	231379	101669	82496.4	145146	143556	103424
P62714	PPP2CB	Serine/threonine-protein phosphatase 2A catalytic subunit beta isoform	2	2	1.2	0.548812	0.280713	1	0.280713	155.15	1.0934796956032	0.0858057	O	M	1.76538e+06	1.65835e+06	1.81337e+06	1.82896e+06	1.55217e+06	1.52364e+06	2.19053e+06	1.73157e+06	1.89952e+06	1.72057e+06	1.31864e+06	1.93269e+06	1.42032e+06	2.26497e+06	1.53499e+06	1.44519e+06	2.22791e+06	1.59379e+06
Q07020	RPL18	60S ribosomal protein L18	2	2	0.4	0.818731	0.589639	0.589639	0.418492	160.04	1.10361027637167	0.0661435	O	M	1.03514e+06	983276	1.08515e+06	1.21828e+06	832921	1.44161e+06	1.1165e+06	566368	1.10246e+06	1.17965e+06	1.004e+06	1.03407e+06	596189	961542	961808	1.31605e+06	1.44076e+06	745604
P62249	RPS16	40S ribosomal protein S16	2	2	7.6	0.0223708	0.0590582	0.787406	0.0590582	98.22	1.11307864496488	0.0868161	I	M	684301	614782	681447	609269	522199	795691	632778	861566	497509	475503	698097	572326	830474	532523	482147	716846	662289	1.01343e+06
P31321	PRKAR1B	cAMP-dependent protein kinase type I-beta regulatory subunit	2	1	1.6	0.449329	0.418492	0.418492	1	80.53	1.1193611235019001	0.0676512	O	I	21759.8	23136.9	24357.1	21150	16651.5	46352.9	20919.6	3725.09	21921.1	34158.9	28914.3	22377.7	8312.27	26684.2	26804.1	42162.6	20066.1	6068.41
P62328	TMSB4X	Thymosin beta-4	2	2	4.8	0.090718	0.787406	0.418492	0.0590582	82.85	1.2305166185023799	0.24449	O	M	2.01489e+06	1.79784e+06	2.21227e+06	1.40575e+06	2.54306e+06	2.79169e+06	1.52847e+06	1.80546e+06	1.55715e+06	1.97587e+06	1.85446e+06	1.67588e+06	1.92585e+06	1.97583e+06	2.59509e+06	2.2024e+06	2.28914e+06	1.99891e+06
P02765	AHSG	Alpha-2-HS-glycoprotein	2	2	0	1	0.589639	1	0.787406	94.16	1.04853883186134	0.0502108	O	M	522082	499276	523511	263790	347212	421506	785374	792528	325331	372372	342022	760802	695856	223531	353652	527814	905927	606629
Q9P0L0	VAPA	Vesicle-associated membrane protein-associated protein A	2	2	2.8	0.246597	0.0590582	1	1	105.63	1.0688554825866601	0.0668483	M	O	2.58528e+06	2.76291e+06	2.58493e+06	2.73017e+06	3.40374e+06	2.72294e+06	1.82261e+06	2.24696e+06	2.99678e+06	3.73237e+06	2.76721e+06	1.90915e+06	2.40906e+06	1.54212e+06	3.8787e+06	2.97075e+06	2.67653e+06	1.85653e+06
Q15365	PCBP1	Poly(rC)-binding protein 1	3	3	7.6	0.0223708	0.418492	0.0590582	0.0590582	182.55	1.45143205703797	0.274375	O	I	891712	1.01112e+06	1.29426e+06	538919	1.14149e+06	765584	886848	1.12571e+06	463197	1.37271e+06	1.17944e+06	1.17026e+06	869971	798809	1.42234e+06	1.53826e+06	1.56324e+06	1.14865e+06
Q9Y3D6	FIS1	Mitochondrial fission 1 protein	2	2	1.6	0.449329	1	0.17753	0.787406	110.54	1.0287594077753901	0.0522298	M	O	2.13165e+06	2.1323e+06	2.07269e+06	2.51339e+06	2.12267e+06	1.41026e+06	2.41515e+06	2.1968e+06	1.94528e+06	2.04612e+06	1.35917e+06	2.59642e+06	2.7145e+06	2.36764e+06	2.09386e+06	1.31999e+06	2.31619e+06	2.26577e+06
P04632	CAPNS1	Calpain small subunit 1	2	2	2.8	0.246597	0.0590582	0.589639	0.787406	179.29	1.0699011545454	0.0703275	I	M	1.39391e+06	1.30284e+06	1.30777e+06	1.50573e+06	1.63215e+06	954254	1.56184e+06	1.31558e+06	1.50274e+06	1.51769e+06	761858	1.52957e+06	1.20236e+06	1.8227e+06	1.28118e+06	490519	1.41513e+06	1.5293e+06
P46781	RPS9	40S ribosomal protein S9	2	2	2.8	0.246597	0.280713	0.280713	0.787406	92.46	1.15750959500647	0.152821	I	O	639576	568708	552545	781357	584343	549056	511017	772109	525956	551093	471198	578003	717288	465064	463725	485519	501963	846455
P10909	CLU	Clusterin	2	2	7.6	0.0223708	0.0590582	0.787406	0.0590582	116.2	1.27176377839142	0.256139	O	M	1.94108e+06	1.60769e+06	2.04461e+06	1.59183e+06	2.06048e+06	1.59658e+06	2.63955e+06	1.81698e+06	1.27919e+06	2.03595e+06	1.23566e+06	1.68541e+06	1.80226e+06	1.35742e+06	2.73454e+06	1.98856e+06	2.17557e+06	1.96694e+06
P11766	ADH5	Alcohol dehydrogenase class-3	2	2	1.2	0.548812	0.280713	0.787406	0.280713	98.44	1.11112963157094	0.120706	M	O	804494	876802	789109	858111	719410	644501	714774	1.08567e+06	935422	767468	827685	888711	964725	949764	650687	526625	744042	1.07442e+06
Q15084	PDIA6	Protein disulfide-isomerase A6	2	2	1.2	0.548812	0.418492	0.280713	0.589639	205.86	1.1927222618642499	0.0898114	O	I	2.0325e+06	2.1856e+06	2.42421e+06	1.52659e+06	1.76782e+06	2.38871e+06	2.04464e+06	2.43473e+06	1.61294e+06	2.02736e+06	1.86068e+06	2.84146e+06	2.58553e+06	1.32989e+06	2.42493e+06	2.3178e+06	2.3101e+06	3.73831e+06
P62851	RPS25	40S ribosomal protein S25	2	2	1.2	0.548812	0.787406	0.280713	0.418492	115.38	1.0585413865664901	0.075214	O	I	964341	969227	1.02079e+06	764727	804753	1.01523e+06	912710	1.32428e+06	830695	944289	985923	1.0188e+06	1.06643e+06	869876	965556	929114	1.02051e+06	1.31892e+06
Q9Y235	APOBEC2	C->U-editing enzyme APOBEC-2	2	2	2.8	0.246597	1	0.105645	0.280713	80.19	1.06447753348115	0.0569241	O	M	719796	702101	747371	504148	725635	670696	693138	1.00536e+06	541966	705041	640662	734648	888190	493146	761805	683469	776206	1.02223e+06
Q03135	CAV1	Caveolin-1	2	2	1.6	0.449329	0.418492	0.589639	0.787406	148.98	1.08806545614646	0.0654834	I	M	2.14831e+06	1.97443e+06	2.04027e+06	2.21838e+06	2.19671e+06	1.27576e+06	1.80439e+06	3.24632e+06	1.97412e+06	1.76927e+06	721560	2.29417e+06	3.11306e+06	1.54848e+06	2.07986e+06	1.12798e+06	2.08405e+06	3.36097e+06
Q86UP2	KTN1	Kinectin	1	1	5.2	0.0742736	0.17753	0.280713	0.0590582	42.6	1.1957787961933399	0.146533	O	M	504076	458238	547951	531724	586511	400350	510577	491220	531159	611742	285619	449896	412773	611389	656035	343499	491904	636929
O43681	ASNA1	ATPase ASNA1	2	2	1.6	0.449329	0.589639	0.418492	0.787406	107.66	1.1168276593523001	0.0804255	O	I	349228	387059	390028	273921	287859	418787	327869	437704	600056	306477	470881	314993	242890	322419	478781	447619	345251	356067
P13797	PLS3	Plastin-3	2	2	2.8	0.246597	0.280713	1	0.0590582	89.47	1.2850679183179801	0.158152	I	M	372716	290036	369435	308567	215644	328917	414433	596021	202561	237600	349121	360243	300657	300391	237611	355714	407629	545833
Q66LE6	PPP2R2D	Serine/threonine-protein phosphatase 2A 55 kDa regulatory subunit B delta isoform	2	2	2.8	0.246597	0.418492	0.589639	0.589639	140.61	1.09175488750614	0.0778058	I	O	429337	398132	393254	554566	461133	323424	393788	413776	521886	446847	210870	358093	452963	370883	466558	280085	375554	473192
P61313	RPL15	60S ribosomal protein L15	2	2	1.6	0.449329	0.589639	0.589639	0.787406	111.21	1.08428238345387	0.0753789	I	O	436885	410203	402925	518534	351693	532310	495371	286514	249435	278631	493955	832979	196018	323510	298731	537690	660753	193941
P07814	EPRS1	Bifunctional glutamate/proline--tRNA ligase	2	2	2.8	0.246597	0.105645	0.280713	0.787406	96.43	1.3624347308745099	0.155117	O	I	208379	274850	283903	78197.9	284548	194019	145808	339323	133457	273241	250589	207196	509765	246653	183861	288723	207742	492537
P62826	RAN	GTP-binding nuclear protein Ran	2	2	2.8	0.246597	0.418492	0.589639	0.787406	97.52	1.2187029325124601	0.101096	M	O	988242	1.04033e+06	853640	723968	960371	781197	766301	1.70937e+06	772097	879329	800488	1.01915e+06	1.7306e+06	1.01145e+06	995963	888577	933906	438300
P23284	PPIB	Peptidyl-prolyl cis-trans isomerase B	2	2	1.6	0.449329	0.787406	0.589639	0.280713	82.22	1.1999369863821301	0.0928338	M	O	121693	126068	105063	119218	84064.6	95180.3	111859	198142	98765.1	96844.5	112254	106777	215702	91307.2	91623.5	92865.8	122604	126913
Q9NP74	PALMD	Palmdelphin	2	2	1.6	0.449329	0.787406	1	0.589639	121.66	1.03927012617796	0.0517684	M	O	84910	86985.6	83698.8	92539.1	103906	42822.8	37383.1	147899	35583.3	111857	35442.9	59416.9	192628	77026.9	94190	33062.1	53461.6	160753
O14874	BCKDK	[3-methyl-2-oxobutanoate dehydrogenase [lipoamide]] kinase, mitochondrial	2	2	5.2	0.0742736	0.0590582	0.280713	0.787406	74.12	1.1546306461434099	0.0880548	I	O	215339	187388	186501	263489	285683	196413	213405	117706	206931	279957	176967	164555	108529	251004	182047	169535	178180	151737
P39060	COL18A1	Collagen alpha-1(XVIII) chain	2	2	7.6	0.0223708	0.0590582	1	0.0590582	111.41	1.32627976543695	0.164123	I	M	452130	340901	422706	345679	337244	296530	865162	416033	256686	308632	293185	571118	274881	368441	455052	345795	596811	347430
Q9BRT2	UQCC2	Ubiquinol-cytochrome-c reductase complex assembly factor 2	2	2	3.6	0.165299	0.17753	0.105645	0.418492	69.04	1.2379962004253	0.175178	O	I	89500.4	99629.8	110801	67020.8	115451	84291.6	65351.3	115388	58153	143248	88838.2	79843.7	128066	107405	104475	109726	94815.5	137585
Q9BRX8	PRXL2A	Peroxiredoxin-like 2A	2	2	1.6	0.449329	0.105645	0.589639	0.280713	124.66	1.1662338741396401	0.184523	M	I	424018	494504	440574	439465	417445	384071	396493	482618	551510	564253	369381	432979	554399	395642	598136	378655	355565	474870
Q9BXK5	BCL2L13	Bcl-2-like protein 13	2	2	0.4	0.818731	0.787406	0.787406	1	128.38	1.1053402596897199	0.0528263	O	I	213131	220063	235582	169558	257526	130337	165816	342417	131380	375192	132341	234192	227211	141425	236507	145988	191420	462569
Q15008	PSMD6	26S proteasome non-ATPase regulatory subunit 6	2	2	0.4	0.818731	0.787406	1	0.589639	116	1.0654054690546599	0.0541551	M	I	178022	189666	179297	169151	164011	192518	174759	189672	93287.5	145055	176265	255612	278110	97276.2	143104	164571	207405	284130
P34932	HSPA4	Heat shock 70 kDa protein 4	2	2	0.4	0.818731	0.280713	1	1	87.11	1.1046985851023801	0.0820211	I	M	564726	511204	550982	536507	722435	536730	568798	459158	417516	510564	472272	632272	523394	366979	539569	758236	657831	432294
O00764	PDXK	Pyridoxal kinase	2	2	0	1	1	1	0.589639	126.74	1.02922435843731	0.0525963	M	O	572264	577065	560680	478576	717372	570699	640046	454628	619055	542673	563424	746239	413936	549020	544737	641951	661746	405945
Q15063	POSTN	Periostin	2	2	3.6	0.165299	0.105645	0.17753	0.589639	165.58	2.4920146318000298	0.276163	I	M	788510	316415	322605	685302	201850	926075	1.90195e+06	227377	329680	206813	351426	486088	208067	726901	188425	205523	342921	149253
P54578	USP14	Ubiquitin carboxyl-terminal hydrolase 14	3	3	1.6	0.449329	0.787406	0.418492	0.787406	200.57	1.0767635671018101	0.0568342	I	O	390692	370021	362839	246637	538602	239553	414740	513926	284053	471265	383190	287868	423729	179476	527770	374078	368206	364664
P48643	CCT5	T-complex protein 1 subunit epsilon	2	2	0.4	0.818731	0.280713	0.787406	0.787406	104.45	1.1620311513591901	0.082858	M	I	390488	453760	435436	247122	525637	302028	247263	630392	245289	426783	443255	370094	783377	300810	425176	668566	394637	387992
Q9Y224	RTRAF	RNA transcription, translation and transport factor protein	2	2	2.8	0.246597	0.280713	0.589639	1	116.83	1.4368223382738501	0.0828676	M	O	108561	133134	92658.7	62262.2	281889	92769	25994.5	79892.1	67715.1	302789	50193.5	121670	123303	102822	33213.3	111527	93065.1	122666
P62847	RPS24	40S ribosomal protein S24	2	2	1.6	0.449329	0.17753	0.589639	0.589639	86.6	1.1735501693230701	0.0917876	M	I	515646	605136	584554	344649	436336	449958	614682	732605	468886	399570	573402	624956	958866	569166	437129	436662	580886	898929
O60936	NOL3	Nucleolar protein 3	2	2	6.4	0.0407622	0.17753	0.418492	0.0590582	101.01	2.1279415111978199	0.211008	O	M	134241	81732.4	173922	41310.7	58228.1	129221	59233.2	383210	30239.4	57250.7	80070.9	62592.5	178509	105261	61223.6	320883	104282	277960
P80404	ABAT	4-aminobutyrate aminotransferase, mitochondrial	2	2	8.4	0.0149956	0.0590582	0.0590582	0.17753	136.47	3.70952662749679	0.874341	I	O	191577	94099	51644.5	139738	212165	186913	256303	162765	28365.2	32885.4	125558	215303	68383.2	42018.9	31704.9	55138.1	91766.4	37594.4
Q63ZY3	KANK2	KN motif and ankyrin repeat domain-containing protein 2	2	2	1.2	0.548812	0.17753	0.589639	0.280713	105.87	1.25177313464895	0.215637	O	M	107864	88506.9	110791	125703	121352	72314.5	114886	105064	94519.4	66975.9	85708	90544.7	104786	80640.2	120647	78935.3	121514	152216
Q13045	FLII	Protein flightless-1 homolog	2	2	1.6	0.449329	0.280713	0.105645	1	94.92	1.3328861985421101	0.111766	M	I	37910.1	50529.9	48195.8	29043.9	9715.93	56504.7	52044.7	42241.5	22323.4	51964.9	46717.5	62862	68781.7	28913.7	15359.1	61181.4	74386	61138.5
Q14123	PDE1C	Calcium/calmodulin-dependent 3',5'-cyclic nucleotide phosphodiesterase 1C	2	2	2.8	0.246597	0.105645	1	0.418492	74.79	1.2275611709244201	0.129353	O	M	465257	386179	474058	289818	242577	431561	726547	635784	293066	185715	425333	430436	596345	408521	403649	537575	571733	448814
P0DOX6		Immunoglobulin mu heavy chain	2	2	2.8	0.246597	0.787406	0.589639	0.418492	128.61	1.19356794768673	0.124598	I	M	128222	107428	116575	100811	441705	790.078	0	97804.6	155800	316369	255.081	7295.03	57419.7	165554	288690	10254.2	9878.77	108498
Q6UXV4	APOOL	MICOS complex subunit MIC27	2	2	1.2	0.548812	0.589639	0.787406	1	83.23	1.0550661301423501	0.054874	I	M	233091	220926	227865	260855	312313	198139	231404	162745	225500	282754	172695	213525	210154	287173	281017	159142	191125	220867
P14314	PRKCSH	Glucosidase 2 subunit beta	2	2	1.6	0.449329	0.589639	0.589639	1	95.26	1.06081608682761	0.0587638	I	M	263525	248417	257944	187794	245094	357315	312693	214729	237497	288083	321534	256834	138138	347852	196868	312416	247965	184620
Q12805	EFEMP1	EGF-containing fibulin-like extracellular matrix protein 1	2	2	0.4	0.818731	0.589639	0.280713	1	89.04	1.0875275260400199	0.0712311	I	O	473177	464380	435094	299667	409442	337541	1.06523e+06	254003	396040	491572	379176	711576	343536	158892	288568	458211	915335	354465
Q8NBN7	RDH13	Retinol dehydrogenase 13	2	2	2.8	0.246597	0.787406	0.280713	0.589639	83.1	1.33499285776674	0.178931	I	O	171989	159525	128831	83039.5	334035	173362	219253	50254.8	153851	234086	241911	108277	59501.5	59946.1	419808	72570.7	81690.6	10140.9
P48147	PREP	Prolyl endopeptidase	2	2	1.2	0.548812	1	0.787406	0.589639	140.6	1.0219617544261801	0.0528312	O	I	420934	429062	430179	398174	417128	350985	578844	359542	533172	424503	317290	345302	525041	519567	410526	414160	335201	471441
Q9NVH6	TMLHE	Trimethyllysine dioxygenase, mitochondrial	2	2	1.6	0.449329	0.589639	0.589639	0.418492	79.38	1.11442779160262	0.0785873	M	I	151539	168879	156232	226942	132147	117964	172455	108183	211462	195949	162145	179196	95641.8	144594	167545	136244	174784	157995
P20810	CAST	Calpastatin	2	2	0	1	0.787406	0.787406	1	146.77	1.0856221231435099	0.0659087	O	I	964554	1.0272e+06	1.04714e+06	1.4664e+06	853469	1.09557e+06	593705	813623	1.4009e+06	1.22418e+06	884863	536471	1.08959e+06	1.10449e+06	1.16646e+06	851871	747078	1.3658e+06
P14672	SLC2A4	Solute carrier family 2, facilitated glucose transporter member 4	2	2	4.8	0.090718	1	0.0590582	0.105645	115.2	1.3911897240470701	0.264604	O	I	253448	258237	352594	146907	332377	311389	201134	275434	137581	515161	267692	261730	109020	296544	495392	315323	343868	311845
P55822	SH3BGR	SH3 domain-binding glutamic acid-rich protein	2	2	1.2	0.548812	1	0.589639	0.589639	76.41	1.1235779734135301	0.0905057	O	I	1.47096e+06	1.51286e+06	1.65273e+06	1.94098e+06	1.65337e+06	967078	1.46094e+06	1.33241e+06	1.50367e+06	1.58236e+06	913644	1.80409e+06	1.76051e+06	1.24068e+06	2.0866e+06	1.40653e+06	1.55794e+06	1.97191e+06
P51665	PSMD7	26S proteasome non-ATPase regulatory subunit 7	2	2	5.2	0.0742736	1	0.0590582	0.105645	139.09	1.3198804291605499	0.273267	I	O	462299	445539	350259	597340	516405	317053	374157	506542	452191	506673	301357	398456	569016	483857	466733	209477	322999	268226
Q96EY1	DNAJA3	DnaJ homolog subfamily A member 3, mitochondrial	2	2	1.6	0.449329	1	0.589639	0.280713	126.8	1.22224372673106	0.178267	O	M	353007	352401	430719	446607	310973	300292	313949	393213	467004	357297	292927	281407	363367	428510	500243	313597	299428	611818
Q9UNZ2	NSFL1C	NSFL1 cofactor p47	2	2	1.2	0.548812	0.418492	0.787406	0.105645	79.23	1.18027656371409	0.114307	M	O	332920	380134	322072	281642	338027	473841	226315	344775	278062	456750	372332	288983	504542	181073	414367	365008	291248	358664
P25398	RPS12	40S ribosomal protein S12	3	3	0.4	0.818731	1	0.589639	0.787406	185.49	1.06028915350042	0.0770047	O	M	863844	856508	908146	1.09869e+06	943592	730582	861926	684429	706851	949760	693540	1.11901e+06	813376	1.00632e+06	846371	883561	1.03993e+06	764543
Q9UBW8	COPS7A	COP9 signalosome complex subunit 7a	2	2	6.4	0.0407622	0.418492	0.0590582	0.105645	112.48	1.15355361745732	0.490393	O	I	536224	571113	618563	482016	606389	469247	607458	516010	545299	516780	574954	635446	583087	562619	606727	613173	628301	681994
Q8WUM4	PDCD6IP	Programmed cell death 6-interacting protein	2	2	0.4	0.818731	0.787406	0.787406	1	152.59	1.0284103710474899	0.0501293	O	M	567757	567172	583285	524922	809678	435557	591001	477627	524115	782137	419872	605523	504210	481700	745930	590290	763274	335232
Q9BR39	JPH2	Junctophilin-2	2	2	5.2	0.0742736	0.787406	0.105645	0.0590582	106.81	1.37519144327339	0.173689	O	I	681826	717807	937641	641577	1.01138e+06	649294	789665	317213	615523	967450	782654	950771	272637	1.08724e+06	1.00552e+06	1.04251e+06	1.07638e+06	476552
P50570;Q9UQ16	DNM2	Dynamin-2	2	2	7.6	0.0223708	0.787406	0.0590582	0.0590582	86.18	1.2047150146552399	0.227301	O	I	159647	162340	192329	135219	153396	162373	149426	197819	135579	178250	160691	144775	192407	143288	195838	174284	170989	277245
Q9UMY4	SNX12	Sorting nexin-12	2	1	1.6	0.449329	0.105645	0.589639	1	74.39	1.1940252617398499	0.0968159	O	I	228211	260949	272489	190128	224906	281995	184965	259060	184884	275604	314202	241701	288356	216531	215883	207411	221799	500823
O60493	SNX3	Sorting nexin-3	2	1	2.8	0.246597	1	0.17753	0.17753	68.83	1.33274612781593	0.0922501	O	I	51477.9	53531.1	68607	62962.1	45630.5	55505.4	66912.5	26379	52343.7	64323.1	49815.4	75275.8	25897.7	75844.7	42996.1	83043.5	113699	27451.8
P16083	NQO2	Ribosyldihydronicotinamide dehydrogenase [quinone]	2	2	3.6	0.165299	0.17753	0.280713	0.280713	115.63	1.18163226330444	0.0610868	M	I	717907	848302	758013	1.28989e+06	670223	547350	193271	888798	1.55011e+06	935608	705285	248011	802495	1.33619e+06	788109	461317	205990	998459
Q6ZP82	CCDC141	Coiled-coil domain-containing protein 141	2	2	2.8	0.246597	0.418492	0.787406	0.589639	143.54	1.08086453193517	0.0625556	M	I	158796	171637	166607	124957	185979	172122	186091	124833	144953	196392	145652	234454	136735	96823.1	179281	142888	286608	127435
P14868	DARS1	Aspartate--tRNA ligase, cytoplasmic	2	2	8.4	0.0149956	0.589639	0.0590582	0.0590582	79.35	1.2346069641950801	0.43652	O	I	693334	730601	855995	696584	718430	760446	715271	575941	790924	821894	642030	785422	612735	844476	1.11856e+06	781105	846788	689053
P51648	ALDH3A2	Aldehyde dehydrogenase family 3 member A2	2	2	2.8	0.246597	1	0.105645	0.105645	92.03	1.1758191299268099	0.068837	M	O	126756	130518	111002	134080	117348	99932.5	245358	37060.3	132724	161177	94973.4	220698	43018.5	96838	123888	75405.3	230362	28515.7
P05387	RPLP2	60S acidic ribosomal protein P2	2	1	1.2	0.548812	0.589639	1	1	83.94	1.0053511258824701	0.0527698	M	I	688917	692604	692191	688035	741541	728873	778979	507157	658285	721031	489584	1.13485e+06	459264	601681	953525	514362	947092	444294
P49721	PSMB2	Proteasome subunit beta type-2	2	2	0.4	0.818731	1	0.418492	0.280713	105.67	1.1169044011775699	0.132091	M	O	560373	563422	504449	668237	467555	584039	457727	624309	487454	594616	600648	708062	426328	512355	472730	509270	554087	473804
Q8NBF2	NHLRC2	NHL repeat-containing protein 2	2	2	1.6	0.449329	0.280713	0.17753	0.418492	81.01	1.5624617319216101	0.261352	I	O	266406	214052	170504	330376	330969	362441	132183	176063	240858	263036	223629	151605	191132	131701	277080	186258	204465	53016.4
Q6PI48	DARS2	Aspartate--tRNA ligase, mitochondrial	2	2	1.2	0.548812	1	0.418492	1	104.34	1.0468218562798901	0.062459	I	O	243136	238784	232261	224946	209513	231596	209847	339779	188848	215997	241018	268704	279352	174960	208409	259026	184041	334870
P01011	SERPINA3	Alpha-1-antichymotrypsin	2	2	5.2	0.0742736	1	0.418492	0.0590582	150.78	1.26613382156307	0.0983584	O	M	986075	908681	1.15051e+06	434923	340885	635044	861691	2.65783e+06	917189	325707	614882	909288	1.77634e+06	1.20938e+06	535622	886165	958919	2.16247e+06
P61163	ACTR1A	Alpha-centractin	2	2	3.6	0.165299	0.17753	0.105645	0.105645	127.91	1.1456320182306701	0.0989666	O	I	1.18676e+06	1.2926e+06	1.35959e+06	474119	1.79953e+06	1.03946e+06	1.16593e+06	1.45478e+06	821764	1.83738e+06	1.14449e+06	1.2588e+06	1.40056e+06	974431	1.91351e+06	1.23652e+06	1.22515e+06	1.44836e+06
P07099	EPHX1	Epoxide hydrolase 1	2	2	5.2	0.0742736	0.0590582	0.418492	0.589639	90.52	1.2972860772317401	0.104284	O	I	419690	507563	544458	297770	295485	322686	323108	859399	354536	298075	378294	425817	1.08109e+06	426972	341928	467586	1.06168e+06	424122
Q96EY8	MMAB	Corrinoid adenosyltransferase	2	2	5.2	0.0742736	0.589639	0.0590582	0.589639	90.19	1.0910321312292	0.0599458	O	I	441095	454339	481249	451461	364020	291188	232404	866404	566170	485856	338652	300882	580133	457879	404004	320576	267735	956053
P63244	RACK1	Receptor of activated protein C kinase 1	2	2	1.6	0.449329	1	0.589639	1	172.83	1.05710879670066	0.0637232	M	O	924501	954348	902791	806481	688413	901897	1.15614e+06	1.06958e+06	1.12337e+06	795290	832017	1.14693e+06	874128	741404	884877	785363	1.0635e+06	1.03881e+06
P00918	CA2	Carbonic anhydrase 2	2	2	0.4	0.818731	0.787406	0.787406	0.418492	74.29	1.2563766966040399	0.0739489	I	O	337265	308290	268443	494631	337876	107961	290956	454902	527612	209940	128128	326018	349754	495938	229337	133358	316036	167546
O43399	TPD52L2	Tumor protein D54	2	2	5.2	0.0742736	0.17753	0.0590582	1	108.02	1.31159843873272	0.513913	O	I	209662	273694	274993	215234	154064	213624	244144	221244	353310	299962	183016	270496	261685	283561	268683	219557	315317	287845
P02533	KRT14	Keratin, type I cytoskeletal 14	2	1	1.2	0.548812	0.418492	0.787406	0.17753	71.26	2.5866261438322198	0.226429	O	M	150340	117530	304006	111598	133785	159884	126603	219827	55.3241	155995	227931	81655	122013	90163.6	165642	147116	899915	217191
P12956	XRCC6	X-ray repair cross-complementing protein 6	2	2	0.4	0.818731	0.589639	0.787406	0.787406	93.87	1.1388008723139	0.0649367	O	M	385920	349201	397671	450600	313252	518880	319493	327376	337543	290995	305444	402143	409881	276007	746083	330628	357636	278001
Q9H2U2	PPA2	Inorganic pyrophosphatase 2, mitochondrial	2	2	1.2	0.548812	0.787406	0.105645	0.589639	81.63	1.22991121965968	0.0684414	O	I	139725	153917	171849	137010	141103	71341.8	138118	211052	131347	187684	69607.3	184926	196019	206445	182747	57295.6	186419	226340
Q15323	KRT31	Keratin, type I cuticular Ha1	2	2	3.6	0.165299	0.280713	0.0590582	0.280713	135.54	6.7255206130486904	0.306792	I	O	554929	115447	82511	106332	2.28526e+06	104643	96805.2	181607	123753	141673	141982	45317.5	124509	72851.9	45325.2	89713.7	70731.6	133932
Q9H0R4	HDHD2	Haloacid dehalogenase-like hydrolase domain-containing protein 2	2	2	0.4	0.818731	1	0.787406	0.787406	92.68	1.0266963245413001	0.0543336	M	O	271497	277787	270564	268404	219254	249407	226584	393834	266341	297574	227139	237708	360171	235289	254627	231845	265482	365576
Q96S97	MYADM	Myeloid-associated differentiation marker	2	2	8.4	0.0149956	0.0590582	0.418492	0.0590582	136.53	1.5388348549352699	0.271596	O	M	303174	200820	309029	157995	238335	374743	309898	434898	123564	151913	225101	268115	235408	139672	238391	410450	315263	441370
Q9UL25	RAB21	Ras-related protein Rab-21	2	2	3.6	0.165299	0.17753	0.418492	0.418492	98.75	1.14296171170379	0.0762005	M	I	322690	368823	350463	312582	254088	214449	486350	345982	273064	320137	247694	541714	461505	233444	302413	331720	519867	364871
Q3SXM5	HSDL1	Inactive hydroxysteroid dehydrogenase-like protein 1	2	2	2.8	0.246597	0.280713	0.17753	0.418492	120.26	1.1519926882412601	0.0698935	O	I	311230	338377	358535	110792	526713	320885	152731	445029	184340	503631	276747	233087	494079	206576	518059	362323	152770	552945
P62081	RPS7	40S ribosomal protein S7	2	2	3.6	0.165299	0.280713	0.589639	0.418492	81.53	1.09194782702509	0.0860193	I	M	1.51969e+06	1.39172e+06	1.51625e+06	1.42531e+06	1.36849e+06	1.34165e+06	2.0997e+06	1.36329e+06	963812	1.52231e+06	1.31494e+06	1.9086e+06	1.24895e+06	1.27848e+06	1.16471e+06	1.86678e+06	1.91819e+06	1.35307e+06
O60825	PFKFB2	6-phosphofructo-2-kinase/fructose-2,6-bisphosphatase 2	2	2	1.2	0.548812	1	0.787406	0.280713	130.29	1.1662349534257901	0.057932	O	I	682386	702160	795822	952799	565338	592974	760389	540431	1.05743e+06	842453	503682	653808	453434	1.29446e+06	1.12883e+06	422557	657697	475563
Q8WW59	SPRYD4	SPRY domain-containing protein 4	2	2	3.6	0.165299	0.280713	0.0590582	0.589639	79.05	1.4922486258754799	0.165769	I	O	436958	373586	292819	341086	346547	426350	282827	787981	249311	351222	245893	185436	836068	153222	333416	309475	277380	390600
Q07960	ARHGAP1	Rho GTPase-activating protein 1	2	2	3.6	0.165299	0.0590582	1	0.589639	100.72	1.2287470965258001	0.0897438	I	M	367465	299057	353037	261202	421616	361874	551855	240777	209454	361384	299403	394957	230086	404916	529510	340593	343952	146216
Q9Y2R9	MRPS7	28S ribosomal protein S7, mitochondrial	2	2	7.6	0.0223708	0.0590582	0.0590582	0.787406	87.92	1.2404327532941	0.313461	O	I	483633	568341	599914	579212	512024	563121	301051	462757	612251	624254	637994	457028	510176	685909	592737	616229	453645	651052
Q9UFN0	NIPSNAP3A	Protein NipSnap homolog 3A	2	1	1.6	0.449329	0.787406	0.280713	0.105645	88.87	1.3017239233510001	0.0829188	O	M	88334.2	83970.1	109306	80939.7	124489	57149.3	66857.2	112235	122623	130271	38959.5	53513.5	74483.6	133500	174049	32965.2	109282	96733
P45974	USP5	Ubiquitin carboxyl-terminal hydrolase 5	2	2	0.4	0.818731	1	1	1	100.74	1.04477798116086	0.0616296	M	O	465287	467776	447728	490641	364474	462523	470670	538128	522968	532877	336909	408322	537807	324757	474286	400096	480520	558982
Q96BW5	PTER	Phosphotriesterase-related protein	2	2	0.4	0.818731	0.787406	1	1	77.54	1.0137453449176601	0.0507028	O	I	218802	221797	221809	216666	258030	331061	116419	171832	180448	281697	319916	133853	193071	308345	230412	242347	107313	220628
O43598	DNPH1	2'-deoxynucleoside 5'-phosphate N-hydrolase 1	1	1	4.8	0.090718	0.17753	0.0590582	0.787406	66.82	1.24240964305997	0.089055	I	O	595218	525158	479083	881874	591221	303036	443664	756293	610320	534106	289594	401216	790557	420007	578024	291407	419459	686519
Q93052	LPP	Lipoma-preferred partner	1	1	1.6	0.449329	0.787406	0.17753	0.280713	40.22	1.31355152389222	0.106616	O	I	251552	271356	330427	141179	357135	301346	138316	319786	54074.1	426355	450980	151118	274254	239618	552770	430253	206616	222879
Q9BYD3	MRPL4	39S ribosomal protein L4, mitochondrial	1	1	0.4	0.818731	1	0.280713	1	57.07	1.1089505866882099	0.058025	O	I	236968	249914	262786	239155	243867	257998	196267	247555	358342	194781	283317	165207	247925	320500	186021	317476	159796	330138
Q9NZT1	CALML5	Calmodulin-like protein 5	1	1	0.444444	0.800737	0.787406	1	1	48.14	12.201678918847801	0.170234	O	M	15531.1	12181.3	148632	22499.9	10539.4	7845.92	9674.73	27095.7	0	22779.4	24565.3	13561.6	0	0	15529.1	5163.64	722466	0
O43264	ZW10	Centromere/kinetochore protein zw10 homolog	1	1	1.6	0.449329	0.280713	0.280713	0.589639	30.49	1.1990391751038301	0.157269	I	M	132897	110837	111502	129992	143405	133436	83342.4	174311	103803	129077	117431	106854	97017.6	74498.2	126812	87798	93773.7	174629
Q16531	DDB1	DNA damage-binding protein 1	1	1	0.4	0.818731	1	1	0.787406	41.6	1.0987370425623699	0.0506344	M	I	18093.8	19880.3	19070	9342.61	7384.26	20547.1	21935.3	31259.6	4081.12	10414.8	16448.8	25889.7	42567.1	8515.44	5993.01	14991.4	26097.1	39753.2
P10155	RO60	60 kDa SS-A/Ro ribonucleoprotein	1	1	1.2	0.548812	1	1	0.17753	51.82	1.1437102326897299	0.0577459	O	M	50638.8	50303.8	57533	9538.36	18022.4	35374	67403.4	122856	16474.7	4733.18	13528.7	94900	121883	7954.4	13861.1	15371.6	113083	137395
Q9UDR5	AASS	Alpha-aminoadipic semialdehyde synthase, mitochondrial	1	1	1.2	0.548812	0.418492	0.418492	0.589639	73.09	1.1472874529658701	0.0561201	I	M	161659	140905	150558	291153	225981	87728.5	110459	92973.4	256030	144121	79771.3	115121	109483	219686	191451	85693	169906	86055
Q07157	TJP1	Tight junction protein ZO-1	1	1	6.4	0.0407622	0.105645	0.0590582	0.105645	44.66	1.4934815581612799	0.155368	O	I	108004	135659	161301	41343.8	89448.2	111776	142648	154803	58209.5	153946	148341	132843	184957	56325	161929	212522	186471	189260
Q99733	NAP1L4	Nucleosome assembly protein 1-like 4	1	1	0	1	1	1	0.787406	46.79	1.07304809450868	0.0505138	M	I	150833	161851	155386	133023	227035	133705	181378	79026.6	131869	214190	143960	255077	64160.9	173033	182575	171480	188529	61314.2
Q9P032	NDUFAF4	NADH dehydrogenase [ubiquinone] 1 alpha subcomplex assembly factor 4	1	1	3.6	0.165299	0.589639	0.280713	0.105645	69.13	1.66655900886305	0.23623	O	M	45083.8	42648.7	71076.5	29531.8	43390.2	50459.2	53675.7	48362.1	28584.8	30010.4	48371.2	43019.2	63257.8	55660	53433.3	61938.7	30208.4	154142
P84098	RPL19	60S ribosomal protein L19	1	1	3.5	0.173774	1	0.201243	0.100348	86.15	2.0457506638740601	0.0785397	I	O	84236.9	80619	41176.5	144762	0	46013.5	230409	0	92534.1	25056.9	25944.9	259559	0	43006.9	15670	0	147206	0
Q9NP81	SARS2	Serine--tRNA ligase, mitochondrial	1	1	0	1	0.787406	0.589639	0.787406	81.55	1.0839424418668999	0.0952327	M	I	51628.4	55962.2	55695.1	116503	79085.4	16364.9	45545.8	643.081	99940.8	95841.2	0	83984.1	44.9299	130066	65397.9	31515.9	51495.7	0
P13010	XRCC5	X-ray repair cross-complementing protein 5	1	1	2.8	0.246597	0.589639	0.17753	0.17753	46.81	1.2406794631520499	0.112114	O	M	139150	135146	167673	108489	109801	115219	169021	193222	123375	93912	120585	158329	179527	101014	116209	151148	218509	251482
P08708	RPS17	40S ribosomal protein S17	1	1	2.8	0.246597	0.418492	0.589639	0.418492	38.33	1.1261788967687301	0.0695291	O	M	46294.4	42017.6	47319.4	44851.8	44620.4	61791.1	64180.7	16027.9	41800.6	38756.2	43781.9	56852	28897.5	32581.5	44192.2	56227.2	52986.4	50609.7
Q96HD1	CRELD1	Protein disulfide isomerase CRELD1	1	1	0.4	0.818731	1	0.280713	1	33.8	1.1444854703012901	0.0839284	O	I	34797.2	39446	39824.9	17584.1	49069.6	32743.4	42551.7	32037.2	17428.4	36077.9	41829.4	36888.5	65005.8	34621.5	53163.7	31426.8	38793.8	41118.8
Q9HC36	MRM3	rRNA methyltransferase 3, mitochondrial	1	1	5.2	0.0742736	0.589639	0.17753	0.0590582	30.97	1.1547910856214001	0.141255	O	M	21892.6	20374.2	23527.9	0	125.203	288.328	6164.4	102885	1525.4	1128.6	0.569969	4444.89	94771.3	3766.54	1163.8	4017.73	5209.93	103481
P57088	TMEM33	Transmembrane protein 33	1	1	6.42105	0.0403354	0.100348	0.589639	0.0590582	64.99	1.38871305246586	0.0970364	I	M	59732.2	43012.6	54268.8	0	59744.5	77413.7	110068	51434.6	0	52357.8	62685.3	70508.1	29512	10785.4	60647.6	75885.5	81697.2	42328.3
O15498	YKT6	Synaptobrevin homolog YKT6	1	1	2.8	0.246597	0.105645	0.17753	0.589639	32.42	1.4950624833083199	0.286688	M	I	27907.1	41722.8	39253.6	7793.92	30439.8	22455.6	48043.8	30802.2	48735.9	25169.2	28799.2	59414.7	46495	42060.8	24664	31886.4	48409.2	49247.9
Q9GZP4	PITHD1	PITH domain-containing protein 1	1	1	5.2	0.0742736	0.105645	0.0590582	0.418492	51.44	1.4794744537056499	0.263669	I	M	35813.6	24207	28403.5	24692.3	32113.7	23577	42855.3	55829.5	17707.7	23125.9	29672.6	29839.7	20688.8	22225.4	27178.1	16885.4	30851.2	44877.3
P23434	GCSH	Glycine cleavage system H protein, mitochondrial	1	1	2.8	0.246597	1	0.17753	0.105645	56.86	1.66231285208243	0.0849515	O	M	177765	155982	259290	138733	66779.2	126472	89146.8	467695	207865	122492	78945.8	95518.6	275087	228889	141449	71348.7	135439	719326
P17096	HMGA1	High mobility group protein HMG-I/HMG-Y	1	1	3.6	0.165299	0.17753	0.17753	0.589639	36.3	2.2897483732719999	0.138041	O	I	47493.2	99823	108747	30171.6	79536.8	27122.3	73146.2	27489.1	121703	88156.6	73970.4	199007	16278.2	31613.8	93934.4	142054	258518	17617.4
Q9ULP0	NDRG4	Protein NDRG4	1	1	0	1	1	0.787406	1	37.17	1.0757235348152601	0.0564093	I	O	378355	367411	351721	600334	360123	191329	626974	113015	313110	458386	103067	768859	193632	390928	302147	263216	551476	250840
P62333	PSMC6	26S proteasome regulatory subunit 10B	1	1	1.6	0.449329	0.105645	0.589639	0.280713	44.09	1.5971252819606201	0.160151	I	M	51597	32306.2	45482.7	42587.1	83878.6	17020.8	101477	13022.2	9300.52	42414.2	23871.6	85596.6	348.068	5568.21	83206.5	33795.2	77575.4	27268.1
P23142	FBLN1	Fibulin-1	1	1	0.5	0.778801	0.36131	0.583882	0.583882	34.79	1.3119088397666301	0.0699914	I	M	32483.4	24760.4	29827.2	0	0	46892.5	44561.7	70963	11140.6	0	15378.4	39206.6	58076.6	4017.83	0	33791.2	36279.1	75048.1
Q14624	ITIH4	Inter-alpha-trypsin inhibitor heavy chain H4	1	1	1.6	0.449329	0.589639	0.418492	0.105645	36.76	3.7025710454766001	0.249064	M	O	67005.7	85028	22964.6	171644	82374.8	66023.7	9322.89	5663.27	154359	109739	148167	1113.81	11761.2	3740.13	10676.5	88767	11639.3	0
Q9H061	TMEM126A	Transmembrane protein 126A	1	1	2.8	0.246597	0.280713	0.105645	0.589639	42.7	1.3735643437493199	0.109274	I	O	82572	63015.8	60115.1	86845.5	104621	126291	74156.1	20946.2	87831.8	37132.3	97985.9	65251.7	26877.2	87789.1	86635.1	68312.8	54187.4	3651.17
Q9Y6G9	DYNC1LI1	Cytoplasmic dynein 1 light intermediate chain 1	1	1	1.36842	0.504488	1	0.787406	0.17753	30.4	2.5931120326526198	0.0536742	O	M	77729.8	51957.7	134732	18289.5	233576	15767.9	0	121015	14131.2	32411.5	28143	0	185103	0	157658	306065	15460.6	194477
P49257	LMAN1	Protein ERGIC-53	1	1	5.2	0.0742736	0.280713	0.0590582	0.589639	36.51	1.3546688593048799	0.0847808	O	I	116022	140782	157171	201544	123267	43159.1	167366	44771.1	256255	190108	68551.9	138593	50400.6	226467	218821	58635.1	215550	66380.2
Q15435	PPP1R7	Protein phosphatase 1 regulatory subunit 7	1	1	1.6	0.449329	0.105645	0.589639	0.787406	66.44	1.16193219438953	0.126707	M	I	235057	273121	263954	193842	255741	190687	251774	283243	237451	298837	179514	347514	302289	251675	223208	357159	262130	225597
P49789	FHIT	Bis(5'-adenosyl)-triphosphatase	1	1	1.2	0.548812	0.280713	0.418492	0.589639	65.01	1.5078524991765001	0.0893424	M	I	39009.1	58819.9	55071.1	23688.1	15772.1	47680	14804.3	93100.9	155.18	46346	87148.8	69877.3	90572.4	74757	19429.5	46842.6	44956.6	89369.9
P98155	VLDLR	Very low-density lipoprotein receptor	1	1	0.4	0.818731	1	1	1	64.84	1.00728141086517	0.0529498	O	I	312351	313434	314626	300865	290986	192110	437668	340127	219406	322667	238394	318282	468420	287524	295693	292948	290256	406708
Q9BSJ8	ESYT1	Extended synaptotagmin-1	1	1	2.8	0.246597	0.589639	0.105645	0.418492	35.17	1.32430371452752	0.156445	O	I	54770.5	64760.5	72532.8	55239	85112.9	34404.7	81777.9	17318.2	41107.7	105781	30277.2	84719.9	61916.7	53220.1	88746.4	62003.9	96682.5	62011.1
O43324	EEF1E1	Eukaryotic translation elongation factor 1 epsilon-1	1	1	4.8	0.090718	0.589639	0.280713	0.0590582	43.36	1.40217626993662	0.139562	I	O	63992.2	56660.1	45637.8	38930.5	30999.5	63347.1	68559.5	118125	45380.3	70504.6	38421.6	53461.4	75532.5	36319.8	63376.5	27638.3	41743	59111.4
Q99471	PFDN5	Prefoldin subunit 5	1	1	2.8	0.246597	0.105645	0.787406	0.589639	59.83	1.1700609224927301	0.0919283	O	M	102471	89994.5	105299	92267.9	140490	46611.1	161746	71238	76915.7	112174	55544.3	146911	58426.9	107720	138530	79116.2	115725	85403.9
Q96L21	RPL10L	60S ribosomal protein L10-like	1	1	1.2	0.548812	1	0.17753	0.787406	43.4	1.3990901274813501	0.0515715	O	I	30338	41338.5	42445.6	2413.27	2659.81	2940.93	59679.7	83996.3	2193.73	1886.5	3536.51	123240	75836.1	3783.88	2998.29	2189.56	112493	90763.4
Q9Y534	CSDC2	Cold shock domain-containing protein C2	1	1	8	0.0183156	0.100348	0.100348	0.100348	47.95	1.9952316727100201	0.0532992	O	I	20211.9	27761.1	40327.4	3145.48	69026	14834.9	14053	0	7151.56	95191	16879.8	19583.2	0	10698.9	113634	47222.9	30080.6	0
P53814	SMTN	Smoothelin	1	1	4.8	0.090718	1	0.0590582	0.17753	75.66	1.4498092812579899	0.207799	O	I	245182	263214	355468	233851	188953	276927	239960	286221	121233	296123	147502	221090	530122	280175	212141	367343	302724	614956
Q7Z4H3	HDDC2	HD domain-containing protein 2	1	1	0.4	0.818731	0.787406	0.787406	1	34.96	1.1293793624447701	0.0607238	I	O	33875.1	32132.9	29994.4	47293.1	29883.2	38239.2	40053.6	13906.5	42701.2	36034.5	32146.5	41794.1	7988.05	24375.5	28823.9	43019.8	42599.9	11153.1
Q5VXT5	SYPL2	Synaptophysin-like protein 2	1	1	1.2	0.548812	0.418492	0.787406	0.589639	47.35	1.42190804223899	0.277597	O	M	155611	131976	187658	152729	174728	148173	131836	170587	54203.1	133237	125505	194063	152872	314365	162392	166924	143086	151522
Q14165	MLEC	Malectin	1	1	2.8	0.246597	0.418492	0.589639	0.280713	34.67	1.30889671068776	0.085836	M	O	20957.9	24618	18808.2	15740.2	8009.53	12754.9	27762	40522.8	28649.6	14982.3	6288.6	27244.3	45925.4	14178.1	24610.1	1723.67	22213.8	31315.5
Q96EY7	PTCD3	Pentatricopeptide repeat domain-containing protein 3, mitochondrial	1	1	7.11111	0.0285655	0.181449	0.17753	0.0590582	63.15	1.34853245847643	0.129944	O	M	39347.6	37355.8	50375.5	0	0	34887.9	35220.3	126630	0	0	34652.9	33514.6	118612	6216.03	181.985	68264.7	56723.3	120492
Q9Y3B8	REXO2	Oligoribonuclease, mitochondrial	1	1	0.4	0.818731	0.787406	1	0.787406	71.13	1.1014689039555901	0.0681204	I	M	823365	747515	818872	1.11427e+06	775136	639299	1.0086e+06	579519	693385	843773	723043	847227	630147	1.21328e+06	790977	615805	803082	671219
Q8NDC0	MAPK1IP1L	MAPK-interacting and spindle-stabilizing protein-like	1	1	8.4	0.0149956	0.105645	0.0590582	0.0590582	68.82	1.58140042337404	0.361576	O	I	271582	350759	429479	93773.4	272963	212547	375109	403516	178251	399687	346099	348053	481706	322157	432088	368588	457376	567187
Q9NVD7	PARVA	Alpha-parvin	1	1	1.6	0.449329	0.589639	0.105645	0.589639	78.63	1.3797859496578699	0.124351	O	I	174266	199321	240449	326738	179255	146191	62295	156849	212004	121824	151673	224684	286421	389967	201682	129579	123948	357070
O43776	NARS1	Asparagine--tRNA ligase, cytoplasmic	1	1	1.2	0.548812	0.280713	0.280713	0.418492	47.75	1.32937265990021	0.0594445	O	I	56852.7	71481	75578.4	86827.1	74570.2	51902.7	56059.7	14903.8	82441.5	92000.3	88456.2	84771.1	9736.07	67405.2	96819.7	113894	87065.9	12707.4
Q15019	SEPTIN2	Septin-2	1	1	1.2	0.548812	1	0.589639	0.17753	38.84	1.6051275664215601	0.149534	M	O	99303.1	104338	65003	180881	132124	123143	30934.6	29433.2	143690	192587	114482	8390.32	62541.3	10068.5	144368	113002	54645.2	2931.6
P37837	TALDO1	Transaldolase	1	1	1.2	0.548812	0.105645	0.280713	1	33.64	1.3901304325972399	0.0977995	O	I	65455.4	84773.9	90991.6	11736.8	40464.7	68298.8	58255.2	148522	45535.8	52009.5	86086.3	55311.8	184926	33307.1	54142.9	55893.3	55344.4	256270
Q8N4C6	NIN	Ninein	1	1	0.4	0.818731	0.787406	0.280713	0.787406	30.7	1.3972288176488701	0.0999102	I	O	127584	126281	91311.9	109961	182420	83858.1	55208.2	206470	125787	89561.6	251292	36578.8	128186	41388	99574.9	120539	56192.5	138865
P21695	GPD1	Glycerol-3-phosphate dehydrogenase [NAD(+)], cytoplasmic	1	1	5.2	0.0742736	0.280713	0.0590582	0.17753	110.63	5.6494989445758401	0.574358	O	I	27427.9	74403.9	154954	46994.9	35517.4	29569.7	9369.84	15687.9	173992	104937	29293.9	48557	15239.2	240562	43460.4	138702	316579	35467.1
P01019	AGT	Angiotensinogen	1	1	4.8	0.090718	0.0590582	0.17753	0.589639	79.77	1.36712742549489	0.0598877	O	I	135513	160445	185264	263282	123670	64426.7	193934	32253.3	300378	139211	114229	216063	32347	274427	179041	226466	229645	16741.1
P01889	HLA-B	HLA class I histocompatibility antigen, B alpha chain	1	1	0.4	0.818731	0.787406	0.418492	0.280713	44.72	1.33088283139206	0.0648593	I	O	128947	123866	96888	257943	196758	58507	117285	14240	231922	169532	84767	114950	18161.9	129045	136877	90922.8	121202	6393.15
O15239	NDUFA1	NADH dehydrogenase [ubiquinone] 1 alpha subcomplex subunit 1	1	1	0.105263	0.948729	1	0.787406	0.589639	40.8	1.08644400004829	0.0785065	I	O	164944	162934	151820	132197	267340	216329	208854	0	104583	210162	244566	255361	0	169815	185371	175685	223525	4703.08
P60900	PSMA6	Proteasome subunit alpha type-6	1	1	1.2	0.548812	1	0.787406	0.589639	65.8	1.12067371970892	0.0651161	I	O	71661.6	67307.9	63945.1	192398	43497	25840.7	86121.3	10450.6	130817	32176.7	51472.6	78622.7	43450.2	129668	94312.5	20128	51964.4	23652.2
Q08397	LOXL1	Lysyl oxidase homolog 1	1	1	3.2	0.201897	1	1	0.181449	33.58	Infinity	0.208911	I	M	121278	0	1094.22	0	0	606391	0	0	0	0	0	0	0	110.737	0	5226.03	0	134.318
Q9NUT2	ABCB8	Mitochondrial potassium channel ATP-binding subunit	1	1	1.6	0.449329	0.589639	0.280713	0.589639	90.79	1.2962660824830501	0.204315	I	O	119161	104827	91926.4	125829	109907	125138	127733	107199	63566.7	69392.4	87985	126666	176527	127154	52753.3	80589.2	75741.1	123395
Q14956	GPNMB	Transmembrane glycoprotein NMB	1	1	0.4	0.818731	1	0.418492	0.418492	39.65	1.1283179928581899	0.0606204	I	O	265731	263172	235511	359990	181059	228335	400453	158819	383240	209945	236514	355391	130769	262326	212294	267669	310375	124892
Q9BV86	NTMT1	N-terminal Xaa-Pro-Lys N-methyltransferase 1	1	1	3.6	0.165299	1	0.280713	0.0590582	53.86	1.2659725499374199	0.196887	O	I	40196.6	40324.1	50887.8	43916.8	34458.2	32114.2	37728.9	52764.8	33813.3	44177.4	43378.1	27987.1	52264.4	36138.7	56785.2	57365.5	33124.8	71024.5
Q6P1X6	C8orf82	UPF0598 protein C8orf82	1	1	1.2	0.548812	0.280713	1	0.418492	49.26	1.2242037471892899	0.0705455	O	M	183837	154972	189717	111061	221028	177771	93353.2	315972	96924.3	234047	177948	56023.2	209919	104688	155728	217097	78166.5	392907
Q2TAA2	IAH1	Isoamyl acetate-hydrolyzing esterase 1 homolog	1	1	0.4	0.818731	1	0.787406	0.787406	31.59	1.05342569999643	0.0517101	M	O	123543	125606	119236	204731	157984	85750.6	160332	8919.14	218903	171110	89328.6	144581	4109.79	97143.9	144364	85157.4	257975	11540.3
Q6QEF8	CORO6	Coronin-6	1	1	7.6	0.0223708	1	0.0590582	0.0590582	38.49	1.45395378014659	0.169674	O	M	54897.3	53386.5	77621.5	35742.4	54986.3	73315.2	78478.4	31964.3	45883.2	44950.7	60867.6	82570	32660.9	53208.3	79600.5	106163	116337	32798.4
Q16798	ME3	NADP-dependent malic enzyme, mitochondrial	1	1	0.4	0.818731	0.589639	1	0.787406	70.19	1.0758426815211899	0.0584596	O	M	693323	662380	712617	793742	846351	510790	939477	376253	638083	869615	541973	898731	363500	611240	888096	812183	845407	406159
Q15031	LARS2	Probable leucine--tRNA ligase, mitochondrial	1	1	0.4	0.818731	1	0.589639	0.787406	39.36	1.0812596415742901	0.0711262	O	M	73293.7	73133.7	79076.5	65932.1	84387.7	115187	43702.3	57259.2	67463.6	39260.6	156434	56193.7	46316.7	59945.3	59819.2	127787	58288.5	89543.1
Q96DV4	MRPL38	39S ribosomal protein L38, mitochondrial	1	1	1.6	0.449329	0.418492	1	0.787406	37.15	1.1499883076514901	0.161037	M	I	33433.5	38448.1	33841.2	34016.3	24510.8	50456.1	13493.7	44690.7	42046.5	43303.4	38682.6	16051.5	52156.7	25127.4	26908.8	63450.8	0	53719.1
P62753	RPS6	40S ribosomal protein S6	1	1	1.6	0.449329	0.787406	0.280713	0.105645	55.45	1.80371300260042	0.309716	M	O	112406	115433	63997.4	220550	140353	58730.6	92225.9	50169	59272.9	119127	114239	192289	92236.7	75271.1	99722.6	66503.6	16858.7	61631.2
P19827	ITIH1	Inter-alpha-trypsin inhibitor heavy chain H1	1	1	1.6	0.449329	0.589639	0.787406	0.280713	102.74	1.3803348538106699	0.132238	M	O	214511	249714	180908	154604	179576	125931	390672	221773	320857	269776	139044	365801	153091	148667	206813	215008	185016	149038
P11166	SLC2A1	Solute carrier family 2, facilitated glucose transporter member 1	1	1	5.2	0.0742736	0.105645	0.0590582	0.787406	48.07	1.6076971596582701	0.522184	I	O	46302.4	29998.2	28800.5	53146.2	53869	35881.5	27621.5	60994.1	34802.8	21577.9	38191.7	17667.3	37751.3	28775.4	34107.1	31583.7	18394.8	31141.4
Q15907	RAB11B	Ras-related protein Rab-11B	1	1	3.6	0.165299	0.280713	0.0590582	0.589639	30.22	1.5888688377833	0.126779	I	O	126216	101140	79437.5	89554.8	141429	35670.9	183977	180447	53287.2	49661.8	51297.5	201755	149699	63639.3	94385.7	20410.2	80797.5	137955
Q8IWA5	SLC44A2	Choline transporter-like protein 2	1	1	2.8	0.246597	0.0590582	0.280713	0.787406	36.54	1.25864999717342	0.17633	I	O	200882	172733	159601	277568	130980	172922	226469	196473	228237	114392	146108	179322	195607	119420	144983	202142	169941	161521
Q86TP1	PRUNE1	Exopolyphosphatase PRUNE1	1	1	2.8	0.246597	0.589639	0.105645	0.280713	36.57	1.3526479587567299	0.178098	M	O	82018	85381.6	63121.8	76186.6	93068.4	54503.4	77169.3	109162	67325.7	91824.7	47360.6	67018.1	153379	31532.6	70382.2	60138	68188	85368.4
P19823	ITIH2	Inter-alpha-trypsin inhibitor heavy chain H2	1	1	3.6	0.165299	0.0590582	0.589639	0.787406	54.4	1.50615092818015	0.191587	I	M	69994.4	46472.3	55780	81970.5	107952	50494.2	67639	41916.4	58134.2	52483.8	21141.3	65486.2	35116.2	3317.26	144105	24855	89278.7	17344.2
P00751	CFB	Complement factor B	1	1	1.88235	0.390169	0.855132	0.36131	0.36131	85.8	1.6895839375507999	0.0709152	O	M	44951.5	44032.9	74397.3	0	0	0	183892	40865.4	15546.7	13878.5	0	190739	0	0	84967	11645.7	275374	0
Q08431	MFGE8	Lactadherin	1	1	0.4	0.818731	0.787406	0.589639	0.787406	53.68	1.5011344872557	0.0521627	I	M	100614	67025	71272.2	52813.8	45794.2	94833.5	301454	8171.78	74672.8	83021.9	46287.7	115455	15687.5	66174.1	78300.9	49880.4	154302	7704.04
O43617	TRAPPC3	Trafficking protein particle complex subunit 3	1	1	0.4	0.818731	1	0.418492	0.787406	36.64	1.13509475902726	0.0916966	O	I	60422.7	60843.4	68585.4	21035.1	50628.3	81496.6	29853.5	119100	50406.9	64732.6	54991.6	29292.6	104793	40892.7	60525.5	85771.9	57632.6	98104.4
Q9UQ80	PA2G4	Proliferation-associated protein 2G4	1	1	2.8	0.246597	0.280713	0.418492	0.589639	34.9	1.3367898151820199	0.0849345	M	I	78361.5	104753	89569.7	88040.8	113425	56453.4	132390	1497.42	165969	90023.1	75026.1	173676	19070.9	95667.2	126807	40712.6	182242	2419.73
P55209	NAP1L1	Nucleosome assembly protein 1-like 1	1	1	1.2	0.548812	1	0.418492	0.280713	49.2	1.15968205579846	0.0849094	M	O	133364	134940	116359	153438	164813	113449	147665	87457.1	85450.7	243560	84780.1	162308	98598.9	104472	199397	101876	114209	61841
P05455	SSB	Lupus La protein	1	1	0.4	0.818731	1	0.787406	1	68.15	1.0434057632277101	0.102372	I	O	45479.3	44718.6	43587.4	67516.2	83301.2	36509.2	36730	3340.2	49078.2	64709.3	50969.6	58835.9	0	17867.4	90795.3	48582.2	59013.6	1678.4
Q9HBL7	PLGRKT	Plasminogen receptor (KT)	1	1	2.8	0.246597	0.105645	0.787406	0.105645	81.43	1.45886544006204	0.264475	O	M	165486	120513	175812	126099	208161	246025	114787	132360	107128	105800	149527	91338.3	148771	188773	176253	242041	82958.7	189033
Q9UNM6	PSMD13	26S proteasome non-ATPase regulatory subunit 13	1	1	1.6	0.449329	0.589639	0.418492	0.280713	45.87	1.17787787324152	0.0700366	M	O	76234.4	80297	68170.9	30779.9	104133	48357.4	87029.3	110872	53485.7	60839.5	64016.3	91525.7	131618	60385.9	71769	42921.1	58636	107142
P0CG29	GSTT2	Glutathione S-transferase theta-2	1	1	7.6	0.0223708	0.0590582	0.589639	0.0590582	31.89	1.9914054593220401	0.20853	O	M	19141.8	10922.8	21751.7	13142.9	20448.3	7873.23	21391.2	32853.3	8578.26	9472.52	0	18507.5	18055.7	25261.2	28109.1	2140.34	18911.4	34336.4
P26639	TARS1	Threonine--tRNA ligase 1, cytoplasmic	1	1	1.2	0.548812	0.787406	0.589639	1	64.51	1.10329657363776	0.0522651	M	I	90679.4	100046	95071.4	105819	72536.1	73199	103456	98387.5	51307.5	131781	68419.6	147144	101579	40889.8	91619.5	116834	108290	117723
P13861	PRKAR2A	cAMP-dependent protein kinase type II-alpha regulatory subunit	1	1	1.2	0.548812	0.418492	0.787406	0.105645	61.62	1.4783669726344699	0.126644	M	O	53242.3	63172.4	42731.2	82098.9	75641.2	16179.7	64007.9	28283.6	70394.8	68884.3	24221.7	82318.6	70042.6	34603	46114.3	26811.3	65162.5	40964.8
O94929	ABLIM3	Actin-binding LIM protein 3	1	1	7.6	0.0223708	0.0590582	0.0590582	1	55.85	1.4742561411097499	0.918806	M	I	107613	158649	157123	107111	80601.3	110861	111813	127678	120915	142979	166354	211168	151826	150661	133526	173372	174795	153263
Q99729	HNRNPAB	Heterogeneous nuclear ribonucleoprotein A/B	1	1	1.73333	0.42035	0.422678	0.36131	0.201243	32.25	2.06592265585429	0.145784	O	M	9927.06	5655.83	11684.5	0	0	6408.84	0	43226.5	0	0	0	4608.78	23670.3	0	1471.09	4854.7	4294.23	47802.5
Q9UH99	SUN2	SUN domain-containing protein 2	1	1	1.36842	0.504488	1	0.589639	0.280713	42.39	1.39256168606452	0.110636	O	I	23005.8	26696.9	32037	4762.11	22657.7	18452	69157.1	0	2268.39	11279	19770.5	100166	0	17199.3	13703.9	10973.9	112483	5825.11
Q2M3C7	SPHKAP	A-kinase anchor protein SPHKAP	1	1	1.6	0.449329	0.787406	0.280713	0.589639	41	1.43882858986943	0.108729	O	M	12473.8	11679.1	16804.2	4302.02	19859.1	6203.22	7101.94	24902.5	4105.52	20492.8	6522.46	12496.8	14777.8	5059.61	16448.4	25149.1	11289.4	26074.3
Q5R3I4	TTC38	Tetratricopeptide repeat protein 38	1	1	1.2	0.548812	0.589639	1	0.787406	42.97	1.12986778233115	0.0626985	O	M	22061.6	20727.4	23419.2	19042.5	19285.3	27771.3	5875.67	38333.4	7157.28	13248.7	23057.1	26185.9	33988	9706.14	33590.3	31272.5	18570.5	23956.6
Q8IYE0	CCDC146	Coiled-coil domain-containing protein 146	1	1	0.4	0.818731	0.787406	1	0.418492	43.06	1.20423674859505	0.066268	I	M	12587.3	10452.5	12356	726.44	1390.95	3241	0	57578.1	975.904	1444.24	925.208	668.982	48248.2	5594.34	0	3670.19	8027.12	44488.6
Q9UJV9	DDX41	Probable ATP-dependent RNA helicase DDX41	1	1	1.6	0.449329	0.589639	1	0.589639	34.63	1.33461867214275	0.148744	M	O	10912	11193.2	8386.84	11073.4	16303.4	25604.7	1578.55	0	17606.5	20233	10117.4	5252.63	2756.63	3722.52	16432.6	8434.83	10452.7	2891.45
Q9GZZ8	LACRT	Extracellular glycoprotein lacritin	1	1	1.88235	0.390169	0.201243	0.855132	0.855132	46.46	52.440190456989697	0.105222	O	M	2243.59	422.162	22138.3	6710.89	2614.96	1892.11	0	0	1203.56	226.072	0	0	681.181	0	0	0	110691	0
P61758	VBP1	Prefoldin subunit 3	1	1	1.6	0.449329	0.589639	1	0.418492	54.11	1.27704449939011	0.0541582	M	I	53711.5	68592	56010.5	13153	28279.8	36096.4	98373	92655.5	15104.5	19823.9	22678.1	145447	139907	7903.91	15895.9	50816.5	133410	72026.6
P30533	LRPAP1	Alpha-2-macroglobulin receptor-associated protein	1	1	1.5	0.472367	0.201243	1	0.201243	41.3	1.7293140055873699	0.0858374	M	O	10713.1	16663.1	9635.65	7708.83	17269.8	3833.38	24753.6	0	21199.3	17068	16562.1	28485.9	0	23489.9	13427	11261.3	0	0
Q92905	COPS5	COP9 signalosome complex subunit 5	1	1	2.8	0.246597	0.17753	0.418492	1	65.92	1.3513876553964601	0.149243	I	O	15224.8	11735.8	11266.1	2725.51	5999.61	9703.71	11068.8	46626.5	5376.28	3500.8	2298.95	4087.91	43415.1	1889.37	0	5849.39	17661.4	30930.1
Q14157	UBAP2L	Ubiquitin-associated protein 2-like	1	1	0.4	0.818731	0.787406	0.787406	0.787406	65.77	1.05943431001595	0.051411	M	O	16453.6	16852.2	15906.8	9718	15468.9	13496.3	25696.8	17888.1	11197.1	11282.4	15934	23647.4	22200.1	12489.5	15340.1	12439.4	20932.6	18332.5
O43242	PSMD3	26S proteasome non-ATPase regulatory subunit 3	1	1	0.4	0.818731	0.787406	0.589639	0.787406	81.34	1.06080958527772	0.0564466	I	O	41787.6	40245.3	39392.2	32192.4	35089.4	45728.6	74779.9	21147.9	23709.8	33682.9	47219.3	74764.4	21850.3	23344.4	19075.7	61551.1	67255.8	25734
P36269	GGT5	Glutathione hydrolase 5 proenzyme	1	1	1.2	0.548812	0.418492	0.418492	0.787406	73.66	1.2639330982414301	0.0796211	I	O	73834.2	63132.5	58416.2	106983	60964.3	80754.3	90890.8	29578.6	87097	82401.3	78879.8	48901.8	18382.5	55352.6	75182.9	68524.3	58636.5	34384.7
Q8IYB8	SUPV3L1	ATP-dependent RNA helicase SUPV3L1, mitochondrial	1	1	1.6	0.449329	1	0.787406	0.589639	107.23	1.47252153836507	0.153946	O	I	20749.2	26719.4	30553.6	25622.4	6353.79	20533.2	32882.7	18353.7	97123.1	8635.18	2283.39	394.266	25161.1	89309.6	0	386.972	53736.1	9335.26
P48651	PTDSS1	Phosphatidylserine synthase 1	1	1	2.8	0.246597	0.105645	0.105645	1	32.37	1.84834612428462	0.191664	O	I	9355.16	16091.4	17291.6	7006.74	0	18600.5	17139.6	4029.05	8014.2	5177.59	19588	43726.5	3950.57	3174.02	6351.57	30554.6	31607.2	14770.4
Q9Y2C4	EXOG	Nuclease EXOG, mitochondrial	1	1	2.8	0.246597	0.105645	0.589639	0.17753	42	1.85970632255159	0.197831	M	O	19272	26248	14114.1	25653.8	9862.89	10772.4	8458.68	41612.4	41675.3	6666.07	21346.8	12951.7	48600.4	0	16977.2	10683.6	9498.13	33411.5
P36955	SERPINF1	Pigment epithelium-derived factor	1	1	0	1	0.787406	1	1	43	1.0899407349002299	0.123785	M	I	40548.8	44195.8	43161.9	627	38578.6	12557.8	84449.3	66531.4	39738.7	15537.4	14669.8	80483.7	70549.4	52232.4	33596.6	19736.2	72081.4	38163.1
P49406	MRPL19	39S ribosomal protein L19, mitochondrial	1	1	1.6	0.449329	0.589639	0.787406	0.589639	36.47	1.60542836770487	0.0981894	O	I	5870.71	7600.87	9425	0.00368852	17305.6	6358.91	3940.81	1748.2	152.743	25567	9580.8	1678.87	1024.97	16925.5	24791.8	5407.67	0	0
Q14914	PTGR1	Prostaglandin reductase 1	1	1	1.5	0.472367	0.855132	1	0.201243	30.68	1.76399987570079	0.0515664	I	O	20213.4	19074.7	11458.8	0	8798.19	66668.6	16902	8698.26	0	12931.2	17768.6	48218.8	16455	0	3852.64	9230.33	24550.1	19661.2
Q53H82	LACTB2	Endoribonuclease LACTB2	1	1	2.8	0.246597	0.418492	0.418492	1	34.86	1.3929224124830699	0.128536	O	I	15473.2	20153	21553	6549.38	27806	14627.9	5751.57	22631.3	14980.1	35727.5	16990.5	19750.5	13316.2	30201.1	34684.4	19990.3	17014.9	5874.27
Q96DB5	RMDN1	Regulator of microtubule dynamics protein 1	1	1	1.2	0.548812	1	0.17753	0.787406	50	1.3650305289425899	0.112754	O	M	55554	46925.8	64055.2	123418	65718.4	12036.4	76596.6	0	129514	0	19545.1	19580.3	65990.2	128320	77009.6	13085.3	73862.9	27997.9
P36543	ATP6V1E1	V-type proton ATPase subunit E 1	1	1	4.8	0.090718	0.105645	1	0.0590582	35.84	2.1628733834290998	0.570713	O	M	15352.4	7293.76	15775.5	8426.56	14107.9	9295.7	21951.8	22979.8	1805.32	6631.51	10643.4	7369.23	10019.3	7287.89	21498.3	15276.2	13450	21365
P54727	RAD23B	UV excision repair protein RAD23 homolog B	1	1	2.8	0.246597	0.105645	0.787406	0.17753	38.59	6.8888098393319703	0.191028	I	M	21620.7	3138.52	14363.8	4191.57	86058.2	6527.65	6313.96	5011.9	2926.46	78.8053	6547.28	6140.04	0	0	37198.9	23239.7	6308.9	5071.57
Q3ZCQ8	TIMM50	Mitochondrial import inner membrane translocase subunit TIM50	1	1	0.4	0.818731	1	0.787406	1	45.9	1.1731185834454201	0.0829882	O	I	13545.5	13637	15890.5	6494.67	25263	7578.6	8032.37	20358.9	7279.47	12664.4	14965.8	19008.9	14266.3	3529.38	22285.2	9156.54	1729.83	42751.5
P22307	SCP2	Non-specific lipid-transfer protein	1	1	4.52632	0.104021	0.100348	0.105645	0.17753	49.54	1.5973997803789799	0.179959	O	I	12660.6	15287.9	20224	0	16431.5	4869.98	39.7739	41961.6	0	21005.9	4958.57	7982.77	42492.1	7701.36	27203	18131.4	8049.05	40035.2
O14841	OPLAH	5-oxoprolinase	1	1	2.8	0.246597	0.17753	0.280713	1	70.88	3.1650830511080499	0.222648	I	M	31554.9	9969.68	10749.9	77337.4	1419.98	53542.9	21450.3	4023.67	30850.2	7012.83	11602.9	0	382.451	18208.6	16073.6	1933.87	16124.6	1408.7
Q9NQ88	TIGAR	Fructose-2,6-bisphosphatase TIGAR	1	1	0.4	0.818731	0.787406	0.787406	0.418492	34.62	1.29140966923713	0.0569654	M	O	30619.2	35831.6	27746.1	27391.7	44046.6	10170.8	19391.7	52095.5	30754.4	18794.4	49698.6	10306.5	69603.9	20871.7	26062.7	14489.8	26859.5	50446.7
Q9NRG4	SMYD2	N-lysine methyltransferase SMYD2	1	1	2.8	0.246597	0.105645	0.589639	0.17753	47.26	1.80711267079337	0.0915244	M	I	8540.46	15433.6	10082.7	1993.45	10353.6	1834.01	22768.1	5753.18	14602.3	12513	891.701	34444.2	14716.7	9995.25	11703	2603.14	20746.7	5365.2
Q8WVM8	SCFD1	Sec1 family domain-containing protein 1	1	1	2.36364	0.306721	1	1	0.181449	37.28	1.53701381314824	0.0740041	M	O	4953.87	5402.95	3515.23	0	0	0	17390.6	7378.77	0	0	2364.81	8440.1	16209.8	0	0	0	2759.8	14816.3
Q96NY7	CLIC6	Chloride intracellular channel protein 6	1	1	0	1	1	0.787406	1	34.22	1.05089145480957	0.0503834	O	I	49635.8	49661.8	52161.9	26695.6	134236	15320.8	55364.1	16562.4	27360	81506.7	38215.6	93179.3	8047.25	83061.5	103688	8071.75	47526.9	18461.6
O14967	CLGN	Calmegin	1	1	1.6	0.449329	0.105645	0.418492	0.280713	31.98	1.7351086360543599	0.243339	M	O	27820.6	41954.7	24179.9	38682.3	42099.7	20364.4	20385.4	17571.2	48955.4	74518.2	44317.3	15815.5	26167.2	49626	33025.8	8869.58	17118.7	12259.3
Q8N0U8	VKORC1L1	Vitamin K epoxide reductase complex subunit 1-like protein 1	1	1	2.8	0.246597	0.589639	0.17753	0.105645	34.07	1.6509513269175999	0.257545	O	I	15016.7	18982.1	24791.8	16103.3	16218.3	5918.35	7894.76	28948.7	10545.4	22680.1	16339.1	28188.5	17157.3	11929.4	24584.4	15465.4	41078.6	30901.4
Q96IU4	ABHD14B	Protein ABHD14B	1	1	4.66667	0.096972	0.181449	1	0.181449	43.73	2.0916349966784802	0.07582	O	M	6661.46	3499.8	7320.3	0	0	3604.06	14506.3	15197	0	0	0	8703.89	8795.1	0	0	1429.37	9207.68	25964.5
Q15181	PPA1	Inorganic pyrophosphatase	1	1	1.2	0.548812	0.418492	1	0.280713	35.14	1.32192300142649	0.0527784	M	O	25585.9	31940.9	24162.4	53761.8	42047.7	4169.1	10146	17804.8	60003	62832.4	20000.8	1662.24	15205.9	38219.8	44140	13502	14429.2	10521.1
Q6PCB7	SLC27A1	Long-chain fatty acid transport protein 1	1	1	6.4	0.0407622	0.105645	0.17753	0.0590582	43.59	2.3355106781225201	0.742073	O	M	28169.4	18138.1	42361.8	26085.8	30714.1	21758.6	38299.5	23988.9	17229.9	28063.4	23156.6	5356.22	16884.6	28283	39310.6	39566.1	32334.1	72315.4
Q99829	CPNE1	Copine-1	1	1	4.8	0.090718	1	0.0590582	0.280713	75.5	1.1618980149846301	0.0876893	O	M	132351	131092	152315	114963	190638	106630	179647	69877.1	73359.2	239691	99599.2	186766	56044.2	117490	196061	181413	190494	76119.4
O60784	TOM1	Target of Myb protein 1	1	1	2.8	0.246597	1	0.280713	0.0590582	33.19	1.46276126929895	0.217862	O	M	97483.2	91068.7	133212	62458.7	154506	95736.5	95299.8	79414.6	66709.4	80120.5	151352	99871.1	57290.3	112159	117600	223766	145818	66717
P37235	HPCAL1	Hippocalcin-like protein 1	1	1	1.2	0.548812	1	0.589639	0.418492	40.84	1.31214579692238	0.147988	O	I	15942.9	16603.4	20919.4	25954.4	10509	18351.4	4260.23	20639.5	16248.7	19673.2	0	14871.8	32223.3	20319.2	11367	8037.76	18239.7	46633.3
O95622	ADCY5	Adenylate cyclase type 5	1	1	6.4	0.0407622	0.589639	0.0590582	0.105645	66.18	2.1078229044114898	0.148871	O	I	14011.4	17540.1	29533.5	2033.69	18310.6	25828.2	7422.52	16461.9	12483.9	2395.09	34762.1	21275.7	16783.6	4205.94	19331.4	49211.7	29971.6	44947
Q13405	MRPL49	39S ribosomal protein L49, mitochondrial	1	1	1.2	0.548812	1	0.787406	0.280713	51.63	1.2484195165936101	0.0745533	M	O	60362.4	70409.8	56399.1	63261.9	58062.3	31992.2	41062.2	107433	61849.4	47149.9	48271.9	23650.2	171127	22729.7	35318.9	71882	23499.8	128565
Q13425	SNTB2	Beta-2-syntrophin	1	1	2.8	0.246597	0.787406	0.105645	0.105645	49.82	1.3499934571238501	0.122905	O	M	22216.1	21549.9	29092.2	5777.7	26112.8	20643.4	26951.7	31595.1	9549.77	21403.6	18491.5	23791	34513.6	14740.3	19657.7	31806.2	33427.4	45829.4
Q9Y6C2	EMILIN1	EMILIN-1	1	1	2.8	0.246597	0.418492	0.105645	0.105645	38.05	1.54658810350054	0.162622	O	M	23369.6	19438.8	30063.9	2832.37	17653	37154.9	36633.7	22573.8	0	25045.6	21609.8	27373.4	23165.3	8860.97	22250.5	33667	49762.7	35778.3
P31942	HNRNPH3	Heterogeneous nuclear ribonucleoprotein H3	1	1	1.6	0.449329	1	0.589639	0.589639	51.13	1.2116214357533399	0.0628913	O	I	45673.7	50415	55339.3	34127.5	27263.2	76341.2	54149.8	36487	21979.4	47136.5	55713	111262	15984.2	38196.8	64276.8	64009.9	92801.1	17411.7
Q9UJC5	SH3BGRL2	SH3 domain-binding glutamic acid-rich-like protein 2	1	1	0.4	0.818731	0.418492	0.787406	0.787406	56.07	1.6442198164145601	0.171761	M	I	11450.9	18827.8	17646.5	751.552	16145.9	2583.31	6563.28	31210.5	19372.7	9645.91	10204.8	37489.5	17426.2	14735.8	2615.56	1614.31	40091.2	29175.9
Q9HD33	MRPL47	39S ribosomal protein L47, mitochondrial	1	1	5.2	0.0742736	0.17753	0.105645	0.0590582	49.84	1.75646082178962	0.49033	O	I	49924.1	63533.5	87689.8	45333.1	48760.5	53157.4	43918.3	58451.4	60220.8	84037.5	77442.7	30920.9	65045.8	93289.7	84801.1	115811	42282.3	102265
P61513	RPL37A	60S ribosomal protein L37a	1	1	1.6	0.449329	0.589639	0.787406	0.418492	90.77	1.43197904255623	0.121903	O	M	63872.7	55607.4	79628.6	116592	73274.9	91068.3	29904.1	8523.88	26658.3	53620	32046.1	157392	8320.64	86259.1	0	11744.6	202780	97358.9
P33316	DUT	Deoxyuridine 5'-triphosphate nucleotidohydrolase, mitochondrial	1	1	1.2	0.548812	1	0.418492	1	47.99	1.07859158670832	0.051949	O	M	87553.8	86917.2	93748.1	71586.5	109825	126993	57404	71960.5	91709.6	88195.7	136566	45801.7	72313	79814.8	160802	134414	66943.7	26766
P26640	VARS1	Valine--tRNA ligase	1	1	3.6	0.165299	0.105645	0.105645	0.105645	51.67	1.2610144696265999	0.147114	O	I	42989.7	48290.5	54210.6	49626.2	51111.3	36097.3	57113.1	21000.6	57886.9	58380.2	44246.2	49924.1	31015.2	73097.5	68792.1	44619.9	49678.1	34865.7
P12955	PEPD	Xaa-Pro dipeptidase	1	1	1.2	0.548812	1	0.787406	0.418492	49.04	1.2162950498356799	0.133128	M	O	34697.7	39473	32453.5	40969.9	20577.7	18383.5	69781.1	23776.2	55460.3	28953.5	66545	46406.3	0	52460.4	20528	27644.3	23591.4	38043.3
P82675	MRPS5	28S ribosomal protein S5, mitochondrial	1	1	5.2	0.0742736	0.787406	0.0590582	0.105645	34.13	1.5215421702188701	0.162653	O	I	32282.8	36184.4	49119.7	17815.2	27625.7	41906.6	17567.5	56499.3	3895.68	22056.8	43557.8	29606.2	81805.6	22987.3	44073.7	63857	40467.4	74213.2
O00303	EIF3F	Eukaryotic translation initiation factor 3 subunit F	1	1	0.4	0.818731	1	0.787406	1	62.57	1.1140400667107699	0.0541933	I	O	22837	21379.1	20499.2	4810.15	6973.87	6974.52	46983.9	48442.4	2006.22	6473.94	14023.3	66645.2	17746.9	4656.07	7958.98	4319.14	62122	23440
P21953	BCKDHB	2-oxoisovalerate dehydrogenase subunit beta, mitochondrial	1	1	0.4	0.818731	0.418492	0.589639	1	50.14	1.17085554710574	0.0666363	I	O	98752.1	87334.8	84341.8	134769	135522	72327.8	105843	45298.7	82298.3	137165	65527.3	103763	47919.3	80713	96065.4	82200.9	118477	44252.3
P19971	TYMP	Thymidine phosphorylase	1	1	1.2	0.548812	1	0.17753	0.280713	62.68	1.4574309793707201	0.153592	O	I	35626	35725.9	51922.5	13037.2	9769.9	50922.9	38941.7	65458.5	3244.17	36795.7	57264	34111.7	47213.9	65445.7	31675	64084.5	28550.2	69857.1
P28288	ABCD3	ATP-binding cassette sub-family D member 3	1	1	2.8	0.246597	0.105645	0.589639	0.17753	32.22	1.27497355623197	0.110146	O	M	74024.3	62047.5	79109	83973	109385	96206.6	53302.5	27254.1	68911.8	90045	107390	38653.8	5237.06	52151.3	121897	139466	50714.3	31316.4
Q9BU61	NDUFAF3	NADH dehydrogenase [ubiquinone] 1 alpha subcomplex assembly factor 3	1	1	4.8	0.090718	0.787406	0.105645	0.0590582	53.99	2.3057749536121501	0.227941	O	I	36096.3	46708.1	83230	38563.7	32195.7	30412.1	59261	20049.2	0	5146.94	66627.9	129514	32251.6	71852.3	19086.8	101685	133408	90117.4
Q15111	PLCL1	Inactive phospholipase C-like protein 1	1	1	0.470588	0.790338	0.583882	0.201243	0.583882	46.46	1.7250631069990301	0.0507519	M	I	9643.42	16635.5	13780.1	4212.22	0	0	19711.3	24293.6	0	0	22949.2	45694.2	14534.1	0	8932.89	0	27241.7	32726
Q9UNE7	STUB1	E3 ubiquitin-protein ligase CHIP	1	1	6.4	0.0407622	0.280713	0.418492	0.0590582	56.69	1.51366319023965	0.495687	M	O	14423.6	17479.9	11548.1	12048	14324.5	17637.9	12150.6	15956.8	14795.3	14824.7	14467.4	19078.7	24233.5	10777.6	5733.52	12199.1	18486.4	10543.8
Q15843	NEDD8	NEDD8	1	1	0.4	0.818731	1	0.787406	0.589639	37.98	1.09930095225706	0.0707088	O	M	81943.9	79664.7	87575.4	60860.8	115231	83398	54872.3	95357.9	44001.4	89480.1	126795	16377.2	121670	55568.3	136271	97415	28237.5	120386
Q5HYJ1	TECRL	Trans-2,3-enoyl-CoA reductase-like	1	1	2	0.367879	0.422678	0.181449	0.422678	30.02	2.8289808037342801	0.0517234	M	I	3417.12	9666.96	7495.57	0	0	3082.11	11305.6	2697.88	0	0	2318.96	21047.3	24968.5	0	0	3862.27	18876.9	14738.7
O60763	USO1	General vesicular transport factor p115	1	1	2.66667	0.263597	0.422678	0.181449	0.422678	50.47	1.55899209781083	0.050462	O	I	5039.2	6286.85	7856.07	10423	10227.4	4545.5	0	0	8005.2	15033.8	8395.21	0	0	14504.7	13155.9	11619.7	0	0
P43652	AFM	Afamin	1	1	2.8	0.246597	0.280713	0.280713	0.589639	45.79	1.3415465302431799	0.0809236	O	I	49665.3	63683	66628.4	60380.3	52120.4	38287.7	69860.9	27677.4	62310.5	92897.5	73367.4	88083.1	1756.59	62243.4	99421.6	79207	71817.9	20452
O00571	DDX3X	ATP-dependent RNA helicase DDX3X	1	1	0.4	0.818731	0.418492	1	0.787406	66.19	1.16338651395737	0.0770278	I	M	53854.2	46290.9	49619.5	52431.4	77019.6	32277.8	58736.4	48806	40572.6	41855.7	43914.2	58981.1	46131.2	23277.6	64449.9	36215.2	72166.2	51988.6
Q5SQH8	C6orf136	Uncharacterized protein C6orf136	1	1	2.8	0.246597	0.418492	0.0590582	1	41.76	1.88803947082151	0.168505	O	I	37334	60296.8	70488	4123.92	60687.8	34487.5	31035.1	56335.5	2837.42	141460	77361.8	46186	33638.5	101474	71497.6	58590.3	36106.9	84771.3
O14787	TNPO2	Transportin-2	1	1	4.52632	0.104021	0.201243	1	0.0590582	56	1.3011407936727499	0.0746881	O	M	13872.8	10997.5	14309.3	0	11797.2	23667.7	9595.48	24303.5	0	2144.3	20533.5	12190.1	20119.5	207.343	6064.21	20676.8	12329.8	32268.1
P49591	SARS1	Serine--tRNA ligase, cytoplasmic	1	1	2.8	0.246597	0.105645	0.105645	0.280713	42.22	1.8441640494857601	0.233042	O	I	13746.3	19654.4	25350.3	5306.7	24965.6	14241.7	0	24217.4	7976.71	28190.2	13813	14447.5	33844.6	15256.1	23387	26299.3	29152.9	32656.5
Q9Y2D5	AKAP2	A-kinase anchor protein 2	1	1	3.6	0.165299	0.17753	0.589639	0.105645	66.84	1.59633614202389	0.465669	O	M	165434	107356	171376	133230	126227	95677.5	309652	162381	115171	74999.3	121449	91653.4	133506	192532	159425	111397	192611	200914
A1L0T0	ILVBL	Acetolactate synthase-like protein	1	1	0.4	0.818731	0.589639	0.418492	1	63.96	1.2999218133096799	0.118665	O	I	108837	138672	141479	161741	64744.4	120062	102626	95011.3	80418.7	200727	113361	200194	98657.8	98814.1	150425	180257	205850	72049.7
P07451	CA3	Carbonic anhydrase 3	1	1	0.470588	0.790338	0.583882	1	1	35.15	30.881239185885899	0.0756661	O	M	3647.67	1180.71	36461.6	0	2224.86	0	14422.1	1591.43	4779.81	0	0	0	1123.71	0	0	187.602	182121	0
O00168	FXYD1	Phospholemman	1	1	6.4	0.0407622	0.280713	0.0590582	0.17753	48.46	1.7554397919373901	0.24442	I	O	78772.6	67324.2	44873.4	58671.1	64263.4	193389	34061.5	43478.7	24941.7	34877.9	222061	33692.2	21048	4799.17	47597.8	146168	25802.7	0
Q9UBC2	EPS15L1	Epidermal growth factor receptor substrate 15-like 1	1	1	1.2	0.548812	0.17753	0.280713	0.589639	38	1.25006913594498	0.0551039	O	I	31032	33521.2	38792.1	19861.3	22122.1	16178.5	22843.4	74154.5	25561.8	22603.9	13395.3	28232.2	77812.8	25745.2	21602.1	10833.8	39098.7	96680.8
Q9UKG1	APPL1	DCC-interacting protein 13-alpha	1	1	6.4	0.0407622	0.280713	0.17753	0.0590582	44.02	1.7375195316632901	0.204586	O	M	14403.3	11248	19543.6	6176.33	7561.29	21038.9	15362.5	21877.5	6116.22	0	23556.1	13238.9	13328.8	6407.77	19945.3	27009.9	26398.7	17956.4
Q8NEV1	CSNK2A3	Casein kinase II subunit alpha 3	1	1	1.2	0.548812	0.280713	0.280713	1	73.84	1.30088640984606	0.121083	O	I	41872.7	53613.3	54471.6	13494.7	32585.3	59923.4	77153.8	26206.4	43504.2	40098.8	88576	87702.8	8184.95	48809.9	60005.1	91857.5	71685.7	0
Q7Z6B0	CCDC91	Coiled-coil domain-containing protein 91	1	1	0.8	0.67032	1	1	1	35.65	1.6200063469997401	0.134747	M	O	9155.53	13326.1	8225.97	0	0	0	0	45777.7	0	0	0	0	66630.7	0	0	1885.22	2329.99	36914.7
P04899;Q03113	GNAI2	Guanine nucleotide-binding protein G(i) subunit alpha-2	2	1	0.4	0.818731	0.787406	1	0.280713	135.07	1.1002059763313501	0.0542497	O	M	791179	754904	830550	1.16664e+06	833277	862604	739041	354332	993542	845144	525984	911517	498334	1.0336e+06	1.09088e+06	500540	1.0619e+06	465836
P20774	OGN	Mimecan	1	1	2.8	0.246597	0.589639	0.589639	0.280713	63.98	1.1953695176934001	0.0738605	I	M	284794	238248	279350	182083	207513	180376	669436	184561	220610	242891	236419	276024	215293	217470	215789	275996	407124	280369
Q6IPR1	ETFRF1	Electron transfer flavoprotein regulatory factor 1	1	1	2.8	0.246597	0.589639	0.589639	0.418492	37.57	1.19253879927123	0.0719516	O	M	100212	88669.4	105742	54180.1	117061	57684.5	21690.6	250442	36586.7	92298.9	65486.6	50230.6	198744	56444.5	165403	79935.8	53292.6	173633
P46821	MAP1B	Microtubule-associated protein 1B	1	1	1.6	0.449329	1	0.105645	0.589639	50.56	1.2527843626092501	0.125017	M	O	176111	181862	145166	265878	177048	152203	146645	138784	325298	176766	115019	136724	155504	178260	173464	136414	149496	88197.5
Q99766	DMAC2L	ATP synthase subunit s, mitochondrial	1	1	2.8	0.246597	0.0590582	0.589639	1	54.11	1.1699308605093699	0.0780943	I	M	131755	112617	116077	113367	72882.6	106428	158167	207929	81078.9	69123.8	104414	121624	186847	73022.6	102906	99913.2	164933	139608
Q99832	CCT7	T-complex protein 1 subunit eta	2	2	3.6	0.165299	0.418492	0.787406	0.0590582	138.74	1.21563898351848	0.127719	O	M	341704	292158	355159	196648	526863	421373	259153	304485	262685	346707	344065	265569	241766	315323	369185	481578	332639	277070
Q9UJ68	MSRA	Mitochondrial peptide methionine sulfoxide reductase	1	1	1.2	0.548812	0.589639	0.17753	0.787406	60.19	1.1137789084121601	0.0819525	I	O	248667	230845	223264	232777	279376	211993	176661	342529	188983	263951	263195	178895	259200	210358	231518	192189	197792	284466
P11586	MTHFD1	C-1-tetrahydrofolate synthase, cytoplasmic	1	1	1.6	0.449329	1	0.787406	0.589639	61.01	1.0145532924179499	0.063449	I	O	141457	140312	139428	154984	91062.6	102379	65314.2	293547	138094	163738	108402	132565	158759	128429	92494	97364.5	127617	251237
Q8NG92	OR13H1	Olfactory receptor 13H1	1	1	1.2	0.548812	1	0.589639	0.17753	34.87	1.26524401115487	0.127818	M	O	72341.2	74768	59093.7	99873.5	86346	63813.6	69913.8	41759	98906.1	118615	56731.6	41329.9	58257.2	56644.2	96055.1	78324.8	31743.1	32701.4
P58546	MTPN	Myotrophin	1	1	0.4	0.818731	0.589639	0.418492	0.787406	50.84	1.1325924941599199	0.072407	O	I	431719	462492	488962	407031	408808	347117	363654	631986	335266	407712	349560	567988	651933	313522	394910	474398	541961	720018
Q99807	COQ7	5-demethoxyubiquinone hydroxylase, mitochondrial	1	1	2.8	0.246597	0.105645	0.17753	1	47.75	1.2673144310087201	0.136428	I	O	849911	682561	670639	1.2221e+06	610553	536747	710811	1.16934e+06	672612	535775	446628	722407	1.03538e+06	501205	518321	559630	690388	1.08365e+06
P30566	ADSL	Adenylosuccinate lyase	1	1	0.4	0.818731	1	0.280713	0.589639	30.42	1.2074114779317699	0.0674622	I	O	122943	115469	101824	220173	151556	93035.5	109653	40299.1	151423	168387	108451	97759.3	51325.4	166634	125803	55267.7	116727	44689
Q5SSJ5	HP1BP3	Heterochromatin protein 1-binding protein 3	1	1	1.6	0.449329	0.418492	0.589639	0.418492	53.6	1.1422534870840599	0.086192	I	M	190558	166827	180496	204853	153354	257710	215620	121256	184565	93212.2	153866	210851	191639	147427	144274	182750	258011	170016
Q06323	PSME1	Proteasome activator complex subunit 1	1	1	2.8	0.246597	0.105645	0.280713	0.280713	54.05	1.43247927428269	0.198001	I	M	333894	233088	282185	254643	411946	389469	184348	429066	114839	196496	260665	289516	303926	172290	217651	271786	242103	507097
O96006	ZBED1	Zinc finger BED domain-containing protein 1	1	1	0.4	0.818731	0.787406	1	0.787406	41.24	1.0827042977130901	0.0805642	M	O	80158.6	86344.7	79749.1	39423.6	25137.7	91575.6	104180	140476	63150	61648.2	111448	77406.2	118071	136538	62063	60865.6	71955	67323.8
Q68DU8	KCTD16	BTB/POZ domain-containing protein KCTD16	1	1	3.6	0.165299	0.105645	0.17753	0.280713	42.45	1.6365703182928	0.0842264	M	I	297251	486472	395824	171714	90482.1	446595	580054	197408	280459	142046	725519	1.09571e+06	188624	105036	122746	695676	781523	274140
Q9BPX5	ARPC5L	Actin-related protein 2/3 complex subunit 5-like protein	1	1	1.2	0.548812	0.787406	0.589639	1	39.93	1.04776452756344	0.0589564	O	M	75623.7	75405.8	79007.5	37615.8	61967.8	74432.7	74206.8	129895	45391.9	71010.5	56575.9	91448.9	112602	53750.6	62350.5	76397.6	90217.4	112321
P34913	EPHX2	Bifunctional epoxide hydrolase 2	1	1	0.4	0.818731	1	1	0.787406	46.56	1.04432752707486	0.0501405	O	M	74409.2	71765.5	74946.7	46336.3	91035.7	60943.4	38919.3	134811	61799.9	91922.8	62088.9	37650.8	105365	47952.3	116216	56357.7	40665	113543
O43390	HNRNPR	Heterogeneous nuclear ribonucleoprotein R	1	1	0.4	0.818731	0.787406	1	1	36.37	1.0825311527755399	0.0500537	M	I	88320.4	95609.5	88855.7	113102	105756	104289	108786	9668.12	130725	130539	100421	108548	7815.31	92318.6	123547	100481	117414	10518.9
Q9UNS2	COPS3	COP9 signalosome complex subunit 3	1	1	2.8	0.246597	1	0.280713	0.418492	66.44	1.13305410465607	0.0709831	O	M	284501	280297	317592	255637	385306	241295	395894	144374	285604	359430	239167	368834	148449	204516	426270	347630	405836	203706
O43396	TXNL1	Thioredoxin-like protein 1	1	1	1.6	0.449329	0.17753	1	0.280713	67.8	1.1693614730655699	0.0737067	O	M	323296	289993	339107	375605	464028	337387	300171	139291	297806	405532	300224	280963	165441	361543	401432	272824	465795	193940
P00747	PLG	Plasminogen	1	1	1.6	0.449329	0.787406	0.17753	0.589639	33.3	1.1208166284029499	0.0708064	O	I	335145	352270	375636	268960	274041	342672	361357	428693	275661	334922	303279	298500	548989	219214	341725	424947	419208	473084
P06702	S100A9	Protein S100-A9	1	1	3.6	0.165299	0.280713	0.105645	0.17753	52.97	1.71875683715543	0.0916371	O	M	308230	273494	470069	166008	727725	84450.9	276131	286837	163829	603923	123231	202375	274112	182081	1.06435e+06	111548	712089	280273
Q9UBQ0	VPS29	Vacuolar protein sorting-associated protein 29	1	1	2.8	0.246597	0.280713	1	0.17753	52.57	1.12273574777637	0.100434	M	O	126062	138091	122995	128260	119290	164135	93340.5	125283	94121.7	155769	166289	147584	126689	107329	154928	125320	132484	94912.8
Q9Y3D3	MRPS16	28S ribosomal protein S16, mitochondrial	1	1	5.2	0.0742736	0.105645	1	0.0590582	46.29	1.45235831913277	0.227312	M	O	101821	126274	86943.8	135341	80581.5	105253	62338.9	125593	150609	121447	101566	67795.1	189950	32309.3	113304	81943.6	33314.3	173848
P18077	RPL35A	60S ribosomal protein L35a	1	1	1.6	0.449329	1	0.787406	0.418492	33.83	1.08885385294117	0.0594759	M	O	68744.4	71770.7	65914	69422	54618.9	109978	57751.4	51951	52061.8	59156.7	99472.6	93293.3	54869.2	67839.6	56549.5	76802.4	84983.4	43395.1
Q8NE62	CHDH	Choline dehydrogenase, mitochondrial	1	1	8.4	0.0149956	0.17753	0.0590582	0.0590582	50.47	1.8917295950941699	0.310962	O	I	44887.5	55964.6	84915	57678	48031.5	55375.1	8034.19	55318.5	77903.4	66692.9	80618	17895.6	36713.1	98531.1	81395.7	81998.2	44329.5	118320
P61160	ACTR2	Actin-related protein 2	1	1	0.4	0.818731	0.787406	0.787406	0.589639	47.43	1.1363972817349599	0.104231	O	M	111149	103132	117199	72644.2	117585	103995	132068	129454	95498.6	108102	109743	126952	75362.6	96444.5	105585	103261	159875	120827
Q96DC8	ECHDC3	Enoyl-CoA hydratase domain-containing protein 3, mitochondrial	1	1	1.2	0.548812	0.280713	0.589639	0.787406	34.77	1.26837924192912	0.162027	M	I	145968	185143	151756	180882	140486	127557	177622	103292	261413	119705	129882	188736	225977	148481	139590	135319	222822	112570
P17152	TMEM11	Transmembrane protein 11, mitochondrial	1	1	4.8	0.090718	1	0.418492	0.0590582	33.48	1.17169477619124	0.108011	O	M	262421	257751	302005	153309	264487	333935	236274	324100	204713	381633	292747	257348	152312	221780	419039	357546	271092	240569
Q5TC12	ATPAF1	ATP synthase mitochondrial F1 complex assembly factor 1	1	1	0.4	0.818731	1	0.589639	1	51.65	1.13382181046963	0.0523873	O	M	64358.3	60498.3	68594.3	128358	77032.1	45303.4	66085.2	5013.01	66352.4	98740.4	39888.9	90600	6909.93	148479	57066.6	26088.3	98136	13201.2
P32418	SLC8A1	Sodium/calcium exchanger 1	1	1	2.8	0.246597	0.787406	0.17753	0.418492	57.69	1.33151538160589	0.103516	O	I	183262	210099	244016	124987	212636	119713	282861	176112	119069	204447	166259	274576	286145	147196	266487	207279	460220	138898
Q8N3V7	SYNPO	Synaptopodin	1	1	3.6	0.165299	0.280713	0.280713	0.105645	49.57	1.14949673442922	0.0862574	O	M	546263	489679	562885	440181	741150	404786	373306	771891	249692	728318	365815	450905	653667	406924	750540	441294	440201	775465
P19338	NCL	Nucleolin	1	1	1.6	0.449329	0.589639	0.418492	0.787406	32.45	2.27407528446341	0.0954916	O	I	65859.5	67362.4	149769	54525.9	42741.9	65221.9	72528.4	94279.2	35542.8	37601.4	57908.6	113329	92429.6	16141.6	460325	76813.3	95982.6	99584.2
A0A0B4J1X5	IGHV3-74	Immunoglobulin heavy variable 3-74	1	1	0	1	0.787406	0.280713	0.787406	31.81	1.34950339364342	0.100322	O	I	50185.9	55656.3	67726	46085.6	101095	36447.8	60190.9	7109.81	42445.8	114317	31813.5	87413.8	2290.69	31413.7	126216	95306.5	85693.7	0
Q15046	KARS1	Lysine--tRNA ligase	1	1	5.2	0.0742736	0.787406	0.17753	0.0590582	47.16	1.3400671215045401	0.142024	O	M	88814	85103.2	114044	73024.5	81735.5	147408	63039.9	78861.8	42333.4	73730.3	116308	83406.3	109738	63314.5	88280.1	201248	97852.2	119525
P10599	TXN	Thioredoxin	1	1	0.4	0.818731	0.787406	0.589639	0.418492	34.54	1.15594282013329	0.127312	O	I	92031.9	94757.8	106384	125552	67782.8	82779.3	104311	79734.3	77894.3	122055	94265.4	106253	73320.7	121814	136683	91379.9	78382.9	103658
P61158	ACTR3	Actin-related protein 3	1	1	0.4	0.818731	0.787406	1	1	36.88	1.0242045127197501	0.0515405	I	M	183070	178744	182182	167769	140827	215786	214458	176513	171323	182969	209792	155948	173688	143302	158497	216023	214046	179045
P17302	GJA1	Gap junction alpha-1 protein	1	1	2.8	0.246597	0.105645	0.280713	1	58.5	1.30109154261981	0.174145	M	I	163739	213039	209720	78695.1	187830	160165	154784	237221	152084	282689	147496	213588	269340	130527	342460	169074	228160	178377
P54646	PRKAA2	5'-AMP-activated protein kinase catalytic subunit alpha-2	1	1	1.6	0.449329	0.589639	0.17753	1	46.04	1.1012229392053801	0.0891804	M	I	583387	642439	640508	481301	578456	575626	485618	795933	561708	925029	537517	608012	579928	586003	581095	552684	568653	914104
P0DJD7	PGA4	Pepsin A-4	1	1	0.4	0.818731	0.787406	0.589639	0.418492	49.89	8.3173478407495693	0.101523	I	M	261144	31397.5	88524.3	64222.3	13230.5	1.17877e+06	18510.4	30986.7	17254.9	13894.7	31656.4	32161.8	62019.9	24425.5	28233.1	310970	13174.5	65818.8
Q9NQR4	NIT2	Omega-amidase NIT2	1	1	5.2	0.0742736	0.0590582	0.418492	0.105645	94.72	1.2210945347574	0.311519	O	M	365628	321061	392046	364381	408740	440016	339786	275215	311395	389606	377516	317650	209136	403044	431643	357134	401573	366835
Q14714	SSPN	Sarcospan	1	1	5.2	0.0742736	0.787406	0.105645	0.0590582	41.09	3.1452903608041098	0.501549	M	O	549158	586819	186571	57878.7	961487	793645	277193	655588	562107	251042	953622	552547	614776	178386	127892	459457	108916	58202.5
P38606	ATP6V1A	V-type proton ATPase catalytic subunit A	1	1	4.8	0.090718	1	0.418492	0.0590582	37.34	1.3569891956122899	0.0567245	M	O	69646.6	87582.8	64542	19079.9	22700.1	27898.6	9601.5	268953	9894.82	18507.7	10433.6	23629	375449	7537.3	16783.7	9666.13	21786.2	266937
O75909;Q5VT40	CCNK	Cyclin-K	1	1	2.8	0.246597	0.17753	0.280713	0.787406	35.88	1.19224123957601	0.104402	O	I	117690	136230	140315	135870	99151.6	105711	105465	142253	178160	108612	86988.7	124537	182853	116040	103770	120085	142587	219092
P14621	ACYP2	Acylphosphatase-2	1	1	1.2	0.548812	0.418492	0.787406	0.787406	42.45	1.2140696423541999	0.105056	I	O	99513.9	91334.7	81967.2	156058	75397.8	94423.8	101129	70561.6	151090	71196.3	61288	87958.4	85140.5	55977.3	93492.9	53811.7	104015	102539
P67812	SEC11A	Signal peptidase complex catalytic subunit SEC11A	1	1	5.2	0.0742736	0.0590582	0.280713	0.17753	52.46	1.20853667009216	0.30016	O	M	137887	127975	154663	118576	111983	195786	133405	129686	117365	109939	172814	131085	108671	162473	161581	161022	137922	150316
P50914	RPL14	60S ribosomal protein L14	1	1	1.2	0.548812	0.418492	0.787406	1	78.63	1.0366602046285001	0.0552032	O	I	160441	165976	166323	189751	150660	108422	248886	104485	218350	151148	111567	222520	126294	285053	158528	89652.9	220338	78040.7
Q8WXC3	PYDC1	Pyrin domain-containing protein 1	1	1	3.6	0.165299	1	0.589639	0.0590582	31.82	1.38664944786642	0.0903896	M	O	95436.6	107166	77283.9	124412	34898	160077	33547.2	124248	62225.3	83681.1	103763	73581.4	212578	55550.8	65422.6	102510	58716.1	104220
P62857	RPS28	40S ribosomal protein S28	1	1	0.4	0.818731	0.787406	0.589639	0.589639	47.56	1.0861446665222501	0.0715532	I	O	154388	149080	142144	159245	152129	195896	167413	97259.8	174119	148017	115925	194477	112864	146238	168286	134465	192962	68767.3
P30040	ERP29	Endoplasmic reticulum resident protein 29	1	1	2.8	0.246597	0.105645	0.280713	0.17753	54.63	2.5529930074698699	0.254381	I	M	346734	135815	152962	155769	997058	102674	331232	146938	157106	169167	63065.8	200274	89461.1	189462	163368	105665	205392	100921
Q5JRX3	PITRM1	Presequence protease, mitochondrial	1	1	0.4	0.818731	0.787406	1	1	47.16	1.0273400347858299	0.0643848	I	O	72242.6	72038.8	70320	40000.6	80963.4	60111.7	100656	79481.2	62639.2	67821.6	56674.2	100842	72216.6	26736.7	61809.9	57301.2	120523	85229.5
O15173	PGRMC2	Membrane-associated progesterone receptor component 2	1	1	1.2	0.548812	0.589639	0.787406	0.105645	38.77	1.1347608324120699	0.110976	M	O	226718	241596	212905	136228	249820	229797	243373	274373	217514	297576	228517	256815	207557	147786	259464	213055	257695	186522
Q99653	CHP1	Calcineurin B homologous protein 1	1	1	3.6	0.165299	0.589639	0.589639	0.589639	57.5	1.06050572204455	0.0601046	I	M	216113	203783	211057	175755	184619	252154	196147	271890	219188	164196	212321	174792	248417	220908	234897	262240	204517	132722
Q14103	HNRNPD	Heterogeneous nuclear ribonucleoprotein D0	1	1	6.4	0.0407622	0.17753	0.105645	0.0590582	33.84	1.5007617880904101	0.162841	O	M	125534	116681	175110	63408.2	113104	106893	120041	224223	69412.6	104982	84954.5	101386	222669	84512.5	150561	170756	117431	352290
Q9UNF0	PACSIN2	Protein kinase C and casein kinase substrate in neurons protein 2	1	1	3.6	0.165299	0.418492	0.0590582	0.418492	64.83	1.3284297323873999	0.280608	I	O	149311	130572	112396	172288	124645	151001	149801	148819	113190	136058	195672	121326	86617.4	55644.5	113079	139624	138649	114986
P68402	PAFAH1B2	Platelet-activating factor acetylhydrolase IB subunit beta	1	1	1.2	0.548812	0.787406	0.787406	0.17753	48.45	1.17879781810428	0.0675434	O	M	183001	158554	186903	122110	129015	148767	175277	339837	83831	134489	158448	197594	218410	79324.6	176068	161230	235598	282296
P42025	ACTR1B	Beta-centractin	1	1	1.6	0.449329	0.589639	0.17753	0.589639	40.72	1.2782663126084099	0.0810876	O	I	662262	721126	846548	467749	763605	650229	621973	807757	444503	848896	394079	796853	1.1213e+06	334765	1.14957e+06	834537	718234	1.19563e+06
P02753	RBP4	Retinol-binding protein 4	1	1	10	0.00673795	0.0590582	0.0590582	0.0590582	60.07	1.4896385513526	0.12593	O	I	123727	145995	184309	158869	114704	56588.1	273387	15089.5	219420	120442	81178.2	282580	26357	242472	186019	153919	288275	50860
A0A096LP55	UQCRHL	Cytochrome b-c1 complex subunit 6-like, mitochondrial	1	1	1.2	0.548812	0.787406	0.280713	0.105645	66.81	1.24579494385996	0.496269	O	M	815696	729083	908288	784933	692686	934976	967756	698131	873695	721534	615952	732971	701264	748092	852250	1.022e+06	911201	1.0079e+06
P09497	CLTB	Clathrin light chain B	1	1	2.8	0.246597	0.17753	0.787406	0.17753	35.15	1.94107338893748	0.0774547	M	O	149379	213805	110148	289957	173227	211024	24272.3	48417.3	385307	339327	277642	9083.63	57667.3	32613.5	271305	173665	56010.4	17146.3
P27658	COL8A1	Collagen alpha-1(VIII) chain	1	1	1.2	0.548812	0.589639	0.787406	0.418492	47.74	1.3232377592473099	0.0729368	I	M	287698	217419	277322	203545	171531	148032	580915	334465	181499	211524	125653	224447	343974	130338	240298	126517	514307	375150
Q9Y3D9	MRPS23	28S ribosomal protein S23, mitochondrial	1	1	1.2	0.548812	0.589639	0.589639	0.787406	55.66	1.08517438946686	0.0594779	M	I	115180	124991	118439	107649	109023	181271	63202.9	114756	152428	130221	130186	45928.1	166191	103413	98853.6	140018	31727.5	218181
Q13561	DCTN2	Dynactin subunit 2	1	1	0	1	0.787406	0.787406	0.589639	76.67	1.4760918666257199	0.0593706	O	I	802968	994135	1.18525e+06	946551	1.13685e+06	472043	569672	889728	280513	905531	1.10217e+06	1.6125e+06	1.06996e+06	498981	786417	1.36458e+06	353612	2.92268e+06
Q9Y5L4	TIMM13	Mitochondrial import inner membrane translocase subunit Tim13	1	1	1.6	0.449329	0.787406	0.418492	0.17753	45.37	1.2250528448915701	0.101067	I	O	177172	173584	144624	261485	164650	231953	157871	69900.7	203524	192005	203338	174350	94701.4	168825	184332	132600	192508	44853.9
P61353	RPL27	60S ribosomal protein L27	1	1	0.4	0.818731	0.589639	1	0.787406	52.82	1.09072133133164	0.0508217	O	M	50829.3	49669.5	54175.5	30283.2	38959.3	55736.5	45014.1	84153.5	30562.2	38414.6	50675.9	61012.7	67681.8	32670.3	34379.5	56839.2	42021.7	104967
P55083	MFAP4	Microfibril-associated glycoprotein 4	1	1	2.8	0.246597	0.280713	0.105645	0.105645	45.39	1.70894226572474	0.0871879	O	I	247791	324730	423461	33425.4	166903	155624	806610	76394.5	86435.1	151335	237733	1.07601e+06	72137.7	167229	201228	309755	1.37956e+06	59534.7
Q9UJ70	NAGK	N-acetyl-D-glucosamine kinase	1	1	8.4	0.0149956	0.418492	0.0590582	0.0590582	49.08	1.3882974244664299	0.340781	O	M	76219.1	69133.7	95978.2	55086.1	70525.7	85313.8	61618.4	108551	53553.8	69883.6	78122.8	71006.2	73102.2	57093.7	85619.9	114944	106832	115401
P30536	TSPO	Translocator protein	1	1	0.4	0.818731	0.589639	0.418492	0.280713	34.83	1.65471873698419	0.158257	M	O	213672	230713	139428	329709	364862	310727	31378.4	31686.2	337734	350512	396891	10129.7	58299.8	20542.1	397287	229949	49101.4	258.618
Q9UJX2	CDC23	Cell division cycle protein 23 homolog	1	1	1.6	0.449329	1	0.418492	0.105645	36.95	1.1740629801367	0.0737902	O	M	133586	129275	151777	135458	195769	118040	147457	71207.3	167241	125274	164802	137180	51878	155529	148034	191251	198307	65763.9
O75436	VPS26A	Vacuolar protein sorting-associated protein 26A	1	1	1.2	0.548812	0.787406	0.787406	0.280713	34.56	1.0732460302576701	0.0619231	I	M	815976	760288	803549	890257	505904	830568	759204	1.09395e+06	608910	787683	676223	764876	963747	640091	728661	799336	804510	1.04515e+06
Q5VSP4	LCN1P1	Putative lipocalin 1-like protein 1	1	1	0.4	0.818731	1	1	0.589639	34.21	3.3912893253271399	0.0869201	O	M	103910	87263	295934	95009.4	95380.1	224773	36102.4	68285.9	102445	96407.3	128360	23472	85631	96689.4	124660	155986	1.08778e+06	14551.5
P35443	THBS4	Thrombospondin-4	1	1	1.2	0.548812	0.589639	0.787406	0.105645	31.31	1.1912641979548999	0.0749388	O	M	250768	223586	266350	159486	163460	257806	450979	222110	209610	152768	154894	341182	259477	226337	139977	249495	431393	284549
Q86UK0	ABCA12	ATP-binding cassette sub-family A member 12	1	1	0.4	0.818731	0.280713	1	0.787406	35.27	1.5921297271972701	0.158094	M	O	39244.4	60559.7	38036.9	39318.4	14622.1	58213.8	46737.8	37329.8	115088	53439.7	24168.5	36400.8	73701.1	3341.39	57915.5	32939.8	58025	37962.7
O75521	ECI2	Enoyl-CoA delta isomerase 2, mitochondrial	1	1	2.8	0.246597	0.418492	0.589639	0.589639	73.35	1.1218905451443399	0.0963304	O	M	728784	681161	764188	1.15674e+06	638213	667135	632811	549023	1.02514e+06	761564	621274	441274	556554	787414	986720	715945	639141	691721
Q9H8L6	MMRN2	Multimerin-2	1	1	7.6	0.0223708	0.0590582	0.0590582	0.589639	30.22	1.3146257162069299	0.249483	I	M	421030	320266	336348	450687	361033	324657	400789	567983	347549	351407	191378	225805	485190	281051	341255	222145	337374	499916
O95571	ETHE1	Persulfide dioxygenase ETHE1, mitochondrial	1	1	5.2	0.0742736	0.17753	0.280713	0.0590582	60.28	1.2849369636013499	0.35704	O	M	195772	170026	218472	205912	168576	251197	122151	231025	187370	165152	177465	130898	189244	239226	211338	222107	189763	229926
O00505	KPNA3	Importin subunit alpha-4	1	1	2.8	0.246597	0.280713	0.418492	0.589639	65.8	1.2364220131308501	0.121531	M	I	377041	466182	439451	373569	283138	345138	469209	414150	432626	509292	430768	632758	325465	509814	549127	364992	566913	206412
P29972	AQP1	Aquaporin-1	1	1	0	1	0.583882	0.855132	0.855132	146.49	1.26756014424491	0.0757705	M	I	238669	302527	250067	478898	265613	125774	323058	0	797366	255440	0	459829	0	470339	298808	82845.9	398342	0
O95433	AHSA1	Activator of 90 kDa heat shock protein ATPase homolog 1	1	1	0.4	0.818731	0.589639	0.589639	0.787406	47.7	1.11643330779939	0.0634437	O	I	268143	282871	299364	204646	341579	253568	302176	238746	198261	290693	316231	366504	242664	179083	397571	382620	314980	222564
P37802	TAGLN2	Transgelin-2	1	1	0.4	0.818731	0.787406	0.787406	1	69.28	1.0466323870042	0.0668885	M	I	801948	839344	833962	1.07073e+06	1.17229e+06	539248	819505	407969	1.00465e+06	1.02988e+06	563564	903331	695298	930017	663153	907059	1.05497e+06	614608
P53370	NUDT6	Nucleoside diphosphate-linked moiety X motif 6	1	1	7.6	0.0223708	0.589639	0.0590582	0.0590582	30.74	1.5898169135022899	0.330637	O	I	35124.6	39526.3	55841.7	26469.5	35195.5	45613.6	22028.8	46315.5	21299.7	36975.5	67967.2	26852.2	44537	47411.8	54336.9	70569.4	30276.6	76613.5
P08311	CTSG	Cathepsin G	1	1	7.6	0.0223708	0.0590582	0.787406	0.0590582	41.23	1.2765762090305599	0.0674926	I	M	87827.8	68799.5	86308.8	58610.8	190177	52203.5	124028	14119.9	39921.9	174266	44067.4	79639.7	6102.92	47778.9	209883	57173	108178	8531.24
P26447	S100A4	Protein S100-A4	1	1	0.4	0.818731	0.589639	0.787406	0.787406	44.33	1.0774558559755101	0.053104	I	M	55140.9	51176.9	53808.6	27067.2	54943.1	26279.8	76895.7	90518.6	45316.8	35005.5	38153.7	63348.5	74060.3	44013.9	54689.6	31117.5	70468.9	68753.2
Q02818	NUCB1	Nucleobindin-1	1	1	2.8	0.246597	0.280713	0.787406	0.105645	34.88	1.2341872792027999	0.0993291	O	M	243972	211513	261047	250787	324582	282070	187608	174813	243977	300021	171966	83263	258339	239034	426147	232503	114561	292988
P63208	SKP1	S-phase kinase-associated protein 1	1	1	1.6	0.449329	0.787406	0.787406	0.280713	61.91	1.1285385342399801	0.0570412	O	M	101595	95728.3	108033	111328	168035	72340.5	35609.8	120661	67052.2	144173	51574.4	90175.8	125666	40812.3	150335	93963.7	120912	134142
P41252	IARS1	Isoleucine--tRNA ligase, cytoplasmic	1	1	1.6	0.449329	0.418492	0.418492	0.280713	50.13	1.3495870475029801	0.123053	O	M	50456.6	45769.4	61769.9	42838.2	69309.9	50086.1	64706.4	25342.4	54643.2	58239.1	43116.4	59958.5	12890	49473.6	70288.1	102974	56397.4	29716.3
Q9NYK5	MRPL39	39S ribosomal protein L39, mitochondrial	1	1	0.4	0.818731	0.787406	0.589639	0.418492	35.92	1.2504866950139	0.0714168	O	M	59549.4	55386.3	69259.8	43621	19205.6	105728	96997.9	32194	41434.5	21545.4	68210.4	94210.2	51531	23864	67217.6	105513	103643	46061.2
Q99627	COPS8	COP9 signalosome complex subunit 8	1	1	0.4	0.818731	0.787406	1	0.787406	50.11	1.14911368161674	0.0737786	I	M	305286	265671	298778	354750	234905	405300	224294	307179	414596	241137	163847	298583	210190	301390	475705	326699	290327	99769.6
A0A0B4J1U7	IGHV6-1	Immunoglobulin heavy variable 6-1	1	1	1.2	0.548812	1	0.105645	0.280713	34.85	1.5197780692938301	0.0924757	O	M	85230.4	83336.9	126654	90480.9	21520.9	249183	52569.6	12398	89577	21096	186176	59025.2	60810	137704	55136.3	359795	49145.1	31488.1
Q969Z3	MTARC2	Mitochondrial amidoxime reducing component 2	1	1	4.8	0.090718	0.17753	0.0590582	0.787406	37.44	1.33481926702899	0.223418	I	M	44756.7	33530.1	33872.7	40688.6	35945.7	62771.1	27408.1	56969.8	23146.9	25626.7	37665.8	38625.2	42586	26108.1	28880.4	50764.5	22624.9	40985.6
Q2VIR3	EIF2S3B	Eukaryotic translation initiation factor 2 subunit 3B	1	1	0.4	0.818731	1	1	1	73.74	1.1021092961127399	0.0525635	O	M	131877	130618	143955	101967	148337	191654	122455	94969.4	95216.9	188740	143963	111181	113989	241253	164134	180042	98437.3	35910.9
P14678	SNRPB	Small nuclear ribonucleoprotein-associated proteins B and B'	1	1	0.4	0.818731	0.787406	0.787406	0.589639	66.98	1.12270350732778	0.0815688	O	M	75873	69230	77724.8	57551.5	41278.3	104842	81164.3	94528.3	63426	45218.2	86839.1	98455.1	52211.7	62442.2	60224.9	93279.7	82663.6	90013.3
P22748	CA4	Carbonic anhydrase 4	1	1	0.4	0.818731	1	1	1	44.96	1.08510292909427	0.082578	O	M	36793.7	35974.1	39035.6	0	43098.6	122630	0	18240.2	72242.7	51808.6	44834.9	10984.1	0	35352.5	0	78549.7	51935.1	29340.6
Q9UQ90	SPG7	Paraplegin	1	1	3.6	0.165299	0.418492	0.418492	0.280713	38.38	1.15820382692205	0.0700769	O	I	149247	154283	172859	132461	182963	194403	97768.3	138642	134106	93719	210122	189823	143646	166933	96828.2	289214	161807	149512
P57678;Q86VV8	GEMIN4	Gem-associated protein 4	1	1	1.6	0.449329	0.17753	0.589639	0.280713	40.4	1.2790826509100801	0.0735684	I	M	53613.9	41915.9	49810.3	40048.3	66167.2	72478.1	70278.7	19097.3	38757.8	30734.7	54545.3	60098.2	25443.6	36192.3	43866.6	66935.5	80357.5	21699.6
Q9HAV7	GRPEL1	GrpE protein homolog 1, mitochondrial	1	1	2.8	0.246597	1	0.589639	0.589639	59.9	1.0514652656999	0.0735435	I	O	102891	100954	97855.2	165069	91724.8	80947.2	99048.1	77667.9	107056	102747	59238	97001	138726	82358.8	91011.3	57831.2	51171.4	206904
Q9NYL2	MAP3K20	Mitogen-activated protein kinase kinase kinase 20	1	1	4.8	0.090718	0.17753	0.0590582	0.787406	46.82	1.1605670850771199	0.108017	I	M	68388.6	58926.8	60071.9	54717.5	74131	49871.6	75259.5	87963.2	35542.9	55507	50714.7	74593.5	78276.1	42780.8	73478.4	36691.6	68455.5	78953.1
P50897	PPT1	Palmitoyl-protein thioesterase 1	1	1	1.2	0.548812	1	0.418492	0.589639	75.03	1.1388871170163599	0.0596919	O	M	280751	276702	315132	331028	210294	411937	332242	118253	265834	280153	361303	325819	150402	361983	472324	239892	371880	129583
Q15717	ELAVL1	ELAV-like protein 1	1	1	1.6	0.449329	1	0.589639	0.589639	45.31	1.3591079559503401	0.145772	O	M	134832	119451	162347	69316.5	285394	124718	98406.2	96327.4	78433.5	141974	99053	158985	118811	148380	107890	280387	127868	147211
P00325	ADH1B	All-trans-retinol dehydrogenase [NAD(+)] ADH1B	1	1	2.8	0.246597	0.589639	0.105645	0.105645	39.17	1.65860857739509	0.310574	O	I	127723	141662	211843	185819	156268	143563	34044.5	118922	129551	146774	171701	119835	140450	167011	196203	288368	103592	304041
Q92947	GCDH	Glutaryl-CoA dehydrogenase, mitochondrial	3	3	2.8	0.246597	0.17753	0.280713	0.787406	105.19	1.254849044283	0.083105	M	I	406023	509498	490895	568649	503486	232047	635913	90020.8	743351	481362	237181	880199	205395	679160	364496	234030	883562	293225
P25311	AZGP1	Zinc-alpha-2-glycoprotein	1	1	1.6	0.449329	0.280713	0.280713	0.280713	56.53	1.36349782599151	0.0885194	O	I	228623	257098	311727	376542	226102	93795.6	313965	132711	396817	265618	126689	397869	98499.1	370210	278134	201094	588561	120638
O14737	PDCD5	Programmed cell death protein 5	1	1	0.4	0.818731	0.787406	0.589639	1	33.44	1.0983089201423499	0.0903839	M	I	42288.6	46445.9	46055.5	12562.2	71672.4	26202.8	1442.79	99562.7	3890.32	98100	8309.81	25097	96832.5	16002.7	83467.1	24179.5	46598.2	60030.2
O75298	RTN2	Reticulon-2	1	1	4.8	0.090718	0.0590582	0.787406	0.105645	49.53	3.09463054444445	0.176275	M	I	33752.3	104451	40194	14895.6	65374	73942	8268.18	6281.5	81660.9	274199	140853	8549.91	16991	10451	119725	59150.2	9573.86	2070.05
P54289	CACNA2D1	Voltage-dependent calcium channel subunit alpha-2/delta-1	1	1	1.2	0.548812	0.589639	1	0.787406	48.34	1.07185231717348	0.0502878	I	M	129014	120366	124527	133596	91618	111444	234581	73832.6	149303	98938.1	129592	144261	79733.7	157781	92036.1	105094	183877	83847.2
P29966	MARCKS	Myristoylated alanine-rich C-kinase substrate	1	1	3.6	0.165299	0.787406	0.589639	0.0590582	51.77	1.35062201159672	0.128425	O	M	167900	158749	214410	216326	238755	224546	102718	57153.7	181839	190440	127614	198006	95846.2	296814	212120	142669	305309	115138
Q86V88	MDP1	Magnesium-dependent phosphatase 1	1	1	1.6	0.449329	0.787406	0.589639	1	31.84	1.11754667702419	0.0502397	M	I	131371	146813	137781	148141	118705	155166	116004	118839	122768	129034	205805	219818	56639.6	163391	161263	176383	117714	70153
O00299	CLIC1	Chloride intracellular channel protein 1	1	1	1.6	0.449329	0.787406	0.280713	0.418492	50.81	1.28568179411226	0.0945362	I	O	315758	293224	245596	463267	300747	270717	409820	134239	502639	377201	225473	251993	108816	278685	433950	165580	254614	95150.4
Q15121	PEA15	Astrocytic phosphoprotein PEA-15	2	2	3.6	0.165299	0.418492	0.589639	0.280713	86.51	1.2193347454399299	0.146744	O	M	108637	96187.6	117285	80357.6	154270	123382	74320.6	110855	132592	66422.4	115461	59406.8	107056	99303.3	111810	133053	89248.5	153010
A0A075B6K5	IGLV3-9	Immunoglobulin lambda variable 3-9	1	1	1.6	0.449329	1	0.280713	0.280713	120.1	1.2523841914207801	0.0574232	O	I	165979	173253	207869	314382	49952.5	126174	205271	134116	409611	46770.1	70230.5	249129	90524.3	416665	30641.5	107536	250083	234422
Q9NVH1	DNAJC11	DnaJ homolog subfamily C member 11	1	1	1.6	0.449329	0.418492	0.418492	0.280713	36.29	1.3661428455934399	0.223144	M	O	96639.3	120873	88477.2	60709.7	91559.1	100199	86436.4	144292	133796	137211	167948	78625.2	86782.2	74671.8	65489.6	88822	60683.1	152720
O75153	CLUH	Clustered mitochondria protein homolog	1	1	0.4	0.818731	0.787406	1	0.787406	62.82	1.01740497603967	0.0507117	I	M	36837.8	36207.6	36383.3	29599.4	17068.5	42326	31518.1	63677.1	27537	24549.1	36345.5	32032.4	60574.3	26357.2	31819.1	20914.6	34339.6	68485.7
Q8TB22	SPATA20	Spermatogenesis-associated protein 20	1	1	0.4	0.818731	1	0.787406	0.589639	80.61	1.10805675707106	0.0643445	I	M	132119	119235	129345	194392	143060	95746.4	135063	92331.9	113613	123257	116039	158876	84387.5	183939	90174.3	152534	127303	92772
Q8IXI2	RHOT1	Mitochondrial Rho GTPase 1	1	1	5.2	0.0742736	0.0590582	0.589639	0.418492	45.6	1.1880345229068601	0.278481	M	I	39095.9	46447.3	41264.2	43058.3	44675.6	32657.9	37989.6	37098.3	48915.4	45473	39851.6	45894.9	52101.7	30658.9	56957	42774.3	38392.9	37538.1
Q9H6K4	OPA3	Optic atrophy 3 protein	1	1	7.6	0.0223708	0.589639	0.0590582	0.0590582	44.61	1.2735245334435701	0.0897423	O	M	46553	42278.3	53842.5	8807.68	66809.1	47297.3	32686	77164.8	17901.7	53912.7	47267.7	34986.1	57323.4	30133.4	68335.7	50036.5	35077.7	85629
P01911	HLA-DRB1	HLA class II histocompatibility antigen, DRB1 beta chain	1	1	1.6	0.449329	0.418492	0.787406	0.280713	45.61	1.29909576836771	0.12965	O	M	45484.8	40324.4	52385.3	79185	28963.3	76888.3	10937.4	31450	74574.7	19707.5	58918.7	5783.51	42637.8	113043	11075.2	71333.7	0	66474.8
Q9NQW7	XPNPEP1	Xaa-Pro aminopeptidase 1	1	1	2.8	0.246597	0.418492	0.787406	0.105645	38.91	1.2988969182539201	0.147101	M	O	74936	91246.7	70249.4	85640.8	82121	103977	14633.7	88307.3	93125.1	102775	75845.7	87793.1	96694.6	60159.2	90537.9	80158	38836.7	81555.1
P30085	CMPK1	UMP-CMP kinase	1	1	0.4	0.818731	0.418492	0.787406	1	39.02	1.1365129521525299	0.0996617	M	I	62368.5	70882.6	69351.3	15972.1	69632.8	38490	57578.7	130169	56660.5	55551	48669.5	63345	130187	60602.2	67885.2	48694.7	47950.9	121623
Q13505	MTX1	Metaxin-1	1	1	1.6	0.449329	0.589639	1	1	77.99	1.06386623563607	0.0599036	I	M	193485	181869	187908	213675	193480	217510	224476	118283	191067	261991	164700	195135	96453.8	286441	186632	101208	221612	143645
Q92963	RIT1	GTP-binding protein Rit1	1	1	0.4	0.818731	0.787406	1	0.280713	31.63	2.7896079479720401	0.165592	M	I	62050.1	173095	102181	38870.5	43930.6	61122	83980.1	82347.2	50380	34097.7	628878	90418.3	61703.2	32865.9	36841.1	335264	105934	0
P35606	COPB2	Coatomer subunit beta'	1	1	0.4	0.818731	0.418492	0.787406	0.787406	41.6	1.1386695208994999	0.0649439	M	O	177056	193510	169944	150104	209417	296118	136729	92910.6	228753	262759	234433	137839	103763	122209	178250	238321	146855	164083
Q5JTJ3	COA6	Cytochrome c oxidase assembly factor 6 homolog	1	1	2.8	0.246597	0.0590582	0.589639	1	45.18	1.3290196269755601	0.104391	I	M	227250	170990	203966	177575	341596	256058	116573	244445	141421	303609	83685.8	85636.2	240600	79826.6	353694	299757	46834.5	239720
O00442	RTCA	RNA 3'-terminal phosphate cyclase	1	1	1.2	0.548812	0.280713	1	0.418492	50.32	1.2034265377692801	0.0787774	M	O	60541.4	71498.3	59412.2	18904.4	63014.5	57069	61400.7	102318	40992.7	64499.9	39511.8	63385.8	149101	10287.1	59451.5	45707.6	66964	114651
Q63HM9	PLCXD3	PI-PLC X domain-containing protein 3	1	1	1.6	0.449329	0.589639	1	0.589639	38.14	1.07638768489783	0.0742261	M	I	120273	129461	123344	146137	113837	67308.9	92516.5	181567	150120	144982	93359.1	135661	123181	104363	130233	79042	144280	158801
O94826	TOMM70	Mitochondrial import receptor subunit TOM70	1	1	7.6	0.0223708	0.787406	0.0590582	0.0590582	65.01	1.6101149360403	0.253921	O	M	230511	187643	302127	127941	260383	163167	171005	430059	98236	277898	177232	191750	193100	164452	366754	205013	304436	469979
Q13361	MFAP5	Microfibrillar-associated protein 5	1	1	5.2	0.0742736	0.280713	0.0590582	0.280713	36.59	2.26553166113949	0.57303	I	O	594869	413854	262574	407394	487149	358470	1.03478e+06	686549	343305	407470	525081	311413	482003	365528	249140	221828	424110	52262.8
P98095	FBLN2	Fibulin-2	1	1	3.6	0.165299	0.0590582	0.418492	0.418492	64.63	1.6517158961219101	0.15272	I	M	291155	176274	253356	326470	112125	221507	540587	255083	304281	84839.5	104365	340972	46912.1	340325	67845.6	63270.3	660457	134880
Q13825	AUH	Methylglutaconyl-CoA hydratase, mitochondrial	1	1	1.2	0.548812	0.418492	0.787406	1	32.18	1.11559549521532	0.072098	I	M	130063	116586	117143	89682.3	89439.4	137917	134591	198685	114516	72174.3	89039.9	119919	187282	100422	100225	92255.7	148589	144223
P21108	PRPS1L1	Ribose-phosphate pyrophosphokinase 3	1	1	3.6	0.165299	0.418492	0.0590582	1	36.7	1.27638932130407	0.10381	I	O	303942	269959	238127	301392	298231	434073	327930	158086	212281	129119	522526	316917	168954	284650	227687	254177	269587	154532
Q8NFV4	ABHD11	Protein ABHD11	1	1	5.2	0.0742736	0.589639	0.0590582	0.280713	30.26	1.3271591426890601	0.243179	O	I	52199.1	56161.6	69276.5	53392.8	69293	49183.4	39706.4	49419.9	56627	66249.5	83113.4	46418.8	28399.3	66579.5	94633.1	72330.6	52882.6	59956.8
P62899	RPL31	60S ribosomal protein L31	1	1	1.2	0.548812	0.589639	0.418492	1	60.91	1.2089163574150199	0.132965	I	O	280423	237848	231962	285062	201782	394799	211432	309039	141241	184384	159997	291145	412477	217286	307388	227942	201863	205332
P62829	RPL23	60S ribosomal protein L23	1	1	2.8	0.246597	0.418492	1	0.105645	53.13	1.27529754056086	0.151649	M	O	377003	450108	352944	415092	250117	555213	535547	129048	454439	347649	611924	414239	422291	417210	260554	373014	424605	289335
Q86YB7	ECHDC2	Enoyl-CoA hydratase domain-containing protein 2, mitochondrial	1	1	7.6	0.0223708	0.0590582	0.0590582	0.589639	40.25	1.42612314436474	0.105588	O	I	215859	286553	307841	336652	233435	256666	211956	40584.2	440477	266419	303513	316480	105879	536456	336858	261829	336179	67882.9
Q7L5N1	COPS6	COP9 signalosome complex subunit 6	1	1	0.4	0.818731	1	0.787406	0.787406	55.97	1.04363607398429	0.0506914	M	O	204256	206784	198138	299961	226478	156678	145864	192301	272916	244872	112323	198258	205553	216070	144898	177382	193582	258760
Q9NTX5	ECHDC1	Ethylmalonyl-CoA decarboxylase	1	1	1.2	0.548812	0.17753	0.280713	0.589639	34.9	1.9927692013405101	0.148977	O	I	30678.1	48574.5	61134.4	4938.57	41522.5	25857.7	29193	51878.7	47380.6	78871.9	45912.9	10892.5	59814.8	51297.8	35366.3	82931.9	10663.8	125412
Q8WUY1	THEM6	Protein THEM6	1	1	2.8	0.246597	0.418492	0.17753	0.105645	57.54	1.2159089547669999	0.162573	O	I	90182.4	99534.5	109654	55402.4	84277.4	117768	78599.9	114864	79948.6	128208	113884	83075	92557.4	77774.3	148143	120033	103638	98678.9
Q9UHP9	SMPX	Small muscular protein	1	1	2.8	0.246597	0.17753	0.787406	0.105645	46.85	1.54635836620217	0.062379	O	M	173946	131538	203405	6287.64	346513	106827	104945	305156	23872.9	235705	100911	84551.7	212651	13984.9	249784	336283	129416	287558
Q8IW45	NAXD	ATP-dependent (S)-NAD(P)H-hydrate dehydratase	1	1	0	1	0.787406	0.280713	1	48.23	1.1102670914421	0.107945	M	I	87629.1	97291.7	93502.7	144585	100354	87124.3	104069	2013.5	106604	152466	83332.7	144056	0	152036	120019	82882.2	102129	10447.1
Q9H9B4	SFXN1	Sideroflexin-1	1	1	4.8	0.090718	0.0590582	0.589639	0.17753	50.38	1.3062711256041899	0.124819	M	O	72608.3	88975.5	68114.1	116995	101326	42873.1	71520.7	30327.5	120031	125813	53466	89552.3	56015.2	137101	76049.8	38474.9	57305.1	31640
Q14126	DSG2	Desmoglein-2	1	1	1.2	0.548812	0.418492	0.280713	0.280713	77.72	1.25438182139749	0.086665	O	I	89006.4	97806	111648	40214	269063	66500.7	28251.1	41003	61086.4	266093	52486.9	59171.6	50192.6	74002.8	268508	114593	62820	38315.7
Q8WUF5	PPP1R13L	RelA-associated inhibitor	1	1	7.6	0.0223708	1	0.0590582	0.0590582	38.25	1.33548530671676	0.619218	O	M	71951.3	71752.7	95824.6	56886.1	84056.7	69949.8	76706.1	72157.7	62624.5	82514.4	61697.1	88929.9	62997.4	79551.3	123195	110117	89779.1	76481.2
Q9BYV2	TRIM54	Tripartite motif-containing protein 54	1	1	0.4	0.818731	1	1	1	57.94	1.0500584972521101	0.0549822	I	M	142663	135862	137978	116374	236652	91227.3	151138	117923	89669.3	126246	95910.9	207868	159615	145771	178990	128598	116451	120077
Q15006	EMC2	ER membrane protein complex subunit 2	1	1	1.2	0.548812	0.589639	0.17753	1	32.91	1.0915304963152199	0.0590761	I	O	127471	120370	116782	149240	110486	141894	193457	42279.8	105505	129354	179006	168179	19807.4	149109	106081	112692	172561	43467.1
O75340	PDCD6	Programmed cell death protein 6	1	1	2.8	0.246597	1	0.280713	0.17753	38.44	1.1942837261338299	0.194202	M	O	77998.5	79183.5	66302.1	75529.9	83976.2	67573.4	88312.4	74600.3	78573.1	69647.4	75728.2	110937	61031.8	56945.2	78057.1	74641.4	87767.3	34099.3
Q9Y676	MRPS18B	28S ribosomal protein S18b, mitochondrial	1	1	1.2	0.548812	0.589639	0.787406	0.787406	34.2	1.07118157289615	0.0822444	O	I	80657.3	84567.3	86398.6	190148	103182	45783.7	55531.4	8641.95	151452	139926	46828.4	58941.3	25688.6	184544	136462	789.421	78279	31918.2
Q5JPH6	EARS2	Probable glutamate--tRNA ligase, mitochondrial	1	1	0.4	0.818731	1	0.589639	1	53.52	1.03128975830362	0.0538448	M	O	167230	170459	165287	68783.5	150206	189056	142483	285622	110513	175330	184008	114188	268257	76502.1	154671	160520	142512	292231
Q9H1E5	TMX4	Thioredoxin-related transmembrane protein 4	1	1	1.6	0.449329	0.787406	0.418492	0.280713	60.38	1.2850663799478199	0.156747	O	M	226777	215339	276724	333225	202443	174908	317186	106124	271321	255514	219322	220480	110056	388893	210892	286003	205623	292211
P17987	TCP1	T-complex protein 1 subunit alpha	1	1	1.2	0.548812	0.787406	0.280713	0.280713	33.76	1.2444817097592999	0.164432	I	O	469028	468037	376887	573668	661138	421034	352894	336409	521412	737724	384161	305914	390972	279612	717137	355718	411197	120769
O14548	COX7A2L	Cytochrome c oxidase subunit 7A-related protein, mitochondrial	1	1	0.4	0.818731	0.280713	0.280713	1	57.39	1.13127840659177	0.0725543	I	O	167205	149255	147802	118339	135382	101579	155326	325399	65131.1	143353	111841	111090	314862	129944	103047	70384.4	96366.8	339266
O95747	OXSR1	Serine/threonine-protein kinase OSR1	1	1	1.6	0.449329	0.589639	0.787406	0.418492	53.77	1.1079204483274501	0.0598969	O	M	53157.4	49882.4	55265.7	37299.2	88995.4	50952.7	28676.8	59863	28365.6	73402	54357.5	40470.5	52816.3	30115.5	52761.2	62569.6	48402.2	82480
Q9Y2P4	SLC27A6	Long-chain fatty acid transport protein 6	1	1	5.2	0.0742736	0.105645	0.0590582	0.589639	39.74	1.7945757149714401	0.82611	I	O	102749	71642.7	57255.2	89103.5	79229.4	99202	133807	112402	58183	80236.2	81503	65233.3	73058.2	67773.7	45784.6	28889.7	74356	69471.9
Q9NX18	SDHAF2	Succinate dehydrogenase assembly factor 2, mitochondrial	1	1	2.8	0.246597	1	0.17753	0.17753	37.95	1.56518479587758	0.085168	O	I	83872.9	84297.9	131277	27530.5	107280	41032	180878	62643.7	60337.3	80744.3	21828.4	175039	83540.3	44076.1	95130.6	41622.8	353958	121595
P35754	GLRX	Glutaredoxin-1	1	1	0.4	0.818731	0.589639	1	0.787406	82.09	1.0500481976874201	0.0520297	M	O	335985	345251	328796	325964	323458	221056	627017	182429	347781	350641	321570	610121	96143.9	310513	420606	260161	553315	99382.4
Q969G5	CAVIN3	Caveolae-associated protein 3	1	1	7.6	0.0223708	0.0590582	1	0.0590582	32.67	1.48338308810951	0.612458	O	M	130029	91291.8	135421	80012.5	138567	162714	128431	140420	71924.2	131935	109259	63297.1	80043.3	126209	159486	131234	107296	152878
P09960	LTA4H	Leukotriene A-4 hydrolase	1	1	2.8	0.246597	0.17753	0.787406	0.105645	47.13	1.20001127421474	0.117632	I	M	165622	138017	160707	134409	115905	115843	203107	258844	157304	95164.3	76678.1	138516	222421	150502	128683	126251	168008	230089
Q9NZ45	CISD1	CDGSH iron-sulfur domain-containing protein 1	3	3	2.8	0.246597	0.280713	0.105645	0.787406	223.02	1.1654542293255299	0.0689223	M	I	2.63558e+06	3.07165e+06	3.05128e+06	299706	3.23816e+06	2.19071e+06	1.13779e+06	6.31154e+06	548470	3.58679e+06	1.76817e+06	2.14342e+06	7.31139e+06	659893	3.82138e+06	2.47374e+06	2.13086e+06	6.17052e+06
Q53GG5	PDLIM3	PDZ and LIM domain protein 3	2	2	0.4	0.818731	0.787406	0.787406	0.280713	209.67	1.11459764350751	0.06849	O	M	2.14174e+06	2.06541e+06	2.3021e+06	1.32405e+06	3.89515e+06	1.55311e+06	2.26242e+06	1.67399e+06	1.57761e+06	3.44133e+06	1.23572e+06	2.79826e+06	1.27412e+06	2.30258e+06	3.41202e+06	1.50179e+06	2.79634e+06	1.49776e+06
P62854	RPS26	40S ribosomal protein S26	2	2	3.6	0.165299	0.418492	0.280713	0.17753	109.73	1.21530295075551	0.343638	O	M	983092	955115	1.16075e+06	1.12962e+06	883131	1.00412e+06	1.04459e+06	853987	1.01218e+06	835724	1.07533e+06	1.00751e+06	844835	1.04427e+06	1.0072e+06	1.01936e+06	1.09405e+06	1.63888e+06
P13639	EEF2	Elongation factor 2	10	10	6.4	0.0407622	0.0590582	0.17753	0.418492	532.8	1.1035465417089201	0.150577	M	I	8.02824e+06	8.85954e+06	8.53284e+06	8.08389e+06	8.22612e+06	6.81112e+06	8.05112e+06	8.96894e+06	8.81123e+06	8.93488e+06	6.86825e+06	9.36091e+06	1.03224e+07	7.92645e+06	8.36031e+06	7.77942e+06	8.41059e+06	1.01874e+07
Q9HCC0	MCCC2	Methylcrotonoyl-CoA carboxylase beta chain, mitochondrial	9	8	1.2	0.548812	0.787406	0.418492	0.589639	551.61	1.0418838512751201	0.0702937	I	O	7.61867e+06	7.41986e+06	7.3124e+06	8.65403e+06	7.67341e+06	7.09235e+06	7.41662e+06	7.25694e+06	7.8585e+06	8.24396e+06	6.10572e+06	8.49933e+06	6.39177e+06	8.77036e+06	7.4567e+06	5.84972e+06	8.09566e+06	6.38955e+06
Q9Y4W6	AFG3L2	AFG3-like protein 2	9	8	0.4	0.818731	1	0.787406	1	565.23	1.0108075662834599	0.0541087	M	O	6.30614e+06	6.36078e+06	6.29277e+06	6.01281e+06	5.86906e+06	6.78702e+06	6.29799e+06	6.56385e+06	6.19998e+06	6.1747e+06	6.35306e+06	5.95633e+06	7.11981e+06	6.85293e+06	6.7855e+06	5.85052e+06	6.45825e+06	5.51662e+06
P30084	ECHS1	Enoyl-CoA hydratase, mitochondrial	11	11	6.4	0.0407622	0.0590582	0.105645	0.418492	818.54	1.1102999271366101	0.19178	M	I	1.8341e+07	2.0364e+07	1.99891e+07	2.07446e+07	2.00419e+07	1.79211e+07	1.5785e+07	1.72126e+07	2.22616e+07	2.36312e+07	1.87587e+07	1.82084e+07	1.89602e+07	2.33788e+07	2.24376e+07	1.76863e+07	1.81361e+07	1.83068e+07
P50993	ATP1A2	Sodium/potassium-transporting ATPase subunit alpha-2	10	1	7.6	0.0223708	0.280713	0.0590582	0.0590582	708.26	1.54632190012596	0.230141	I	O	644012	577433	416480	759953	720808	629403	827046	282848	736891	504581	530490	830262	284944	503415	464400	469814	523400	121369
Q16134	ETFDH	Electron transfer flavoprotein-ubiquinone oxidoreductase, mitochondrial	9	9	1.2	0.548812	0.105645	0.787406	0.280713	538.89	1.0942248431895001	0.150161	M	I	1.70553e+07	1.86623e+07	1.75487e+07	2.13062e+07	1.70821e+07	1.64589e+07	1.62557e+07	1.41737e+07	2.07412e+07	1.83689e+07	1.89216e+07	1.95567e+07	1.57233e+07	2.1074e+07	1.69134e+07	1.593e+07	1.78349e+07	1.5991e+07
Q6YN16	HSDL2	Hydroxysteroid dehydrogenase-like protein 2	9	8	2.8	0.246597	0.280713	1	0.280713	664.89	1.17753755809676	0.131143	M	O	9.89938e+06	1.07909e+07	9.16395e+06	1.34544e+07	1.04763e+07	1.0095e+07	6.92575e+06	8.54553e+06	1.16164e+07	1.25162e+07	1.11824e+07	7.01438e+06	1.16251e+07	7.84195e+06	1.1617e+07	1.0338e+07	8.5181e+06	7.50473e+06
P07339	CTSD	Cathepsin D	11	11	2.8	0.246597	0.17753	0.280713	0.418492	694.78	1.0744544726908001	0.100673	M	I	2.73475e+07	2.93836e+07	2.8917e+07	3.66895e+07	2.01057e+07	2.96919e+07	2.78591e+07	2.23913e+07	3.32374e+07	2.46836e+07	3.08238e+07	3.17579e+07	2.64155e+07	3.29549e+07	2.53631e+07	3.00078e+07	2.96326e+07	2.66265e+07
P13804	ETFA	Electron transfer flavoprotein subunit alpha, mitochondrial	11	11	1.2	0.548812	0.418492	0.418492	0.787406	1018.15	1.0657957243751199	0.0696863	I	O	5.36246e+07	5.17469e+07	5.03141e+07	6.00448e+07	6.32018e+07	4.38539e+07	4.25529e+07	5.84694e+07	5.61263e+07	6.11772e+07	4.13194e+07	4.65028e+07	5.36087e+07	5.34055e+07	6.38995e+07	4.09285e+07	4.69887e+07	4.63483e+07
P49821	NDUFV1	NADH dehydrogenase [ubiquinone] flavoprotein 1, mitochondrial	9	9	1.2	0.548812	0.17753	1	1	680.67	1.02459829956529	0.0588184	M	I	2.37345e+07	2.43183e+07	2.39838e+07	2.48373e+07	2.07218e+07	2.44266e+07	2.52956e+07	2.33909e+07	2.60924e+07	2.18994e+07	2.39474e+07	2.59606e+07	2.36916e+07	2.78198e+07	2.01372e+07	2.02739e+07	2.78078e+07	2.38804e+07
P30086	PEBP1	Phosphatidylethanolamine-binding protein 1	9	9	4.8	0.090718	0.787406	0.105645	0.0590582	658.6	1.18592312294695	0.163046	M	O	3.20883e+07	3.3049e+07	2.78678e+07	4.36291e+07	3.39963e+07	2.36227e+07	3.27116e+07	2.64817e+07	4.35843e+07	3.69512e+07	2.70938e+07	3.19643e+07	2.56516e+07	2.8039e+07	3.30099e+07	2.42391e+07	3.00268e+07	2.40241e+07
Q16836	HADH	Hydroxyacyl-coenzyme A dehydrogenase, mitochondrial	11	10	3.6	0.165299	0.418492	0.17753	0.418492	822.04	1.0944561089443201	0.102878	O	I	5.13107e+07	5.45229e+07	5.61573e+07	5.20996e+07	4.89817e+07	4.27088e+07	4.75232e+07	6.52402e+07	4.64049e+07	5.39366e+07	5.17247e+07	5.0336e+07	7.02123e+07	4.99087e+07	4.95317e+07	5.30957e+07	5.5157e+07	7.30935e+07
P18669	PGAM1	Phosphoglycerate mutase 1	9	6	1.2	0.548812	0.589639	0.787406	0.280713	545.27	1.12829765526355	0.124372	O	M	8.56299e+06	8.25366e+06	9.31259e+06	8.04314e+06	1.07001e+07	5.99716e+06	1.0553e+07	7.52164e+06	7.16957e+06	9.0526e+06	6.30835e+06	1.12878e+07	7.45003e+06	8.03421e+06	1.02277e+07	8.01136e+06	9.99388e+06	1.02958e+07
P61981	YWHAG	14-3-3 protein gamma	10	5	0.4	0.818731	1	0.787406	0.787406	690.13	1.01219951344575	0.0517746	M	O	1.10981e+07	1.11713e+07	1.10366e+07	1.10842e+07	1.20006e+07	9.32939e+06	1.36932e+07	9.38282e+06	1.13208e+07	1.14647e+07	9.15985e+06	1.33704e+07	1.05405e+07	1.15957e+07	1.07913e+07	7.95095e+06	1.30874e+07	1.17577e+07
O14558	HSPB6	Heat shock protein beta-6	9	9	1.2	0.548812	0.589639	0.418492	0.17753	551.57	1.1809848836554599	0.061157	I	O	4.35104e+07	4.13285e+07	3.68425e+07	1.83501e+07	6.16724e+07	2.48766e+07	6.56861e+07	4.69669e+07	2.14018e+07	5.16641e+07	3.28881e+07	6.31657e+07	3.75227e+07	2.42862e+07	4.16597e+07	2.49749e+07	6.05728e+07	3.27188e+07
Q96RQ3	MCCC1	Methylcrotonoyl-CoA carboxylase subunit alpha, mitochondrial	9	9	0.4	0.818731	1	0.787406	1	538.03	1.00942548024083	0.0518196	I	M	5.90703e+06	5.85187e+06	5.88526e+06	7.13411e+06	6.27622e+06	6.20236e+06	4.92176e+06	5.00067e+06	7.92388e+06	6.36467e+06	5.28381e+06	5.38392e+06	4.30307e+06	7.46461e+06	6.44667e+06	5.32656e+06	4.90045e+06	5.28799e+06
O14958	CASQ2	Calsequestrin-2	9	9	4.8	0.090718	0.0590582	0.105645	0.418492	640.57	1.12389896652125	0.0721194	I	O	4.18861e+07	3.90376e+07	3.72686e+07	3.93266e+07	3.45351e+07	2.72968e+07	5.19173e+07	5.63549e+07	3.65754e+07	3.29778e+07	2.52023e+07	4.77122e+07	5.27204e+07	3.58479e+07	3.4623e+07	2.55568e+07	4.29754e+07	4.73398e+07
Q9Y512	SAMM50	Sorting and assembly machinery component 50 homolog	9	9	5.2	0.0742736	0.589639	0.17753	0.0590582	471.25	1.13125985248404	0.101249	M	O	2.56532e+06	2.64477e+06	2.33789e+06	3.28433e+06	2.68197e+06	1.89794e+06	2.49899e+06	2.46335e+06	3.61068e+06	3.05448e+06	1.98946e+06	2.14034e+06	2.42888e+06	3.25346e+06	2.73526e+06	1.7867e+06	2.026e+06	1.88805e+06
P14927	UQCRB	Cytochrome b-c1 complex subunit 7	8	6	5.2	0.0742736	0.589639	0.0590582	0.105645	542.39	1.1102412232015899	0.121377	O	I	3.3663e+07	3.44615e+07	3.7374e+07	3.7953e+07	3.25017e+07	2.92217e+07	2.79943e+07	4.06441e+07	3.65594e+07	3.19106e+07	2.95113e+07	3.21327e+07	4.21936e+07	4.08662e+07	3.35251e+07	3.25611e+07	3.20606e+07	4.7857e+07
Q13228	SELENBP1	Methanethiol oxidase	8	8	2.8	0.246597	0.787406	0.280713	0.105645	435.3	1.1229641318388499	0.311891	O	M	4.52544e+06	4.52078e+06	5.07667e+06	5.1133e+06	4.37686e+06	5.31318e+06	3.60886e+06	4.215e+06	4.96269e+06	4.12503e+06	4.84941e+06	4.3978e+06	4.26898e+06	5.17903e+06	4.63796e+06	4.81766e+06	4.97497e+06	5.77376e+06
P31150	GDI1	Rab GDP dissociation inhibitor alpha	10	5	0.4	0.818731	1	1	1	754.62	1.0302582953831001	0.0587634	I	M	2.96779e+06	2.88063e+06	2.88494e+06	3.45427e+06	3.02778e+06	3.16587e+06	2.74077e+06	2.45026e+06	3.50444e+06	2.84058e+06	2.24623e+06	3.26727e+06	2.54461e+06	3.19286e+06	3.45345e+06	2.38841e+06	3.16578e+06	2.2242e+06
P16219	ACADS	Short-chain specific acyl-CoA dehydrogenase, mitochondrial	11	10	2.8	0.246597	0.589639	0.17753	0.280713	758.19	1.07845418061343	0.0566418	O	I	9.34839e+06	9.46883e+06	1.00818e+07	1.05012e+07	1.13665e+07	8.09513e+06	4.45962e+06	1.23194e+07	1.0287e+07	1.21068e+07	8.44767e+06	4.78792e+06	1.17148e+07	9.77036e+06	1.23591e+07	9.9078e+06	4.94169e+06	1.34301e+07
P27144	AK4	Adenylate kinase 4, mitochondrial	8	8	2.8	0.246597	0.589639	0.17753	0.105645	341.59	1.0889958640369899	0.108831	O	I	1.05838e+07	1.0825e+07	1.15257e+07	1.12829e+07	1.1166e+07	9.84596e+06	1.20088e+07	8.61516e+06	1.23916e+07	1.14258e+07	9.74253e+06	1.11107e+07	9.45434e+06	1.33783e+07	1.31407e+07	9.87214e+06	1.18567e+07	9.38049e+06
Q8NB12	SMYD1	Histone-lysine N-methyltransferase SMYD1	8	8	0.4	0.818731	0.787406	1	0.787406	615.75	1.01719769886725	0.0522761	M	O	5.96088e+06	6.02159e+06	5.91978e+06	6.44638e+06	5.63576e+06	4.54234e+06	6.78126e+06	6.39868e+06	5.45657e+06	5.72666e+06	5.10006e+06	7.42686e+06	6.39779e+06	6.57693e+06	6.13874e+06	4.40022e+06	6.88232e+06	5.6007e+06
P62937	PPIA	Peptidyl-prolyl cis-trans isomerase A	12	12	0.4	0.818731	0.787406	0.589639	0.418492	557.09	1.0470545580050701	0.0661324	M	O	1.6206e+07	1.64122e+07	1.56746e+07	1.55305e+07	1.79519e+07	1.25378e+07	1.57973e+07	1.92124e+07	1.6638e+07	1.74822e+07	1.33782e+07	1.55934e+07	1.89692e+07	1.37844e+07	1.77993e+07	1.29015e+07	1.71549e+07	1.67332e+07
Q9BUF5	TUBB6	Tubulin beta-6 chain	9	1	0.4	0.818731	1	0.589639	0.589639	597.02	1.10351905967025	0.082823	M	O	275884	282828	256296	212853	291140	240039	331805	303582	365291	313163	168379	333834	233472	118549	326718	190875	347733	297607
P21333	FLNA	Filamin-A	8	3	1.2	0.548812	0.280713	0.280713	0.17753	396.02	1.4307170782202701	0.334205	I	M	476002	332702	377783	316615	471067	528982	690822	372526	329444	262425	278171	368631	424838	418639	246040	288161	453117	482956
P04179	SOD2	Superoxide dismutase [Mn], mitochondrial	8	7	2.8	0.246597	0.787406	0.589639	0.280713	553.51	1.0291458553898101	0.0517441	M	O	2.73357e+07	2.81151e+07	2.73189e+07	3.68829e+07	3.74078e+07	2.18816e+07	2.37775e+07	1.67285e+07	3.4925e+07	3.91062e+07	1.95972e+07	2.79773e+07	1.89698e+07	3.48469e+07	3.6678e+07	2.17388e+07	2.70231e+07	1.63075e+07
P63104	YWHAZ	14-3-3 protein zeta/delta	9	5	3.6	0.165299	0.280713	0.0590582	0.418492	679.83	1.19805440668424	0.322584	I	O	8.20542e+06	7.65329e+06	6.84895e+06	8.12088e+06	8.99034e+06	9.31161e+06	7.87223e+06	6.73204e+06	8.64075e+06	8.32086e+06	7.1074e+06	7.11633e+06	7.08114e+06	6.90826e+06	7.63862e+06	7.22912e+06	7.86602e+06	4.60276e+06
P47985	UQCRFS1	Cytochrome b-c1 complex subunit Rieske, mitochondrial	9	9	1.6	0.449329	0.280713	0.280713	0.418492	876.68	1.0744199752833301	0.11872	O	I	6.16899e+07	6.35928e+07	6.62808e+07	7.39644e+07	6.43486e+07	5.07672e+07	6.14179e+07	5.79512e+07	7.56509e+07	6.38149e+07	5.69709e+07	6.38078e+07	5.77197e+07	7.53708e+07	5.87746e+07	6.28583e+07	6.62794e+07	6.81209e+07
Q6NZI2	CAVIN1	Caveolae-associated protein 1	10	9	7.6	0.0223708	0.0590582	1	0.0590582	708.46	1.14700944948308	0.135645	O	M	1.29212e+07	1.14108e+07	1.30882e+07	1.5178e+07	1.35571e+07	1.18169e+07	1.52323e+07	8.82163e+06	1.48216e+07	1.25909e+07	7.83979e+06	1.34282e+07	8.37327e+06	1.50948e+07	1.39076e+07	1.0365e+07	1.50128e+07	1.10611e+07
P48047	ATP5PO	ATP synthase subunit O, mitochondrial	11	11	8.4	0.0149956	0.418492	0.0590582	0.0590582	861.8	1.1917185917167501	0.60671	O	I	5.45511e+07	5.80384e+07	6.50096e+07	5.2872e+07	6.07744e+07	5.28467e+07	4.42605e+07	6.20021e+07	5.34504e+07	6.53152e+07	5.84649e+07	5.77329e+07	5.52287e+07	6.43305e+07	6.67697e+07	6.10122e+07	5.98521e+07	7.30835e+07
P13073	COX4I1	Cytochrome c oxidase subunit 4 isoform 1, mitochondrial	12	12	1.2	0.548812	1	0.418492	0.418492	876.65	1.0378849829866601	0.0529228	M	O	7.6116e+07	7.70779e+07	7.42644e+07	9.45896e+07	7.86087e+07	6.21199e+07	5.49044e+07	9.03576e+07	8.95769e+07	8.97581e+07	5.48498e+07	5.7968e+07	9.32369e+07	9.08829e+07	7.83607e+07	5.34185e+07	5.96075e+07	8.90525e+07
P99999	CYCS	Cytochrome c	10	10	3.6	0.165299	1	0.280713	0.0590582	817.97	1.09204647032574	0.0803372	I	O	4.37646e+07	4.36689e+07	4.00758e+07	5.00319e+07	3.98942e+07	3.16721e+07	3.65108e+07	6.07138e+07	4.3106e+07	4.74144e+07	3.26707e+07	4.03508e+07	5.48026e+07	3.84505e+07	4.443e+07	2.65821e+07	3.83954e+07	5.25207e+07
Q9H987	SYNPO2L	Synaptopodin 2-like protein	9	9	0.4	0.818731	0.787406	1	0.589639	673.2	1.2564452549940099	0.0932513	O	M	5.07592e+06	4.61314e+06	5.79616e+06	1.52831e+06	1.19476e+07	1.701e+06	1.80282e+06	8.39984e+06	1.79438e+06	9.79868e+06	1.95378e+06	2.51617e+06	7.0027e+06	2.46319e+06	9.04516e+06	7.73175e+06	2.77289e+06	6.96781e+06
Q13011	ECH1	Delta(3,5)-Delta(2,4)-dienoyl-CoA isomerase, mitochondrial	18	16	2.8	0.246597	0.787406	0.105645	0.17753	1361.36	1.0750810775323201	0.154507	O	I	4.53774e+07	4.67264e+07	4.87844e+07	5.14576e+07	4.3326e+07	5.06966e+07	3.99895e+07	4.14173e+07	5.16351e+07	4.2238e+07	4.85594e+07	4.7879e+07	4.33206e+07	5.51579e+07	4.49016e+07	4.93346e+07	4.59437e+07	4.8584e+07
O75947	ATP5PD	ATP synthase subunit d, mitochondrial	10	10	1.6	0.449329	1	0.787406	0.280713	895.53	1.01929181912504	0.0509349	O	M	5.06775e+07	5.05883e+07	5.15642e+07	6.98601e+07	5.02112e+07	3.58908e+07	5.13021e+07	4.61234e+07	6.26491e+07	5.43557e+07	3.30392e+07	5.05653e+07	5.23321e+07	6.45034e+07	5.70402e+07	3.31592e+07	5.33392e+07	4.97792e+07
P20674	COX5A	Cytochrome c oxidase subunit 5A, mitochondrial	10	10	5.2	0.0742736	0.0590582	0.280713	1	740.47	1.13427679477345	0.0755506	O	I	7.52129e+07	7.86746e+07	8.53122e+07	9.57847e+07	7.85029e+07	5.77316e+07	6.95468e+07	7.44985e+07	9.60164e+07	8.09467e+07	5.82606e+07	7.86721e+07	7.9477e+07	1.34613e+08	7.85215e+07	5.77597e+07	6.86263e+07	8.70409e+07
P02511	CRYAB	Alpha-crystallin B chain	12	12	1.6	0.449329	0.418492	1	0.418492	1046.28	1.0487049816420499	0.0577535	M	O	2.39386e+08	2.48275e+08	2.36744e+08	2.37395e+08	2.56889e+08	2.24505e+08	2.77222e+08	2.00919e+08	2.646e+08	2.4043e+08	2.57507e+08	3.07693e+08	1.71144e+08	2.49863e+08	2.29493e+08	2.24347e+08	2.80305e+08	1.99713e+08
P63316	TNNC1	Troponin C, slow skeletal and cardiac muscles	15	14	1.6	0.449329	0.787406	0.589639	0.17753	1566.37	1.0912135606022	0.0586687	M	O	6.76219e+07	6.94795e+07	6.36718e+07	8.49432e+07	7.0902e+07	5.05683e+07	4.65868e+07	8.51091e+07	8.33156e+07	7.76707e+07	3.48936e+07	4.77671e+07	1.03751e+08	7.25211e+07	7.92831e+07	3.45204e+07	4.6049e+07	8.59853e+07
P02042	HBD	Hemoglobin subunit delta	11	4	5.2	0.0742736	0.589639	0.17753	0.0590582	1287	1.13430331945061	0.0958004	I	O	2.20209e+07	2.08399e+07	1.94136e+07	3.06599e+07	1.92462e+07	1.76108e+07	1.99562e+07	2.26314e+07	3.48652e+07	1.68987e+07	1.63557e+07	1.74223e+07	1.86579e+07	3.39017e+07	1.67229e+07	1.35845e+07	1.66275e+07	1.62314e+07
Q9Y490	TLN1	Talin-1	11	10	5.2	0.0742736	0.280713	0.418492	0.0590582	691.75	1.12119785206846	0.0951465	I	M	2.91573e+06	2.60055e+06	2.77028e+06	3.53429e+06	2.89448e+06	2.31399e+06	3.50011e+06	2.3358e+06	2.57125e+06	3.24376e+06	1.99455e+06	3.21528e+06	1.97792e+06	2.67631e+06	3.32488e+06	2.05735e+06	3.46236e+06	2.33048e+06
P0C0L5	C4B	Complement C4-B	11	1	5.2	0.0742736	0.280713	1	0.0590582	670.83	2.2235525374095202	0.463297	I	M	68029.2	30594.8	63259.1	52094.1	20732.2	32028.8	215548	19742.9	0	51143.2	7165.82	94665.2	0	61629.6	59378.8	14836	135867	44584.3
P0C0L4	C4A	Complement C4-A	11	1	0.4	0.818731	1	0.280713	0.280713	688.37	1.12474816132313	0.0602208	O	I	80856.1	81196.5	90942.7	76724.9	78179.5	51218	159393	38765	75801.8	102749	51717	126814	48900.3	90157.2	97689.2	77353.5	154934	34579.8
Q9Y4G6	TLN2	Talin-2	11	9	0.4	0.818731	1	1	1	667.07	1.0261326980710399	0.0509823	M	I	2.12021e+06	2.17561e+06	2.14383e+06	1.74882e+06	1.96571e+06	2.09958e+06	2.55308e+06	2.23383e+06	1.916e+06	1.77463e+06	2.0596e+06	3.17564e+06	1.95219e+06	2.1907e+06	1.98109e+06	1.94623e+06	2.59909e+06	2.00205e+06
Q14112;Q14114	NID2	Nidogen-2	11	10	0.4	0.818731	1	1	0.787406	683.52	1.0080249393380201	0.0513787	I	M	9.15912e+06	9.0862e+06	9.11182e+06	1.1042e+07	9.35222e+06	7.81463e+06	1.02707e+07	7.31612e+06	8.80513e+06	8.50841e+06	7.98494e+06	1.23032e+07	7.82936e+06	8.31334e+06	7.66183e+06	8.89624e+06	1.35219e+07	7.16582e+06
P19022	CDH2	Cadherin-2	11	11	1.6	0.449329	0.280713	1	0.418492	745.48	1.0396360875900601	0.0501789	M	O	1.6599e+07	1.72463e+07	1.65888e+07	2.07254e+07	1.78094e+07	1.36857e+07	2.327e+07	7.50418e+06	2.24819e+07	1.97207e+07	1.2442e+07	2.45195e+07	7.06749e+06	1.94642e+07	1.95975e+07	1.21899e+07	2.32636e+07	8.42884e+06
Q01813	PFKP	ATP-dependent 6-phosphofructokinase, platelet type	11	9	8.4	0.0149956	0.0590582	0.0590582	0.105645	726.57	1.17692045592184	0.182331	I	O	5.4416e+06	4.9086e+06	4.62359e+06	5.09513e+06	5.94148e+06	5.0321e+06	6.65106e+06	4.48821e+06	4.60644e+06	5.34997e+06	4.15686e+06	6.63764e+06	3.7921e+06	3.90719e+06	5.26426e+06	4.035e+06	6.06682e+06	3.84468e+06
P48681	NES	Nestin	11	11	5.2	0.0742736	0.280713	0.0590582	0.17753	581.22	1.1907453353833399	0.398943	I	O	5.68929e+06	5.06904e+06	4.77793e+06	5.92292e+06	5.03787e+06	6.03753e+06	6.89515e+06	4.553e+06	5.20257e+06	5.27625e+06	4.8361e+06	5.42091e+06	4.60936e+06	5.07828e+06	4.42389e+06	4.78658e+06	5.52365e+06	4.07724e+06
Q99623	PHB2	Prohibitin-2	11	10	1.2	0.548812	1	0.418492	1	915.21	1.06905415002273	0.057903	O	M	2.03971e+07	2.01809e+07	2.15744e+07	2.52187e+07	2.25005e+07	2.21894e+07	1.75737e+07	1.45034e+07	2.23203e+07	2.20772e+07	2.35636e+07	1.89887e+07	1.39545e+07	3.16836e+07	2.2553e+07	2.07476e+07	1.78386e+07	1.50494e+07
P02787	TF	Serotransferrin	14	14	2.8	0.246597	0.280713	0.105645	0.105645	664.15	1.14223785588019	0.139497	O	I	2.94838e+07	3.1073e+07	3.36775e+07	3.81773e+07	2.55355e+07	2.10156e+07	3.2563e+07	3.01278e+07	4.16737e+07	2.98201e+07	2.44163e+07	3.21562e+07	2.72988e+07	4.12529e+07	3.43092e+07	2.8608e+07	3.50922e+07	2.91255e+07
P23327	HRC	Sarcoplasmic reticulum histidine-rich calcium-binding protein	11	11	1.6	0.449329	0.280713	0.105645	0.787406	927.65	1.1059070547758101	0.0595943	M	I	3.21983e+07	3.56083e+07	3.43468e+07	3.68735e+07	4.07774e+07	2.7164e+07	3.59812e+07	2.01954e+07	4.2909e+07	4.91603e+07	3.16215e+07	3.53629e+07	1.89879e+07	4.41576e+07	4.12151e+07	2.74811e+07	3.88657e+07	2.00142e+07
P06733	ENO1	Alpha-enolase	14	13	5.2	0.0742736	0.418492	0.0590582	0.105645	1195.24	1.08161516262261	0.111217	O	I	2.17573e+07	2.24123e+07	2.35331e+07	2.22358e+07	2.03403e+07	1.81766e+07	2.4513e+07	2.35209e+07	2.12435e+07	2.28113e+07	1.78566e+07	2.59762e+07	2.41741e+07	2.3581e+07	2.25101e+07	1.95433e+07	2.67779e+07	2.52531e+07
P40925	MDH1	Malate dehydrogenase, cytoplasmic	12	12	0.4	0.818731	1	0.280713	0.280713	1147.81	1.1000655432514801	0.0908281	M	O	7.99089e+07	8.16608e+07	7.42327e+07	9.48474e+07	7.37557e+07	6.4132e+07	6.81928e+07	9.86167e+07	8.63107e+07	7.90433e+07	5.7883e+07	8.65522e+07	9.85147e+07	7.67276e+07	6.4901e+07	5.99445e+07	6.98744e+07	9.97158e+07
P40926	MDH2	Malate dehydrogenase, mitochondrial	13	12	7.6	0.0223708	0.0590582	0.0590582	0.589639	1216.79	1.15920493210134	0.25932	O	I	1.88467e+08	2.08443e+08	2.18472e+08	2.00428e+08	2.09745e+08	1.50681e+08	1.6576e+08	2.15723e+08	2.2212e+08	2.25681e+08	1.60183e+08	2.06443e+08	2.27786e+08	2.16871e+08	2.13351e+08	1.90305e+08	2.10813e+08	2.61021e+08
P00568	AK1	Adenylate kinase isoenzyme 1	11	11	0.4	0.818731	0.787406	0.787406	0.787406	732.18	1.23968856487756	0.122238	M	O	7.04033e+07	7.09037e+07	5.71948e+07	1.07204e+08	8.44983e+07	5.4934e+07	4.12219e+07	6.41587e+07	9.66868e+07	1.14027e+08	4.48035e+07	3.08809e+07	6.81205e+07	1.71846e+07	1.23876e+08	5.48446e+07	4.73641e+07	4.2705e+07
Q05639	EEF1A2	Elongation factor 1-alpha 2	11	5	5.2	0.0742736	0.280713	0.0590582	0.17753	703.52	1.2937924534434599	0.112021	O	I	2.37002e+07	2.54942e+07	3.06632e+07	1.57691e+07	2.8521e+07	1.63753e+07	2.25617e+07	3.52739e+07	1.49609e+07	2.84328e+07	1.77975e+07	2.68371e+07	3.94427e+07	1.63398e+07	3.09605e+07	2.76435e+07	2.54576e+07	5.29144e+07
P19429	TNNI3	Troponin I, cardiac muscle	13	13	2.8	0.246597	0.17753	0.105645	0.589639	1104.59	1.14823321294967	0.0949434	O	I	2.04539e+08	2.25001e+08	2.34859e+08	1.29957e+08	2.49719e+08	1.39737e+08	1.85659e+08	3.17622e+08	1.35806e+08	2.87437e+08	1.74869e+08	2.31718e+08	2.95177e+08	1.60886e+08	2.49416e+08	2.13541e+08	2.30166e+08	3.20284e+08
Q702N8	XIRP1	Xin actin-binding repeat-containing protein 1	11	11	0.4	0.818731	0.418492	0.787406	0.589639	617.08	1.1595520037816001	0.0636298	I	O	2.14488e+06	2.02336e+06	1.84975e+06	951888	3.89128e+06	1.51356e+06	1.69891e+06	2.66876e+06	1.25016e+06	3.50362e+06	1.59909e+06	1.55361e+06	2.21029e+06	1.00193e+06	3.34487e+06	2.10955e+06	1.67294e+06	1.11947e+06
O15230	LAMA5	Laminin subunit alpha-5	10	9	2.8	0.246597	0.787406	0.105645	0.105645	612.32	1.1405002827680899	0.0782247	O	M	2.73146e+06	2.64079e+06	3.01182e+06	2.10244e+06	1.97759e+06	2.72609e+06	4.05385e+06	2.79732e+06	2.10051e+06	2.00977e+06	2.89032e+06	3.37758e+06	2.82578e+06	1.88029e+06	2.45558e+06	3.26661e+06	4.37244e+06	3.0842e+06
Q13554	CAMK2B	Calcium/calmodulin-dependent protein kinase type II subunit beta	10	5	6.4	0.0407622	0.105645	0.0590582	0.418492	486.71	1.2360679263921599	0.177823	O	I	682716	807316	843884	523607	742183	492462	966917	688413	586955	974593	634544	1.16283e+06	677656	668504	862769	764457	1.17e+06	753686
P36776	LONP1	Lon protease homolog, mitochondrial	10	10	1.6	0.449329	0.418492	0.589639	0.589639	667.03	1.05688481559208	0.0985957	I	M	6.75494e+06	6.39137e+06	6.63217e+06	6.61747e+06	6.14283e+06	5.88576e+06	7.86776e+06	7.2609e+06	6.0313e+06	5.94315e+06	6.53173e+06	7.33899e+06	6.11169e+06	6.63331e+06	6.18417e+06	6.08897e+06	6.77672e+06	7.47768e+06
P10644	PRKAR1A	cAMP-dependent protein kinase type I-alpha regulatory subunit	10	9	5.2	0.0742736	0.280713	0.0590582	0.17753	661.19	1.2567326365118501	0.432753	O	I	5.41522e+06	5.92137e+06	6.80548e+06	5.27958e+06	6.12409e+06	4.43598e+06	5.05386e+06	6.18258e+06	4.90226e+06	7.81818e+06	5.08053e+06	5.87917e+06	5.92673e+06	6.53943e+06	7.82083e+06	6.12982e+06	5.69758e+06	7.83975e+06
Q8NI60	COQ8A	Atypical kinase COQ8A, mitochondrial	11	11	1.2	0.548812	1	0.280713	0.105645	561.19	1.06179461737741	0.127858	O	M	8.95579e+06	8.94364e+06	9.49631e+06	9.74188e+06	7.91396e+06	9.63156e+06	8.74527e+06	8.74627e+06	1.05571e+07	8.30139e+06	8.91063e+06	8.86453e+06	8.08455e+06	1.09079e+07	8.44397e+06	9.45286e+06	8.72269e+06	9.95412e+06
Q9Y2Q3	GSTK1	Glutathione S-transferase kappa 1	11	11	0.4	0.818731	0.787406	0.589639	1	623.28	1.0150096244631801	0.0508597	O	I	1.11511e+07	1.12556e+07	1.13185e+07	1.25893e+07	1.05488e+07	1.04599e+07	9.97846e+06	1.21791e+07	1.3589e+07	1.07391e+07	9.28462e+06	1.05857e+07	1.20797e+07	1.29235e+07	1.09875e+07	1.04186e+07	9.17737e+06	1.30854e+07
P50995	ANXA11	Annexin A11	10	10	1.2	0.548812	1	1	0.17753	586.23	1.0167797950499	0.052519	M	O	5.96569e+06	6.03925e+06	5.93958e+06	7.0162e+06	5.40174e+06	5.99902e+06	6.57873e+06	4.83277e+06	6.47564e+06	6.22799e+06	5.09565e+06	7.07867e+06	5.31827e+06	6.53881e+06	6.12184e+06	5.00349e+06	7.02033e+06	5.01343e+06
P05023	ATP1A1	Sodium/potassium-transporting ATPase subunit alpha-1	11	2	2.8	0.246597	0.17753	1	0.280713	811.76	1.2397808280453599	0.165552	M	I	643906	798302	707654	580779	626155	668174	820714	523706	926137	728001	966260	572041	799070	1.13378e+06	438740	639342	537744	788665
P00338	LDHA	L-lactate dehydrogenase A chain	10	9	0.4	0.818731	0.589639	0.589639	0.589639	540.25	1.11207792827633	0.097145	I	O	8.26857e+06	7.86486e+06	7.43524e+06	6.61442e+06	8.87138e+06	9.04459e+06	7.99731e+06	8.81513e+06	5.37485e+06	9.63491e+06	8.66505e+06	6.26703e+06	9.38248e+06	3.12271e+06	1.06711e+07	7.49382e+06	8.01946e+06	7.86907e+06
Q02978	SLC25A11	Mitochondrial 2-oxoglutarate/malate carrier protein	12	11	5.2	0.0742736	0.589639	0.0590582	0.105645	1003.06	1.12339575143794	0.177773	O	I	2.70929e+07	2.88995e+07	3.0436e+07	2.39968e+07	2.93661e+07	3.36418e+07	1.92188e+07	2.9241e+07	2.42443e+07	3.12972e+07	3.3137e+07	2.74421e+07	2.8377e+07	2.93162e+07	3.21123e+07	3.37915e+07	2.73958e+07	2.95644e+07
P09622	DLD	Dihydrolipoyl dehydrogenase, mitochondrial	12	12	5.2	0.0742736	0.589639	0.0590582	0.17753	996.02	1.1077518680707701	0.136816	I	O	5.72699e+07	5.5743e+07	5.16992e+07	6.0282e+07	5.1906e+07	4.90027e+07	5.29074e+07	7.22514e+07	5.45087e+07	5.41255e+07	5.06281e+07	5.23968e+07	6.70557e+07	5.62318e+07	4.73508e+07	4.09632e+07	4.73583e+07	6.6592e+07
P60174	TPI1	Triosephosphate isomerase	10	9	2.8	0.246597	1	0.280713	0.280713	732.58	1.11040027094119	0.066956	I	O	2.82275e+07	2.72398e+07	2.5421e+07	3.80951e+07	3.20685e+07	2.38224e+07	3.10074e+07	1.61439e+07	3.08985e+07	2.98898e+07	2.25021e+07	3.39514e+07	1.89574e+07	2.80131e+07	2.76229e+07	2.57571e+07	3.04556e+07	1.52562e+07
P11177	PDHB	Pyruvate dehydrogenase E1 component subunit beta, mitochondrial	20	18	0.4	0.818731	1	0.280713	0.589639	1570.18	1.0325537133363301	0.068328	O	I	8.24526e+07	8.30105e+07	8.51367e+07	9.21587e+07	7.5425e+07	7.40258e+07	8.65982e+07	8.40551e+07	9.05432e+07	8.2256e+07	7.27549e+07	9.38859e+07	7.56127e+07	9.29883e+07	8.2201e+07	7.36769e+07	8.59523e+07	9.08651e+07
P36957	DLST	Dihydrolipoyllysine-residue succinyltransferase component of 2-oxoglutarate dehydrogenase complex, mitochondrial	12	11	0.4	0.818731	1	1	1	878.09	1.0032961278661501	0.0507329	M	O	4.46387e+07	4.46873e+07	4.45405e+07	4.87177e+07	4.24687e+07	4.28597e+07	4.45752e+07	4.4572e+07	4.8856e+07	4.54068e+07	4.17172e+07	4.50642e+07	4.23925e+07	4.47216e+07	4.81752e+07	4.13659e+07	4.03282e+07	4.81117e+07
P13807;P54840	GYS1	Glycogen [starch] synthase, muscle	10	10	0.4	0.818731	0.589639	0.418492	0.589639	609.99	1.0725160587709099	0.0734469	M	I	1.40001e+07	1.50153e+07	1.46629e+07	1.54925e+07	1.34496e+07	1.03422e+07	1.46301e+07	1.6086e+07	1.52096e+07	1.824e+07	1.04668e+07	1.3967e+07	1.71932e+07	1.4337e+07	1.53756e+07	1.25067e+07	1.41964e+07	1.68989e+07
P07237	P4HB	Protein disulfide-isomerase	8	8	1.6	0.449329	1	0.418492	0.787406	502.78	1.05104531917389	0.0566053	O	M	3.53174e+06	3.493e+06	3.6713e+06	4.1916e+06	3.07395e+06	2.81712e+06	3.76176e+06	3.81427e+06	4.21425e+06	3.47274e+06	2.43814e+06	4.0339e+06	3.30596e+06	4.43465e+06	3.23121e+06	2.44992e+06	3.89768e+06	4.34303e+06
P31937	HIBADH	3-hydroxyisobutyrate dehydrogenase, mitochondrial	10	9	4.8	0.090718	1	0.17753	0.0590582	680.37	1.14730961324839	0.15805	O	M	7.97152e+06	7.92584e+06	9.09339e+06	8.2298e+06	8.56879e+06	8.93995e+06	4.98587e+06	9.1332e+06	8.50386e+06	8.57208e+06	8.33858e+06	5.98347e+06	8.23121e+06	1.02667e+07	8.57579e+06	8.64759e+06	7.02609e+06	1.09508e+07
Q9NUB1	ACSS1	Acetyl-coenzyme A synthetase 2-like, mitochondrial	8	8	1.6	0.449329	0.280713	1	0.17753	396.5	1.09906141792002	0.0813054	M	I	6.06044e+06	6.66079e+06	6.15315e+06	9.06857e+06	5.12969e+06	4.56486e+06	4.434e+06	7.10505e+06	8.82874e+06	7.06206e+06	5.26062e+06	5.53977e+06	6.61277e+06	8.54521e+06	6.317e+06	4.39653e+06	4.20762e+06	7.29936e+06
P45880	VDAC2	Voltage-dependent anion-selective channel protein 2	6	6	1.2	0.548812	0.589639	0.787406	0.589639	488.85	1.02848237405833	0.0504391	O	M	2.38572e+07	2.34786e+07	2.41474e+07	3.00382e+07	2.01964e+07	1.72862e+07	2.40283e+07	2.7737e+07	2.84616e+07	2.17222e+07	1.63222e+07	2.4174e+07	2.67132e+07	2.64445e+07	2.15199e+07	1.52577e+07	2.15776e+07	3.59372e+07
Q06830	PRDX1	Peroxiredoxin-1	7	4	1.2	0.548812	0.787406	0.787406	0.280713	343.43	1.0731092081262701	0.0750987	I	O	7.38442e+06	7.30083e+06	6.88133e+06	6.99616e+06	6.74646e+06	7.46989e+06	6.23728e+06	9.4723e+06	6.73445e+06	7.06321e+06	5.61567e+06	6.5531e+06	1.05377e+07	5.26139e+06	6.95116e+06	5.60359e+06	6.75546e+06	9.83504e+06
P00403	MT-CO2	Cytochrome c oxidase subunit 2	9	9	1.2	0.548812	0.589639	0.280713	0.418492	645.54	1.04971134637403	0.0658256	O	I	1.36941e+08	1.38177e+08	1.43748e+08	1.57274e+08	1.45989e+08	1.40348e+08	1.03689e+08	1.37406e+08	1.57439e+08	1.64344e+08	1.21001e+08	1.0711e+08	1.40989e+08	1.56495e+08	1.59271e+08	1.33819e+08	1.11423e+08	1.57735e+08
P11277	SPTB	Spectrin beta chain, erythrocytic	7	7	0.4	0.818731	0.589639	0.787406	0.787406	440.23	1.0383815414677999	0.0738281	O	M	1.67763e+06	1.63307e+06	1.69575e+06	1.78509e+06	1.66208e+06	1.68732e+06	1.69663e+06	1.55704e+06	1.62653e+06	1.65563e+06	1.49261e+06	1.78566e+06	1.60491e+06	1.98768e+06	1.73668e+06	1.68915e+06	1.68663e+06	1.37861e+06
P04040	CAT	Catalase	7	7	1.2	0.548812	0.280713	1	0.280713	417.2	1.0918432033540499	0.0582572	I	M	2.36182e+06	2.16315e+06	2.30865e+06	2.91093e+06	3.41268e+06	2.40033e+06	1.4457e+06	1.63944e+06	2.83514e+06	2.9397e+06	1.94725e+06	1.37722e+06	1.71642e+06	3.21679e+06	3.17449e+06	1.71981e+06	1.72997e+06	1.70219e+06
P02647	APOA1	Apolipoprotein A-I	7	7	3.6	0.165299	0.280713	0.280713	0.280713	388.25	1.52638605014693	0.104329	O	I	1.60241e+06	1.84311e+06	2.44589e+06	1.27219e+06	2.5897e+06	611013	280675	3.25845e+06	1.4554e+06	3.28617e+06	1.21981e+06	366769	2.88738e+06	1.59114e+06	4.13853e+06	3.564e+06	475285	2.46049e+06
Q9Y276	BCS1L	Mitochondrial chaperone BCS1	7	7	0.4	0.818731	1	0.787406	0.589639	353.62	1.0260616534608999	0.0631599	O	I	2.19057e+06	2.19635e+06	2.24766e+06	2.43233e+06	2.33468e+06	2.25829e+06	2.11192e+06	1.81563e+06	2.24293e+06	2.60436e+06	2.09442e+06	2.10093e+06	1.9391e+06	2.37882e+06	2.42939e+06	2.27595e+06	1.95717e+06	2.19698e+06
P35221	CTNNA1	Catenin alpha-1	7	6	1.6	0.449329	0.589639	0.589639	0.17753	433.97	1.18328192496915	0.102342	M	O	1.13038e+06	1.19578e+06	1.01056e+06	1.31738e+06	850110	725955	1.76267e+06	995779	1.33103e+06	1.07932e+06	892202	1.74194e+06	934389	1.45168e+06	1.04083e+06	648729	1.3081e+06	603452
P05166	PCCB	Propionyl-CoA carboxylase beta chain, mitochondrial	8	7	1.6	0.449329	0.280713	0.105645	0.787406	540.52	1.0811347166655501	0.0841745	O	I	3.76357e+06	4.0554e+06	4.06893e+06	4.0938e+06	3.60746e+06	3.6835e+06	3.04611e+06	4.38697e+06	3.85825e+06	4.44718e+06	3.42745e+06	3.34978e+06	5.19436e+06	4.46908e+06	3.86264e+06	3.55392e+06	3.2505e+06	5.20849e+06
Q9GZV1	ANKRD2	Ankyrin repeat domain-containing protein 2	7	7	8.4	0.0149956	0.280713	0.0590582	0.0590582	380.85	2.2037389967883398	0.293188	I	O	3.94966e+06	3.05781e+06	1.79226e+06	3.61971e+06	3.60676e+06	947151	9.01758e+06	2.55711e+06	3.49448e+06	2.94113e+06	1.65566e+06	5.51387e+06	1.68388e+06	2.32423e+06	1.57712e+06	726983	3.77075e+06	562197
O14639	ABLIM1	Actin-binding LIM protein 1	7	7	2.8	0.246597	1	0.280713	0.0590582	353.07	1.4260365762815099	0.207228	O	I	1.80377e+06	1.85646e+06	2.57224e+06	842454	3.58452e+06	1.25294e+06	1.22981e+06	2.10912e+06	1.2818e+06	2.99468e+06	1.61338e+06	1.70318e+06	1.68924e+06	1.43269e+06	3.46384e+06	3.92816e+06	2.21427e+06	1.82224e+06
Q04446	GBE1	1,4-alpha-glucan-branching enzyme	7	7	6.4	0.0407622	0.0590582	0.105645	0.280713	288.05	1.1656715927331101	0.185581	I	M	3.32467e+06	2.85215e+06	2.99621e+06	2.90967e+06	3.72595e+06	3.16582e+06	4.05712e+06	2.7648e+06	2.54172e+06	2.90329e+06	2.6177e+06	3.62117e+06	2.57687e+06	2.69681e+06	3.04825e+06	2.66622e+06	4.14725e+06	2.4225e+06
P35527	KRT9	Keratin, type I cytoskeletal 9	8	7	0.4	0.818731	0.787406	0.787406	0.787406	596.04	2.7730079605518498	0.0723788	M	O	1.34863e+06	3.40084e+06	1.22641e+06	320058	594762	833841	408296	4.58617e+06	698441	437611	1.42437e+07	502851	1.12164e+06	420534	789699	752663	2.72028e+06	1.44887e+06
P39059	COL15A1	Collagen alpha-1(XV) chain	7	6	5.2	0.0742736	0.0590582	0.418492	0.280713	391.79	1.17197580283112	0.268087	M	I	1.83735e+06	2.15333e+06	1.97793e+06	2.00373e+06	1.60526e+06	1.60163e+06	1.81896e+06	2.15715e+06	2.07795e+06	1.74791e+06	2.24367e+06	2.31257e+06	2.38453e+06	1.75439e+06	1.76054e+06	1.70423e+06	2.51166e+06	2.15882e+06
O00159	MYO1C	Unconventional myosin-Ic	7	7	1.6	0.449329	0.280713	1	0.280713	376.39	1.1492759905984999	0.249019	I	M	1.6262e+06	1.41498e+06	1.57443e+06	1.58793e+06	1.69213e+06	1.85201e+06	1.65351e+06	1.34542e+06	1.84949e+06	1.16474e+06	1.42845e+06	1.51339e+06	1.11883e+06	1.80465e+06	1.39126e+06	1.65101e+06	1.4658e+06	1.55945e+06
P31946	YWHAB	14-3-3 protein beta/alpha	7	2	0.4	0.818731	0.787406	1	0.589639	423.65	1.35166750356285	0.0834337	M	O	240929	325543	240846	612017	238805	182153	128316	43354.4	579437	596641	305986	109684	35967.7	96250	690986	163065	246255	7672.69
P15259	PGAM2	Phosphoglycerate mutase 2	9	6	1.6	0.449329	1	0.280713	0.280713	594.85	1.15108778986428	0.0964088	O	I	9.68533e+06	9.77855e+06	1.11487e+07	6.3813e+06	1.32742e+07	1.12582e+07	7.75897e+06	9.75396e+06	7.9546e+06	1.16519e+07	7.14596e+06	9.32206e+06	1.28182e+07	6.81768e+06	1.06014e+07	1.23887e+07	1.05743e+07	1.53613e+07
O14949	UQCRQ	Cytochrome b-c1 complex subunit 8	6	6	0.4	0.818731	0.787406	1	1	267	1.01153268068612	0.0506471	O	I	1.22712e+07	1.23914e+07	1.24127e+07	1.39452e+07	1.17001e+07	1.12097e+07	1.09336e+07	1.35676e+07	1.47014e+07	1.21735e+07	1.25444e+07	1.05986e+07	1.19391e+07	1.51898e+07	1.22685e+07	1.01058e+07	1.03094e+07	1.41901e+07
P16403	H1-2	Histone H1.2	7	1	0	1	1	0.855132	1	457.04	1.06441133257836	0.0762411	M	O	38183.9	38412.9	36088.4	5031.66	27789.3	4583.21	0	153515	19809.1	18710.2	6494.87	0	147050	0	12094.3	14528.2	0	153819
P16671	CD36	Platelet glycoprotein 4	6	6	5.2	0.0742736	0.787406	0.0590582	0.280713	390.75	1.2366027500544301	0.222778	O	I	3.58933e+06	3.79614e+06	4.43857e+06	4.41547e+06	2.86962e+06	2.55631e+06	4.77995e+06	3.3253e+06	3.40947e+06	3.30199e+06	2.50866e+06	5.75493e+06	4.00565e+06	4.50197e+06	3.70592e+06	4.51456e+06	5.31653e+06	4.15389e+06
Q02252	ALDH6A1	Methylmalonate-semialdehyde dehydrogenase [acylating], mitochondrial	6	5	1.2	0.548812	0.787406	0.280713	0.280713	343.57	1.0443804327336901	0.0687644	I	O	6.55756e+06	6.49097e+06	6.2789e+06	6.05973e+06	6.69575e+06	8.08598e+06	5.95587e+06	5.99048e+06	5.97369e+06	6.16304e+06	8.08349e+06	6.20024e+06	6.03438e+06	6.15378e+06	6.09209e+06	7.34422e+06	6.09457e+06	5.70986e+06
O43837	IDH3B	Isocitrate dehydrogenase [NAD] subunit beta, mitochondrial	6	6	2.8	0.246597	0.0590582	0.280713	0.787406	513.67	1.0592075016653799	0.113769	I	O	8.04758e+06	7.64407e+06	7.59773e+06	8.03394e+06	7.95243e+06	7.81373e+06	7.16405e+06	9.27374e+06	7.57461e+06	7.82177e+06	7.57018e+06	6.74406e+06	8.50973e+06	8.64808e+06	8.12998e+06	6.96072e+06	6.33828e+06	7.91161e+06
P21397	MAOA	Amine oxidase [flavin-containing] A	6	4	2.8	0.246597	0.787406	0.17753	0.105645	473.14	1.11279799608844	0.087595	I	O	5.33298e+06	5.25437e+06	4.79241e+06	6.15574e+06	6.26081e+06	5.14028e+06	5.58471e+06	3.52337e+06	5.51637e+06	6.58571e+06	4.72736e+06	5.85674e+06	3.58565e+06	5.13228e+06	6.01873e+06	4.0677e+06	4.90813e+06	3.83521e+06
O00151	PDLIM1	PDZ and LIM domain protein 1	7	6	3.6	0.165299	0.105645	0.589639	0.17753	426.75	1.1259237145224701	0.0786934	O	M	1.18969e+07	1.05729e+07	1.19043e+07	8.17787e+06	1.34039e+07	7.87039e+06	1.2077e+07	1.79553e+07	7.42903e+06	1.05088e+07	7.12517e+06	1.26892e+07	1.51123e+07	8.17607e+06	1.28609e+07	9.44323e+06	1.17976e+07	1.72437e+07
P15121	AKR1B1	Aldo-keto reductase family 1 member B1	6	5	8.4	0.0149956	0.0590582	0.0590582	0.17753	301.19	1.56635584870058	0.843631	I	O	4.59123e+06	3.98177e+06	2.93116e+06	5.15204e+06	5.13784e+06	3.81243e+06	3.89575e+06	4.9581e+06	4.7625e+06	3.93241e+06	3.73851e+06	2.90756e+06	4.56786e+06	2.36096e+06	3.92721e+06	2.37707e+06	3.5246e+06	2.46594e+06
P56556	NDUFA6	NADH dehydrogenase [ubiquinone] 1 alpha subcomplex subunit 6	6	5	0.4	0.818731	0.280713	0.787406	1	331.89	1.0889156744214401	0.068716	M	I	6.30676e+06	6.86753e+06	6.75588e+06	7.23377e+06	6.47067e+06	6.691e+06	5.17672e+06	5.96165e+06	8.39906e+06	7.31541e+06	7.89306e+06	5.02499e+06	5.70512e+06	9.61699e+06	6.50263e+06	5.33645e+06	5.035e+06	7.28832e+06
Q9BZQ8	NIBAN1	Protein Niban 1	7	7	2.8	0.246597	0.589639	0.105645	0.280713	406.11	1.11712125631407	0.0798073	O	I	3.90011e+06	4.10029e+06	4.35689e+06	4.34609e+06	3.61851e+06	2.56148e+06	4.99421e+06	3.98025e+06	3.96652e+06	4.6728e+06	2.419e+06	5.28313e+06	4.16003e+06	4.25593e+06	4.23669e+06	3.02826e+06	5.78411e+06	4.47949e+06
Q9Y277	VDAC3	Voltage-dependent anion-selective channel protein 3	6	5	1.6	0.449329	0.280713	0.787406	0.589639	389.62	1.1053357645841699	0.0561612	M	O	8.64495e+06	9.32485e+06	8.43622e+06	8.424e+06	6.42339e+06	3.62335e+06	1.01552e+07	1.45988e+07	1.04333e+07	6.90471e+06	3.98827e+06	9.03612e+06	1.62618e+07	6.703e+06	7.13008e+06	4.09754e+06	8.05964e+06	1.61908e+07
P28838	LAP3	Cytosol aminopeptidase	6	4	0.4	0.818731	0.787406	0.418492	0.787406	282.51	1.0795498498505101	0.0647943	M	O	1.01214e+06	1.03374e+06	957566	1.1143e+06	1.04935e+06	989557	895900	1.01159e+06	874795	1.55134e+06	1.23133e+06	713070	798167	1.13546e+06	881105	937096	703539	1.13063e+06
P53597	SUCLG1	Succinate--CoA ligase [ADP/GDP-forming] subunit alpha, mitochondrial	8	8	6.4	0.0407622	0.17753	0.418492	0.0590582	629.04	1.0894511810415699	0.0956738	M	O	1.38396e+07	1.4564e+07	1.33682e+07	1.68446e+07	1.41475e+07	1.29719e+07	1.32892e+07	1.19447e+07	1.75845e+07	1.49202e+07	1.31372e+07	1.5798e+07	1.13803e+07	1.63379e+07	1.40016e+07	1.09609e+07	1.48884e+07	1.06523e+07
P09211	GSTP1	Glutathione S-transferase P	7	7	4.8	0.090718	1	0.0590582	0.105645	582.77	1.1038131089116301	0.0932888	I	O	1.60651e+07	1.59061e+07	1.45542e+07	1.91685e+07	1.48746e+07	1.3996e+07	1.87136e+07	1.35729e+07	2.07733e+07	1.53448e+07	1.21506e+07	1.90409e+07	1.2221e+07	1.67932e+07	1.48205e+07	1.11313e+07	1.77162e+07	1.23097e+07
Q9Y6M9	NDUFB9	NADH dehydrogenase [ubiquinone] 1 beta subcomplex subunit 9	6	6	0.4	0.818731	1	1	0.105645	499.93	1.01617515570007	0.050251	O	M	2.30829e+07	2.30041e+07	2.33762e+07	3.15481e+07	2.48343e+07	2.15404e+07	2.82648e+07	9.22669e+06	3.28723e+07	2.49577e+07	2.0438e+07	2.743e+07	9.32258e+06	3.34924e+07	2.47022e+07	2.08013e+07	2.81259e+07	9.75933e+06
O95299	NDUFA10	NADH dehydrogenase [ubiquinone] 1 alpha subcomplex subunit 10, mitochondrial	7	7	0.4	0.818731	0.787406	0.418492	0.280713	580.94	1.0675688724094601	0.0695597	O	M	1.53721e+07	1.50928e+07	1.61126e+07	1.71103e+07	1.89965e+07	1.49244e+07	1.55633e+07	1.02661e+07	1.68188e+07	1.73775e+07	1.52426e+07	1.54802e+07	1.0545e+07	1.95403e+07	1.71584e+07	1.63922e+07	1.52057e+07	1.22665e+07
Q14894	CRYM	Ketimine reductase mu-crystallin	7	7	5.2	0.0742736	0.17753	0.105645	0.0590582	478.8	1.30616628403096	0.211759	I	O	1.2136e+07	1.06635e+07	9.29135e+06	1.03577e+07	1.50979e+07	7.79261e+06	1.03167e+07	1.71154e+07	1.00641e+07	1.13505e+07	8.65212e+06	8.81033e+06	1.44405e+07	8.62182e+06	8.96031e+06	8.29622e+06	7.32885e+06	1.32496e+07
P50213	IDH3A	Isocitrate dehydrogenase [NAD] subunit alpha, mitochondrial	8	8	1.6	0.449329	1	0.787406	0.589639	526.6	1.0071899497607799	0.0502345	O	I	1.80407e+07	1.81091e+07	1.81705e+07	1.89719e+07	1.66252e+07	1.78874e+07	1.41423e+07	2.25769e+07	1.94317e+07	1.74228e+07	1.66482e+07	1.36201e+07	2.34226e+07	1.73147e+07	1.72173e+07	1.66383e+07	1.32281e+07	2.64539e+07
Q99497	PARK7	Protein/nucleic acid deglycase DJ-1	8	8	2.8	0.246597	0.787406	0.105645	0.17753	484.36	1.0579180447332901	0.0788358	I	O	1.76508e+07	1.7588e+07	1.66845e+07	1.75082e+07	1.59811e+07	1.64266e+07	1.61051e+07	2.22331e+07	1.81341e+07	1.63403e+07	1.43873e+07	1.71286e+07	2.19496e+07	1.55438e+07	1.52279e+07	1.43441e+07	1.60188e+07	2.22879e+07
P11310	ACADM	Medium-chain specific acyl-CoA dehydrogenase, mitochondrial	11	11	1.2	0.548812	1	1	0.418492	748.48	1.04752274772585	0.0684209	M	O	3.48398e+07	3.53429e+07	3.37395e+07	3.85883e+07	3.24909e+07	3.0273e+07	3.1521e+07	4.13261e+07	3.94674e+07	3.50511e+07	2.73298e+07	3.74047e+07	3.74615e+07	3.89095e+07	2.97968e+07	2.36886e+07	3.4597e+07	4.17056e+07
P43155	CRAT	Carnitine O-acetyltransferase	7	7	0	1	0.589639	1	0.787406	489.87	1.01953333544945	0.0508636	M	I	6.79935e+06	6.93216e+06	6.83445e+06	8.64968e+06	7.2078e+06	6.2339e+06	5.97737e+06	5.92798e+06	8.77538e+06	7.94019e+06	5.61979e+06	6.76703e+06	5.55843e+06	8.31001e+06	7.61415e+06	5.68753e+06	6.77607e+06	5.78448e+06
P27824	CANX	Calnexin	7	7	1.6	0.449329	0.787406	0.589639	0.418492	431.7	1.03878107705397	0.0571621	O	I	3.2698e+06	3.31918e+06	3.39661e+06	3.41478e+06	2.75611e+06	2.80052e+06	4.2826e+06	3.095e+06	3.11925e+06	4.00209e+06	2.63846e+06	3.65002e+06	3.18608e+06	3.13795e+06	4.13765e+06	2.7003e+06	3.96472e+06	3.04241e+06
P30044	PRDX5	Peroxiredoxin-5, mitochondrial	7	7	3.6	0.165299	0.280713	0.0590582	0.418492	568.1	1.10444369141972	0.104758	O	I	2.38696e+07	2.52851e+07	2.63626e+07	2.42581e+07	2.41761e+07	2.36569e+07	1.75582e+07	2.96986e+07	2.33866e+07	2.7867e+07	2.13672e+07	2.07959e+07	3.30088e+07	2.52208e+07	2.75498e+07	2.60381e+07	2.1225e+07	3.17792e+07
P24539	ATP5PB	ATP synthase F(0) complex subunit B1, mitochondrial	11	11	0	1	1	0.787406	0.787406	890.81	1.01799582226699	0.0520421	M	O	4.70356e+07	4.71196e+07	4.62867e+07	5.80889e+07	4.74201e+07	4.05465e+07	4.15095e+07	4.76131e+07	5.32495e+07	4.89387e+07	3.45496e+07	4.6599e+07	5.22614e+07	4.94611e+07	5.22686e+07	3.51042e+07	4.80019e+07	4.65975e+07
P09669	COX6C	Cytochrome c oxidase subunit 6C	12	11	1.2	0.548812	1	0.280713	0.280713	781.14	1.1034750516029199	0.0638471	O	I	1.9426e+07	1.95717e+07	2.14361e+07	1.91186e+07	1.80461e+07	1.44013e+07	1.72051e+07	2.83588e+07	2.03134e+07	1.82297e+07	1.62573e+07	1.67195e+07	2.63385e+07	2.32252e+07	1.9946e+07	1.36441e+07	1.68939e+07	3.34714e+07
P36542	ATP5F1C	ATP synthase subunit gamma, mitochondrial	8	8	1.6	0.449329	0.280713	0.105645	0.589639	720.15	1.1107722079912301	0.0705835	O	I	3.49027e+07	3.70534e+07	3.8769e+07	2.74931e+07	3.01598e+07	3.2401e+07	2.93186e+07	5.51411e+07	3.08504e+07	2.95746e+07	2.98459e+07	3.35493e+07	6.14469e+07	3.34258e+07	3.7552e+07	3.00668e+07	3.26119e+07	6.01884e+07
Q5VTE0	EEF1A1P5	Putative elongation factor 1-alpha-like 3	7	1	0.4	0.818731	0.589639	0.280713	1	434.12	1.31662133279897	0.230806	I	O	871826	756503	662169	638621	863792	847352	1.29252e+06	716845	675652	606153	901841	899244	699627	703422	579133	328786	924537	774969
P32119	PRDX2	Peroxiredoxin-2	7	6	0	1	1	0.589639	1	639.22	1.0294203645873199	0.0624095	I	O	4.13448e+07	4.03247e+07	4.01631e+07	4.98215e+07	3.79001e+07	3.87652e+07	3.89226e+07	4.13144e+07	3.99027e+07	4.3381e+07	4.14069e+07	3.38511e+07	4.30817e+07	4.33015e+07	4.15253e+07	4.25091e+07	3.40183e+07	3.94615e+07
P10606	COX5B	Cytochrome c oxidase subunit 5B, mitochondrial	8	8	2.8	0.246597	0.280713	0.17753	0.589639	591.64	1.0803572506455901	0.0627372	O	I	4.38187e+07	4.62672e+07	4.73398e+07	5.37183e+07	5.36196e+07	3.64684e+07	3.3139e+07	4.21481e+07	5.63282e+07	5.73719e+07	3.30582e+07	4.0155e+07	4.44228e+07	6.02862e+07	5.59691e+07	3.03507e+07	4.07865e+07	4.93066e+07
P62805	H4C1	Histone H4	10	10	2.8	0.246597	0.280713	1	0.105645	749.71	1.1223731738846701	0.0964024	O	M	7.68952e+07	7.10278e+07	7.97197e+07	6.68269e+07	6.58645e+07	9.62496e+07	9.09565e+07	6.45784e+07	6.25435e+07	5.32418e+07	7.94469e+07	9.93786e+07	6.05283e+07	6.08507e+07	7.02087e+07	8.85697e+07	1.09628e+08	6.93415e+07
P23786	CPT2	Carnitine O-palmitoyltransferase 2, mitochondrial	8	8	0	1	1	0.787406	0.787406	340.2	1.032792489235	0.0564738	I	O	1.71683e+06	1.70748e+06	1.66232e+06	1.67376e+06	2.08469e+06	1.67971e+06	1.93747e+06	1.2085e+06	1.38977e+06	2.4685e+06	1.16626e+06	2.27795e+06	1.23493e+06	1.43529e+06	2.52701e+06	1.16687e+06	2.00755e+06	1.17486e+06
P21399	ACO1	Cytoplasmic aconitate hydratase	8	8	6.4	0.0407622	0.280713	0.0590582	0.280713	531.85	1.17280295279156	0.348783	I	O	6.76425e+06	6.1965e+06	5.76759e+06	7.23472e+06	6.66615e+06	5.88725e+06	8.32189e+06	5.71122e+06	6.34446e+06	6.41776e+06	6.58843e+06	6.48209e+06	5.14977e+06	5.22515e+06	6.1086e+06	5.53008e+06	6.45205e+06	5.52207e+06
P51659	HSD17B4	Peroxisomal multifunctional enzyme type 2	8	8	5.2	0.0742736	0.787406	0.0590582	0.105645	472.99	1.2186518530053001	0.461706	O	I	2.25358e+06	2.31121e+06	2.74634e+06	2.11946e+06	1.70246e+06	2.22207e+06	2.8942e+06	2.32973e+06	2.06509e+06	1.87394e+06	2.81688e+06	2.22745e+06	2.57269e+06	2.62399e+06	2.53307e+06	2.74078e+06	2.93637e+06	2.89746e+06
Q9H223	EHD4	EH domain-containing protein 4	8	5	1.6	0.449329	0.589639	0.105645	0.589639	472.6	1.2247911708780099	0.163363	O	I	3.41655e+06	3.86075e+06	4.18456e+06	3.08815e+06	3.38253e+06	4.32067e+06	3.28695e+06	3.00444e+06	2.84791e+06	3.4336e+06	6.4124e+06	2.8976e+06	3.71223e+06	4.8408e+06	4.63258e+06	4.75617e+06	3.09357e+06	3.59967e+06
Q16555	DPYSL2	Dihydropyrimidinase-related protein 2	9	7	4.8	0.090718	1	0.17753	0.0590582	533.43	1.12820114366411	0.137933	O	I	2.71761e+06	2.81044e+06	3.06601e+06	2.60079e+06	3.41569e+06	2.69964e+06	2.73888e+06	2.13305e+06	2.66095e+06	3.02838e+06	2.86546e+06	3.57532e+06	1.92207e+06	2.82423e+06	3.14236e+06	2.99795e+06	3.72286e+06	2.64265e+06
P61978	HNRNPK	Heterogeneous nuclear ribonucleoprotein K	8	8	0.4	0.818731	1	0.418492	0.589639	510.6	1.0541231871413701	0.103915	O	M	4.42448e+06	4.37587e+06	4.61271e+06	4.10262e+06	4.42963e+06	4.44686e+06	4.60866e+06	4.53466e+06	3.48802e+06	4.28565e+06	4.90999e+06	5.08745e+06	4.10824e+06	4.77021e+06	4.34396e+06	4.10995e+06	5.04892e+06	4.79049e+06
P45954	ACADSB	Short/branched chain specific acyl-CoA dehydrogenase, mitochondrial	8	8	1.2	0.548812	0.17753	1	0.589639	404.96	1.0666851520848499	0.16429	I	M	3.29297e+06	3.0871e+06	3.24201e+06	3.54263e+06	3.26422e+06	3.14545e+06	3.20281e+06	3.30971e+06	3.09072e+06	2.87942e+06	2.85895e+06	3.09826e+06	3.50815e+06	3.22772e+06	3.38823e+06	2.68816e+06	3.54244e+06	3.36348e+06
Q12931	TRAP1	Heat shock protein 75 kDa, mitochondrial	7	6	1.6	0.449329	0.589639	0.280713	0.280713	386.68	1.0940826504095	0.195864	O	M	2.07295e+06	2.03559e+06	2.22711e+06	2.18471e+06	1.89162e+06	2.06447e+06	2.34764e+06	1.87629e+06	2.01385e+06	1.92828e+06	1.96675e+06	2.50924e+06	1.75986e+06	2.10966e+06	2.07229e+06	2.52022e+06	2.33882e+06	2.09455e+06
P0DOX5		Immunoglobulin gamma-1 heavy chain	8	4	0.4	0.818731	0.589639	1	0.787406	420.71	1.1423085550793499	0.0519154	I	M	2.16444e+07	1.89479e+07	1.93194e+07	1.73251e+07	7.90082e+06	8.70374e+06	2.12202e+07	5.30721e+07	1.80347e+07	9.06524e+06	8.50922e+06	1.89628e+07	4.01677e+07	1.62645e+07	1.06318e+07	1.12221e+07	2.09329e+07	3.75457e+07
P18859	ATP5PF	ATP synthase-coupling factor 6, mitochondrial	9	9	1.2	0.548812	0.589639	0.589639	0.589639	765.88	1.0310207167557399	0.0508834	O	I	2.63415e+07	2.68586e+07	2.71586e+07	3.67112e+07	2.8476e+07	1.84099e+07	2.8091e+07	2.00194e+07	3.43517e+07	3.16697e+07	1.54342e+07	3.17471e+07	2.10901e+07	3.45557e+07	3.30781e+07	1.56955e+07	2.90439e+07	2.34199e+07
P12829	MYL4	Myosin light chain 4	8	6	1.6	0.449329	0.787406	0.418492	1	531.35	1.1043440467616401	0.0570739	I	M	1.65563e+07	1.4992e+07	1.53134e+07	7.81077e+06	3.54518e+07	1.98838e+07	1.42146e+07	5.42055e+06	7.60239e+06	4.19392e+07	9.48252e+06	8.9033e+06	7.03249e+06	1.16478e+07	3.25514e+07	1.96816e+07	7.60039e+06	5.0859e+06
P02766	TTR	Transthyretin	7	7	3.6	0.165299	0.418492	0.280713	0.17753	586.58	1.23998839481265	0.15302	O	I	5.60682e+06	6.34328e+06	6.95239e+06	7.38986e+06	5.16716e+06	3.13699e+06	4.50105e+06	7.83905e+06	7.9122e+06	7.32901e+06	4.35832e+06	5.61618e+06	6.50071e+06	9.35066e+06	8.56822e+06	4.63253e+06	6.11813e+06	6.09244e+06
P35222	CTNNB1	Catenin beta-1	7	6	0.4	0.818731	1	0.589639	1	482.98	1.03315420448742	0.0560862	I	O	4.56273e+06	4.41941e+06	4.41631e+06	4.07791e+06	4.2921e+06	4.5931e+06	6.60567e+06	3.24489e+06	4.10861e+06	3.94385e+06	4.9728e+06	6.80518e+06	2.26664e+06	3.57582e+06	4.1128e+06	5.1628e+06	6.45504e+06	2.77511e+06
P22626;Q13151	HNRNPA2B1	Heterogeneous nuclear ribonucleoproteins A2/B1	7	6	1.2	0.548812	1	0.17753	0.418492	401.77	1.0896880564359599	0.140345	O	I	5.81685e+06	5.87323e+06	6.33855e+06	5.69345e+06	5.78209e+06	6.6715e+06	5.21301e+06	5.7242e+06	5.03465e+06	5.36551e+06	5.04382e+06	7.3741e+06	6.54807e+06	5.69932e+06	5.67458e+06	6.95245e+06	7.26099e+06	6.10544e+06
E9PAV3	NACA	Nascent polypeptide-associated complex subunit alpha, muscle-specific form	7	7	6.4	0.0407622	0.105645	0.0590582	0.17753	353.64	1.21162615671467	0.389756	O	I	5.05697e+06	5.57363e+06	6.12716e+06	4.98889e+06	6.39553e+06	4.91133e+06	4.28091e+06	4.7082e+06	4.77385e+06	6.61244e+06	6.07051e+06	5.23438e+06	5.177e+06	5.65721e+06	7.10548e+06	6.32267e+06	4.97937e+06	6.57108e+06
P00387	CYB5R3	NADH-cytochrome b5 reductase 3	10	10	0.4	0.818731	0.787406	0.787406	0.589639	831.54	1.0539184600942799	0.0645766	O	M	8.50947e+06	8.34018e+06	8.78987e+06	7.64442e+06	9.93928e+06	7.45565e+06	9.38187e+06	8.12612e+06	8.5768e+06	1.05123e+07	7.13352e+06	8.7014e+06	6.77683e+06	6.88799e+06	1.13831e+07	9.12023e+06	8.54825e+06	8.00979e+06
Q99714	HSD17B10	3-hydroxyacyl-CoA dehydrogenase type-2	7	7	0.4	0.818731	0.787406	0.418492	0.280713	823.83	1.1012726593634601	0.11081	O	M	6.05433e+06	5.97937e+06	6.58491e+06	7.34296e+06	5.92193e+06	6.37857e+06	6.5507e+06	4.07747e+06	6.84157e+06	6.7125e+06	5.98156e+06	6.02479e+06	4.33641e+06	8.08919e+06	6.57669e+06	5.64672e+06	6.51958e+06	6.09238e+06
O00330	PDHX	Pyruvate dehydrogenase protein X component, mitochondrial	7	6	0.4	0.818731	0.589639	1	0.589639	327.46	1.0317267849115599	0.0508182	O	M	3.02179e+06	2.96973e+06	3.06395e+06	3.6278e+06	3.33201e+06	2.51549e+06	3.4277e+06	2.20594e+06	2.85612e+06	3.33426e+06	2.53358e+06	3.70535e+06	2.41933e+06	3.04136e+06	2.95626e+06	3.03094e+06	4.2834e+06	2.00778e+06
Q9UHQ9	CYB5R1	NADH-cytochrome b5 reductase 1	8	8	2.8	0.246597	0.418492	0.787406	0.418492	329.62	1.0545793629557001	0.0569471	O	M	3.22287e+06	3.08157e+06	3.24976e+06	1.74908e+06	5.84731e+06	2.89487e+06	1.95878e+06	3.66433e+06	1.65399e+06	5.32632e+06	2.79221e+06	2.31461e+06	3.32074e+06	2.13333e+06	4.67759e+06	3.62082e+06	2.32982e+06	3.48727e+06
P50395	GDI2	Rab GDP dissociation inhibitor beta	7	2	1.2	0.548812	1	0.418492	0.589639	543.84	1.0754461332215499	0.0522507	O	I	749783	783562	806351	1.07303e+06	629808	549337	465943	1.0308e+06	705603	609876	514692	736807	1.35083e+06	662523	666769	562939	558109	1.58141e+06
Q9H0U4;P59190;Q15286;Q9H082;Q9NRW1	RAB1B	Ras-related protein Rab-1B	7	5	2.8	0.246597	0.787406	0.17753	0.17753	445.56	1.1686277202437001	0.175597	I	O	3.21921e+06	3.19317e+06	2.75469e+06	2.89784e+06	2.91138e+06	2.97264e+06	2.82305e+06	4.49112e+06	2.60725e+06	2.88461e+06	2.98791e+06	3.14449e+06	4.34158e+06	1.90585e+06	2.39104e+06	2.96953e+06	3.32391e+06	3.18311e+06
P30038	ALDH4A1	Delta-1-pyrroline-5-carboxylate dehydrogenase, mitochondrial	7	7	3.6	0.165299	0.589639	0.589639	0.105645	539.62	1.0380041866363601	0.0711569	M	O	1.49566e+07	1.50481e+07	1.44971e+07	1.45264e+07	1.52518e+07	1.36196e+07	1.63326e+07	1.50525e+07	1.41364e+07	1.45909e+07	1.34767e+07	1.87884e+07	1.42481e+07	1.33323e+07	1.39713e+07	1.25709e+07	1.78191e+07	1.4792e+07
P05165	PCCA	Propionyl-CoA carboxylase alpha chain, mitochondrial	8	7	0.4	0.818731	0.418492	1	0.787406	511.88	1.0363351815292401	0.0555367	M	I	3.29895e+06	3.41881e+06	3.30478e+06	3.74709e+06	3.72114e+06	3.86286e+06	2.41769e+06	2.74595e+06	4.51351e+06	3.72543e+06	3.26547e+06	2.78283e+06	2.80682e+06	3.59354e+06	3.97377e+06	3.59715e+06	2.92601e+06	2.43345e+06
P21912	SDHB	Succinate dehydrogenase [ubiquinone] iron-sulfur subunit, mitochondrial	8	7	1.6	0.449329	0.787406	1	0.589639	470.86	1.0369396222299501	0.0553383	I	O	1.31922e+07	1.29988e+07	1.27222e+07	1.7081e+07	1.13937e+07	1.16105e+07	1.16964e+07	1.41792e+07	1.4726e+07	1.2055e+07	1.01009e+07	1.2954e+07	1.51582e+07	1.37438e+07	1.11021e+07	1.13805e+07	1.26215e+07	1.47632e+07
P35232	PHB	Prohibitin	7	7	2.8	0.246597	0.280713	0.418492	0.589639	558.51	1.0455748204399	0.0621701	O	I	1.92265e+07	2.00286e+07	2.01027e+07	2.38937e+07	1.84598e+07	1.94172e+07	1.61571e+07	1.82048e+07	2.45008e+07	2.07687e+07	2.16184e+07	1.63632e+07	1.68917e+07	2.28157e+07	2.06804e+07	2.07231e+07	1.47642e+07	2.15302e+07
P19404	NDUFV2	NADH dehydrogenase [ubiquinone] flavoprotein 2, mitochondrial	9	9	2.8	0.246597	0.17753	0.105645	1	581.09	1.0351585538397801	0.0671765	M	I	2.20098e+07	2.27836e+07	2.27142e+07	2.63972e+07	2.12473e+07	2.05184e+07	2.22681e+07	1.96179e+07	2.66247e+07	2.24785e+07	2.26414e+07	2.31475e+07	1.90257e+07	2.68346e+07	2.14915e+07	2.03397e+07	2.33443e+07	2.1561e+07
Q9UIJ7	AK3	GTP:AMP phosphotransferase AK3, mitochondrial	8	8	1.6	0.449329	0.17753	1	0.418492	405.98	1.07348583129852	0.0777773	O	M	1.73752e+07	1.64213e+07	1.7628e+07	1.74072e+07	1.872e+07	1.60134e+07	1.45619e+07	2.01734e+07	1.72169e+07	1.72124e+07	1.38428e+07	1.59727e+07	1.78616e+07	1.69218e+07	1.76517e+07	1.33704e+07	1.64886e+07	2.37076e+07
Q16851	UGP2	UTP--glucose-1-phosphate uridylyltransferase	7	6	5.2	0.0742736	0.17753	0.105645	0.0590582	460.38	1.24097351880414	0.210991	I	O	3.89465e+06	3.4522e+06	3.13838e+06	4.49709e+06	4.16669e+06	3.42074e+06	4.97854e+06	2.41019e+06	3.79694e+06	3.54237e+06	3.1611e+06	3.93608e+06	2.82453e+06	3.55341e+06	3.4998e+06	2.97614e+06	3.04448e+06	2.61808e+06
P12277	CKB	Creatine kinase B-type	14	14	2.8	0.246597	0.280713	0.589639	0.280713	1507.96	1.0669202996968701	0.0578102	O	M	6.44896e+07	6.1929e+07	6.60733e+07	5.62975e+07	5.10441e+07	5.86534e+07	6.23906e+07	9.40625e+07	5.13926e+07	5.54015e+07	5.50022e+07	5.92983e+07	8.85503e+07	5.40825e+07	4.78662e+07	6.72573e+07	6.34006e+07	9.77597e+07
P21796	VDAC1	Voltage-dependent anion-selective channel protein 1	12	10	2.8	0.246597	1	0.17753	0.280713	1006.58	1.0512532676725499	0.0583912	M	O	2.46948e+07	2.48563e+07	2.36444e+07	3.42092e+07	2.46793e+07	1.70609e+07	2.48706e+07	2.26538e+07	3.21276e+07	2.75099e+07	1.52193e+07	2.54894e+07	2.39352e+07	3.46879e+07	2.43629e+07	1.45345e+07	2.24891e+07	2.21479e+07
Q9NPC6	MYOZ2	Myozenin-2	12	12	5.2	0.0742736	0.17753	0.0590582	0.589639	1011.7	1.1521452258515901	0.0792114	O	I	3.20911e+07	3.41146e+07	3.69736e+07	2.31495e+07	4.95156e+07	1.96746e+07	2.72715e+07	4.08441e+07	2.53961e+07	5.1744e+07	1.90385e+07	3.33092e+07	4.10855e+07	2.58337e+07	4.99311e+07	2.96114e+07	2.88879e+07	5.06038e+07
P55268	LAMB2	Laminin subunit beta-2	20	19	2.8	0.246597	0.280713	0.17753	0.787406	1344.03	1.079578748913	0.0638433	I	O	2.27228e+07	2.12907e+07	2.10478e+07	2.20834e+07	2.07235e+07	1.99197e+07	3.39859e+07	1.69015e+07	2.39633e+07	1.95387e+07	1.81062e+07	3.00639e+07	1.47815e+07	2.12751e+07	2.11618e+07	1.97688e+07	2.75032e+07	1.55302e+07
P19367	HK1	Hexokinase-1	23	22	2.8	0.246597	0.787406	0.105645	0.105645	1384.52	1.0918605879173899	0.199948	I	O	2.51041e+07	2.46979e+07	2.29921e+07	2.3247e+07	2.24129e+07	2.64516e+07	2.52562e+07	2.8153e+07	2.15969e+07	2.2719e+07	2.3904e+07	2.66279e+07	2.86417e+07	2.03775e+07	2.3414e+07	2.27248e+07	2.29038e+07	2.55404e+07
P17174	GOT1	Aspartate aminotransferase, cytoplasmic	22	21	1.6	0.449329	0.589639	0.589639	0.17753	1717.45	1.11126568475247	0.0691394	M	O	1.48273e+08	1.51256e+08	1.36111e+08	2.19354e+08	1.68182e+08	1.24874e+08	1.30113e+08	9.88405e+07	1.95294e+08	1.74001e+08	1.27796e+08	1.62915e+08	9.62738e+07	1.742e+08	1.44782e+08	1.28808e+08	1.3703e+08	9.57363e+07
P07951	TPM2	Tropomyosin beta chain	20	6	3.6	0.165299	0.105645	0.17753	0.17753	1826.84	1.1230424723485699	0.0598652	M	I	1.07399e+07	1.20613e+07	1.12598e+07	9.73622e+06	1.22203e+07	5.18712e+06	7.25835e+06	1.92973e+07	9.16267e+06	1.49714e+07	6.06269e+06	8.9534e+06	2.11564e+07	8.93352e+06	1.31286e+07	6.67231e+06	8.25958e+06	1.93047e+07
Q14204	DYNC1H1	Cytoplasmic dynein 1 heavy chain 1	21	21	1.6	0.449329	0.17753	0.418492	0.418492	1122.11	1.0594694283497701	0.11484	O	M	6.43353e+06	6.23987e+06	6.61095e+06	6.5002e+06	6.80352e+06	6.08007e+06	7.0037e+06	5.78019e+06	6.13902e+06	6.73646e+06	5.64895e+06	7.26269e+06	5.41222e+06	5.92071e+06	6.94469e+06	6.71281e+06	7.23991e+06	6.23662e+06
P08133	ANXA6	Annexin A6	23	23	2.8	0.246597	0.787406	0.105645	0.280713	1464.88	1.0857705084470399	0.256003	I	O	2.76918e+07	2.69364e+07	2.55043e+07	2.61259e+07	2.53495e+07	2.89687e+07	2.98507e+07	2.81643e+07	2.63949e+07	2.75407e+07	2.38608e+07	2.67434e+07	3.0142e+07	2.41537e+07	2.53572e+07	2.37871e+07	2.8977e+07	2.52465e+07
P08238;Q58FF8	HSP90AB1	Heat shock protein HSP 90-beta	23	10	0.4	0.818731	0.589639	0.418492	1	1363.69	1.0570762365266999	0.0660158	O	I	1.1719e+07	1.2187e+07	1.23878e+07	1.21141e+07	1.23287e+07	8.83922e+06	1.40292e+07	1.12836e+07	1.13304e+07	1.29113e+07	8.6718e+06	1.60642e+07	1.19572e+07	1.11141e+07	1.22895e+07	1.03399e+07	1.42813e+07	1.39145e+07
P11142	HSPA8	Heat shock cognate 71 kDa protein	26	23	8.4	0.0149956	0.589639	0.0590582	0.0590582	2069.72	1.0646262130400099	0.0850095	M	O	5.6163e+07	5.6692e+07	5.32506e+07	6.23471e+07	5.6959e+07	4.68427e+07	5.91954e+07	5.54708e+07	6.32737e+07	5.82779e+07	4.2429e+07	6.35078e+07	5.59716e+07	6.08219e+07	5.54648e+07	4.07739e+07	5.69346e+07	5.22579e+07
P45379	TNNT2	Troponin T, cardiac muscle	26	25	2.8	0.246597	0.589639	0.105645	0.280713	2457.99	1.1021616971649	0.0940205	O	I	3.40406e+08	3.61342e+08	3.75183e+08	2.91512e+08	4.50105e+08	2.70108e+08	3.12001e+08	3.78306e+08	2.87042e+08	4.48797e+08	2.70523e+08	3.90076e+08	4.1027e+08	3.17131e+08	4.30863e+08	3.11233e+08	3.96457e+08	4.20228e+08
P14618	PKM	Pyruvate kinase PKM	23	23	1.2	0.548812	0.787406	0.17753	0.280713	1754.58	1.07324919362829	0.110999	I	O	8.97452e+07	8.72357e+07	8.36201e+07	1.03158e+08	8.37234e+07	8.04244e+07	8.18496e+07	9.95708e+07	9.12312e+07	8.67396e+07	8.14976e+07	7.66268e+07	1.00083e+08	8.53113e+07	7.86296e+07	7.1688e+07	8.05393e+07	1.01932e+08
P01024	C3	Complement C3	26	26	0.4	0.818731	1	0.418492	0.418492	1685.02	1.0824894499805899	0.104285	O	M	1.55957e+07	1.54599e+07	1.67352e+07	1.44891e+07	1.36852e+07	1.19342e+07	2.16159e+07	1.62542e+07	1.6572e+07	1.53972e+07	1.18133e+07	1.87146e+07	1.48025e+07	1.63272e+07	1.81466e+07	1.55984e+07	1.87051e+07	1.48986e+07
O76041	NEBL	Nebulette	30	29	5.2	0.0742736	0.280713	0.0590582	0.17753	2075.28	1.1338039733787399	0.0875094	O	I	3.0645e+07	3.17689e+07	3.47455e+07	2.21323e+07	3.652e+07	2.26702e+07	2.86561e+07	4.32467e+07	2.20913e+07	3.88595e+07	2.37412e+07	3.101e+07	4.31426e+07	2.44899e+07	3.81197e+07	3.14363e+07	3.11536e+07	4.85279e+07
P08670	VIM	Vimentin	29	25	7.6	0.0223708	0.0590582	0.0590582	0.787406	2061.95	1.1626738004459001	0.501718	I	M	4.9458e+07	4.25381e+07	4.46022e+07	4.78064e+07	5.01637e+07	5.28705e+07	5.2924e+07	4.35251e+07	4.45084e+07	4.69689e+07	4.73125e+07	3.478e+07	3.91207e+07	4.4829e+07	4.54322e+07	4.25936e+07	4.91696e+07	4.09866e+07
P55084	HADHB	Trifunctional enzyme subunit beta, mitochondrial	32	31	2.8	0.246597	0.589639	0.105645	0.105645	1978.7	1.0808949701091599	0.155769	O	I	1.01146e+08	1.03105e+08	1.09328e+08	9.70514e+07	1.00875e+08	1.0183e+08	1.13126e+08	9.28488e+07	9.12567e+07	9.78975e+07	1.03436e+08	1.22844e+08	1.00093e+08	9.98167e+07	1.07525e+08	1.01194e+08	1.30625e+08	1.07482e+08
P11216	PYGB	Glycogen phosphorylase, brain form	27	22	8.4	0.0149956	0.0590582	0.0590582	0.105645	1812.69	1.3264681164990599	0.367934	I	O	3.13118e+07	2.61081e+07	2.36054e+07	2.91096e+07	3.41504e+07	2.34979e+07	4.14158e+07	2.83851e+07	2.56046e+07	2.86235e+07	1.91319e+07	3.24988e+07	2.46818e+07	1.98952e+07	2.93827e+07	1.72952e+07	2.93622e+07	2.20915e+07
Q5VST9	OBSCN	Obscurin	20	19	1.2	0.548812	0.17753	1	0.418492	1014.86	1.0560343910718799	0.0676976	M	I	6.37033e+06	6.72729e+06	6.38705e+06	6.01288e+06	5.6706e+06	5.57505e+06	8.43375e+06	6.15938e+06	7.00132e+06	5.69586e+06	6.20139e+06	8.83013e+06	5.90774e+06	5.7654e+06	5.315e+06	6.98965e+06	8.95886e+06	4.90631e+06
Q00610	CLTC	Clathrin heavy chain 1	20	14	2.8	0.246597	0.0590582	1	0.280713	1373.5	1.04206055370391	0.0817693	I	M	6.14051e+06	5.89267e+06	6.1138e+06	6.69669e+06	6.48999e+06	5.32768e+06	6.49645e+06	5.69176e+06	6.6901e+06	6.17106e+06	4.95069e+06	6.40528e+06	5.2462e+06	6.40388e+06	6.78934e+06	5.4153e+06	6.18322e+06	5.77724e+06
P35579	MYH9	Myosin-9	21	15	2.8	0.246597	0.105645	0.589639	0.17753	1420.3	1.2344163507631001	0.440522	I	M	5.02583e+06	4.07143e+06	4.79793e+06	5.63689e+06	4.19393e+06	5.2997e+06	4.88655e+06	5.11209e+06	4.91977e+06	4.32668e+06	3.65677e+06	3.13831e+06	4.3156e+06	4.66641e+06	5.14266e+06	3.66849e+06	4.75569e+06	5.75641e+06
P17540	CKMT2	Creatine kinase S-type, mitochondrial	23	23	4.8	0.090718	1	0.0590582	0.589639	2371.9	1.04334056563019	0.0645424	O	I	5.38619e+08	5.5859e+08	5.61963e+08	6.74274e+08	5.21767e+08	4.78287e+08	4.94709e+08	5.24058e+08	6.74164e+08	6.234e+08	4.6571e+08	4.94697e+08	5.34982e+08	6.81488e+08	5.82132e+08	4.78389e+08	4.96821e+08	5.70985e+08
Q09666	AHNAK	Neuroblast differentiation-associated protein AHNAK	18	18	1.2	0.548812	0.787406	1	0.589639	1022.07	1.02966618704883	0.0586841	I	M	9.14442e+06	8.88095e+06	8.88744e+06	9.9175e+06	8.58554e+06	8.85803e+06	7.54109e+06	1.08199e+07	1.03717e+07	7.15351e+06	7.45829e+06	8.58846e+06	1.08328e+07	7.90364e+06	8.6831e+06	7.86398e+06	8.79794e+06	1.11885e+07
O15061	SYNM	Synemin	18	17	1.2	0.548812	0.280713	1	0.280713	1043.75	1.08016150651429	0.075304	M	I	8.45759e+06	9.13557e+06	8.55935e+06	7.14519e+06	9.72985e+06	7.0955e+06	1.0057e+07	8.26046e+06	7.63259e+06	9.91247e+06	8.2649e+06	1.22404e+07	7.6275e+06	6.87771e+06	7.84403e+06	7.71445e+06	1.23793e+07	7.98128e+06
P35573	AGL	Glycogen debranching enzyme	18	18	3.6	0.165299	0.589639	0.105645	0.105645	980.34	1.1329168389730799	0.0982383	M	O	6.97394e+06	7.11615e+06	6.28126e+06	6.15489e+06	7.18989e+06	5.24902e+06	9.66031e+06	6.6156e+06	6.71417e+06	7.78285e+06	5.34771e+06	9.92546e+06	5.81055e+06	6.273e+06	7.03398e+06	4.53997e+06	7.50996e+06	6.04939e+06
P42704	LRPPRC	Leucine-rich PPR motif-containing protein, mitochondrial	18	16	1.6	0.449329	0.280713	1	0.589639	1089.12	1.03952254923608	0.0640962	M	I	6.90059e+06	7.17332e+06	6.94663e+06	8.16529e+06	7.19418e+06	6.69868e+06	6.04404e+06	6.40077e+06	8.17616e+06	8.14197e+06	6.33172e+06	6.08936e+06	7.1274e+06	6.78457e+06	8.39381e+06	7.30651e+06	5.78396e+06	6.46433e+06
P38646	HSPA9	Stress-70 protein, mitochondrial	20	20	1.2	0.548812	0.418492	0.280713	0.787406	1519.07	1.0599490827256099	0.150139	O	I	4.26719e+07	4.44687e+07	4.523e+07	4.76195e+07	4.06967e+07	4.47517e+07	4.06006e+07	3.96908e+07	5.12882e+07	4.33659e+07	3.96263e+07	4.65897e+07	4.14733e+07	4.67137e+07	4.60746e+07	4.18694e+07	4.59526e+07	4.55396e+07
Q16891	IMMT	MICOS complex subunit MIC60	19	18	2.8	0.246597	0.280713	0.105645	0.17753	1570.47	1.14222700398968	0.413549	I	O	3.60519e+07	3.40358e+07	3.15628e+07	3.79755e+07	3.62832e+07	3.28733e+07	3.72275e+07	3.58997e+07	3.84127e+07	3.68883e+07	3.00251e+07	3.21828e+07	3.26701e+07	3.19051e+07	3.67387e+07	2.71936e+07	3.33304e+07	2.86461e+07
Q86TD4	SRL	Sarcalumenin	24	24	7.6	0.0223708	0.418492	0.0590582	0.0590582	1985.72	1.10363712279933	0.224212	O	I	5.60432e+07	5.74156e+07	6.18513e+07	5.67671e+07	5.18731e+07	4.75081e+07	6.0952e+07	6.31155e+07	5.6691e+07	5.83366e+07	4.82998e+07	6.11695e+07	6.2581e+07	6.27343e+07	6.13729e+07	5.31475e+07	6.40047e+07	6.79973e+07
P49748	ACADVL	Very long-chain specific acyl-CoA dehydrogenase, mitochondrial	31	30	0.4	0.818731	1	0.589639	0.418492	2230.86	1.0256548033767099	0.0653962	O	I	1.34576e+08	1.34737e+08	1.38029e+08	1.4075e+08	1.30004e+08	1.49253e+08	1.32773e+08	1.20101e+08	1.52901e+08	1.27348e+08	1.31756e+08	1.34946e+08	1.26733e+08	1.51013e+08	1.30226e+08	1.44517e+08	1.45097e+08	1.19292e+08
P11021;O95399	HSPA5	Endoplasmic reticulum chaperone BiP	20	18	1.6	0.449329	0.280713	0.280713	1	1508.84	1.0488412938493801	0.0722532	O	I	3.04454e+07	3.1595e+07	3.19324e+07	3.17255e+07	2.90429e+07	2.82628e+07	3.56543e+07	2.75413e+07	3.46689e+07	3.13927e+07	2.66867e+07	3.8254e+07	2.69727e+07	3.2618e+07	3.3202e+07	2.68423e+07	3.61879e+07	3.08117e+07
O75390	CS	Citrate synthase, mitochondrial	26	26	2.8	0.246597	0.787406	0.105645	0.105645	1528.94	1.1379839853610401	0.226504	O	I	1.21085e+08	1.22039e+08	1.37793e+08	1.46648e+08	1.24477e+08	1.14314e+08	1.04418e+08	1.1557e+08	1.50046e+08	1.28036e+08	1.04823e+08	1.11781e+08	1.15509e+08	1.7431e+08	1.24443e+08	1.2229e+08	1.23904e+08	1.44018e+08
P06732	CKM	Creatine kinase M-type	24	24	8.4	0.0149956	0.0590582	0.0590582	0.418492	2404.58	1.14747908668365	0.104112	O	I	6.25343e+08	6.99996e+08	7.17568e+08	7.62564e+08	6.78781e+08	4.54392e+08	4.91068e+08	7.39911e+08	7.97126e+08	8.46285e+08	4.9178e+08	5.54953e+08	8.09835e+08	7.98905e+08	7.13827e+08	5.17888e+08	5.8585e+08	9.71372e+08
O75746;Q9UJS0	SLC25A12	Calcium-binding mitochondrial carrier protein Aralar1	21	21	5.2	0.0742736	1	0.17753	0.0590582	1860.17	1.0709587203020801	0.164954	O	I	2.84405e+07	2.87705e+07	3.04585e+07	3.3009e+07	2.39976e+07	2.59384e+07	2.92737e+07	2.99836e+07	3.27957e+07	2.79887e+07	2.67939e+07	2.82108e+07	2.80635e+07	3.33828e+07	2.95546e+07	2.90636e+07	2.87136e+07	3.15781e+07
Q99959	PKP2	Plakophilin-2	22	21	2.8	0.246597	0.0590582	0.280713	0.418492	1487.58	1.0853141035673699	0.0594774	O	I	1.90614e+07	1.96277e+07	2.06876e+07	1.46111e+07	2.62016e+07	1.59918e+07	2.13847e+07	1.71177e+07	1.54632e+07	2.63729e+07	1.6758e+07	2.21989e+07	1.73455e+07	1.34067e+07	2.82984e+07	1.92993e+07	2.61972e+07	1.62362e+07
P11217	PYGM	Glycogen phosphorylase, muscle form	19	12	2.8	0.246597	0.17753	0.418492	0.589639	1177.74	1.1003079726806999	0.194067	M	I	1.08152e+07	1.19001e+07	1.15295e+07	1.22474e+07	1.06662e+07	1.13378e+07	1.0113e+07	9.71185e+06	1.27098e+07	1.25756e+07	1.29298e+07	9.52896e+06	1.17563e+07	1.09094e+07	1.09985e+07	1.21635e+07	1.05757e+07	1.30006e+07
O75112	LDB3	LIM domain-binding protein 3	31	31	1.2	0.548812	0.418492	0.418492	0.418492	2185.6	1.0575382470465999	0.0653028	O	I	1.2841e+08	1.31287e+08	1.35799e+08	1.11829e+08	1.60938e+08	9.07385e+07	1.66009e+08	1.12537e+08	1.21117e+08	1.60123e+08	9.45522e+07	1.75114e+08	1.0553e+08	1.21205e+08	1.6045e+08	1.19121e+08	1.60154e+08	1.18065e+08
P48735	IDH2	Isocitrate dehydrogenase [NADP], mitochondrial	23	22	6.4	0.0407622	0.17753	0.280713	0.0590582	2064.05	1.11359975123253	0.116825	M	O	1.85555e+08	1.95213e+08	1.75299e+08	2.09349e+08	2.13942e+08	1.7658e+08	1.53005e+08	1.74899e+08	2.24475e+08	2.3261e+08	1.91358e+08	1.52247e+08	1.75373e+08	2.14573e+08	2.12953e+08	1.58807e+08	1.49488e+08	1.40673e+08
P07900;Q9NQH7	HSP90AA1	Heat shock protein HSP 90-alpha	19	7	0.4	0.818731	1	1	0.787406	1191.38	1.0328394934674301	0.0587801	M	I	7.12157e+06	7.35544e+06	7.16004e+06	7.49523e+06	7.63169e+06	6.77847e+06	7.16396e+06	6.53852e+06	8.29877e+06	6.74482e+06	5.81857e+06	7.97032e+06	7.94472e+06	6.94417e+06	7.98273e+06	6.00924e+06	8.18754e+06	6.67653e+06
P06753	TPM3	Tropomyosin alpha-3 chain	20	1	1.6	0.449329	0.105645	1	1	1638.12	1.1079758255677701	0.0571296	O	I	4.4431e+06	4.74049e+06	4.92285e+06	4.70135e+06	3.75079e+06	2.72727e+06	5.13252e+06	5.90359e+06	5.29613e+06	3.64029e+06	2.94177e+06	5.33007e+06	6.49419e+06	4.52703e+06	3.86785e+06	2.8855e+06	4.76103e+06	8.57283e+06
P60709	ACTB	Actin, cytoplasmic 1	38	9	4.8	0.090718	0.105645	0.0590582	0.787406	3185.63	1.15403722827801	0.12432	O	I	8.73558e+07	9.41289e+07	1.00812e+08	8.41622e+07	7.30392e+07	8.14613e+07	9.11882e+07	1.06928e+08	9.18196e+07	8.02446e+07	8.58438e+07	1.06884e+08	1.05852e+08	9.26242e+07	7.93767e+07	8.19884e+07	1.00393e+08	1.49677e+08
P02545	LMNA	Prelamin-A/C	29	26	2.8	0.246597	0.17753	0.280713	0.589639	1908.05	1.0892918414197199	0.0969544	I	O	3.48132e+07	3.29287e+07	3.19594e+07	3.80007e+07	3.30404e+07	3.85149e+07	3.83011e+07	2.62087e+07	3.79569e+07	3.14043e+07	3.26161e+07	3.5809e+07	2.6857e+07	3.03322e+07	3.19625e+07	3.19835e+07	4.12501e+07	2.4269e+07
P17661	DES	Desmin	42	38	5.2	0.0742736	0.787406	0.105645	0.0590582	3964.77	1.16488241554107	0.103618	I	O	8.38183e+08	8.02447e+08	7.19543e+08	7.74431e+08	1.04237e+09	5.89983e+08	1.09827e+09	6.8586e+08	8.41383e+08	1.09937e+09	6.20637e+08	8.88056e+08	5.62784e+08	8.00666e+08	9.82409e+08	5.06554e+08	7.64491e+08	5.43596e+08
P11532	DMD	Dystrophin	41	38	2.8	0.246597	0.105645	0.589639	0.280713	2486.02	1.03415621210089	0.0616058	I	M	1.97597e+07	1.91071e+07	1.95462e+07	2.18406e+07	2.15273e+07	1.75189e+07	2.10024e+07	1.69095e+07	1.95987e+07	2.10371e+07	1.70159e+07	2.14453e+07	1.64386e+07	2.0894e+07	2.1346e+07	1.66494e+07	2.15619e+07	1.72798e+07
P98160	HSPG2	Basement membrane-specific heparan sulfate proteoglycan core protein	47	47	1.6	0.449329	0.418492	1	0.280713	3254.26	1.0287810051094	0.0556107	M	O	6.0746e+07	6.24228e+07	6.06765e+07	6.86901e+07	6.33343e+07	5.45554e+07	7.21827e+07	4.49676e+07	6.95124e+07	6.42073e+07	6.21076e+07	7.00648e+07	4.62222e+07	6.53053e+07	6.5382e+07	5.80782e+07	6.56745e+07	4.89425e+07
P12882	MYH1	Myosin-1	54	2	5.2	0.0742736	0.589639	0.0590582	0.17753	5776.74	1.13634651406031	0.0612844	I	O	3.87911e+07	3.84687e+07	3.41367e+07	4.33575e+07	3.5773e+07	5.25513e+07	4.6859e+07	1.5415e+07	4.78128e+07	3.48584e+07	5.32833e+07	4.20882e+07	1.43008e+07	3.49754e+07	3.43369e+07	4.50122e+07	4.3053e+07	1.3306e+07
Q13813	SPTAN1	Spectrin alpha chain, non-erythrocytic 1	51	49	0.4	0.818731	0.787406	1	0.418492	3374.46	1.0101444231199399	0.0512749	O	M	3.12387e+07	3.09895e+07	3.13039e+07	3.28912e+07	3.51259e+07	2.76964e+07	3.4133e+07	2.63473e+07	3.39943e+07	3.45997e+07	2.58608e+07	3.43607e+07	2.61322e+07	3.36147e+07	3.32609e+07	2.62792e+07	3.58348e+07	2.753e+07
Q14896	MYBPC3	Myosin-binding protein C, cardiac-type	60	60	5.2	0.0742736	0.105645	0.0590582	0.280713	5325.71	1.10572937243511	0.185738	O	I	5.50256e+08	5.97133e+08	6.08434e+08	4.96868e+08	6.1601e+08	4.6034e+08	6.09009e+08	5.69051e+08	5.56785e+08	6.61828e+08	5.09313e+08	6.96013e+08	5.61727e+08	5.76898e+08	6.50372e+08	5.30224e+08	6.87146e+08	5.9753e+08
P52179	MYOM1	Myomesin-1	57	56	5.2	0.0742736	0.105645	0.0590582	0.589639	4167.23	1.0801225187394301	0.106204	M	I	1.05729e+08	1.14201e+08	1.12959e+08	1.14048e+08	9.836e+07	8.45521e+07	1.11721e+08	1.19965e+08	1.25417e+08	1.1418e+08	9.01607e+07	1.22227e+08	1.19018e+08	1.1744e+08	1.06234e+08	8.93303e+07	1.20417e+08	1.31373e+08
P54296	MYOM2	Myomesin-2	60	59	5.2	0.0742736	0.0590582	0.105645	0.589639	4500.3	1.0848708864312899	0.0961638	M	I	1.7926e+08	1.94474e+08	1.89974e+08	2.18187e+08	1.74322e+08	1.45796e+08	1.75994e+08	1.82001e+08	2.3866e+08	1.95458e+08	1.49984e+08	2.05108e+08	1.8316e+08	2.14809e+08	1.8484e+08	1.50808e+08	2.0216e+08	1.97251e+08
P12111	COL6A3	Collagen alpha-3(VI) chain	57	57	1.6	0.449329	0.17753	0.280713	1	4150.94	1.2302178586813299	0.12323	I	M	1.37565e+08	1.11822e+08	1.15992e+08	1.17136e+08	1.1904e+08	1.22593e+08	2.33665e+08	9.53905e+07	1.12548e+08	1.24271e+08	9.38395e+07	1.39037e+08	8.94134e+07	9.926e+07	1.25258e+08	8.32382e+07	1.7322e+08	9.89832e+07
P35609	ACTN2	Alpha-actinin-2	75	53	2.8	0.246597	0.17753	1	0.17753	6808.45	1.0494902116131499	0.0593947	M	I	8.17889e+08	8.58366e+08	8.24026e+08	9.73666e+08	8.16585e+08	6.22757e+08	9.67512e+08	7.08923e+08	9.96999e+08	8.86537e+08	6.77691e+08	1.0506e+09	6.80001e+08	9.81109e+08	8.25008e+08	6.59297e+08	9.56927e+08	6.97788e+08
P15924	DSP	Desmoplakin	66	65	1.6	0.449329	0.589639	0.17753	0.589639	4009.41	1.0489978790218899	0.0668252	O	I	5.45519e+07	5.60406e+07	5.72249e+07	5.57014e+07	6.12227e+07	4.71598e+07	5.85286e+07	5.01472e+07	5.36633e+07	6.15127e+07	4.43214e+07	6.71673e+07	5.35382e+07	5.72647e+07	6.05635e+07	4.76604e+07	6.79963e+07	5.26395e+07
Q14315	FLNC	Filamin-C	75	70	7.6	0.0223708	1	0.0590582	0.0590582	5897.21	1.2094488185019701	0.129934	I	O	2.4314e+08	2.31119e+08	2.01034e+08	2.38523e+08	2.58635e+08	1.61794e+08	3.6449e+08	1.92256e+08	2.38533e+08	2.68915e+08	1.73159e+08	2.92203e+08	1.82784e+08	2.03842e+08	2.46791e+08	1.39396e+08	2.55773e+08	1.59367e+08
Q15149	PLEC	Plectin	97	92	2.8	0.246597	0.105645	0.105645	1	6422.34	1.0478874052528899	0.0811365	I	M	7.04637e+07	6.72436e+07	6.72708e+07	6.53161e+07	6.85938e+07	7.21759e+07	8.50535e+07	6.11793e+07	6.60239e+07	6.66595e+07	6.79285e+07	7.72873e+07	5.8319e+07	6.58305e+07	6.63245e+07	6.99973e+07	7.82462e+07	5.59555e+07
P13533	MYH6	Myosin-6	186	11	4.8	0.090718	0.0590582	0.787406	0.280713	21256.4	1.07937248601387	0.08986	O	M	6.35066e+07	5.88656e+07	6.35379e+07	6.72441e+07	5.54943e+07	7.17549e+07	7.41164e+07	4.89233e+07	6.50992e+07	5.35107e+07	6.35765e+07	7.36758e+07	3.84656e+07	5.43392e+07	6.54687e+07	6.98238e+07	7.61045e+07	5.19533e+07
P12883;P11055	MYH7	Myosin-7	270	94	2.8	0.246597	0.280713	0.787406	0.418492	32146.7	1.0283932610953701	0.0531482	M	I	4.00469e+09	4.11839e+09	4.02657e+09	4.77366e+09	3.87565e+09	3.04805e+09	4.41171e+09	3.91436e+09	5.07011e+09	4.01539e+09	3.0793e+09	4.67036e+09	3.75679e+09	4.76982e+09	3.93899e+09	2.80441e+09	4.57763e+09	4.042e+09
P18206	VCL	Vinculin	47	46	2.8	0.246597	0.787406	0.105645	0.17753	3201.88	1.03593024250154	0.062569	M	O	8.1413e+07	8.16301e+07	7.87989e+07	8.26554e+07	8.04598e+07	7.15588e+07	9.49976e+07	7.73934e+07	8.15209e+07	8.15248e+07	6.64067e+07	1.02944e+08	7.57543e+07	7.8704e+07	8.07367e+07	6.7629e+07	9.33247e+07	7.35999e+07
Q01082	SPTBN1	Spectrin beta chain, non-erythrocytic 1	34	34	2.8	0.246597	0.787406	0.589639	0.589639	1988.14	1.00837824134419	0.0510546	O	I	1.94179e+07	1.94858e+07	1.95806e+07	2.17832e+07	2.07579e+07	1.68046e+07	2.07872e+07	1.69566e+07	2.23007e+07	2.1514e+07	1.67552e+07	1.97089e+07	1.715e+07	2.05329e+07	2.15173e+07	1.73579e+07	2.11199e+07	1.73748e+07
P09493	TPM1	Tropomyosin alpha-1 chain	37	15	0.4	0.818731	1	0.589639	1	3448.48	1.0196994291580599	0.0503825	O	M	3.84933e+08	3.84561e+08	3.92137e+08	4.21784e+08	3.6245e+08	2.51415e+08	3.77215e+08	5.11799e+08	4.46457e+08	3.49789e+08	2.94235e+08	3.7241e+08	4.59913e+08	4.53066e+08	3.50413e+08	2.52111e+08	3.53992e+08	5.511e+08
Q5VTT5	MYOM3	Myomesin-3	35	33	6.4	0.0407622	0.0590582	0.105645	0.105645	2467.91	1.0913788296282501	0.0901014	M	I	6.06004e+07	6.6138e+07	6.29902e+07	7.3933e+07	5.92517e+07	5.76639e+07	6.53565e+07	4.67969e+07	7.75294e+07	6.9733e+07	6.11389e+07	7.30933e+07	4.91953e+07	7.57765e+07	6.29656e+07	5.6182e+07	6.91113e+07	5.09154e+07
P16615	ATP2A2	Sarcoplasmic/endoplasmic reticulum calcium ATPase 2	35	33	10	0.00673795	0.0590582	0.0590582	0.0590582	3224.56	1.45423147700022	0.705542	O	I	1.04637e+08	1.25424e+08	1.52166e+08	9.00004e+07	1.34677e+08	8.79836e+07	8.97132e+07	1.20809e+08	1.04045e+08	1.64041e+08	1.02199e+08	1.08706e+08	1.48128e+08	1.36449e+08	1.79644e+08	1.39487e+08	1.32623e+08	1.72626e+08
P02768	ALB	Serum albumin	30	27	1.6	0.449329	0.418492	0.280713	0.418492	2568.81	1.10907316917411	0.0906933	O	I	8.04081e+08	8.35501e+08	8.91785e+08	9.95444e+08	5.15238e+08	6.30136e+08	9.31852e+08	9.47735e+08	1.10554e+09	6.02929e+08	6.27252e+08	9.51164e+08	8.9062e+08	1.03177e+09	7.19936e+08	8.7121e+08	1.05263e+09	7.83379e+08
P10916;Q02045	MYL2	Myosin regulatory light chain 2, ventricular/cardiac muscle isoform	39	34	2.8	0.246597	0.17753	1	0.105645	2975.2	1.04226305671528	0.0556165	M	O	4.87629e+08	5.08111e+08	4.87507e+08	5.26533e+08	4.70933e+08	3.44204e+08	5.18961e+08	5.77515e+08	5.27071e+08	5.25217e+08	3.29309e+08	5.39411e+08	6.19545e+08	4.73797e+08	5.01343e+08	3.25666e+08	5.41937e+08	5.94792e+08
Q92736	RYR2	Ryanodine receptor 2	29	29	1.6	0.449329	0.589639	0.105645	0.280713	1656.16	1.0668693581959701	0.0899605	O	I	1.31544e+07	1.32713e+07	1.4034e+07	1.08191e+07	1.28476e+07	1.13984e+07	1.3879e+07	1.68278e+07	1.12445e+07	1.24656e+07	1.34395e+07	1.43289e+07	1.48782e+07	1.30761e+07	1.37798e+07	1.21682e+07	1.36699e+07	1.74759e+07
P24043	LAMA2	Laminin subunit alpha-2	28	28	1.2	0.548812	0.787406	0.280713	0.105645	1977.95	1.0533529685062899	0.059568	I	O	2.18394e+07	2.16329e+07	2.07332e+07	2.61079e+07	1.9885e+07	1.69706e+07	2.80116e+07	1.82218e+07	2.43997e+07	2.0994e+07	1.74681e+07	2.76287e+07	1.76739e+07	2.34256e+07	1.99308e+07	1.78818e+07	2.63625e+07	1.60651e+07
P28331	NDUFS1	NADH-ubiquinone oxidoreductase 75 kDa subunit, mitochondrial	34	34	1.6	0.449329	0.589639	0.589639	0.787406	2743.22	1.0110576415291499	0.0506596	I	O	9.95309e+07	9.86307e+07	9.84423e+07	1.22451e+08	9.60878e+07	9.89583e+07	9.87427e+07	8.14144e+07	1.18499e+08	9.92101e+07	9.33296e+07	9.67582e+07	8.53565e+07	1.1966e+08	9.36433e+07	8.90582e+07	9.39093e+07	9.59411e+07
P40939	HADHA	Trifunctional enzyme subunit alpha, mitochondrial	40	39	1.6	0.449329	1	0.589639	0.280713	3281.29	1.03293221791078	0.0742037	O	M	1.67377e+08	1.6539e+08	1.70837e+08	1.63948e+08	1.69059e+08	1.59578e+08	1.75675e+08	1.68627e+08	1.54154e+08	1.56174e+08	1.42293e+08	1.93218e+08	1.81112e+08	1.55996e+08	1.67467e+08	1.6376e+08	1.95628e+08	1.71333e+08
Q02218	OGDH	2-oxoglutarate dehydrogenase, mitochondrial	31	30	0.4	0.818731	1	0.589639	0.589639	2104.31	1.0404020095569999	0.0677106	M	O	8.54396e+07	8.56583e+07	8.23319e+07	9.41851e+07	8.80372e+07	8.07479e+07	9.3849e+07	7.03785e+07	8.64418e+07	9.33086e+07	7.44842e+07	1.0019e+08	7.38666e+07	8.78216e+07	8.85118e+07	8.1662e+07	9.34209e+07	6.02434e+07
P12814	ACTN1	Alpha-actinin-1	33	11	1.6	0.449329	0.787406	0.17753	1	2593.64	1.0287378131315601	0.0527356	I	O	2.02538e+07	1.98488e+07	1.96881e+07	2.0041e+07	2.41463e+07	1.59228e+07	2.59074e+07	1.52518e+07	2.21451e+07	2.44063e+07	1.41684e+07	2.52127e+07	1.33115e+07	1.93201e+07	2.34281e+07	1.65418e+07	2.44481e+07	1.47022e+07
P25705	ATP5F1A	ATP synthase subunit alpha, mitochondrial	33	30	5.2	0.0742736	0.105645	0.0590582	0.418492	3433.85	1.10754529932323	0.24302	O	I	7.58354e+08	7.97876e+08	8.39912e+08	8.30764e+08	7.97072e+08	7.32074e+08	6.43112e+08	7.88749e+08	8.44057e+08	8.10576e+08	8.2757e+08	7.2812e+08	7.79057e+08	9.94575e+08	8.04918e+08	7.73122e+08	7.43862e+08	8.83081e+08
Q9UKX3	MYH13	Myosin-13	40	3	0	1	0.787406	0.787406	1	3726.58	1.0659146070016901	0.0531166	M	O	3.37539e+07	3.56104e+07	3.34083e+07	2.69682e+07	2.55407e+07	3.82483e+07	3.34333e+07	4.4579e+07	3.91634e+07	2.11609e+07	4.79969e+07	4.34539e+07	2.62768e+07	4.01888e+07	2.16723e+07	3.23376e+07	3.53846e+07	3.74581e+07
Q99798	ACO2	Aconitate hydratase, mitochondrial	36	35	0.4	0.818731	0.787406	1	0.418492	3186.86	1.0201539833795299	0.0519892	O	I	2.80979e+08	2.82092e+08	2.86642e+08	3.33778e+08	3.00729e+08	2.58102e+08	2.90049e+08	2.22239e+08	3.22167e+08	2.977e+08	2.39514e+08	3.28524e+08	2.22554e+08	3.22008e+08	2.82527e+08	2.57799e+08	3.46625e+08	2.24253e+08
Q13423	NNT	NAD(P) transhydrogenase, mitochondrial	35	34	1.6	0.449329	0.589639	0.280713	0.280713	2657.4	1.0436179666704299	0.0661381	I	O	1.06189e+08	1.06059e+08	1.0175e+08	1.20852e+08	8.87545e+07	9.47894e+07	9.85665e+07	1.27981e+08	1.19827e+08	9.15058e+07	9.40238e+07	9.74759e+07	1.27463e+08	1.16558e+08	8.91539e+07	8.24296e+07	8.97128e+07	1.30898e+08
Q9Y623	MYH4	Myosin-4	39	1	8.4	0.0149956	0.418492	0.0590582	0.0590582	3842.82	1.42373268475445	0.376726	O	M	293837	279575	398040	341495	183140	217168	405274	322106	220681	301561	207840	355523	312269	392716	409990	278188	576590	332715
P68133	ACTA1	Actin, alpha skeletal muscle	44	6	7.6	0.0223708	0.280713	0.0590582	0.0590582	4300.7	1.8859778032358401	0.279537	I	O	1.62117e+08	1.37373e+08	8.5959e+07	1.97324e+08	1.56973e+08	7.77769e+07	2.69303e+08	1.09207e+08	1.70259e+08	1.18268e+08	8.02056e+07	2.83484e+08	3.46479e+07	8.66291e+07	1.14072e+08	2.99439e+07	1.91517e+08	7.63348e+06
P68032	ACTC1	Actin, alpha cardiac muscle 1	43	5	8.4	0.0149956	0.0590582	0.0590582	0.105645	4149.67	1.3035287739594399	0.298828	O	I	3.73254e+08	4.28295e+08	4.86547e+08	4.87926e+08	4.02928e+08	2.72323e+08	3.67089e+08	3.36003e+08	5.65329e+08	4.93609e+08	2.79327e+08	4.03854e+08	3.99356e+08	6.21782e+08	4.46257e+08	3.72606e+08	4.72031e+08	5.2006e+08
P06576	ATP5F1B	ATP synthase subunit beta, mitochondrial	45	44	5.2	0.0742736	0.17753	0.0590582	0.280713	5185.62	1.0852488947679	0.144271	O	I	1.26085e+09	1.31161e+09	1.36833e+09	1.48791e+09	1.30644e+09	1.16705e+09	1.10951e+09	1.23331e+09	1.45307e+09	1.38137e+09	1.17118e+09	1.2449e+09	1.30753e+09	1.58018e+09	1.37365e+09	1.24164e+09	1.17754e+09	1.46865e+09
P11182	DBT	Lipoamide acyltransferase component of branched-chain alpha-keto acid dehydrogenase complex, mitochondrial	7	7	1.2	0.548812	0.280713	0.418492	0.787406	348.79	1.0883639230486399	0.0907825	I	M	4.59658e+06	4.22339e+06	4.40672e+06	5.27098e+06	4.41686e+06	4.02183e+06	4.03165e+06	5.24159e+06	3.85524e+06	4.25422e+06	3.37225e+06	4.53785e+06	5.09736e+06	5.0153e+06	3.97465e+06	3.16629e+06	4.40743e+06	5.46993e+06
P12235	SLC25A4	ADP/ATP translocase 1	19	7	1.6	0.449329	0.589639	1	0.787406	1415.83	1.0096353839672501	0.0508022	I	M	9.10112e+07	9.01426e+07	9.06886e+07	1.05052e+08	1.07325e+08	6.71452e+07	7.64557e+07	9.90777e+07	9.60442e+07	1.03788e+08	5.61968e+07	9.62463e+07	9.84375e+07	9.69552e+07	1.10686e+08	6.3996e+07	9.60213e+07	8.57847e+07
P07355	ANXA2	Annexin A2	17	17	2.8	0.246597	0.0590582	0.787406	0.589639	1178.26	1.07137908488444	0.0709202	I	M	1.88352e+07	1.75803e+07	1.82926e+07	2.22861e+07	1.70531e+07	1.49258e+07	1.78644e+07	2.20466e+07	2.09993e+07	1.65237e+07	1.44415e+07	1.62678e+07	1.96692e+07	1.9706e+07	1.71991e+07	1.29368e+07	1.91724e+07	2.24487e+07
P15311;Q5TZA2	EZR	Ezrin	14	6	7.6	0.0223708	0.589639	0.0590582	0.0590582	854.41	1.15369467217648	0.21431	O	I	3.47368e+06	3.59833e+06	4.00757e+06	2.67935e+06	4.54654e+06	3.49224e+06	3.47121e+06	3.17906e+06	3.12639e+06	4.30478e+06	3.34557e+06	3.93176e+06	3.28317e+06	3.44419e+06	4.85069e+06	4.0566e+06	4.16904e+06	3.5173e+06
P14923	JUP	Junction plakoglobin	14	13	1.2	0.548812	0.280713	0.418492	1	906.21	1.0521474573095	0.057009	O	I	1.03486e+07	1.07674e+07	1.08883e+07	1.08018e+07	1.27987e+07	9.96756e+06	1.10608e+07	7.11417e+06	1.09206e+07	1.33561e+07	1.00619e+07	1.28045e+07	6.69406e+06	1.02785e+07	1.27131e+07	1.04367e+07	1.32667e+07	7.74635e+06
P14543	NID1	Nidogen-1	13	12	1.6	0.449329	0.280713	0.280713	0.589639	681.01	1.3159209417915201	0.122389	O	I	1.23307e+07	1.35325e+07	1.62262e+07	1.25479e+07	1.18885e+07	1.24093e+07	1.60007e+07	8.80708e+06	1.51224e+07	1.53292e+07	1.39121e+07	1.49503e+07	8.34862e+06	1.15703e+07	1.45456e+07	2.95141e+07	1.61306e+07	9.37053e+06
O75306	NDUFS2	NADH dehydrogenase [ubiquinone] iron-sulfur protein 2, mitochondrial	15	15	0.4	0.818731	0.589639	0.787406	1	1134.3	1.0415618210921	0.0604321	O	I	3.59652e+07	3.64126e+07	3.746e+07	3.9827e+07	3.64944e+07	3.46165e+07	3.56065e+07	3.32816e+07	3.94954e+07	3.45221e+07	3.58561e+07	3.76714e+07	3.45182e+07	4.94105e+07	3.28755e+07	3.39184e+07	3.27314e+07	3.83641e+07
O94875	SORBS2	Sorbin and SH3 domain-containing protein 2	14	14	1.6	0.449329	0.589639	1	1	837.23	1.01886518758012	0.0524911	I	M	3.56451e+07	3.49851e+07	3.56418e+07	2.25799e+07	4.44572e+07	2.37117e+07	3.99954e+07	4.74813e+07	2.18056e+07	3.99963e+07	2.2603e+07	4.6933e+07	4.35875e+07	2.19655e+07	4.00398e+07	3.40457e+07	4.45681e+07	3.759e+07
P05091	ALDH2	Aldehyde dehydrogenase, mitochondrial	15	12	3.6	0.165299	0.280713	0.589639	0.105645	956.18	1.0826582719303299	0.0550881	I	M	2.30842e+07	2.13218e+07	2.291e+07	2.80788e+07	2.81277e+07	2.72992e+07	2.26364e+07	9.2789e+06	2.57094e+07	2.55508e+07	2.11702e+07	2.50267e+07	9.15187e+06	2.81331e+07	2.91076e+07	1.9953e+07	2.68626e+07	1.04937e+07
Q9P2R7	SUCLA2	Succinate--CoA ligase [ADP-forming] subunit beta, mitochondrial	14	13	2.8	0.246597	0.17753	1	0.105645	841.26	1.04882286522636	0.069201	M	O	1.55547e+07	1.63032e+07	1.55443e+07	1.79776e+07	1.60809e+07	1.28856e+07	1.34783e+07	1.73511e+07	1.76215e+07	1.69329e+07	1.2981e+07	1.47536e+07	1.92271e+07	1.66638e+07	1.65873e+07	1.20663e+07	1.49829e+07	1.74213e+07
P13929	ENO3	Beta-enolase	16	13	4.8	0.090718	0.787406	0.105645	0.0590582	1327.12	1.12357508993485	0.116833	M	O	3.87273e+07	4.02965e+07	3.58646e+07	4.65117e+07	3.78338e+07	3.59946e+07	3.13179e+07	4.19783e+07	5.14273e+07	4.31214e+07	3.41677e+07	3.08089e+07	4.19574e+07	4.32381e+07	3.85421e+07	3.12299e+07	2.71948e+07	3.9118e+07
P07954	FH	Fumarate hydratase, mitochondrial	16	15	1.2	0.548812	0.418492	0.418492	1	1194.22	1.04043518269442	0.0618985	M	I	5.95016e+07	6.19075e+07	6.12788e+07	8.4282e+07	6.15964e+07	5.15033e+07	4.48141e+07	5.5312e+07	7.99316e+07	6.62432e+07	4.63057e+07	5.51417e+07	6.19155e+07	7.14206e+07	6.31635e+07	5.16019e+07	5.87485e+07	6.14594e+07
P49753	ACOT2	Acyl-coenzyme A thioesterase 2, mitochondrial	16	2	2.8	0.246597	1	0.280713	0.17753	884.54	1.1740338769182099	0.168195	O	I	2.06295e+06	2.11396e+06	2.42197e+06	2.05513e+06	2.72871e+06	1.98299e+06	2.01949e+06	1.52842e+06	1.50152e+06	2.78626e+06	1.42526e+06	2.36832e+06	2.48844e+06	2.07455e+06	2.43727e+06	2.22373e+06	2.36844e+06	3.00586e+06
P68366	TUBA4A	Tubulin alpha-4A chain	15	2	1.6	0.449329	0.589639	0.787406	0.589639	1119.61	1.0431376101883301	0.0519707	M	O	2.50449e+06	2.57108e+06	2.46476e+06	1.57807e+06	2.37915e+06	1.39177e+06	3.50443e+06	3.66902e+06	1.58524e+06	2.99591e+06	1.60516e+06	2.70335e+06	3.96576e+06	1.97936e+06	2.75011e+06	1.84257e+06	2.35535e+06	3.39641e+06
P00558	PGK1	Phosphoglycerate kinase 1	17	17	2.8	0.246597	0.787406	0.105645	0.418492	1261.87	1.0820253334255401	0.085971	I	O	4.90148e+07	4.67371e+07	4.52991e+07	5.28696e+07	4.42809e+07	3.96843e+07	4.5239e+07	6.30002e+07	4.58488e+07	4.45428e+07	4.00358e+07	4.85975e+07	5.46605e+07	4.57197e+07	4.1338e+07	3.33967e+07	4.63255e+07	5.97158e+07
P06744	GPI	Glucose-6-phosphate isomerase	19	19	0	1	0.787406	0.787406	1	1432.44	1.04680644285632	0.0729718	I	M	4.34643e+07	4.15209e+07	4.2154e+07	4.68315e+07	4.53691e+07	3.64181e+07	4.00094e+07	4.86936e+07	3.63599e+07	4.60309e+07	4.04486e+07	4.14317e+07	4.33335e+07	3.6999e+07	4.08635e+07	4.109e+07	3.93609e+07	5.24565e+07
Q16698	DECR1	2,4-dienoyl-CoA reductase, mitochondrial	14	14	8.4	0.0149956	0.105645	0.0590582	0.0590582	1202.52	1.1777550356720401	0.176801	O	I	9.30608e+07	1.01817e+08	1.09603e+08	1.0825e+08	9.04381e+07	8.80237e+07	6.6714e+07	1.11878e+08	1.07749e+08	9.42404e+07	8.89619e+07	8.74476e+07	1.30686e+08	1.12682e+08	1.03237e+08	9.75741e+07	8.80193e+07	1.46502e+08
P08559	PDHA1	Pyruvate dehydrogenase E1 component subunit alpha, somatic form, mitochondrial	16	16	2.8	0.246597	0.280713	1	0.418492	1026.7	1.0331522356259299	0.0552566	M	O	8.16906e+07	8.36841e+07	8.09988e+07	9.06033e+07	7.73454e+07	6.42813e+07	8.96489e+07	8.65743e+07	9.22597e+07	8.23011e+07	5.96589e+07	9.29265e+07	9.12746e+07	8.93736e+07	7.99106e+07	5.87665e+07	8.13284e+07	9.56151e+07
P21980	TGM2	Protein-glutamine gamma-glutamyltransferase 2	13	11	8.4	0.0149956	0.0590582	0.0590582	0.105645	957.19	1.5247791912844999	0.844533	I	O	1.92272e+07	1.40774e+07	1.26098e+07	1.44932e+07	2.09961e+07	1.95106e+07	2.5322e+07	1.58139e+07	1.23971e+07	1.48078e+07	1.27322e+07	1.62037e+07	1.42462e+07	1.07221e+07	1.22839e+07	1.03218e+07	1.67258e+07	1.29954e+07
Q9BX66	SORBS1	Sorbin and SH3 domain-containing protein 1	14	14	3.6	0.165299	1	0.418492	0.0590582	834.75	1.0954487594175599	0.0659455	O	I	7.44259e+06	7.60663e+06	8.15297e+06	5.30524e+06	8.4483e+06	6.70428e+06	8.78374e+06	7.97137e+06	5.13053e+06	8.64252e+06	6.48771e+06	1.09929e+07	6.7795e+06	5.23489e+06	8.87099e+06	8.70851e+06	1.10748e+07	6.87566e+06
O60313	OPA1	Dynamin-like 120 kDa protein, mitochondrial	13	13	0.4	0.818731	1	0.589639	0.418492	681.71	1.05306856900937	0.0599714	O	I	4.59618e+06	4.76043e+06	4.84009e+06	4.80463e+06	4.79788e+06	3.66771e+06	5.40048e+06	4.31019e+06	4.80157e+06	6.38469e+06	3.92407e+06	4.51836e+06	4.17345e+06	4.77766e+06	6.48596e+06	3.85663e+06	4.55514e+06	4.52505e+06
P69905	HBA1	Hemoglobin subunit alpha	15	14	1.6	0.449329	0.589639	0.418492	0.589639	1307.87	1.1389652097087799	0.0834069	I	O	8.38197e+08	7.75284e+08	7.35928e+08	8.39693e+08	9.3765e+08	6.22786e+08	6.08399e+08	1.18246e+09	1.03572e+09	5.88437e+08	6.99832e+08	5.20373e+08	1.03206e+09	1.15147e+09	6.84683e+08	5.4903e+08	5.08762e+08	7.85695e+08
P00367	GLUD1	Glutamate dehydrogenase 1, mitochondrial	14	14	5.2	0.0742736	0.17753	0.0590582	0.589639	818.88	1.1299267413536001	0.296667	O	I	1.08005e+07	1.18567e+07	1.22037e+07	1.15484e+07	8.13508e+06	1.13327e+07	1.07012e+07	1.2285e+07	1.17478e+07	1.07829e+07	1.08078e+07	1.22242e+07	1.37209e+07	1.18918e+07	1.19038e+07	1.21914e+07	1.15195e+07	1.35122e+07
P13637	ATP1A3	Sodium/potassium-transporting ATPase subunit alpha-3	13	2	0.4	0.818731	0.787406	0.589639	1	959.51	1.1747141478079299	0.0725896	I	M	988022	841074	864330	1.69671e+06	837531	669408	1.15798e+06	578477	769693	682824	589208	1.43963e+06	724020	1.06111e+06	721888	819823	1.13489e+06	583931
P01009	SERPINA1	Alpha-1-antitrypsin	13	13	4.8	0.090718	0.589639	0.105645	0.0590582	794.83	1.1971523213630899	0.177485	O	I	2.439e+07	2.56576e+07	2.91986e+07	2.83703e+07	1.98243e+07	1.44228e+07	2.60486e+07	3.32842e+07	2.65713e+07	2.31475e+07	1.88749e+07	3.18696e+07	2.78244e+07	3.54877e+07	2.42566e+07	2.43181e+07	3.21699e+07	2.97607e+07
P06396	GSN	Gelsolin	12	12	3.6	0.165299	0.280713	0.0590582	0.589639	879.68	1.1453044236940999	0.109361	I	O	2.24001e+07	2.03601e+07	1.95582e+07	2.39423e+07	1.93779e+07	2.14073e+07	3.07172e+07	1.65556e+07	2.402e+07	1.97657e+07	1.76129e+07	2.47211e+07	1.5681e+07	2.11472e+07	1.8731e+07	1.86515e+07	2.64536e+07	1.28076e+07
Q9BVA1	TUBB2B	Tubulin beta-2B chain	15	1	1.6	0.449329	0.418492	0.418492	0.589639	1136.51	1.64638749264187	0.0803603	M	I	34695.9	57122.9	42585.4	33433.5	25034.1	43535.8	29318.4	42157.8	35881.6	48420.8	143469	41414.6	16428.8	30679.7	48949.3	63148.9	11893.3	58255.7
Q15124	PGM5	Phosphoglucomutase-like protein 5	13	12	2.8	0.246597	0.0590582	0.280713	1	643.32	1.4911540707570701	0.384529	I	O	2.02061e+07	1.48552e+07	1.35506e+07	2.72597e+07	1.85271e+07	1.52829e+07	2.0505e+07	1.94556e+07	1.86177e+07	1.34946e+07	1.22845e+07	1.74544e+07	1.24249e+07	7.41908e+06	2.0413e+07	9.22443e+06	2.43435e+07	6.35314e+06
P30041	PRDX6	Peroxiredoxin-6	13	13	7.6	0.0223708	0.0590582	1	0.0590582	814.57	1.09729674545224	0.281397	M	O	2.13811e+07	2.33722e+07	2.12998e+07	2.16972e+07	2.269e+07	2.12979e+07	1.87361e+07	2.24843e+07	2.28725e+07	2.57031e+07	2.14243e+07	2.19235e+07	2.49376e+07	1.7696e+07	2.32668e+07	2.0652e+07	2.12151e+07	2.36692e+07
P22695	UQCRC2	Cytochrome b-c1 complex subunit 2, mitochondrial	16	16	1.6	0.449329	1	0.418492	0.418492	1477.12	1.03910546792835	0.0620726	O	I	1.28012e+08	1.28609e+08	1.33018e+08	1.67427e+08	1.30182e+08	1.08789e+08	1.27378e+08	1.06285e+08	1.65243e+08	1.34566e+08	1.01428e+08	1.37919e+08	1.03891e+08	1.53606e+08	1.34658e+08	1.06056e+08	1.42845e+08	1.27927e+08
Q96HC4	PDLIM5	PDZ and LIM domain protein 5	15	15	1.2	0.548812	0.105645	0.418492	1	1112.81	1.09309038693212	0.0998598	M	I	2.96837e+07	3.2447e+07	3.20349e+07	2.8752e+07	3.82046e+07	2.17541e+07	3.22993e+07	2.74085e+07	3.13197e+07	3.95211e+07	2.64691e+07	3.77979e+07	2.71271e+07	2.82013e+07	3.99984e+07	2.89356e+07	2.91664e+07	3.38726e+07
P10515	DLAT	Dihydrolipoyllysine-residue acetyltransferase component of pyruvate dehydrogenase complex, mitochondrial	16	16	5.2	0.0742736	0.0590582	0.17753	0.418492	1168.6	1.07658122535003	0.0752063	I	O	3.59683e+07	3.41561e+07	3.34097e+07	4.13512e+07	3.44745e+07	3.61084e+07	4.20862e+07	2.58211e+07	3.9016e+07	3.44583e+07	3.3123e+07	3.85941e+07	2.55889e+07	3.60108e+07	3.32101e+07	3.21331e+07	3.80053e+07	2.76892e+07
O75489	NDUFS3	NADH dehydrogenase [ubiquinone] iron-sulfur protein 3, mitochondrial	14	14	2.8	0.246597	0.280713	1	0.17753	1114.23	1.05020836646988	0.0696307	O	M	4.18179e+07	4.06794e+07	4.27219e+07	4.86536e+07	3.65129e+07	4.59964e+07	3.78417e+07	4.00851e+07	4.58804e+07	3.61148e+07	4.14937e+07	3.73138e+07	4.25945e+07	5.01832e+07	3.62099e+07	4.28308e+07	3.70345e+07	4.7351e+07
P38117	ETFB	Electron transfer flavoprotein subunit beta	12	12	1.2	0.548812	0.105645	0.418492	0.787406	781.7	1.04630948343607	0.0787891	M	I	4.11394e+07	4.30445e+07	4.26985e+07	4.16626e+07	4.65297e+07	3.99011e+07	3.20802e+07	4.55234e+07	4.385e+07	4.86501e+07	4.14424e+07	3.63855e+07	4.48947e+07	4.46145e+07	4.88568e+07	3.94178e+07	3.74664e+07	4.31369e+07
P0DMV8;P17066	HSPA1A	Heat shock 70 kDa protein 1A	15	6	1.2	0.548812	0.787406	0.589639	0.787406	1442.7	1.0383511468975699	0.0537836	M	O	2.43694e+07	2.50502e+07	2.4125e+07	2.7942e+07	1.96563e+07	2.38806e+07	2.86981e+07	2.167e+07	2.64776e+07	1.77868e+07	2.60298e+07	3.41968e+07	2.076e+07	2.77086e+07	1.83694e+07	2.13939e+07	3.23786e+07	2.07744e+07
Q00325	SLC25A3	Phosphate carrier protein, mitochondrial	16	15	0.4	0.818731	1	1	0.589639	886.12	1.0876192467498	0.0770701	M	O	4.44914e+07	4.57267e+07	4.2043e+07	4.91712e+07	4.4384e+07	4.03957e+07	3.48381e+07	5.36677e+07	4.6138e+07	4.72703e+07	3.70374e+07	3.61561e+07	6.20318e+07	3.65978e+07	4.71621e+07	3.78392e+07	3.77027e+07	5.0913e+07
P31930	UQCRC1	Cytochrome b-c1 complex subunit 1, mitochondrial	15	14	3.6	0.165299	0.0590582	0.418492	0.787406	1242.55	1.04689675824546	0.0591991	O	I	1.16647e+08	1.21466e+08	1.22117e+08	1.53899e+08	1.2396e+08	1.11662e+08	1.14167e+08	7.95463e+07	1.54508e+08	1.4247e+08	1.12693e+08	1.18012e+08	7.96477e+07	1.4638e+08	1.29096e+08	1.09095e+08	1.32959e+08	9.30571e+07
P12236	SLC25A6	ADP/ATP translocase 3	14	1	2.8	0.246597	0.280713	0.589639	0.17753	1069.95	1.3652084536412801	0.117634	M	O	167332	180102	131923	146859	99219.8	93704.2	146317	350563	137414	102810	132430	176436	351423	52460	136633	84589.7	163271	222661
P31040	SDHA	Succinate dehydrogenase [ubiquinone] flavoprotein subunit, mitochondrial	13	13	1.6	0.449329	0.418492	0.589639	1	988.95	1.0456107536780801	0.0703292	M	I	3.39291e+07	3.54766e+07	3.50481e+07	4.18417e+07	3.50049e+07	2.67746e+07	3.29957e+07	3.30285e+07	3.88872e+07	3.62452e+07	3.20364e+07	3.56024e+07	3.4612e+07	4.31208e+07	3.49841e+07	2.84681e+07	2.94086e+07	3.92591e+07
P08237	PFKM	ATP-dependent 6-phosphofructokinase, muscle type	22	18	0.4	0.818731	0.787406	0.418492	0.589639	1786.05	1.0372653501773701	0.0660117	I	O	3.48746e+07	3.42495e+07	3.36217e+07	3.66649e+07	4.17427e+07	3.04465e+07	3.31092e+07	3.24095e+07	3.51171e+07	3.80819e+07	2.98991e+07	3.40139e+07	3.41355e+07	3.12514e+07	3.72445e+07	2.84865e+07	3.69639e+07	3.41619e+07
P05141	SLC25A5	ADP/ATP translocase 2	15	3	1.2	0.548812	0.589639	0.787406	1	1100.99	1.0505716782363299	0.0515253	M	O	3.28502e+06	3.35904e+06	3.19734e+06	2.25295e+06	2.63991e+06	3.65827e+06	2.54066e+06	5.33332e+06	2.5086e+06	2.80716e+06	2.69614e+06	3.22943e+06	5.55386e+06	2.59853e+06	3.16372e+06	2.81071e+06	2.93333e+06	4.48043e+06
P67936	TPM4	Tropomyosin alpha-4 chain	13	5	1.6	0.449329	1	0.589639	0.418492	1085.48	1.16272191740872	0.0786533	I	O	1.2598e+06	1.18434e+06	1.08349e+06	1.93042e+06	1.25286e+06	1.25516e+06	967550	893026	1.93332e+06	1.48872e+06	725191	756614	1.01784e+06	1.49168e+06	1.31111e+06	705180	962755	946746
P10809	HSPD1	60 kDa heat shock protein, mitochondrial	19	19	2.8	0.246597	0.418492	0.105645	0.17753	1687.36	1.14086213235266	0.140002	O	I	2.71564e+07	2.78916e+07	3.09817e+07	3.25433e+07	2.68983e+07	2.05843e+07	2.33053e+07	3.24509e+07	3.3687e+07	2.52947e+07	2.22356e+07	2.66816e+07	3.15588e+07	3.33415e+07	2.63315e+07	2.74571e+07	2.68577e+07	4.09209e+07
P68371	TUBB4B	Tubulin beta-4B chain	20	3	2.8	0.246597	0.418492	0.105645	0.787406	1544.67	1.0848459993636299	0.113072	O	I	2.03657e+07	2.20888e+07	2.20936e+07	1.80015e+07	2.04918e+07	1.85816e+07	1.97235e+07	2.50301e+07	1.9803e+07	2.66798e+07	2.04848e+07	2.12819e+07	2.21947e+07	1.90801e+07	2.24874e+07	1.84691e+07	2.13231e+07	2.91086e+07
P09972	ALDOC	Fructose-bisphosphate aldolase C	16	13	3.6	0.165299	0.589639	0.280713	0.280713	1365.4	1.08997879785329	0.0638731	O	M	5.66752e+07	5.62848e+07	6.13493e+07	6.36091e+07	5.77679e+07	7.10209e+07	5.95036e+07	3.14743e+07	7.06777e+07	5.94858e+07	5.51785e+07	6.33853e+07	3.26967e+07	6.3954e+07	6.59008e+07	6.78729e+07	7.4992e+07	3.40266e+07
Q9NY65;Q9H853	TUBA8	Tubulin alpha-8 chain	16	5	2.8	0.246597	0.17753	0.280713	0.787406	1166.99	1.13086386886847	0.085478	M	I	4.6098e+06	5.21306e+06	5.12436e+06	5.10485e+06	3.85218e+06	3.69303e+06	3.30251e+06	7.09646e+06	5.13202e+06	5.04104e+06	5.36645e+06	3.46101e+06	7.06478e+06	4.51155e+06	4.43285e+06	4.82762e+06	3.46857e+06	8.38121e+06
P24752	ACAT1	Acetyl-CoA acetyltransferase, mitochondrial	16	15	5.2	0.0742736	0.418492	0.105645	0.0590582	1192.6	1.14931129024868	0.827269	O	I	8.38967e+07	8.83484e+07	9.64235e+07	8.97178e+07	8.34932e+07	8.06946e+07	8.02575e+07	8.53206e+07	8.42701e+07	8.88692e+07	8.4269e+07	9.65089e+07	8.78249e+07	8.77974e+07	9.0659e+07	9.73317e+07	1.00702e+08	1.05627e+08
P04792	HSPB1	Heat shock protein beta-1	15	15	2.8	0.246597	0.589639	0.105645	0.105645	1084.59	1.0617234626111201	0.0593272	O	I	1.04169e+08	1.06418e+08	1.10599e+08	6.84342e+07	1.32983e+08	7.91398e+07	1.44833e+08	9.54569e+07	7.9361e+07	1.3623e+08	8.53978e+07	1.41981e+08	8.91201e+07	8.71086e+07	1.39541e+08	8.51107e+07	1.4763e+08	9.36051e+07
P00505	GOT2	Aspartate aminotransferase, mitochondrial	17	16	5.2	0.0742736	0.280713	0.280713	0.0590582	1306.43	1.0925989944557699	0.0774277	M	O	1.56349e+08	1.66375e+08	1.52275e+08	1.80721e+08	1.48357e+08	1.6815e+08	1.6231e+08	1.22208e+08	1.93385e+08	1.49787e+08	1.73924e+08	2.01668e+08	1.13112e+08	1.7872e+08	1.49432e+08	1.57232e+08	1.63551e+08	1.12439e+08
P08590	MYL3	Myosin light chain 3	26	23	2.8	0.246597	0.17753	0.17753	1	2517.45	1.0745835613039001	0.123625	O	I	1.82359e+09	1.93503e+09	1.9596e+09	2.16181e+09	1.78206e+09	1.63761e+09	1.8351e+09	1.70136e+09	2.0455e+09	1.92977e+09	1.75036e+09	2.12682e+09	1.82269e+09	2.18397e+09	2.07589e+09	1.52616e+09	1.96588e+09	2.04611e+09
P04264	KRT1	Keratin, type II cytoskeletal 1	16	10	1.2	0.548812	1	0.787406	0.589639	1079.83	2.02324881899695	0.0581323	M	O	4.07631e+06	7.23959e+06	3.5782e+06	2.98544e+06	2.56307e+06	3.68884e+06	2.21373e+06	8.93046e+06	2.26578e+06	2.77447e+06	2.61288e+07	2.02666e+06	3.00226e+06	2.6507e+06	3.47937e+06	2.39553e+06	6.09167e+06	3.27372e+06
P11047	LAMC1	Laminin subunit gamma-1	16	16	0.4	0.818731	0.787406	1	1	1074.86	1.0184283058882899	0.0503312	I	O	2.35595e+07	2.32659e+07	2.31332e+07	2.46744e+07	2.16021e+07	1.93005e+07	3.15971e+07	2.06233e+07	2.5181e+07	2.11923e+07	2.00516e+07	2.84805e+07	2.1424e+07	2.40144e+07	2.17317e+07	1.9995e+07	2.66001e+07	2.33246e+07
P49411	TUFM	Elongation factor Tu, mitochondrial	18	18	2.8	0.246597	0.105645	0.17753	0.418492	1661.12	1.0951596179060801	0.114809	M	I	6.63334e+07	7.26457e+07	7.04173e+07	7.27731e+07	6.44989e+07	6.26354e+07	5.90701e+07	7.26896e+07	7.90238e+07	7.49542e+07	6.66136e+07	5.87065e+07	8.39303e+07	8.08204e+07	7.01921e+07	5.84917e+07	5.95794e+07	8.30027e+07
P42765	ACAA2	3-ketoacyl-CoA thiolase, mitochondrial	20	20	5.2	0.0742736	0.17753	0.0590582	0.418492	1711.93	1.17887658645319	0.426086	O	I	6.09308e+07	6.92431e+07	7.18298e+07	7.03965e+07	6.97874e+07	5.65069e+07	4.83206e+07	5.96424e+07	6.83831e+07	8.18256e+07	5.75556e+07	7.41192e+07	6.43322e+07	7.22847e+07	7.72564e+07	6.64085e+07	7.37491e+07	6.94505e+07
P07195	LDHB	L-lactate dehydrogenase B chain	19	18	4.8	0.090718	1	0.105645	0.0590582	1573.99	1.15340247152384	0.105018	M	O	1.56481e+08	1.57316e+08	1.36393e+08	1.87628e+08	1.57492e+08	1.24274e+08	1.10356e+08	2.02657e+08	1.56668e+08	1.55299e+08	1.13496e+08	1.25095e+08	2.36023e+08	1.49184e+08	1.43947e+08	9.16043e+07	1.13061e+08	1.8417e+08
O43707	ACTN4	Alpha-actinin-4	20	1	2.21053	0.331124	0.17753	0.201243	0.589639	1575.72	2.7388861412651901	0.0951695	I	M	7322.75	2673.62	4160.2	6418.44	0	6100.19	17886	6209.1	0	5776.3	2142.24	5449.58	0	2611.46	0	0	11080.6	7108.9
P04075	ALDOA	Fructose-bisphosphate aldolase A	18	16	2.8	0.246597	0.17753	0.589639	0.418492	1291.75	1.0921687156373601	0.0900201	M	I	1.67021e+08	1.82415e+08	1.73252e+08	2.11685e+08	1.83667e+08	1.55258e+08	1.30443e+08	1.54052e+08	2.16698e+08	2.12646e+08	1.94137e+08	1.39623e+08	1.4897e+08	1.78072e+08	1.97185e+08	1.6956e+08	1.51006e+08	1.70436e+08
Q16795	NDUFA9	NADH dehydrogenase [ubiquinone] 1 alpha subcomplex subunit 9, mitochondrial	17	17	2.8	0.246597	0.418492	0.589639	0.787406	1191.21	1.03348734940211	0.0600776	I	M	4.53237e+07	4.38551e+07	4.46523e+07	5.49037e+07	4.38695e+07	4.60374e+07	4.45737e+07	3.72341e+07	4.98611e+07	4.79313e+07	4.27323e+07	4.44829e+07	3.42679e+07	5.31821e+07	4.34128e+07	4.29215e+07	4.31904e+07	4.05548e+07
Q92523	CPT1B	Carnitine O-palmitoyltransferase 1, muscle isoform	17	14	1.2	0.548812	0.787406	0.418492	1	1084.38	1.0165772535876501	0.0521824	I	M	1.23622e+07	1.21607e+07	1.22474e+07	9.67393e+06	1.51742e+07	1.21939e+07	1.50364e+07	9.73287e+06	8.56739e+06	1.39039e+07	1.00578e+07	1.75324e+07	1.07418e+07	9.37441e+06	1.42924e+07	1.21638e+07	1.58314e+07	9.57495e+06
P26038	MSN	Moesin	16	7	0.4	0.818731	0.418492	0.787406	1	986.26	1.0242707644043101	0.0533354	I	M	8.94895e+06	8.7369e+06	8.75621e+06	8.05934e+06	8.82012e+06	7.76093e+06	7.79869e+06	1.23057e+07	7.82942e+06	8.29371e+06	7.02952e+06	8.09165e+06	1.24402e+07	7.94286e+06	7.78153e+06	6.8578e+06	8.84426e+06	1.23546e+07
Q9NZN4	EHD2	EH domain-containing protein 2	16	13	5.2	0.0742736	0.0590582	0.589639	0.17753	905.12	1.2439498020284501	0.453652	I	M	8.28151e+06	6.65743e+06	7.66957e+06	1.07805e+07	7.20396e+06	9.06169e+06	6.88194e+06	7.47946e+06	8.48013e+06	6.69125e+06	6.2189e+06	5.76676e+06	6.13011e+06	8.01174e+06	7.13338e+06	7.0539e+06	7.8274e+06	8.32141e+06
P02144	MB	Myoglobin	16	15	1.2	0.548812	0.280713	0.787406	1	1394.66	1.0864826690649401	0.0718377	I	M	6.79444e+08	6.25361e+08	6.29206e+08	6.4597e+08	7.87062e+08	5.4392e+08	5.01696e+08	9.1857e+08	6.11312e+08	7.10629e+08	5.83492e+08	4.88261e+08	7.3311e+08	6.55357e+08	6.10376e+08	5.59722e+08	5.06717e+08	8.13858e+08
P68871	HBB	Hemoglobin subunit beta	14	7	2.8	0.246597	0.589639	0.589639	0.787406	1667.38	1.09286620361372	0.083183	I	M	7.84022e+08	7.174e+08	7.28864e+08	9.15443e+08	9.03713e+08	6.6665e+08	6.07747e+08	8.26557e+08	1.20359e+09	6.50724e+08	5.9249e+08	5.62123e+08	5.78075e+08	1.28137e+09	7.03071e+08	5.39667e+08	5.18848e+08	6.01361e+08
P55072;Q8IYT4	VCP	Transitional endoplasmic reticulum ATPase	15	14	5.2	0.0742736	0.17753	0.0590582	0.418492	1030.17	1.0802945396972199	0.0791373	I	O	9.9004e+06	9.45947e+06	9.16454e+06	1.18247e+07	9.4527e+06	7.6586e+06	1.09787e+07	9.58732e+06	1.09372e+07	9.34659e+06	6.53389e+06	1.0686e+07	9.7937e+06	1.00244e+07	9.39627e+06	7.20326e+06	1.00003e+07	9.19847e+06
P27338	MAOB	Amine oxidase [flavin-containing] B	15	13	5.2	0.0742736	0.280713	0.0590582	0.105645	857.82	1.1489739581490099	0.128252	I	O	1.75332e+07	1.68518e+07	1.52598e+07	1.94063e+07	1.89731e+07	1.65144e+07	2.03412e+07	1.24308e+07	1.70794e+07	1.78228e+07	1.71792e+07	2.0629e+07	1.15487e+07	1.51724e+07	1.79563e+07	1.37462e+07	1.82597e+07	1.11646e+07
P36871	PGM1	Phosphoglucomutase-1	14	14	7.6	0.0223708	0.787406	0.0590582	0.0590582	813.04	1.10811907966172	0.13394	I	O	1.42812e+07	1.40207e+07	1.28878e+07	1.91992e+07	1.27287e+07	1.37434e+07	1.1939e+07	1.37958e+07	1.74868e+07	1.32103e+07	1.33035e+07	1.29496e+07	1.31535e+07	1.50669e+07	1.23185e+07	1.26836e+07	1.19362e+07	1.24338e+07
P08758;P09525	ANXA5	Annexin A5	15	15	2.8	0.246597	0.17753	1	0.105645	1008.28	1.0672724949872301	0.0649494	O	M	1.73517e+07	1.63705e+07	1.74718e+07	1.30064e+07	1.4517e+07	1.99035e+07	2.28863e+07	1.64451e+07	1.09172e+07	1.39373e+07	1.85716e+07	2.37731e+07	1.46532e+07	1.18461e+07	1.63899e+07	2.02187e+07	2.37107e+07	1.51933e+07
P33121	ACSL1	Long-chain-fatty-acid--CoA ligase 1	18	18	0.4	0.818731	0.589639	0.589639	0.589639	1115.95	1.0620882885010501	0.0632785	O	M	1.96408e+07	1.89332e+07	2.01087e+07	1.72906e+07	2.53324e+07	1.56724e+07	1.60696e+07	2.38389e+07	1.66986e+07	2.30586e+07	1.63071e+07	1.75034e+07	2.10983e+07	1.72402e+07	2.099e+07	2.01929e+07	1.62824e+07	2.58381e+07
P05413	FABP3	Fatty acid-binding protein, heart	14	13	2.8	0.246597	0.589639	0.17753	0.105645	1138.02	1.1184486947086201	0.157502	M	O	2.83654e+08	2.88009e+08	2.57508e+08	3.32355e+08	3.08308e+08	2.11764e+08	2.76978e+08	2.88867e+08	3.15798e+08	3.07522e+08	2.25812e+08	2.96266e+08	2.94646e+08	2.76305e+08	2.5632e+08	2.08751e+08	2.45331e+08	3.00831e+08
P55809	OXCT1	Succinyl-CoA:3-ketoacid coenzyme A transferase 1, mitochondrial	18	18	6.4	0.0407622	0.17753	0.0590582	0.17753	1477.75	1.22220169598636	0.398771	I	O	3.83348e+07	3.50018e+07	3.13653e+07	3.84177e+07	4.53163e+07	3.36421e+07	4.04968e+07	3.38011e+07	3.16378e+07	3.75195e+07	3.44711e+07	4.01658e+07	3.12146e+07	3.08734e+07	3.91066e+07	2.76024e+07	3.56351e+07	2.36092e+07
P12110	COL6A2	Collagen alpha-2(VI) chain	14	14	5.2	0.0742736	0.0590582	0.17753	0.589639	1014.03	1.2496445232623701	0.0977182	I	M	2.20309e+07	1.76297e+07	1.88897e+07	1.97434e+07	2.21034e+07	1.73108e+07	3.8057e+07	1.294e+07	1.92069e+07	2.11094e+07	1.3847e+07	2.14559e+07	1.25295e+07	1.92556e+07	2.27201e+07	1.28304e+07	2.77248e+07	1.19178e+07
P07437	TUBB	Tubulin beta chain	17	3	5.2	0.0742736	0.17753	0.280713	0.0590582	1259.1	1.1676333552048901	0.350906	O	M	3.79679e+06	3.42291e+06	3.9967e+06	3.63377e+06	3.20657e+06	3.74926e+06	4.17308e+06	4.22125e+06	3.0345e+06	3.46189e+06	3.15139e+06	3.99479e+06	3.47197e+06	3.4426e+06	3.79667e+06	3.58001e+06	4.53793e+06	4.6263e+06
O95831	AIFM1	Apoptosis-inducing factor 1, mitochondrial	15	15	2.8	0.246597	0.105645	0.17753	1	854.38	1.09000003740617	0.248326	M	I	3.37192e+07	3.6754e+07	3.64372e+07	3.61394e+07	3.21829e+07	3.25022e+07	3.32384e+07	3.45332e+07	3.60193e+07	4.21803e+07	3.38505e+07	3.38039e+07	3.79158e+07	3.88961e+07	3.83664e+07	3.40639e+07	3.10646e+07	3.9795e+07
Q86TX2	ACOT1	Acyl-coenzyme A thioesterase 1	16	2	0.4	0.818731	0.787406	0.589639	1	890.46	1.0865839545318301	0.0643062	O	I	1.25181e+06	1.35056e+06	1.3602e+06	1.12694e+06	1.21265e+06	1.38869e+06	1.01569e+06	1.51509e+06	1.04925e+06	1.10231e+06	1.21787e+06	1.40483e+06	1.97856e+06	1.23264e+06	1.27075e+06	938603	1.40069e+06	1.95831e+06
P12109	COL6A1	Collagen alpha-1(VI) chain	15	15	2.8	0.246597	0.280713	0.105645	0.787406	1360.19	1.24263250363704	0.098615	I	O	4.15147e+07	3.37165e+07	3.34086e+07	3.99309e+07	3.76829e+07	3.56532e+07	7.31778e+07	2.11285e+07	3.86539e+07	3.95019e+07	2.82918e+07	4.21497e+07	1.99854e+07	3.26341e+07	3.78099e+07	2.14993e+07	5.48344e+07	2.02654e+07
P62258	YWHAE	14-3-3 protein epsilon	17	14	6.4	0.0407622	0.17753	0.0590582	0.105645	1094.48	1.1087026391830399	0.259272	O	I	3.34507e+07	3.56085e+07	3.70868e+07	3.17822e+07	3.47907e+07	3.2509e+07	3.03252e+07	3.78462e+07	3.35484e+07	3.41242e+07	3.25732e+07	3.69625e+07	4.08339e+07	3.49456e+07	3.74927e+07	3.28439e+07	3.69067e+07	4.32453e+07
P04406	GAPDH	Glyceraldehyde-3-phosphate dehydrogenase	24	23	2.8	0.246597	1	0.17753	0.589639	2169.09	1.0547091433641	0.0823099	I	O	2.94606e+08	2.91192e+08	2.79325e+08	3.20123e+08	3.1536e+08	2.65069e+08	3.15498e+08	2.56982e+08	3.20276e+08	3.21891e+08	2.9095e+08	2.99727e+08	2.23115e+08	3.0019e+08	2.8473e+08	2.57307e+08	2.85854e+08	2.68542e+08
Q96I99	SUCLG2	Succinate--CoA ligase [GDP-forming] subunit beta, mitochondrial	14	14	7.6	0.0223708	0.280713	0.0590582	0.0590582	897.23	1.18802549248838	0.326724	O	I	1.8935e+07	2.04124e+07	2.24953e+07	2.03904e+07	1.62307e+07	1.75396e+07	1.79522e+07	2.2562e+07	2.23147e+07	1.84387e+07	1.65274e+07	2.22875e+07	2.24938e+07	2.42011e+07	1.95162e+07	1.94031e+07	2.2534e+07	2.68219e+07
O95816	BAG2	BAG family molecular chaperone regulator 2	1	1	0.4	0.818731	0.787406	0.418492	0.589639	70.32	1.63111261037727	0.142122	O	I	57929.9	67976.2	94490.3	40013.3	52489.3	67106.6	117366	12674.1	0	124954	43735.7	124386	46804.3	155624	124387	56873.4	127525	8041.54
O75380	NDUFS6	NADH dehydrogenase [ubiquinone] iron-sulfur protein 6, mitochondrial	6	6	0.4	0.818731	1	0.787406	0.589639	444.98	1.01542741005387	0.0515712	O	M	8.74669e+06	8.69192e+06	8.82602e+06	8.55723e+06	1.06074e+07	7.41043e+06	9.08465e+06	8.07376e+06	9.68727e+06	9.15651e+06	7.97832e+06	9.07185e+06	7.56566e+06	1.01371e+07	9.8145e+06	7.56558e+06	8.89208e+06	7.72079e+06
P35237	SERPINB6	Serpin B6	7	7	0.4	0.818731	1	0.418492	0.787406	593.66	1.0801590215494401	0.0641162	O	I	3.68722e+06	3.73136e+06	3.98278e+06	4.16563e+06	3.67944e+06	2.8317e+06	3.64701e+06	4.11232e+06	3.98293e+06	3.82191e+06	3.09958e+06	3.9914e+06	3.76095e+06	5.26356e+06	3.65293e+06	2.54473e+06	3.84718e+06	4.60552e+06
P40123	CAP2	Adenylyl cyclase-associated protein 2	3	3	0.4	0.818731	0.280713	1	0.418492	163.61	1.11699931663813	0.0732496	M	O	1.02664e+06	1.11393e+06	997255	884306	1.16007e+06	1.25729e+06	1.21254e+06	618964	1.11403e+06	1.13664e+06	1.45692e+06	1.20594e+06	656133	667751	1.10282e+06	1.26649e+06	1.21605e+06	733165
Q5VWZ2	LYPLAL1	Lysophospholipase-like protein 1	3	3	1.6	0.449329	0.418492	0.589639	0.105645	208.41	1.12371804550724	0.106367	O	M	912512	867976	975360	947768	924236	1.03678e+06	795139	858636	1.00159e+06	931560	982428	742962	681336	1.12144e+06	1.1829e+06	1.07716e+06	683667	811636
P10768	ESD	S-formylglutathione hydrolase	3	3	1.2	0.548812	1	1	0.589639	205.88	1.0282380258353101	0.0543209	O	M	4.84348e+06	4.78255e+06	4.91759e+06	5.19314e+06	4.71859e+06	3.17838e+06	5.82773e+06	5.29958e+06	4.44536e+06	4.29614e+06	3.34816e+06	6.00194e+06	5.82112e+06	5.32177e+06	4.30838e+06	3.92925e+06	6.22976e+06	4.79881e+06
O14950	MYL12B	Myosin regulatory light chain 12B	3	1	2.8	0.246597	0.105645	0.105645	0.589639	242.31	1.40552391509457	0.307638	I	O	1.18899e+06	890549	845944	1.14479e+06	623504	1.29355e+06	1.57088e+06	1.31224e+06	936154	783634	593363	1.01676e+06	1.12284e+06	698963	749212	675715	1.08829e+06	1.01754e+06
O14818	PSMA7	Proteasome subunit alpha type-7	3	3	2.8	0.246597	0.280713	0.0590582	1	199.87	1.11781513966693	0.117172	I	M	1.54254e+06	1.37996e+06	1.38591e+06	1.32399e+06	1.33275e+06	1.52026e+06	1.51569e+06	2.02002e+06	1.58208e+06	945226	1.21061e+06	1.5222e+06	1.63969e+06	1.30718e+06	1.0425e+06	1.34601e+06	1.32705e+06	1.90683e+06
Q13424	SNTA1	Alpha-1-syntrophin	3	2	1.2	0.548812	0.105645	0.787406	1	152.77	1.1129553773390799	0.0748644	M	I	757911	843521	801543	618871	1.1105e+06	749363	770100	540727	573555	1.21509e+06	844004	898777	686182	608607	835131	1.00039e+06	939295	624292
P18085	ARF4	ADP-ribosylation factor 4	3	1	1.2	0.548812	0.418492	0.280713	1	162.62	1.22452637225185	0.138705	M	I	68017	83288.7	79956.7	44764.3	85937.1	84677.3	65168.9	59537.6	51065.7	99332.1	56131	79976.3	129938	73162.9	78602	72541.6	84249.7	91227.2
P51452	DUSP3	Dual specificity protein phosphatase 3	3	3	5.2	0.0742736	0.280713	0.0590582	0.105645	223.4	1.28369622288079	0.274152	I	O	1.03413e+06	945621	805585	1.16012e+06	984263	856779	1.35348e+06	815985	1.02724e+06	1.08362e+06	608712	1.12898e+06	879566	709345	973049	644059	971172	730299
P49419	ALDH7A1	Alpha-aminoadipic semialdehyde dehydrogenase	3	3	2.8	0.246597	0.589639	0.17753	0.787406	206.31	1.05665419503486	0.0639543	O	I	1.98488e+06	1.98957e+06	2.09733e+06	1.97216e+06	1.77997e+06	2.62272e+06	1.92084e+06	1.62872e+06	1.97275e+06	1.85478e+06	2.75167e+06	2.04028e+06	1.32838e+06	2.39108e+06	1.83501e+06	2.72674e+06	1.87334e+06	1.66049e+06
Q14194	CRMP1	Dihydropyrimidinase-related protein 1	3	1	2.8	0.246597	0.280713	0.17753	0.589639	172.15	1.3563337556334401	0.305298	I	M	77093.4	56839.5	60009.4	68488.4	85721.4	52389.9	85074.8	93792.2	53188.7	78911.1	67741.5	26153.9	58202.5	57842.3	47147.5	65884.9	58309.5	70862.8
Q9Y697	NFS1	Cysteine desulfurase, mitochondrial	3	3	1.2	0.548812	0.589639	0.589639	0.280713	151.21	1.0640473456953099	0.0514836	O	I	1.3763e+06	1.3864e+06	1.46444e+06	1.05141e+06	1.09799e+06	1.02259e+06	963302	2.74618e+06	1.05739e+06	841476	1.16965e+06	1.02837e+06	2.83509e+06	1.25901e+06	1.00546e+06	1.05956e+06	910133	3.08806e+06
O75339	CILP	Cartilage intermediate layer protein 1	3	3	8.4	0.0149956	0.589639	0.0590582	0.0590582	222.83	1.4987159227558899	0.0966229	O	M	1.38072e+06	1.30792e+06	1.9602e+06	726198	714432	876981	4.15824e+06	427740	912208	983228	956289	3.09251e+06	595361	1.41796e+06	1.13622e+06	1.09361e+06	5.50475e+06	648464
Q16775	HAGH	Hydroxyacylglutathione hydrolase, mitochondrial	4	4	1.2	0.548812	1	0.418492	0.105645	179.59	1.07693291153962	0.0719291	M	O	2.5554e+06	2.55672e+06	2.37407e+06	2.95909e+06	3.49668e+06	2.15558e+06	2.56759e+06	1.59804e+06	3.25459e+06	3.37927e+06	2.27775e+06	2.43194e+06	1.44004e+06	3.12943e+06	3.40721e+06	2.18487e+06	2.30402e+06	844824
P07737	PFN1	Profilin-1	3	3	0.4	0.818731	0.589639	0.280713	0.280713	264.94	1.1774034217379199	0.242433	O	M	4.10093e+06	3.84697e+06	4.52944e+06	3.78714e+06	4.05107e+06	3.55866e+06	5.06788e+06	4.03991e+06	3.91613e+06	4.73728e+06	3.42397e+06	3.59349e+06	3.56398e+06	3.52075e+06	4.64441e+06	4.13156e+06	4.57958e+06	5.77089e+06
Q8IZP2	ST13P4	Putative protein FAM10A4	3	3	1.2	0.548812	0.787406	0.589639	0.418492	142.28	1.06721855734133	0.0930325	I	O	1.81308e+06	1.75554e+06	1.69888e+06	1.75621e+06	1.72524e+06	1.58664e+06	1.95027e+06	2.04702e+06	1.7945e+06	1.59246e+06	1.56933e+06	2.12249e+06	1.69893e+06	2.05598e+06	1.52411e+06	1.29482e+06	1.99837e+06	1.62112e+06
Q9NRX4	PHPT1	14 kDa phosphohistidine phosphatase	4	4	0.4	0.818731	1	1	0.787406	271.01	1.0256274744783	0.0530166	M	I	4.02314e+06	4.12625e+06	4.08823e+06	4.05206e+06	5.50096e+06	2.51938e+06	4.43443e+06	3.60889e+06	3.10294e+06	4.61414e+06	2.96236e+06	4.99156e+06	4.96024e+06	5.12744e+06	4.4422e+06	3.02764e+06	3.56833e+06	4.27555e+06
P24666	ACP1	Low molecular weight phosphotyrosine protein phosphatase	3	3	3.6	0.165299	0.589639	0.280713	0.418492	222.81	1.05856594820948	0.107127	M	O	1.42899e+06	1.43091e+06	1.35174e+06	1.35569e+06	1.42556e+06	1.67737e+06	1.41198e+06	1.27437e+06	1.44168e+06	1.44779e+06	1.29361e+06	1.6661e+06	1.30537e+06	1.0983e+06	1.396e+06	1.44389e+06	1.54683e+06	1.2737e+06
Q96DG6	CMBL	Carboxymethylenebutenolidase homolog	3	3	0.4	0.818731	1	1	0.787406	166.46	1.0568005800016	0.0504218	I	O	711876	703840	673614	191256	504350	445009	1.3742e+06	1.04457e+06	275231	371908	432099	1.51554e+06	924417	425691	287251	525234	992951	1.13695e+06
Q8NBX0	SCCPDH	Saccharopine dehydrogenase-like oxidoreductase	3	2	0	1	1	0.787406	0.418492	156.4	1.0667759120607201	0.052647	O	M	688277	683597	729245	791565	794239	659944	796086	399551	752421	684253	675564	841049	464698	697733	776689	802089	1.00359e+06	366124
P00450	CP	Ceruloplasmin	3	3	0.4	0.818731	0.589639	1	0.787406	131.46	1.03144540652866	0.0548283	M	I	816428	842100	825636	1.08019e+06	577760	401756	1.08614e+06	936295	1.13062e+06	872484	486004	1.04694e+06	674453	1.04442e+06	756937	615903	1.0652e+06	645716
Q96QK1	VPS35	Vacuolar protein sorting-associated protein 35	3	2	0	1	1	0.787406	1	124.75	1.0977789763655501	0.0789909	O	I	303681	305378	333375	225426	330669	324732	343964	293617	241129	296470	384658	316020	288611	240372	288237	329996	330787	477483
Q9BS92	NIPSNAP3B	Protein NipSnap homolog 3B	3	2	1.6	0.449329	0.787406	0.589639	0.418492	198.51	1.0417709604307701	0.0541077	O	M	1.42311e+06	1.41878e+06	1.47804e+06	1.31369e+06	1.26999e+06	1.88706e+06	855442	1.78938e+06	1.2433e+06	1.16274e+06	1.7597e+06	1.00777e+06	1.9204e+06	1.13658e+06	1.44439e+06	1.80189e+06	1.02584e+06	1.98151e+06
P46783	RPS10	40S ribosomal protein S10	3	3	0.4	0.818731	1	0.589639	0.280713	200.59	1.11657901687474	0.0764813	O	M	884168	875228	977261	775744	945248	656428	909334	1.13409e+06	563943	920662	751457	1.01656e+06	1.12352e+06	542955	1.07098e+06	1.06019e+06	1.09571e+06	1.11647e+06
Q9Y6E2	BZW2	Basic leucine zipper and W2 domain-containing protein 2	3	3	1.2	0.548812	0.589639	0.418492	0.418492	139.18	1.1437938464644199	0.111216	O	I	422721	440740	483506	311910	376982	425175	445273	554268	327658	467636	503644	419602	485164	400818	364530	673825	464068	514290
Q00577	PURA	Transcriptional activator protein Pur-alpha	3	3	4.8	0.090718	0.280713	0.787406	0.0590582	275.87	1.1379193315234899	0.0668526	O	M	1.07146e+06	962860	1.09566e+06	946056	1.08364e+06	1.09895e+06	1.70714e+06	521515	868841	1.05793e+06	717106	1.50925e+06	661179	881116	1.06e+06	989269	1.83684e+06	711055
Q9NXA8	SIRT5	NAD-dependent protein deacylase sirtuin-5, mitochondrial	3	3	1.2	0.548812	0.787406	0.105645	0.280713	191.14	1.0753978982915899	0.0788166	O	M	1.58533e+06	1.56826e+06	1.68651e+06	1.78901e+06	1.82789e+06	1.59447e+06	1.58772e+06	1.12754e+06	1.92432e+06	1.77201e+06	1.36383e+06	1.80983e+06	971322	1.89075e+06	1.91031e+06	1.55915e+06	1.77431e+06	1.29799e+06
Q13838	DDX39B	Spliceosome RNA helicase DDX39B	3	3	1.2	0.548812	1	0.17753	0.280713	126.7	1.1382736282041399	0.100861	O	M	360623	350142	398557	265991	281774	522268	403710	329371	310038	268747	360720	491828	319376	268270	393583	490607	460255	380071
P08294	SOD3	Extracellular superoxide dismutase [Cu-Zn]	3	3	2.8	0.246597	1	0.105645	0.105645	148.38	1.21817955764764	0.0899377	O	I	365362	370714	445076	375757	314450	367421	593522	175660	463311	310943	269253	644910	165151	440058	449033	331730	766213	238347
P07384	CAPN1	Calpain-1 catalytic subunit	3	3	2.8	0.246597	0.787406	0.280713	0.105645	119.86	1.23366434423791	0.113857	M	O	548267	560481	454323	833024	646822	536356	368741	356392	681005	742530	612289	444236	322347	428759	630360	485284	402968	324241
Q92506	HSD17B8	Estradiol 17-beta-dehydrogenase 8	3	3	3.6	0.165299	0.589639	0.17753	0.418492	143.98	1.0989517598422101	0.0743245	I	O	585694	573038	532957	518036	738418	662405	587798	421810	450495	713222	627716	688788	384971	514714	551176	611287	625868	361737
Q9Y2Z9	COQ6	Ubiquinone biosynthesis monooxygenase COQ6, mitochondrial	3	2	0.4	0.818731	0.589639	0.589639	0.787406	229.5	1.2451544868623301	0.0819117	M	I	865995	1.0783e+06	1.0207e+06	850920	953745	1.07815e+06	723421	723741	1.34852e+06	1.01647e+06	1.7387e+06	637982	649824	1.58254e+06	645629	1.19941e+06	666842	1.00909e+06
Q6PI78	TMEM65	Transmembrane protein 65	3	3	2.8	0.246597	0.0590582	1	0.787406	140.88	1.04432066137255	0.0516536	O	M	1.38854e+06	1.35492e+06	1.41497e+06	1.43732e+06	1.06534e+06	1.85255e+06	1.05138e+06	1.53609e+06	1.40936e+06	1.0375e+06	1.80263e+06	1.02883e+06	1.49627e+06	1.56723e+06	889444	1.57432e+06	1.06149e+06	1.98237e+06
P20073	ANXA7	Annexin A7	3	3	1.2	0.548812	0.787406	1	0.280713	233.23	1.0874710476828799	0.12948	O	M	2.80855e+06	2.66714e+06	2.90044e+06	3.3887e+06	2.19539e+06	3.08213e+06	2.95141e+06	2.42512e+06	2.38195e+06	2.65471e+06	3.03658e+06	2.5817e+06	2.68074e+06	3.01949e+06	3.1511e+06	2.69343e+06	2.92276e+06	2.71541e+06
O00748	CES2	Cocaine esterase	3	3	0.4	0.818731	0.787406	0.280713	0.787406	135.21	1.05492255029493	0.0619677	O	I	539144	547780	568755	369166	592045	491992	571171	671345	370163	690108	414260	600536	663831	497189	660376	431373	650387	604450
Q9H7Z7	PTGES2	Prostaglandin E synthase 2	3	3	0.4	0.818731	1	0.589639	0.589639	200.2	1.0741870996251199	0.0914043	O	I	1.93152e+06	1.99923e+06	2.07481e+06	1.87479e+06	2.1303e+06	1.23431e+06	1.5622e+06	2.85601e+06	1.73578e+06	2.10187e+06	1.8507e+06	2.02372e+06	2.28407e+06	2.1796e+06	1.80152e+06	1.90468e+06	1.98099e+06	2.50728e+06
P61088	UBE2N	Ubiquitin-conjugating enzyme E2 N	3	3	4.8	0.090718	0.0590582	0.589639	0.787406	115.82	1.0993348966659899	0.0856034	M	I	2.47954e+06	2.72584e+06	2.5607e+06	2.24291e+06	3.22709e+06	2.40094e+06	2.20956e+06	2.31717e+06	2.40584e+06	3.5905e+06	2.61913e+06	2.36211e+06	2.65162e+06	1.63442e+06	3.66617e+06	2.69248e+06	2.38084e+06	2.42961e+06
P05556	ITGB1	Integrin beta-1	3	3	2.8	0.246597	1	0.17753	0.105645	187.65	1.0916389892453899	0.0925055	O	I	1.36942e+06	1.37352e+06	1.49491e+06	1.5351e+06	1.0041e+06	1.2349e+06	1.92523e+06	1.14778e+06	1.75224e+06	1.14412e+06	1.01396e+06	1.72155e+06	1.23571e+06	1.74032e+06	1.39384e+06	1.24266e+06	1.76282e+06	1.33494e+06
Q96A26	FAM162A	Protein FAM162A	4	4	2.8	0.246597	0.17753	0.105645	0.280713	177.45	1.20131609192546	0.128985	O	I	2.90262e+06	3.26936e+06	3.48697e+06	1.44245e+06	3.83611e+06	3.16183e+06	2.00779e+06	4.06493e+06	2.48891e+06	3.92899e+06	2.78934e+06	2.4186e+06	4.72094e+06	2.72209e+06	3.78197e+06	3.57311e+06	2.63742e+06	4.72025e+06
Q7Z3D6	DGLUCY	D-glutamate cyclase, mitochondrial	3	3	7.6	0.0223708	0.0590582	1	0.0590582	213.43	1.2491684584665299	0.123098	O	M	3.1515e+06	2.54067e+06	3.17373e+06	2.65855e+06	1.78053e+06	4.234e+06	2.30064e+06	4.78378e+06	2.48528e+06	1.72771e+06	3.31317e+06	2.26911e+06	2.90809e+06	3.34345e+06	1.97684e+06	3.88708e+06	2.53652e+06	4.12475e+06
P35613	BSG	Basigin	3	3	0	1	1	1	0.787406	138.75	1.0158063129322099	0.0522992	M	O	4.80075e+06	4.80146e+06	4.72675e+06	4.84646e+06	4.48166e+06	5.49574e+06	4.73114e+06	4.44874e+06	4.84589e+06	4.32385e+06	5.57806e+06	5.54768e+06	3.71182e+06	4.91097e+06	4.21565e+06	4.75651e+06	5.16706e+06	4.58355e+06
P61026	RAB10	Ras-related protein Rab-10	3	1	4.8	0.090718	1	0.0590582	0.418492	194.22	1.21795511183841	0.074624	O	I	309955	324933	377511	101558	392000	288775	161236	606205	96037.1	287857	239739	197659	803370	128894	393250	501715	230863	632834
O43181	NDUFS4	NADH dehydrogenase [ubiquinone] iron-sulfur protein 4, mitochondrial	3	3	0.4	0.818731	1	0.589639	0.280713	194.17	1.1501751318131399	0.0678516	M	O	3.66775e+06	3.81779e+06	3.31931e+06	4.92544e+06	3.34878e+06	3.25298e+06	2.57963e+06	4.23191e+06	4.08549e+06	4.11467e+06	1.80952e+06	3.08894e+06	5.99035e+06	3.72373e+06	3.52952e+06	2.03861e+06	3.08948e+06	4.21524e+06
P35555	FBN1	Fibrillin-1	3	3	6.4	0.0407622	0.105645	0.0590582	0.17753	117.48	1.5353389873157901	0.489898	I	O	7.02208e+06	5.29391e+06	4.57363e+06	5.93845e+06	5.91441e+06	4.65641e+06	9.79373e+06	8.80739e+06	4.87511e+06	4.48974e+06	4.81934e+06	5.0068e+06	7.27857e+06	4.69304e+06	3.77683e+06	2.895e+06	5.26247e+06	6.24084e+06
P30837	ALDH1B1	Aldehyde dehydrogenase X, mitochondrial	3	2	0.4	0.818731	1	0.787406	0.787406	155.1	1.5913048728858299	0.0612708	M	O	145814	147197	92500.7	303681	244420	36734	63148.7	81086.8	213227	367207	9302.94	89352	56894.8	76506.5	131589	67129	90221.4	97057.9
P17931	LGALS3	Galectin-3	4	3	6.4	0.0407622	0.0590582	0.17753	0.589639	169.25	1.24605248165565	0.362648	O	I	550465	669179	685909	688303	509644	481774	515124	557482	718090	731282	571684	685412	639430	586627	660476	526200	645249	1.01099e+06
O43676	NDUFB3	NADH dehydrogenase [ubiquinone] 1 beta subcomplex subunit 3	3	3	2.8	0.246597	1	0.280713	0.589639	154.28	1.0658650732060799	0.0670065	I	O	3.68308e+06	3.60206e+06	3.45549e+06	4.89968e+06	3.86984e+06	3.53535e+06	3.57677e+06	2.53379e+06	4.27005e+06	4.07629e+06	3.36037e+06	3.61331e+06	2.69028e+06	5.08191e+06	3.53922e+06	2.68035e+06	3.47709e+06	2.49887e+06
P50991	CCT4	T-complex protein 1 subunit delta	3	3	8.4	0.0149956	0.0590582	0.0590582	0.418492	185.45	1.14250792295493	0.0791265	I	M	9.21784e+06	8.06807e+06	8.39198e+06	8.92719e+06	9.58317e+06	9.49893e+06	1.27047e+07	5.37521e+06	7.93413e+06	8.58748e+06	9.16507e+06	1.00643e+07	4.58936e+06	8.81569e+06	8.79468e+06	8.07251e+06	1.13287e+07	4.94833e+06
O96000	NDUFB10	NADH dehydrogenase [ubiquinone] 1 beta subcomplex subunit 10	3	3	1.2	0.548812	0.589639	0.589639	0.418492	203.41	1.09110910419508	0.0758518	I	M	9.39321e+06	8.60886e+06	9.38551e+06	9.5168e+06	6.68909e+06	1.17454e+07	1.0013e+07	9.00173e+06	9.7008e+06	7.99436e+06	7.91042e+06	9.29666e+06	8.14206e+06	1.23038e+07	6.76757e+06	7.28687e+06	1.00333e+07	1.05361e+07
P23528	CFL1	Cofilin-1	3	1	0.4	0.818731	1	0.787406	0.589639	216.67	1.13506807415546	0.056828	M	O	514960	548731	483434	645383	699498	362738	331861	535319	404284	843715	153938	360417	981301	488709	752157	206281	357206	612819
P23297	S100A1	Protein S100-A1	5	5	5.2	0.0742736	0.589639	0.280713	0.0590582	463.17	1.13031372867617	0.0879194	O	I	2.96009e+07	2.98272e+07	3.34583e+07	3.05278e+07	2.96609e+07	1.82783e+07	3.39927e+07	3.55448e+07	2.55192e+07	2.91928e+07	1.61322e+07	3.11365e+07	4.71554e+07	2.9406e+07	3.27577e+07	2.40793e+07	3.15149e+07	4.95334e+07
O75964	ATP5MG	ATP synthase subunit g, mitochondrial	3	3	0.4	0.818731	0.589639	0.787406	0.589639	161.64	1.0281889470710499	0.0541293	M	O	1.60135e+07	1.64313e+07	1.59808e+07	1.95761e+07	1.4217e+07	1.1408e+07	1.45698e+07	2.02967e+07	2.13354e+07	1.64471e+07	1.19641e+07	1.32779e+07	1.91321e+07	1.68957e+07	1.69084e+07	1.02e+07	1.24982e+07	2.34019e+07
O43920	NDUFS5	NADH dehydrogenase [ubiquinone] iron-sulfur protein 5	3	3	1.2	0.548812	0.787406	1	0.418492	164.45	1.03344627922508	0.0502526	M	O	4.17561e+06	4.19367e+06	4.05795e+06	5.25218e+06	5.24816e+06	4.773e+06	4.02631e+06	1.57843e+06	5.20876e+06	5.41952e+06	4.28501e+06	4.34678e+06	1.70828e+06	5.0194e+06	5.29775e+06	3.77269e+06	4.30109e+06	1.8988e+06
P09382	LGALS1	Galectin-1	4	4	2.8	0.246597	0.589639	0.105645	0.105645	281.01	1.1026252156346199	0.0587278	O	I	7.61627e+06	7.84341e+06	8.39789e+06	4.98779e+06	7.39241e+06	5.48911e+06	9.88705e+06	1.0325e+07	5.4301e+06	8.56383e+06	4.77356e+06	9.7426e+06	1.0707e+07	4.7442e+06	9.51218e+06	5.83175e+06	1.04538e+07	1.14475e+07
Q16586	SGCA	Alpha-sarcoglycan	3	3	6.4	0.0407622	0.17753	0.418492	0.0590582	152.17	1.10698804646883	0.203737	M	O	2.57111e+06	2.81774e+06	2.54541e+06	3.14742e+06	2.61153e+06	2.45055e+06	2.48395e+06	2.16208e+06	3.06775e+06	2.89992e+06	3.12545e+06	2.51221e+06	2.48338e+06	3.034e+06	2.57513e+06	2.40092e+06	2.44645e+06	2.27056e+06
Q13162	PRDX4	Peroxiredoxin-4	3	1	5.2	0.0742736	0.787406	0.17753	0.0590582	159.01	1.3656397536673099	0.349617	O	M	109019	100433	137155	89404.6	85967.9	87040.9	118573	164106	63612.8	125613	82877.1	131538	98523.5	135981	160150	95827	140701	153116
P02790	HPX	Hemopexin	3	3	1.2	0.548812	0.787406	0.105645	0.280713	111.12	1.1718254739628999	0.07071	O	I	3.35753e+06	3.41758e+06	3.93444e+06	3.35552e+06	3.29001e+06	2.93459e+06	5.0953e+06	2.11222e+06	3.90629e+06	3.60133e+06	2.67866e+06	4.79838e+06	2.10324e+06	3.89281e+06	4.49485e+06	3.83091e+06	5.74985e+06	1.70376e+06
P02794	FTH1	Ferritin heavy chain	3	3	2.8	0.246597	0.787406	0.418492	0.17753	139.86	1.1607517417701201	0.0670557	M	O	2.64201e+06	2.92296e+06	2.51816e+06	2.34795e+06	1.82364e+06	2.0668e+06	2.6769e+06	4.29474e+06	3.5549e+06	1.54339e+06	1.48393e+06	3.88663e+06	4.14597e+06	2.08024e+06	1.52338e+06	1.36504e+06	3.36919e+06	4.25298e+06
Q02878	RPL6	60S ribosomal protein L6	3	3	2.8	0.246597	0.17753	0.787406	0.418492	184.78	1.0744203631528499	0.0791381	M	I	971089	1.04336e+06	991419	881398	997196	1.08247e+06	1.07936e+06	815019	966747	948876	1.23499e+06	1.2282e+06	837970	946313	740301	1.18752e+06	1.06473e+06	1.01822e+06
Q9UMS6	SYNPO2	Synaptopodin-2	3	3	0.4	0.818731	0.589639	0.589639	1	128.76	1.0631357526668299	0.057234	I	M	1.0598e+06	996865	1.00967e+06	587803	1.38851e+06	1.06561e+06	1.23154e+06	1.02555e+06	660817	1.08311e+06	1.04755e+06	1.09924e+06	1.0936e+06	490678	1.20953e+06	1.22882e+06	1.34725e+06	772084
P03915	MT-ND5	NADH-ubiquinone oxidoreductase chain 5	4	4	7.6	0.0223708	0.0590582	0.787406	0.0590582	317.05	1.1244310870157599	0.0879446	O	M	2.89337e+06	2.67329e+06	3.00593e+06	3.33393e+06	2.76079e+06	3.44497e+06	3.18071e+06	1.74645e+06	3.18175e+06	2.61053e+06	2.98297e+06	2.99961e+06	1.5916e+06	3.6855e+06	3.15922e+06	2.99194e+06	3.13878e+06	2.05422e+06
P54819	AK2	Adenylate kinase 2, mitochondrial	3	3	2.8	0.246597	0.280713	0.418492	0.105645	181.08	1.1083882833224801	0.237197	O	M	3.6901e+06	3.49739e+06	3.87646e+06	4.12098e+06	3.56578e+06	3.71438e+06	3.89956e+06	3.14984e+06	3.92294e+06	3.42187e+06	3.04932e+06	3.76587e+06	3.32694e+06	4.34236e+06	4.2008e+06	3.50596e+06	3.60779e+06	3.7254e+06
P47755	CAPZA2	F-actin-capping protein subunit alpha-2	3	3	1.6	0.449329	0.105645	0.418492	0.787406	227.16	1.07386000338846	0.0903315	M	I	3.56298e+06	3.82614e+06	3.77759e+06	4.22938e+06	3.73222e+06	3.11831e+06	3.67554e+06	3.05942e+06	4.98101e+06	4.01723e+06	3.2427e+06	3.85882e+06	3.03092e+06	4.01083e+06	3.92947e+06	3.41812e+06	3.542e+06	3.98754e+06
Q5XKP0	MICOS13	MICOS complex subunit MIC13	3	3	5.2	0.0742736	0.787406	0.0590582	0.280713	163.93	1.1573430722748701	0.110826	I	O	1.26296e+06	1.21122e+06	1.09126e+06	1.6745e+06	1.31051e+06	936713	1.234e+06	1.15907e+06	1.28368e+06	1.58716e+06	768790	1.38467e+06	1.03178e+06	1.38284e+06	1.30914e+06	736624	1.02006e+06	1.00763e+06
Q92629	SGCD	Delta-sarcoglycan	3	3	0	1	0.418492	0.787406	0.787406	180.02	1.06694810041183	0.072659	I	M	2.62852e+06	2.46359e+06	2.52562e+06	3.04801e+06	1.9447e+06	2.71392e+06	2.90483e+06	2.53116e+06	2.49441e+06	2.18909e+06	2.18097e+06	2.65388e+06	2.7996e+06	3.11435e+06	2.06088e+06	2.20968e+06	2.54481e+06	2.69839e+06
Q6PIU2	NCEH1	Neutral cholesterol ester hydrolase 1	3	3	1.2	0.548812	0.589639	1	0.787406	182.62	1.06652976175528	0.0791093	M	I	1.35727e+06	1.44757e+06	1.42891e+06	700044	1.22019e+06	1.04027e+06	2.88626e+06	939602	1.27043e+06	1.87695e+06	1.20248e+06	1.81212e+06	1.07589e+06	1.77946e+06	813519	1.12715e+06	2.08646e+06	1.33798e+06
P10301	RRAS	Ras-related protein R-Ras	3	1	1.6	0.449329	0.589639	0.787406	0.787406	147.69	1.43102755967326	0.0631745	M	I	1.06632e+06	1.52594e+06	1.17946e+06	491305	1.33916e+06	1.30129e+06	903898	1.29597e+06	3.93819e+06	1.24236e+06	467046	879724	1.10239e+06	393798	2.53732e+06	870448	1.00061e+06	1.09512e+06
Q9Y305	ACOT9	Acyl-coenzyme A thioesterase 9, mitochondrial	4	4	0.4	0.818731	0.787406	0.589639	0.589639	235.5	1.0525338098265	0.0778797	M	O	2.34387e+06	2.36514e+06	2.24709e+06	2.34211e+06	2.1465e+06	2.71057e+06	2.19423e+06	2.32596e+06	1.93824e+06	2.70681e+06	2.24065e+06	2.74609e+06	2.19389e+06	1.5193e+06	2.18475e+06	2.47397e+06	2.99288e+06	2.06453e+06
O75915	ARL6IP5	PRA1 family protein 3	5	5	6.4	0.0407622	0.105645	0.0590582	0.105645	296.07	1.2880599935700501	0.259212	O	I	4.89115e+06	5.6666e+06	6.30009e+06	3.89305e+06	6.0257e+06	4.92245e+06	6.021e+06	3.59354e+06	4.69577e+06	7.36639e+06	4.85725e+06	6.96574e+06	4.44785e+06	5.23269e+06	7.31109e+06	6.91735e+06	7.50337e+06	4.53595e+06
O95139	NDUFB6	NADH dehydrogenase [ubiquinone] 1 beta subcomplex subunit 6	3	3	1.6	0.449329	1	0.418492	0.418492	144.33	1.0549171322270801	0.0944879	M	O	3.95972e+06	3.98412e+06	3.77671e+06	4.16424e+06	3.63661e+06	4.00084e+06	3.63707e+06	4.35983e+06	4.06479e+06	3.45525e+06	3.58455e+06	4.25674e+06	4.55927e+06	4.13591e+06	3.37982e+06	3.17159e+06	3.53703e+06	4.65922e+06
Q96KP4	CNDP2	Cytosolic non-specific dipeptidase	3	3	1.6	0.449329	0.17753	0.418492	0.418492	180.62	1.0940752302015999	0.10142	M	I	2.03889e+06	2.2307e+06	2.09116e+06	1.79763e+06	1.75594e+06	2.14907e+06	1.87057e+06	2.62124e+06	2.35872e+06	2.02947e+06	2.15488e+06	1.86103e+06	2.74939e+06	1.79992e+06	1.92875e+06	1.98859e+06	1.86889e+06	2.86966e+06
Q9UBQ7	GRHPR	Glyoxylate reductase/hydroxypyruvate reductase	3	3	0.4	0.818731	0.787406	1	0.589639	195.91	1.02962066210346	0.0505261	O	M	2.60945e+06	2.56707e+06	2.64311e+06	3.01788e+06	3.02989e+06	1.71395e+06	2.47642e+06	2.80912e+06	2.83465e+06	2.99412e+06	1.81153e+06	2.74298e+06	2.4521e+06	3.29774e+06	2.57255e+06	1.56717e+06	2.84355e+06	2.93455e+06
P19652	ORM2	Alpha-1-acid glycoprotein 2	3	1	1.2	0.548812	0.105645	1	0.280713	133.69	1.45014400814844	0.0600472	M	O	408630	562288	387746	692852	149226	53775.2	790366	356933	993958	435706	29370.6	944517	407886	403748	314361	39693.7	974240	206687
P02763	ORM1	Alpha-1-acid glycoprotein 1	3	1	1.6	0.449329	0.17753	0.280713	0.787406	239.19	1.2542291567226	0.0738395	M	I	2.85494e+06	3.58075e+06	3.53805e+06	3.75581e+06	2.38752e+06	1.58841e+06	4.45817e+06	2.08479e+06	5.74816e+06	3.38348e+06	1.60433e+06	5.17002e+06	1.99774e+06	5.12967e+06	4.02838e+06	1.51212e+06	4.95186e+06	2.06823e+06
P26373	RPL13	60S ribosomal protein L13	3	3	3.6	0.165299	0.105645	0.280713	0.418492	134.77	1.21295982477466	0.217988	O	I	1.29332e+06	1.38961e+06	1.56874e+06	1.25744e+06	1.31698e+06	1.33192e+06	1.41075e+06	1.1495e+06	1.23644e+06	1.42075e+06	1.54411e+06	1.47087e+06	1.27587e+06	1.40874e+06	1.00671e+06	1.6684e+06	1.70247e+06	2.05738e+06
P39656	DDOST	Dolichyl-diphosphooligosaccharide--protein glycosyltransferase 48 kDa subunit	3	3	2.8	0.246597	0.787406	0.418492	0.589639	154.75	1.0720313157072701	0.0681593	O	I	565064	594162	605767	540728	524884	723296	650877	385537	527034	491005	711398	766645	474728	568569	564992	592855	826614	475803
Q6ZVM7	TOM1L2	TOM1-like protein 2	3	3	1.2	0.548812	0.280713	0.589639	0.589639	143.26	1.07480281278775	0.132113	M	I	259532	278946	260682	223196	298717	244106	272062	259579	266315	280448	296407	322005	229553	285253	280331	231794	263834	242195
P04844	RPN2	Dolichyl-diphosphooligosaccharide--protein glycosyltransferase subunit 2	3	3	0.4	0.818731	1	1	0.787406	191.62	1.09479916316085	0.0576796	O	I	1.64195e+06	1.68286e+06	1.79761e+06	1.42861e+06	1.52715e+06	1.49312e+06	1.7642e+06	1.9967e+06	1.56804e+06	1.46874e+06	1.35081e+06	1.73723e+06	2.28948e+06	1.33188e+06	1.44761e+06	1.70928e+06	1.50814e+06	2.99113e+06
O14880	MGST3	Microsomal glutathione S-transferase 3	2	2	5.2	0.0742736	0.17753	0.0590582	1	178.79	1.2499584152688701	0.117469	O	I	4.59878e+06	5.68398e+06	5.74828e+06	1.88342e+06	4.9579e+06	3.58671e+06	4.96076e+06	7.60511e+06	2.12749e+06	7.03399e+06	5.88776e+06	7.58752e+06	5.78315e+06	3.74825e+06	7.24719e+06	4.43759e+06	5.52081e+06	7.78757e+06
P07602	PSAP	Prosaposin	2	2	2.8	0.246597	0.787406	0.589639	0.17753	89.09	1.09238187347107	0.055907	O	M	1.4731e+06	1.39422e+06	1.52302e+06	1.33208e+06	774800	1.36515e+06	1.20069e+06	2.69277e+06	1.10485e+06	802416	992259	1.27812e+06	2.79343e+06	1.36034e+06	967819	933509	1.2786e+06	3.0748e+06
P02452	COL1A1	Collagen alpha-1(I) chain	2	1	4.8	0.090718	0.0590582	0.787406	0.105645	130.02	2.4506617698358801	0.243572	I	M	670055	273418	572764	657620	337604	817628	1.42989e+06	107533	398942	325227	250241	352121	40559	758747	375148	240838	1.18531e+06	303779
Q01469	FABP5	Fatty acid-binding protein 5	2	2	2.8	0.246597	0.787406	0.589639	0.0590582	106.28	1.09202061753972	0.0868123	O	M	3.65164e+06	3.50934e+06	3.83227e+06	3.55986e+06	4.69524e+06	3.76028e+06	2.46682e+06	3.77602e+06	3.7034e+06	4.19712e+06	2.86441e+06	2.77215e+06	4.0096e+06	3.79389e+06	4.33969e+06	3.37823e+06	3.18134e+06	4.46818e+06
O75438	NDUFB1	NADH dehydrogenase [ubiquinone] 1 beta subcomplex subunit 1	2	2	2.8	0.246597	0.17753	0.17753	0.787406	84.67	1.0659329747174799	0.0569174	O	I	5.12145e+06	5.39807e+06	5.45912e+06	6.86124e+06	5.76621e+06	5.22238e+06	5.34654e+06	2.41088e+06	6.90884e+06	6.54464e+06	5.39183e+06	5.88493e+06	2.26011e+06	7.49927e+06	6.03642e+06	5.06836e+06	5.41496e+06	3.27659e+06
Q9NX14	NDUFB11	NADH dehydrogenase [ubiquinone] 1 beta subcomplex subunit 11, mitochondrial	2	2	0.4	0.818731	1	0.280713	0.418492	87.81	1.26826787115081	0.166361	I	O	6.02106e+06	5.95815e+06	4.74746e+06	6.87311e+06	8.26046e+06	6.51081e+06	4.98317e+06	3.47774e+06	7.59761e+06	7.65633e+06	6.43175e+06	4.27731e+06	3.82776e+06	4.42982e+06	6.71188e+06	6.63895e+06	5.7629e+06	193774
Q14152	EIF3A	Eukaryotic translation initiation factor 3 subunit A	2	1	2.8	0.246597	0.105645	1	0.105645	110.18	1.3959933739808299	0.222559	O	M	141753	105440	147194	80536.3	91848.3	144337	171756	220287	45895.4	101108	125594	125092	129511	123817	127631	106070	210672	167779
Q13642	FHL1	Four and a half LIM domains protein 1	2	2	7.6	0.0223708	0.589639	0.0590582	0.0590582	141.24	1.3964126566394599	0.129493	I	O	1.22278e+07	1.10349e+07	8.75655e+06	7.46811e+06	1.6298e+07	5.73266e+06	1.5516e+07	1.6124e+07	6.66972e+06	1.28045e+07	6.44428e+06	1.9184e+07	1.0072e+07	6.50979e+06	1.00709e+07	4.80252e+06	1.45294e+07	7.87011e+06
P56134	ATP5MF	ATP synthase subunit f, mitochondrial	3	3	0.4	0.818731	0.418492	0.787406	0.589639	258.63	1.0517022227344099	0.0583866	O	M	2.60434e+07	2.49907e+07	2.62828e+07	3.45035e+07	2.49629e+07	2.73967e+07	2.8866e+07	1.44876e+07	3.06068e+07	2.82627e+07	2.44562e+07	3.05174e+07	1.11107e+07	3.40194e+07	2.71856e+07	2.5489e+07	2.92078e+07	1.55123e+07
Q9BXW7	HDHD5	Haloacid dehalogenase-like hydrolase domain-containing 5	3	2	1.6	0.449329	0.418492	0.787406	0.418492	148.4	1.10765540194718	0.116114	M	O	747078	796558	719139	955646	745551	649525	622416	762251	812534	837322	611248	787811	933875	671987	798921	823423	552996	748367
P30049	ATP5F1D	ATP synthase subunit delta, mitochondrial	2	2	0.4	0.818731	0.589639	1	0.787406	217.95	1.07039348835934	0.0749975	M	I	3.78949e+07	4.05624e+07	3.88265e+07	4.26337e+07	4.39872e+07	3.76753e+07	2.78196e+07	3.73586e+07	4.43847e+07	3.8439e+07	4.97861e+07	3.3064e+07	3.71385e+07	4.78617e+07	4.26237e+07	3.86516e+07	2.89678e+07	3.60277e+07
Q9NR28	DIABLO	Diablo homolog, mitochondrial	2	1	1.2	0.548812	0.280713	0.418492	0.418492	108.64	1.21603298341149	0.162081	I	M	500261	411387	443334	515827	401743	467937	770455	345341	411127	435489	432270	402101	375950	464738	451864	357799	497079	445191
P55060	CSE1L	Exportin-2	2	1	3.6	0.165299	0.0590582	1	0.418492	140.45	1.21740138317354	0.0761373	M	O	4.21664e+06	4.95068e+06	4.06659e+06	3.43086e+06	6.8199e+06	5.32229e+06	2.99259e+06	2.51759e+06	4.43603e+06	8.60473e+06	5.86176e+06	3.1705e+06	2.68037e+06	4.47909e+06	6.16688e+06	3.80763e+06	3.09644e+06	2.78294e+06
Q96A08	H2BC1	Histone H2B type 1-A	2	1	1.2	0.548812	0.280713	1	0.17753	82.69	1.2287331406159701	0.14899	M	O	179567	213057	173395	212016	172446	146477	196551	170345	186664	213299	119772	280946	264602	162464	142166	152356	235590	174400
Q8IUE6	HIST2H2AB	Histone H2A type 2-B	2	1	2.8	0.246597	0.280713	1	0.280713	94.05	1.2509745142042099	0.0924426	I	M	99710.7	79706.4	97607.3	153603	121992	215543	4860.79	2555.12	107297	130944	158300	1482.81	509.311	164137	105553	188926	23069.8	6350.21
O14561	NDUFAB1	Acyl carrier protein, mitochondrial	2	2	1.6	0.449329	0.589639	0.787406	0.280713	132.98	1.2483971376417999	0.141248	M	O	1.25081e+06	1.26796e+06	1.01567e+06	1.52076e+06	1.20148e+06	959518	670851	1.90142e+06	1.53278e+06	1.33696e+06	1.15235e+06	815666	1.50207e+06	1.2388e+06	1.41835e+06	1.04485e+06	825290	551082
Q9UDW1	UQCR10	Cytochrome b-c1 complex subunit 9	2	2	6.4	0.0407622	0.0590582	0.17753	0.589639	159.43	1.14853637226466	0.0868136	I	M	2.9822e+06	2.59652e+06	2.66168e+06	3.09842e+06	2.23364e+06	2.02329e+06	2.9022e+06	4.65343e+06	2.49642e+06	2.05179e+06	1.38292e+06	2.54177e+06	4.5097e+06	2.5171e+06	2.33849e+06	1.80125e+06	2.80517e+06	3.84638e+06
Q96AN5	TMEM143	Transmembrane protein 143	2	2	5.2	0.0742736	0.589639	0.0590582	0.105645	104.39	1.42317063412065	0.386889	I	O	4.45483e+06	4.28916e+06	3.13021e+06	4.54505e+06	4.51326e+06	5.39508e+06	4.45068e+06	3.37006e+06	5.03435e+06	5.1556e+06	4.49316e+06	3.71817e+06	3.04451e+06	2.60985e+06	4.02694e+06	3.61849e+06	4.23198e+06	1.1638e+06
P14406	COX7A2	Cytochrome c oxidase subunit 7A2, mitochondrial	2	2	2.8	0.246597	0.17753	0.589639	1	169.41	1.0956725694438501	0.0706258	I	M	7.16945e+06	6.54343e+06	7.01747e+06	6.89721e+06	7.21772e+06	5.97491e+06	6.32576e+06	9.43166e+06	6.77738e+06	6.02941e+06	5.01691e+06	6.78875e+06	8.10467e+06	5.68546e+06	6.62083e+06	4.81397e+06	5.58608e+06	1.2381e+07
P02675	FGB	Fibrinogen beta chain	2	2	2.8	0.246597	0.105645	0.418492	0.589639	68.44	1.1798629228884601	0.10333	I	M	691196	585828	634420	716050	491490	456856	903354	888231	539375	505361	385101	880755	618545	616051	467643	602570	839385	646452
P31948	STIP1	Stress-induced-phosphoprotein 1	2	1	0.4	0.818731	1	0.418492	0.787406	74.47	1.1182894955334199	0.0787145	O	M	719950	708974	792839	618923	903782	535570	614698	926777	559537	770427	587156	622041	1.00571e+06	973964	760004	580109	578508	1.07161e+06
P05026	ATP1B1	Sodium/potassium-transporting ATPase subunit beta-1	2	2	8.4	0.0149956	0.0590582	0.0590582	0.17753	97.2	1.24272773565159	0.0805035	I	O	3.55545e+06	3.10106e+06	2.86101e+06	4.67779e+06	3.56171e+06	4.00274e+06	4.18128e+06	1.35374e+06	3.95622e+06	2.92593e+06	3.36292e+06	3.91337e+06	1.34687e+06	3.25602e+06	3.17409e+06	3.11567e+06	3.6634e+06	1.09586e+06
P61106	RAB14	Ras-related protein Rab-14	2	1	1.6	0.449329	1	0.589639	0.589639	97.25	1.11306103088974	0.122941	O	M	113782	110694	123209	84803	141384	139826	201661	1236.88	97534.9	95448.7	186625	173859	0	128650	129682	118030	205669	34013.1
Q6IQ22	RAB12	Ras-related protein Rab-12	2	1	1.2	0.548812	0.17753	0.280713	0.589639	115.77	1.7923115989573399	0.134538	O	I	68644.6	99570	123032	27312.8	152105	68393.5	55226.8	40184.5	55358.6	154974	96414.2	159681	31422	0	181755	235636	180645	17125.5
P62277	RPS13	40S ribosomal protein S13	2	1	5.2	0.0742736	0.280713	0.280713	0.0590582	91.17	1.1855795443106301	0.106211	O	M	278475	259105	307189	238363	201172	310957	327817	314066	216429	188884	340333	288907	260970	228187	195058	350835	396247	365619
P28072	PSMB6	Proteasome subunit beta type-6	2	2	0.4	0.818731	0.787406	1	1	163.41	1.0163553233621401	0.0514709	M	O	1.31817e+06	1.31994e+06	1.2987e+06	1.24739e+06	1.22091e+06	1.64154e+06	1.12637e+06	1.35463e+06	1.34224e+06	1.19799e+06	1.77276e+06	1.22671e+06	1.06e+06	1.58191e+06	1.18762e+06	1.22125e+06	1.06858e+06	1.43414e+06
Q13619	CUL4A	Cullin-4A	3	3	0.4	0.818731	0.787406	1	1	171.2	1.0482037177969601	0.0501105	M	I	210252	220387	214957	200530	166360	203840	190574	289955	118422	224243	219757	166586	372925	220930	134660	262791	150334	306069
P07108	DBI	Acyl-CoA-binding protein	3	3	0.4	0.818731	0.787406	0.280713	0.280713	220.81	1.07262378211659	0.0533796	I	O	6.04688e+06	5.96762e+06	5.63747e+06	5.94011e+06	5.10395e+06	3.07464e+06	5.31413e+06	1.08016e+07	6.55506e+06	4.92311e+06	3.00304e+06	5.46565e+06	9.89126e+06	5.48765e+06	4.25821e+06	3.14775e+06	5.59708e+06	9.69665e+06
Q9NPJ3	ACOT13	Acyl-coenzyme A thioesterase 13	2	2	4.8	0.090718	0.105645	0.0590582	0.787406	145.33	1.21969816959994	0.142845	O	I	2.60951e+06	3.00659e+06	3.18282e+06	2.42091e+06	2.49831e+06	2.0639e+06	1.92495e+06	4.13949e+06	2.78496e+06	3.26967e+06	2.66423e+06	2.32183e+06	3.99226e+06	2.61144e+06	3.0814e+06	2.37379e+06	2.65547e+06	5.19199e+06
P02760	AMBP	Protein AMBP	2	2	6.4	0.0407622	0.105645	0.0590582	0.589639	94.09	1.26922149133857	0.127703	I	O	1.59039e+06	1.25538e+06	1.25304e+06	1.42195e+06	1.26146e+06	1.25012e+06	2.97138e+06	1.04704e+06	1.03684e+06	1.01637e+06	972255	2.10875e+06	1.14268e+06	1.00875e+06	997142	917388	2.57146e+06	770470
O15273	TCAP	Telethonin	2	2	0	1	0.787406	0.787406	0.787406	83	1.03078753207081	0.0547549	M	I	2.46795e+06	2.54393e+06	2.52963e+06	1.99492e+06	2.69119e+06	1.67128e+06	2.76636e+06	3.21598e+06	1.92606e+06	2.98779e+06	2.05022e+06	2.75344e+06	3.00213e+06	1.77713e+06	2.85084e+06	2.14886e+06	3.01168e+06	2.85962e+06
P01619	IGKV3-20	Immunoglobulin kappa variable 3-20	2	2	1.2	0.548812	0.589639	0.418492	0.787406	180.44	1.1040464336485201	0.100306	O	I	3.80156e+06	4.07006e+06	4.1971e+06	4.14774e+06	3.08676e+06	3.56236e+06	3.66872e+06	4.54223e+06	4.65039e+06	3.58992e+06	4.26663e+06	4.12119e+06	3.72214e+06	5.1316e+06	3.01546e+06	5.00398e+06	4.21676e+06	3.61769e+06
P60981	DSTN	Destrin	3	3	0.4	0.818731	0.589639	0.787406	1	176.72	1.04968638902881	0.055411	I	M	3.59647e+06	3.42623e+06	3.47155e+06	2.81633e+06	2.68714e+06	2.9355e+06	3.28077e+06	6.26263e+06	2.23107e+06	3.07915e+06	2.09776e+06	3.56203e+06	6.16116e+06	2.69413e+06	3.40538e+06	2.11751e+06	3.4477e+06	5.69302e+06
Q96IX5	ATP5MD	ATP synthase membrane subunit DAPIT, mitochondrial	2	2	0.4	0.818731	1	0.589639	0.589639	133.82	1.0458942771628299	0.0563226	I	O	4.90195e+06	4.81616e+06	4.68686e+06	6.23943e+06	4.42873e+06	3.59886e+06	4.58239e+06	5.66036e+06	5.55356e+06	4.69004e+06	2.77507e+06	4.57674e+06	6.48541e+06	5.28377e+06	4.79858e+06	2.81605e+06	4.56218e+06	5.9737e+06
Q13057	COASY	Bifunctional coenzyme A synthase	2	1	0.4	0.818731	0.787406	1	1	78.61	1.0867536322497999	0.0619409	O	M	147352	137061	148952	93980.2	137173	127826	159814	217968	86955.2	153978	222725	113640	108008	73205	147413	162954	150584	210602
P07858	CTSB	Cathepsin B	2	2	2.8	0.246597	0.0590582	1	1	90.98	1.0775559606862399	0.0578492	I	O	1.21868e+06	1.17887e+06	1.13097e+06	986441	1.00951e+06	1.84505e+06	954567	1.29786e+06	970446	1.00688e+06	1.84318e+06	897143	1.17668e+06	1.23185e+06	1.03731e+06	1.215e+06	779363	1.39134e+06
P08574	CYC1	Cytochrome c1, heme protein, mitochondrial	4	4	0.4	0.818731	0.787406	1	0.787406	300.58	1.03774505056822	0.056969	I	O	1.77111e+07	1.72244e+07	1.70669e+07	2.1611e+07	1.53044e+07	1.62522e+07	1.46985e+07	2.06895e+07	2.00195e+07	1.42138e+07	1.32151e+07	1.65251e+07	2.21487e+07	1.49959e+07	1.62015e+07	1.4947e+07	1.63763e+07	2.2814e+07
P09110	ACAA1	3-ketoacyl-CoA thiolase, peroxisomal	3	3	3.6	0.165299	0.418492	0.418492	0.0590582	148.08	1.23651623760255	0.262288	O	M	554861	514184	635797	617740	612886	482938	627617	433124	491175	729334	361760	516894	471755	584399	842817	514823	621935	615010
Q9P0J1	PDP1	[Pyruvate dehydrogenase [acetyl-transferring]]-phosphatase 1, mitochondrial	3	3	1.6	0.449329	0.280713	0.787406	0.280713	146.41	1.3133021735453201	0.320188	O	M	326593	268093	352088	402447	317099	379588	323997	209834	178157	296990	391247	262583	211491	448207	334530	305622	301032	371048
Q14974	KPNB1	Importin subunit beta-1	3	3	1.2	0.548812	1	0.589639	1	252.57	1.03452799190236	0.0512831	O	M	1.05208e+06	1.01923e+06	1.05443e+06	1.02971e+06	1.39495e+06	1.07256e+06	1.09587e+06	667294	805592	1.01267e+06	1.32361e+06	1.13144e+06	822857	652873	1.45099e+06	1.26197e+06	1.22583e+06	680474
Q12988	HSPB3	Heat shock protein beta-3	3	3	5.2	0.0742736	0.17753	0.0590582	0.280713	172.35	1.2470080294132599	0.112484	I	O	651440	552425	522402	572292	407827	682675	1.12036e+06	474047	485716	401919	445000	939461	490029	527135	334044	389605	993974	367254
P24298	GPT	Alanine aminotransferase 1	3	3	3.6	0.165299	0.589639	0.0590582	0.589639	136.3	1.27308037497747	0.0849549	I	O	470297	461461	369417	537835	594538	745582	228817	244713	521535	578044	783769	238497	185460	225066	591105	596551	228178	206182
Q9UKS6	PACSIN3	Protein kinase C and casein kinase substrate in neurons protein 3	3	3	5.2	0.0742736	0.787406	0.105645	0.0590582	179.31	1.2026349246875101	0.135073	O	I	840667	841025	1.01102e+06	614939	975570	548720	1.16127e+06	902841	621246	942963	488381	1.41947e+06	733068	852122	1.05203e+06	795475	1.5107e+06	844751
Q9UL46	PSME2	Proteasome activator complex subunit 2	3	3	1.2	0.548812	0.280713	1	0.17753	213.45	1.1975041451998201	0.112683	O	M	999128	855670	1.02467e+06	908221	1.24432e+06	809234	873964	1.1599e+06	692398	878671	842967	642348	1.22197e+06	556171	934089	1.44587e+06	814733	1.37247e+06
Q15118	PDK1	[Pyruvate dehydrogenase (acetyl-transferring)] kinase isozyme 1, mitochondrial	3	3	1.2	0.548812	0.589639	0.589639	0.589639	132.35	1.0378295036221601	0.0543749	O	I	985493	1.00958e+06	1.02277e+06	1.0583e+06	834864	1.03082e+06	991576	1.0119e+06	1.03615e+06	697541	1.21046e+06	1.01635e+06	1.08739e+06	883559	812759	1.2522e+06	1.05096e+06	1.11439e+06
Q9Y3I0	RTCB	RNA-splicing ligase RtcB homolog	3	2	1.6	0.449329	0.589639	0.589639	0.280713	111.61	1.0803027303250301	0.0600051	O	M	159733	156721	169306	100460	189231	204783	124128	180063	145552	174734	185950	123236	154133	105267	224062	149333	168854	199013
P22105	TNXB	Tenascin-X	3	3	4.8	0.090718	0.787406	0.0590582	0.418492	154.94	1.21653358759093	0.0849908	I	O	778085	672436	639591	834220	571552	984583	1.11129e+06	388781	958841	588837	803416	600053	411031	675799	518056	801992	830443	371667
P27797	CALR	Calreticulin	3	3	1.2	0.548812	0.589639	0.589639	1	266.51	1.05118048720155	0.0510792	O	M	1.20181e+06	1.1804e+06	1.24081e+06	1.57922e+06	1.1769e+06	628162	1.87927e+06	745510	1.49304e+06	1.06944e+06	846835	1.79127e+06	701402	1.94462e+06	1.16492e+06	677440	1.64018e+06	776890
P22352	GPX3	Glutathione peroxidase 3	3	3	2.8	0.246597	0.589639	0.105645	0.280713	113.12	1.21166337733366	0.22334	I	O	1.64553e+06	1.50621e+06	1.35807e+06	1.74173e+06	1.34541e+06	1.25722e+06	2.2733e+06	1.60997e+06	1.85639e+06	1.27507e+06	1.49151e+06	1.56145e+06	1.34661e+06	1.44687e+06	1.38657e+06	1.09577e+06	1.53664e+06	1.32452e+06
P49720	PSMB3	Proteasome subunit beta type-3	3	3	1.2	0.548812	0.787406	0.589639	0.418492	274.74	1.1272929369107001	0.110159	I	O	1.3114e+06	1.20553e+06	1.16331e+06	1.20547e+06	1.07806e+06	1.56531e+06	1.15886e+06	1.54928e+06	979602	1.03438e+06	1.00655e+06	1.40534e+06	1.6018e+06	905521	1.23092e+06	801606	1.34133e+06	1.53719e+06
Q8N142	ADSS1	Adenylosuccinate synthetase isozyme 1	3	3	1.6	0.449329	0.418492	0.589639	0.418492	208.29	1.15082775726148	0.0581087	O	I	845511	920185	973038	697799	1.39252e+06	553787	307594	1.27585e+06	532301	1.45743e+06	818535	365437	1.42723e+06	536774	1.20367e+06	1.05548e+06	371403	1.69787e+06
O95140	MFN2	Mitofusin-2	3	2	0.4	0.818731	1	0.17753	1	116.42	1.31497227296438	0.215307	I	O	429430	361417	326569	319591	396404	675788	419236	336131	326776	405241	303684	521928	249456	315201	412135	340484	306540	258488
P30153	PPP2R1A	Serine/threonine-protein phosphatase 2A 65 kDa regulatory subunit A alpha isoform	4	4	1.6	0.449329	0.280713	0.589639	0.787406	263.78	1.1340817260609799	0.0819242	I	M	1.23702e+06	1.09077e+06	1.17418e+06	881665	1.67974e+06	1.1916e+06	1.48713e+06	944967	772841	1.48e+06	765120	1.65364e+06	782241	786428	1.41946e+06	1.19717e+06	1.70846e+06	759383
Q14203	DCTN1	Dynactin subunit 1	3	3	5.2	0.0742736	0.280713	0.589639	0.0590582	197.83	1.2883996189722999	0.298218	O	M	931002	778538	1.00307e+06	961827	586896	1.14686e+06	892987	1.06644e+06	776721	723798	631588	824995	935588	1.19267e+06	1.10185e+06	702149	955802	1.06288e+06
Q9NTK5	OLA1	Obg-like ATPase 1	3	3	0	1	0.787406	0.589639	1	160.87	1.04457952026762	0.06023	M	I	1.03616e+06	1.08235e+06	1.0679e+06	829443	1.23714e+06	828728	967996	1.3175e+06	1.05532e+06	1.2026e+06	816085	1.13761e+06	1.20014e+06	729133	1.15023e+06	1.03703e+06	1.08163e+06	1.3415e+06
P15880	RPS2	40S ribosomal protein S2	3	3	2.8	0.246597	0.105645	0.589639	0.418492	179.28	1.18669076383351	0.280902	I	M	803760	677313	757217	895419	708707	827454	858537	728685	898408	657664	521712	698456	610322	745256	881919	768494	821433	568982
Q6NVY1	HIBCH	3-hydroxyisobutyryl-CoA hydrolase, mitochondrial	3	3	1.6	0.449329	0.418492	0.418492	0.418492	152.3	1.329704534532	0.116142	O	M	835453	794087	1.0559e+06	1.03692e+06	542220	573737	632821	1.39157e+06	942996	537757	506912	764199	1.21857e+06	664256	1.58101e+06	726833	665376	1.64203e+06
Q15327	ANKRD1	Ankyrin repeat domain-containing protein 1	3	3	0.4	0.818731	1	0.787406	0.17753	163.15	1.2781140949252701	0.102795	O	I	569049	638043	727309	807068	598630	156099	614091	669357	626435	1.17564e+06	197409	668504	522232	796550	1.17742e+06	470127	557014	635438
Q92552	MRPS27	28S ribosomal protein S27, mitochondrial	3	3	1.6	0.449329	0.787406	0.280713	0.280713	120.47	1.21735717871825	0.156141	M	O	212142	223507	183600	265582	176087	254924	169118	194997	256832	222874	310518	146233	181079	202253	227454	161904	165936	160453
P46940	IQGAP1	Ras GTPase-activating-like protein IQGAP1	3	3	5.2	0.0742736	1	0.0590582	0.105645	164.21	1.5389540206778001	0.0825321	O	M	438292	382888	589248	196007	242834	187050	216597	1.34897e+06	141701	251408	220682	277973	1.02268e+06	227099	326593	196798	489261	1.70649e+06
P83111	LACTB	Serine beta-lactamase-like protein LACTB, mitochondrial	3	3	1.2	0.548812	0.17753	0.787406	0.787406	138.1	1.1932431452819801	0.0868261	I	M	256182	214694	239736	202062	191409	358973	193603	334865	189313	185704	235497	204653	258305	135020	234965	215248	218369	395075
Q9NVE7	PANK4	4'-phosphopantetheine phosphatase	3	3	0.4	0.818731	1	0.787406	0.280713	151.24	1.1961452006923301	0.124187	M	O	344451	347309	290357	441939	379696	324048	306772	269800	426755	467706	388164	297308	156611	208012	453949	376588	318725	94511.5
P05388	RPLP0	60S acidic ribosomal protein P0	3	3	2.8	0.246597	0.280713	0.105645	0.787406	131	1.2037583251639401	0.342462	O	I	916294	1.0972e+06	1.103e+06	921375	704201	1.08316e+06	931631	941105	1.00689e+06	1.19755e+06	770755	1.32919e+06	1.18162e+06	975453	1.04006e+06	1.05107e+06	1.24111e+06	1.20728e+06
Q10713	PMPCA	Mitochondrial-processing peptidase subunit alpha	3	3	0.4	0.818731	1	0.589639	0.418492	141.16	1.23871669380947	0.125728	I	O	278131	269536	224532	388299	300373	311090	170243	220650	270942	319166	333086	125095	299390	93233.4	353757	295154	183503	197011
P0CAP1	MYZAP	Myocardial zonula adherens protein	3	3	0.4	0.818731	1	1	1	245.73	1.0451638858756001	0.060852	I	M	307171	293897	298024	222486	427408	289936	267167	328856	252403	426066	186049	290560	314407	98370.6	395773	358516	309220	328240
Q5VWP3	MLIP	Muscular LMNA-interacting protein	3	3	1.2	0.548812	0.280713	0.787406	1	139.58	1.1495616536575599	0.0577697	O	I	899425	947661	1.03394e+06	397865	1.74458e+06	469934	354271	1.53047e+06	549003	1.69558e+06	515792	438265	1.53966e+06	235763	1.51777e+06	1.28419e+06	561083	1.57092e+06
Q07065	CKAP4	Cytoskeleton-associated protein 4	3	3	1.6	0.449329	0.280713	0.418492	0.589639	137.4	1.2919193764003201	0.17168	M	I	333889	431358	388264	318019	244593	314938	498801	293094	236047	452937	560134	470758	436912	560762	268360	419455	325536	367208
P01023	A2M	Alpha-2-macroglobulin	3	3	0.4	0.818731	1	0.280713	0.418492	157.58	1.3211011905616901	0.085427	O	I	1.04736e+06	1.15603e+06	1.38367e+06	1.04032e+06	746940	1.12831e+06	706027	1.61522e+06	1.12435e+06	506881	1.1278e+06	1.6311e+06	1.39004e+06	1.59224e+06	472346	2.11791e+06	1.29512e+06	1.44074e+06
P25787	PSMA2	Proteasome subunit alpha type-2	3	3	1.6	0.449329	0.787406	0.589639	0.17753	189.27	1.0864198179278599	0.0930193	M	O	1.05277e+06	1.06049e+06	976132	1.28291e+06	1.07635e+06	729309	973577	1.20169e+06	1.02616e+06	1.03628e+06	892219	1.07588e+06	1.2719e+06	902231	962444	757075	912423	1.34649e+06
P27816	MAP4	Microtubule-associated protein 4	3	3	0.4	0.818731	1	0.280713	0.787406	215.56	1.18308657126841	0.0738218	O	I	811988	850297	960652	289818	1.26202e+06	664438	749921	1.09374e+06	613875	1.47897e+06	590048	711324	857270	402036	1.33494e+06	1.30022e+06	721683	1.04438e+06
Q9NTG7	SIRT3	NAD-dependent protein deacetylase sirtuin-3, mitochondrial	3	3	2.8	0.246597	0.589639	0.280713	0.589639	176.85	1.1520720926969199	0.132029	O	I	449335	489473	517666	472243	469035	419285	288963	597148	528526	531523	550559	384922	451836	610604	381957	503985	448280	643504
Q9H845	ACAD9	Complex I assembly factor ACAD9, mitochondrial	4	4	3.6	0.165299	0.105645	0.418492	0.589639	239.28	1.1702142506841999	0.110316	O	I	726303	847212	849930	758296	566153	729184	578569	999310	745168	665930	961580	678909	1.18447e+06	668370	645244	1.23798e+06	627970	1.07009e+06
P23246	SFPQ	Splicing factor, proline- and glutamine-rich	3	3	2.8	0.246597	1	0.280713	0.0590582	186.28	1.1163114494547499	0.078809	O	M	1.01741e+06	994681	1.11037e+06	554770	1.03165e+06	1.04772e+06	1.26658e+06	1.18632e+06	577285	724596	1.13496e+06	1.40584e+06	1.13072e+06	743135	955698	1.2225e+06	1.47909e+06	1.15144e+06
Q9NUJ1	ABHD10	Mycophenolic acid acyl-glucuronide esterase, mitochondrial	3	3	1.2	0.548812	0.17753	0.787406	0.787406	338.59	1.1111097816428901	0.068951	I	M	838810	754930	780338	748738	632686	761201	691029	1.3604e+06	757179	628529	594702	643156	1.15108e+06	797994	646424	558524	844612	1.05413e+06
P31939	ATIC	Bifunctional purine biosynthesis protein PURH	3	3	1.2	0.548812	0.280713	0.418492	0.589639	120.56	1.12302158413856	0.0604999	M	I	383131	430264	418766	277751	265235	338699	429641	604328	262229	318133	332162	574383	664413	235215	274920	485114	498616	599964
P04196	HRG	Histidine-rich glycoprotein	3	2	2.8	0.246597	0.280713	0.787406	0.105645	126.79	1.2450996868797499	0.155023	I	M	225437	181059	208594	149780	184608	238999	376650	177148	143866	213613	186906	209684	151228	185218	202770	224416	233892	196672
P01861	IGHG4	Immunoglobulin heavy constant gamma 4	4	1	0.4	0.818731	0.280713	0.787406	1	210.95	1.10614334366822	0.0523522	O	M	1.49315e+06	1.37372e+06	1.51953e+06	750598	908671	2.36578e+06	1.02686e+06	2.41387e+06	591853	979872	2.06133e+06	1.17118e+06	2.06435e+06	624456	937111	2.97518e+06	1.17499e+06	1.88591e+06
P27348	YWHAQ	14-3-3 protein theta	4	1	7.6	0.0223708	0.0590582	0.0590582	0.787406	251.34	1.33942223650958	0.276521	I	O	1.10756e+06	842939	826897	954011	1.27065e+06	1.18884e+06	1.33286e+06	791452	766529	1.04274e+06	834559	1.04177e+06	529097	803910	1.23675e+06	718959	977579	397286
O95563	MPC2	Mitochondrial pyruvate carrier 2	7	7	0	1	1	1	1	387.21	1.0078182188414799	0.0510267	M	O	3.80328e+06	3.80535e+06	3.77583e+06	3.55254e+06	3.59558e+06	3.79703e+06	4.21004e+06	3.86123e+06	3.35621e+06	3.43328e+06	4.08066e+06	4.79932e+06	3.35731e+06	3.84272e+06	3.74559e+06	3.86247e+06	4.10988e+06	3.31851e+06
P23396	RPS3	40S ribosomal protein S3	5	5	1.2	0.548812	1	0.280713	0.17753	240.57	1.09558657244917	0.0797255	I	O	4.71802e+06	4.64723e+06	4.30639e+06	4.87133e+06	4.62059e+06	5.06995e+06	3.42234e+06	5.60589e+06	4.22863e+06	4.12535e+06	3.33295e+06	4.27876e+06	7.27046e+06	3.80852e+06	3.31552e+06	3.64292e+06	4.23148e+06	6.5335e+06
Q13557	CAMK2D	Calcium/calmodulin-dependent protein kinase type II subunit delta	5	1	1.2	0.548812	0.787406	1	0.418492	287.28	1.0510155408814601	0.0550151	O	M	1.55644e+06	1.48653e+06	1.56237e+06	1.42741e+06	1.56883e+06	1.0813e+06	1.82797e+06	1.87666e+06	1.29097e+06	1.58911e+06	1.15751e+06	1.50353e+06	1.89155e+06	1.0419e+06	1.65545e+06	1.23745e+06	1.73248e+06	2.14458e+06
Q04760	GLO1	Lactoylglutathione lyase	6	6	5.2	0.0742736	0.787406	0.105645	0.0590582	269.44	1.1412623422107999	0.166217	I	O	1.71673e+06	1.67523e+06	1.50424e+06	1.77243e+06	1.54976e+06	1.48375e+06	1.83194e+06	1.94578e+06	1.67326e+06	1.629e+06	1.19676e+06	1.90492e+06	1.97221e+06	1.38102e+06	1.40899e+06	1.08953e+06	1.87247e+06	1.76919e+06
P78371	CCT2	T-complex protein 1 subunit beta	5	3	0.4	0.818731	0.418492	1	0.280713	308.58	1.1404244336142499	0.0748443	O	M	861055	795230	906899	826089	1.01501e+06	507206	639501	1.31747e+06	580797	885142	623847	648319	1.23804e+06	563296	857691	1.06203e+06	771409	1.28007e+06
P35270	SPR	Sepiapterin reductase	7	6	0.4	0.818731	0.280713	1	0.280713	549.13	1.1309994732308799	0.0971456	M	O	3.20463e+06	3.61618e+06	3.19733e+06	3.95182e+06	3.61273e+06	1.98549e+06	3.90067e+06	2.57246e+06	3.9424e+06	5.04252e+06	2.53692e+06	3.6545e+06	2.90455e+06	3.44601e+06	3.62295e+06	2.70774e+06	3.17534e+06	3.0346e+06
Q14240	EIF4A2	Eukaryotic initiation factor 4A-II	6	6	1.6	0.449329	0.105645	0.589639	1	388.97	1.0516610419557499	0.0639741	O	I	2.62286e+06	2.71799e+06	2.75836e+06	2.65263e+06	2.5944e+06	2.49713e+06	2.81311e+06	2.55703e+06	2.85034e+06	2.63443e+06	2.52931e+06	3.03855e+06	2.53731e+06	2.34215e+06	2.63257e+06	2.15044e+06	3.53183e+06	3.1348e+06
P82909	MRPS36	28S ribosomal protein S36, mitochondrial	5	5	3.6	0.165299	0.0590582	1	0.589639	416.57	1.1682767133278	0.208851	O	M	5.40227e+06	4.97069e+06	5.80714e+06	5.04069e+06	6.15851e+06	5.59435e+06	5.43955e+06	4.77826e+06	4.36605e+06	5.79895e+06	5.39855e+06	5.19282e+06	4.09707e+06	8.03434e+06	5.70033e+06	4.9134e+06	5.24974e+06	5.13789e+06
P0DP23	CALM1	Calmodulin-1	5	5	7.6	0.0223708	0.0590582	1	0.0590582	194.53	1.18642420671096	0.353495	O	M	7.45231e+06	6.31481e+06	7.49204e+06	8.29282e+06	7.84971e+06	5.62518e+06	8.22607e+06	7.26779e+06	6.46276e+06	7.1566e+06	5.1335e+06	6.84643e+06	5.97475e+06	9.227e+06	7.25084e+06	6.12962e+06	7.28052e+06	7.57222e+06
Q9UHG3	PCYOX1	Prenylcysteine oxidase 1	5	5	0.4	0.818731	0.589639	1	0.787406	304.28	1.04410339865793	0.0771617	O	M	2.37866e+06	2.29975e+06	2.40118e+06	2.65219e+06	2.28303e+06	2.03905e+06	2.82973e+06	2.08931e+06	2.12566e+06	2.73571e+06	2.49176e+06	2.27466e+06	1.87097e+06	2.26373e+06	2.53122e+06	2.37912e+06	2.30712e+06	2.52472e+06
P15090	FABP4	Fatty acid-binding protein, adipocyte	5	4	7.6	0.0223708	1	0.0590582	0.0590582	464.84	1.6793181386251701	0.893301	O	M	2.36409e+06	2.32169e+06	3.89885e+06	2.2754e+06	2.64516e+06	1.81116e+06	2.2126e+06	2.87611e+06	1.91348e+06	3.02016e+06	1.55174e+06	2.02003e+06	3.10303e+06	3.40101e+06	4.49121e+06	2.92102e+06	3.79027e+06	4.89075e+06
P49189	ALDH9A1	4-trimethylaminobutyraldehyde dehydrogenase	5	5	2.8	0.246597	0.0590582	1	0.280713	265.11	1.0912295729796699	0.284457	I	M	5.06218e+06	4.63897e+06	5.0482e+06	4.88999e+06	4.80392e+06	5.64084e+06	4.9542e+06	5.02196e+06	4.86905e+06	4.23719e+06	4.61258e+06	4.67227e+06	4.80375e+06	5.25759e+06	5.93889e+06	4.39627e+06	5.04523e+06	4.603e+06
Q9UI09	NDUFA12	NADH dehydrogenase [ubiquinone] 1 alpha subcomplex subunit 12	5	5	0.4	0.818731	1	0.589639	0.589639	355.06	1.0937191147226699	0.0748755	O	I	6.30051e+06	6.53301e+06	6.89099e+06	5.98468e+06	8.06923e+06	7.50199e+06	5.64009e+06	4.30657e+06	6.41085e+06	7.94535e+06	6.80163e+06	7.31491e+06	4.19229e+06	8.25315e+06	7.02152e+06	6.70867e+06	7.76343e+06	4.70817e+06
O95810	CAVIN2	Caveolae-associated protein 2	5	4	0.4	0.818731	0.589639	1	0.418492	314.15	1.0959079771581299	0.092127	I	M	2.52864e+06	2.30735e+06	2.48316e+06	2.99049e+06	2.44766e+06	2.46418e+06	2.24502e+06	2.49586e+06	2.54643e+06	2.5574e+06	1.67046e+06	2.37393e+06	2.3885e+06	2.70925e+06	2.5325e+06	1.56995e+06	2.46566e+06	3.13842e+06
O95169	NDUFB8	NADH dehydrogenase [ubiquinone] 1 beta subcomplex subunit 8, mitochondrial	6	6	3.6	0.165299	0.105645	0.17753	0.418492	297.3	1.1174148034535001	0.0628513	O	I	8.68064e+06	9.46486e+06	9.69988e+06	1.18814e+07	9.1524e+06	5.52907e+06	8.98112e+06	7.85927e+06	1.3097e+07	1.00978e+07	4.97704e+06	1.00361e+07	9.11634e+06	1.34206e+07	9.32012e+06	5.09522e+06	1.02766e+07	1.03869e+07
O60237	PPP1R12B	Protein phosphatase 1 regulatory subunit 12B	5	5	0.4	0.818731	0.589639	1	0.787406	359.51	1.07839158633195	0.0743985	M	I	1.59826e+06	1.72355e+06	1.61856e+06	850277	2.98751e+06	637262	867068	2.64916e+06	1.04695e+06	2.69698e+06	923363	1.40602e+06	2.54442e+06	1.0118e+06	2.25283e+06	1.48389e+06	1.48922e+06	1.85506e+06
P22061	PCMT1	Protein-L-isoaspartate(D-aspartate) O-methyltransferase	6	6	3.6	0.165299	0.17753	0.105645	0.418492	461.64	1.17210163025704	0.127501	I	O	5.60537e+06	4.98282e+06	4.78233e+06	6.17096e+06	6.8663e+06	5.34623e+06	5.83592e+06	3.80746e+06	4.96019e+06	7.10245e+06	4.48924e+06	4.66387e+06	3.69837e+06	4.60273e+06	7.09887e+06	3.9242e+06	5.38204e+06	2.9038e+06
P13645	KRT10	Keratin, type I cytoskeletal 10	5	3	1.2	0.548812	0.589639	0.589639	0.589639	331.38	1.9333596594995801	0.119862	O	M	437745	432816	836790	150175	231576	391069	426627	989279	159060	433710	775587	460809	334915	408162	455122	345259	2.65375e+06	321654
P61019	RAB2A	Ras-related protein Rab-2A	5	5	0.4	0.818731	0.787406	0.787406	1	318.8	1.0162293300085099	0.0519013	I	M	2.65202e+06	2.60967e+06	2.62065e+06	2.85874e+06	2.19549e+06	2.4235e+06	2.57527e+06	3.2071e+06	2.6971e+06	2.35486e+06	2.48878e+06	2.28228e+06	3.22532e+06	2.35915e+06	2.33643e+06	2.45835e+06	2.57351e+06	3.37581e+06
P56385	ATP5ME	ATP synthase subunit e, mitochondrial	4	4	1.2	0.548812	0.105645	0.589639	1	271.89	1.07307929895384	0.078447	M	I	1.6564e+07	1.77744e+07	1.73231e+07	2.01422e+07	1.60864e+07	1.35974e+07	1.43663e+07	1.86275e+07	2.00867e+07	1.65209e+07	1.65228e+07	1.59718e+07	1.97699e+07	2.05197e+07	1.70692e+07	1.28263e+07	1.39887e+07	2.22116e+07
P30048	PRDX3	Thioredoxin-dependent peroxide reductase, mitochondrial	4	4	1.2	0.548812	0.589639	0.589639	1	338.07	1.0321292502863	0.0536689	M	I	2.75173e+07	2.84014e+07	2.83977e+07	2.89732e+07	2.45087e+07	2.16474e+07	2.42881e+07	3.81689e+07	2.37504e+07	2.80593e+07	2.18827e+07	2.55846e+07	4.27299e+07	2.38099e+07	2.7331e+07	2.30285e+07	3.01577e+07	3.76615e+07
O75874	IDH1	Isocitrate dehydrogenase [NADP] cytoplasmic	4	3	2.8	0.246597	0.418492	0.105645	0.589639	186.75	1.2480396452236	0.16493	O	I	249717	291605	311656	228092	272526	269338	255373	223254	319998	403555	346598	243558	144316	360102	242456	356773	312947	286003
Q8N257	HIST3H2BB	Histone H2B type 3-B	7	6	2.8	0.246597	0.418492	0.418492	0.280713	566.56	1.09114875462651	0.065899	O	M	2.12186e+07	2.0526e+07	2.2397e+07	2.4742e+07	1.63179e+07	1.93167e+07	2.8211e+07	1.75051e+07	2.21339e+07	1.55623e+07	1.65348e+07	3.07612e+07	1.76381e+07	1.83124e+07	1.79593e+07	2.16453e+07	3.50422e+07	1.90256e+07
P00738	HP	Haptoglobin	4	2	0	1	1	0.589639	1	221.44	1.09117046185061	0.0599463	I	O	1.86473e+06	1.75412e+06	1.70893e+06	2.8343e+06	2.56751e+06	751265	1.8765e+06	1.29409e+06	936900	2.87999e+06	902911	2.91444e+06	1.13636e+06	1.92256e+06	3.40237e+06	906262	1.70658e+06	606874
P0C0S5	H2AZ1	Histone H2A.Z	4	2	1.2	0.548812	0.418492	0.589639	0.280713	210.84	1.15892056712004	0.137393	O	M	1.55842e+06	1.42437e+06	1.65073e+06	1.79245e+06	1.20087e+06	2.14277e+06	1.52841e+06	1.1276e+06	1.74604e+06	1.11152e+06	1.38409e+06	1.50508e+06	1.37512e+06	1.67229e+06	1.44775e+06	1.38339e+06	1.70411e+06	2.04612e+06
Q7L7L0	HIST3H2A	Histone H2A type 3	4	1	0.4	0.818731	1	1	1	325.25	1.0988554274064499	0.0557825	M	I	378567	415990	398183	389988	444502	323103	607333	127910	477079	288492	738276	436007	140098	627231	292936	457319	386192	227239
P28161	GSTM2	Glutathione S-transferase Mu 2	5	3	0.4	0.818731	1	0.418492	1	307.11	1.1212392515799301	0.0565305	O	M	2.91948e+06	2.87153e+06	3.21967e+06	2.90257e+06	5.17625e+06	2.21701e+06	2.12582e+06	2.17575e+06	2.273e+06	4.95541e+06	1.7043e+06	2.4773e+06	2.94763e+06	4.26458e+06	5.46055e+06	1.6397e+06	2.34719e+06	2.38633e+06
P0C0S8	H2AC11	Histone H2A type 1	4	1	0.4	0.818731	1	0.589639	0.589639	372.2	1.2268809425032099	0.0947095	O	I	1.06428e+06	1.15273e+06	1.30574e+06	824895	1.08636e+06	695857	2.21305e+06	501231	1.33256e+06	506731	1.79219e+06	1.83592e+06	296253	2.05288e+06	944976	1.43197e+06	1.34808e+06	750807
P62140	PPP1CB	Serine/threonine-protein phosphatase PP1-beta catalytic subunit	5	5	0.4	0.818731	0.787406	1	1	289.02	1.0302268644321899	0.0582264	I	M	1.72091e+06	1.67042e+06	1.6771e+06	1.74153e+06	1.6826e+06	1.34641e+06	1.67295e+06	2.16105e+06	1.47054e+06	1.4621e+06	1.12625e+06	1.76406e+06	2.52913e+06	1.24765e+06	1.62412e+06	1.37627e+06	1.83058e+06	2.30689e+06
P50895	BCAM	Basal cell adhesion molecule	5	5	0	1	1	1	1	320.45	1.03923158895854	0.0599106	O	M	1.05385e+06	1.04605e+06	1.08708e+06	1.13954e+06	1.15579e+06	1.36848e+06	1.11415e+06	491278	1.25849e+06	986573	901881	1.37282e+06	710464	897833	1.1377e+06	1.31768e+06	1.1933e+06	888905
Q15582	TGFBI	Transforming growth factor-beta-induced protein ig-h3	5	5	5.2	0.0742736	0.418492	0.0590582	0.280713	266.5	1.23709314922186	0.0844041	I	O	553109	495056	447104	468241	342325	429494	1.08923e+06	436251	442749	324827	569619	804985	333103	383161	266857	426944	806190	352365
Q8N1G4	LRRC47	Leucine-rich repeat-containing protein 47	5	5	1.2	0.548812	1	0.280713	0.418492	247.09	1.1586451436196199	0.075159	O	M	834872	824158	954907	315264	1.20872e+06	670382	727410	1.25258e+06	445713	1.13125e+06	669953	867828	1.00605e+06	428474	1.07534e+06	1.0199e+06	915972	1.33485e+06
P01008	SERPINC1	Antithrombin-III	5	5	1.2	0.548812	0.418492	0.589639	1	226.19	1.07361845556681	0.0628967	I	M	1.25282e+06	1.16691e+06	1.16904e+06	1.08372e+06	1.09999e+06	1.04947e+06	2.03049e+06	1.00043e+06	1.05691e+06	1.20294e+06	1.03826e+06	1.53662e+06	999839	1.05067e+06	1.28196e+06	1.44263e+06	1.5307e+06	539226
Q7Z406	MYH14	Myosin-14	5	1	0.428571	0.807118	0.855132	0.789268	0.789268	250.04	1.83314268868941	0.0746547	I	O	36174.2	23030.1	19733.4	0	0	101903	29964.3	49004.2	0	10788	0	91264.4	13098.3	0	0	0	62894	35773.2
Q14697	GANAB	Neutral alpha-glucosidase AB	5	5	0	1	0.787406	0.787406	1	261.92	1.0046005641107401	0.0511384	M	I	1.20675e+06	1.2123e+06	1.21225e+06	1.14276e+06	1.08009e+06	1.10171e+06	1.6827e+06	1.02649e+06	1.10462e+06	1.30029e+06	1.12679e+06	1.53043e+06	999376	1.20213e+06	1.25091e+06	1.22835e+06	1.41271e+06	967143
Q12955	ANK3	Ankyrin-3	5	4	0.4	0.818731	1	1	1	319.68	1.02125012161697	0.0512	M	I	336286	343432	338985	416087	396911	406480	250195	211759	511465	432425	233767	364733	174772	293204	585296	287404	364593	164426
P01859	IGHG2	Immunoglobulin heavy constant gamma 2	5	2	1.6	0.449329	0.418492	1	0.17753	227.57	1.14153288074646	0.0527538	I	M	3.28496e+06	2.87767e+06	3.05468e+06	3.08006e+06	1.81284e+06	1.39994e+06	1.94151e+06	8.19045e+06	2.7514e+06	1.72067e+06	1.46663e+06	2.09419e+06	6.35547e+06	2.66113e+06	2.24151e+06	1.63584e+06	2.13768e+06	6.59723e+06
Q16363	LAMA4	Laminin subunit alpha-4	5	4	0.4	0.818731	1	0.589639	0.787406	320.01	1.0440499357972299	0.0618681	I	O	1.6315e+06	1.57586e+06	1.56267e+06	1.69808e+06	1.87954e+06	1.47492e+06	1.25101e+06	1.85397e+06	1.35447e+06	1.42381e+06	1.54895e+06	1.73605e+06	1.81601e+06	1.83681e+06	1.59872e+06	1.37355e+06	1.52127e+06	1.48298e+06
O00217	NDUFS8	NADH dehydrogenase [ubiquinone] iron-sulfur protein 8, mitochondrial	7	7	2.8	0.246597	1	0.105645	0.17753	349.29	1.15726949501891	0.402745	O	I	1.05338e+07	1.0861e+07	1.21905e+07	9.55889e+06	9.72423e+06	1.20314e+07	8.99964e+06	1.2355e+07	8.93587e+06	1.12066e+07	1.14607e+07	1.2068e+07	1.0634e+07	1.23868e+07	1.17122e+07	1.1654e+07	1.15908e+07	1.36086e+07
Q03252;P20700	LMNB2	Lamin-B2	6	5	2.8	0.246597	0.589639	0.589639	0.418492	242.18	1.0833127001877301	0.06452	M	O	1.14822e+06	1.198e+06	1.10587e+06	864039	1.27813e+06	1.50997e+06	820450	1.2685e+06	957079	977859	1.6061e+06	1.06281e+06	1.38617e+06	1.11773e+06	968134	1.19884e+06	1.00145e+06	1.2432e+06
O15382	BCAT2	Branched-chain-amino-acid aminotransferase, mitochondrial	6	6	2.8	0.246597	0.280713	0.17753	1	265.44	1.12509454832683	0.115696	I	O	1.52616e+06	1.37879e+06	1.35647e+06	1.39016e+06	1.84287e+06	1.22548e+06	1.72782e+06	1.44446e+06	1.26125e+06	1.29139e+06	1.17501e+06	2.07769e+06	1.08859e+06	1.30797e+06	1.49703e+06	1.0128e+06	1.88041e+06	1.08415e+06
P04843	RPN1	Dolichyl-diphosphooligosaccharide--protein glycosyltransferase subunit 1	6	6	2.8	0.246597	0.418492	0.787406	0.280713	276.44	1.0719409244343701	0.0737169	O	M	1.90941e+06	1.83766e+06	1.96987e+06	2.0648e+06	1.87979e+06	1.75246e+06	2.24486e+06	1.60514e+06	1.81557e+06	2.02926e+06	1.66622e+06	2.18364e+06	1.49363e+06	1.65088e+06	2.18266e+06	1.92967e+06	2.51887e+06	1.56725e+06
P28074	PSMB5	Proteasome subunit beta type-5	6	6	5.2	0.0742736	0.787406	0.0590582	0.105645	378.21	1.2635943607959499	0.269938	M	O	2.50117e+06	2.70368e+06	2.13967e+06	3.23504e+06	2.30412e+06	1.93078e+06	1.98876e+06	3.04715e+06	3.00373e+06	2.9198e+06	2.75848e+06	1.89149e+06	2.94487e+06	2.42924e+06	2.03086e+06	1.611e+06	1.9303e+06	2.69695e+06
P50990	CCT8	T-complex protein 1 subunit theta	6	6	3.6	0.165299	0.418492	0.17753	0.17753	391.87	1.1206100501977201	0.0826549	O	M	1.98973e+06	1.91678e+06	2.14796e+06	1.63941e+06	2.11552e+06	1.57321e+06	1.87303e+06	2.74747e+06	1.48003e+06	1.67686e+06	1.51054e+06	2.28815e+06	2.62832e+06	1.82056e+06	1.95783e+06	1.64301e+06	2.11248e+06	3.20593e+06
P55786	NPEPPS	Puromycin-sensitive aminopeptidase	6	6	7.6	0.0223708	0.0590582	0.0590582	0.280713	360.05	1.13748520984132	0.382574	O	I	2.33618e+06	2.5053e+06	2.65737e+06	2.27775e+06	2.33154e+06	2.31897e+06	2.21731e+06	2.53532e+06	2.3656e+06	2.56436e+06	2.47765e+06	2.35564e+06	2.76327e+06	2.28002e+06	2.36794e+06	2.83662e+06	2.65211e+06	3.15015e+06
Q86WU2	LDHD	Probable D-lactate dehydrogenase, mitochondrial	6	6	5.2	0.0742736	0.0590582	0.280713	1	415.02	1.18337757306473	0.116646	I	O	2.08652e+06	1.85738e+06	1.76319e+06	2.10044e+06	2.86216e+06	2.31394e+06	1.40887e+06	1.74718e+06	1.711e+06	2.76466e+06	1.92607e+06	1.27269e+06	1.61249e+06	1.88917e+06	1.96805e+06	1.54935e+06	1.35801e+06	2.05135e+06
P61204	ARF3	ADP-ribosylation factor 3	6	4	1.2	0.548812	0.418492	0.280713	1	282.35	1.09059233271171	0.151051	M	I	2.74456e+06	2.9932e+06	2.86768e+06	2.60785e+06	3.27321e+06	2.7253e+06	2.46326e+06	2.6532e+06	2.50259e+06	3.23979e+06	2.80842e+06	2.89328e+06	3.52191e+06	2.9382e+06	2.94917e+06	3.15359e+06	2.59724e+06	2.70017e+06
P30101	PDIA3	Protein disulfide-isomerase A3	6	6	5.2	0.0742736	0.589639	0.589639	0.0590582	306.04	1.08061495549891	0.0841144	O	I	2.53055e+06	2.54933e+06	2.73455e+06	2.94664e+06	2.69594e+06	1.80327e+06	2.91894e+06	2.28795e+06	2.64216e+06	2.55169e+06	1.78024e+06	2.70701e+06	3.06558e+06	2.69664e+06	2.914e+06	2.04307e+06	2.80547e+06	3.21357e+06
Q9NSE4	IARS2	Isoleucine--tRNA ligase, mitochondrial	7	7	1.2	0.548812	0.787406	0.280713	0.17753	335.4	1.1370827652362701	0.0882492	I	O	2.86913e+06	2.73332e+06	2.52324e+06	3.36565e+06	3.44314e+06	3.4405e+06	2.34551e+06	1.75085e+06	3.09014e+06	3.30113e+06	2.51644e+06	2.55928e+06	2.1996e+06	2.90724e+06	2.9235e+06	1.97217e+06	2.69087e+06	2.12239e+06
P28289	TMOD1	Tropomodulin-1	6	6	1.2	0.548812	0.280713	0.105645	0.787406	467.88	1.1168343564721701	0.159515	O	I	7.26747e+06	8.07919e+06	8.11656e+06	7.62267e+06	7.05666e+06	6.02436e+06	8.10528e+06	7.52839e+06	7.93528e+06	8.56831e+06	5.96819e+06	7.91308e+06	1.00111e+07	7.48954e+06	7.58655e+06	7.03953e+06	8.9187e+06	9.5485e+06
O75083	WDR1	WD repeat-containing protein 1	6	6	3.6	0.165299	0.280713	0.105645	0.418492	314.53	1.1586883836425399	0.131245	O	I	4.17424e+06	4.4629e+06	4.83664e+06	3.70958e+06	4.35903e+06	3.48516e+06	4.53838e+06	4.77904e+06	3.9944e+06	4.22383e+06	3.5569e+06	5.6386e+06	4.90076e+06	3.51369e+06	5.83377e+06	3.86236e+06	5.75632e+06	5.21706e+06
P02751	FN1	Fibronectin	6	6	1.2	0.548812	1	0.418492	0.418492	331.21	1.0794205202204099	0.0676715	O	M	2.00197e+06	1.96718e+06	2.12342e+06	1.41339e+06	1.76489e+06	1.65946e+06	2.44253e+06	2.72959e+06	1.51409e+06	2.24592e+06	1.67099e+06	2.15353e+06	2.25136e+06	1.94572e+06	1.73696e+06	1.71184e+06	2.28905e+06	2.93351e+06
P14625	HSP90B1	Endoplasmin	6	5	2.8	0.246597	0.787406	0.589639	0.0590582	421.73	1.2261942748119801	0.156303	M	O	3.24196e+06	3.7464e+06	3.05531e+06	3.16011e+06	3.39673e+06	3.46088e+06	3.7339e+06	2.45817e+06	4.72382e+06	5.08971e+06	3.36439e+06	3.09938e+06	2.45469e+06	3.98362e+06	3.41054e+06	2.53831e+06	3.0549e+06	2.28916e+06
Q9UI47	CTNNA3	Catenin alpha-3	7	6	0	1	1	0.787406	1	498.04	1.0404822087871699	0.0546801	O	I	3.08067e+06	3.08859e+06	3.20538e+06	2.04689e+06	2.88758e+06	2.9639e+06	4.61105e+06	2.89393e+06	2.19717e+06	2.48417e+06	2.68382e+06	5.22858e+06	2.84922e+06	2.09518e+06	3.01085e+06	3.67905e+06	4.55426e+06	2.68756e+06
P22314	UBA1	Ubiquitin-like modifier-activating enzyme 1	6	6	2.8	0.246597	0.418492	0.589639	1	418.42	1.0943436281407399	0.108357	I	M	2.15082e+06	1.9654e+06	1.98888e+06	1.76276e+06	2.3201e+06	2.12517e+06	2.25061e+06	2.29544e+06	1.56048e+06	2.0224e+06	1.94838e+06	2.62081e+06	1.6749e+06	1.66173e+06	1.80843e+06	1.89889e+06	2.91064e+06	1.66469e+06
Q8IWX7	UNC45B	Protein unc-45 homolog B	6	6	7.6	0.0223708	0.787406	0.0590582	0.0590582	372.66	1.23200672368954	0.186198	O	I	711721	765888	876846	357365	864726	609761	648808	1.07795e+06	637221	817792	544921	878060	951444	759758	938334	715731	883133	1.08727e+06
Q9BUA6	MYL10	Myosin regulatory light chain 10	7	2	1.6	0.449329	0.787406	0.589639	0.280713	373.62	1.3707374411767601	0.178465	O	M	2.70528e+06	2.44284e+06	3.34849e+06	2.02551e+06	3.01924e+06	2.10786e+06	2.96701e+06	3.4068e+06	3.44574e+06	2.24163e+06	3.18763e+06	1.85158e+06	1.4876e+06	4.97039e+06	2.46612e+06	2.58486e+06	2.01441e+06	4.70666e+06
P62979	RPS27A	Ubiquitin-40S ribosomal protein S27a	5	5	1.6	0.449329	0.589639	0.589639	1	345.08	1.02252280107334	0.0558037	M	I	4.48715e+07	4.58821e+07	4.55425e+07	4.77906e+07	4.31905e+07	3.68188e+07	4.49281e+07	5.16293e+07	5.01535e+07	4.46561e+07	3.89174e+07	4.92724e+07	4.64112e+07	5.10764e+07	4.39279e+07	3.60509e+07	4.57941e+07	5.08631e+07
Q7Z4W1	DCXR	L-xylulose reductase	7	7	1.6	0.449329	0.418492	0.105645	0.787406	347.8	1.0973683794867299	0.106931	I	O	4.13891e+06	3.925e+06	3.77167e+06	3.98501e+06	4.30409e+06	4.95775e+06	3.92367e+06	3.52405e+06	4.05808e+06	3.53401e+06	5.10524e+06	3.82965e+06	3.09802e+06	3.36201e+06	4.62885e+06	4.51312e+06	3.16514e+06	3.18924e+06
O43674	NDUFB5	NADH dehydrogenase [ubiquinone] 1 beta subcomplex subunit 5, mitochondrial	5	5	1.2	0.548812	1	0.280713	0.17753	254.02	1.1304990618621	0.238269	M	O	6.67064e+06	6.86812e+06	6.0753e+06	7.11758e+06	6.29176e+06	7.44434e+06	6.35025e+06	6.14925e+06	6.81387e+06	7.80504e+06	7.42704e+06	5.51727e+06	6.77737e+06	5.85465e+06	6.29515e+06	7.13457e+06	6.3551e+06	4.73702e+06
P00915	CA1	Carbonic anhydrase 1	6	6	5.2	0.0742736	0.105645	0.0590582	1	347.21	1.12011340091562	0.0650872	I	O	5.3816e+06	4.89841e+06	4.80452e+06	7.83976e+06	4.34446e+06	3.46059e+06	3.85239e+06	7.41082e+06	8.00276e+06	4.01323e+06	2.82434e+06	3.58961e+06	6.06213e+06	7.19039e+06	4.28609e+06	3.22292e+06	3.4691e+06	5.85409e+06
O75208	COQ9	Ubiquinone biosynthesis protein COQ9, mitochondrial	6	6	8.4	0.0149956	0.418492	0.0590582	0.0590582	400.36	1.22772728916	0.0791588	M	O	8.43268e+06	8.78603e+06	7.15634e+06	1.10611e+07	9.95847e+06	7.75745e+06	1.02761e+07	3.11029e+06	1.3745e+07	1.00468e+07	6.35721e+06	1.04371e+07	3.34417e+06	8.78605e+06	9.12849e+06	5.73611e+06	9.99812e+06	2.13292e+06
Q9NVI7	ATAD3A	ATPase family AAA domain-containing protein 3A	5	4	0.4	0.818731	0.280713	0.787406	1	239.76	1.05673354466096	0.0943002	I	M	864002	817616	823351	956983	906218	882736	827971	746104	808464	895378	878695	689845	815698	963486	792633	913997	656970	789669
A0A0B4J2D5	GATD3B	Glutamine amidotransferase-like class 1 domain-containing protein 3B, mitochondrial	6	6	2.8	0.246597	0.17753	1	0.17753	338.84	1.06947312153887	0.0920056	M	I	1.65503e+07	1.77001e+07	1.65655e+07	1.69419e+07	2.14894e+07	1.44561e+07	1.36449e+07	1.62193e+07	1.95362e+07	2.12536e+07	1.63101e+07	1.51508e+07	1.625e+07	1.92294e+07	1.86869e+07	1.42722e+07	1.61524e+07	1.44863e+07
P02743	APCS	Serum amyloid P-component	5	5	5.2	0.0742736	0.105645	0.0590582	0.787406	293.14	1.5065868153168001	0.501764	I	O	1.59278e+07	1.17396e+07	1.05721e+07	1.13519e+07	1.42205e+07	1.48916e+07	2.61477e+07	1.30273e+07	1.13834e+07	1.12709e+07	1.28059e+07	1.3184e+07	1.0054e+07	1.13188e+07	1.04593e+07	6.57286e+06	1.36411e+07	1.08685e+07
O95182	NDUFA7	NADH dehydrogenase [ubiquinone] 1 alpha subcomplex subunit 7	5	5	0.4	0.818731	0.589639	0.589639	0.787406	312.19	1.0583153231581901	0.0835559	I	O	4.02409e+06	3.80703e+06	3.80236e+06	3.75506e+06	4.52182e+06	4.08014e+06	3.39871e+06	4.36473e+06	4.27931e+06	3.45228e+06	4.52474e+06	3.0643e+06	3.71452e+06	4.85282e+06	3.40893e+06	3.05989e+06	3.46035e+06	4.22979e+06
P17858	PFKL	ATP-dependent 6-phosphofructokinase, liver type	6	1	2.8	0.246597	0.589639	0.105645	0.280713	452.75	1.4963453637738799	0.511005	O	I	262531	283443	392838	178438	294429	248014	332811	258964	260678	290402	250957	260992	354188	319767	561998	488389	343511	250524
P60660	MYL6	Myosin light polypeptide 6	6	4	8.4	0.0149956	0.0590582	0.17753	0.0590582	447.7	1.2078800434025501	0.221389	I	M	2.18685e+06	1.81049e+06	1.95925e+06	2.32652e+06	2.16236e+06	2.01397e+06	2.56508e+06	1.86634e+06	2.17234e+06	2.00037e+06	1.24398e+06	1.92944e+06	1.70632e+06	2.23404e+06	2.11178e+06	1.25394e+06	2.26686e+06	1.92963e+06
Q9NX63	CHCHD3	MICOS complex subunit MIC19	5	5	1.2	0.548812	1	0.589639	1	380.73	1.0045644224386501	0.0512412	M	O	8.21966e+06	8.24134e+06	8.2039e+06	9.10143e+06	8.40636e+06	7.07605e+06	7.67553e+06	8.83894e+06	7.10142e+06	9.33856e+06	6.16316e+06	8.38028e+06	1.02233e+07	9.05072e+06	1.00123e+07	5.60684e+06	7.51147e+06	8.83819e+06
P08572	COL4A2	Collagen alpha-2(IV) chain	6	6	5.2	0.0742736	0.0590582	0.418492	0.280713	489.92	1.1526321227273699	0.10599	I	M	1.84311e+07	1.59904e+07	1.72227e+07	2.12861e+07	1.61337e+07	1.98742e+07	2.33351e+07	1.15263e+07	1.80228e+07	1.51872e+07	1.73596e+07	1.89176e+07	1.04651e+07	1.88491e+07	1.72038e+07	1.53539e+07	2.03017e+07	1.44049e+07
Q9P0J0	NDUFA13	NADH dehydrogenase [ubiquinone] 1 alpha subcomplex subunit 13	5	5	3.6	0.165299	1	0.0590582	0.418492	496.7	1.04422552771876	0.0664232	I	O	1.57208e+07	1.55899e+07	1.5055e+07	1.86148e+07	1.62559e+07	1.62617e+07	1.47454e+07	1.27261e+07	1.76345e+07	1.80656e+07	1.45623e+07	1.47158e+07	1.29712e+07	1.84131e+07	1.61684e+07	1.45812e+07	1.35621e+07	1.255e+07
O95168	NDUFB4	NADH dehydrogenase [ubiquinone] 1 beta subcomplex subunit 4	5	4	1.2	0.548812	0.589639	0.418492	0.280713	339.75	1.1346953250549201	0.187172	O	M	1.25503e+07	1.236e+07	1.40248e+07	1.29691e+07	1.40442e+07	1.48604e+07	9.66151e+06	1.12161e+07	1.27174e+07	1.39801e+07	1.23156e+07	1.28278e+07	9.95887e+06	1.75405e+07	1.27644e+07	1.17287e+07	1.40502e+07	1.40403e+07
Q04917	YWHAH	14-3-3 protein eta	6	2	2.8	0.246597	1	0.105645	0.17753	368.67	1.26100525068696	0.58685	I	O	708778	692187	562074	674531	650172	830645	696924	691617	652893	816913	550566	649936	790625	594281	542578	470877	724382	478251
O75323	NIPSNAP2	Protein NipSnap homolog 2	5	5	5.2	0.0742736	0.418492	0.0590582	0.589639	287.2	1.13693118679222	0.11133	O	I	1.25258e+07	1.3399e+07	1.4241e+07	1.3666e+07	1.2904e+07	1.08272e+07	1.58117e+07	9.42008e+06	1.31975e+07	1.63627e+07	1.19948e+07	1.60677e+07	9.37251e+06	1.54746e+07	1.36114e+07	1.29004e+07	1.82589e+07	1.09595e+07
P42126	ECI1	Enoyl-CoA delta isomerase 1, mitochondrial	7	7	4.8	0.090718	1	0.0590582	0.17753	471.89	1.0932974892673399	0.212738	O	I	1.41633e+07	1.42874e+07	1.54847e+07	1.46145e+07	1.35314e+07	1.54035e+07	1.18289e+07	1.5438e+07	1.57549e+07	1.28362e+07	1.31189e+07	1.43288e+07	1.53984e+07	1.57816e+07	1.47303e+07	1.65496e+07	1.33217e+07	1.70402e+07
Q08257	CRYZ	Quinone oxidoreductase	6	6	0.4	0.818731	0.589639	0.418492	0.589639	323.09	1.0856378144326599	0.103898	I	O	6.03352e+06	5.92348e+06	5.55758e+06	5.31323e+06	6.31558e+06	5.27227e+06	5.95901e+06	7.30749e+06	5.51135e+06	6.70307e+06	4.73961e+06	5.6846e+06	6.97877e+06	5.70738e+06	6.87003e+06	4.33949e+06	5.54481e+06	5.32618e+06
O95298	NDUFC2	NADH dehydrogenase [ubiquinone] 1 subunit C2	4	4	3.6	0.165299	0.418492	0.105645	0.17753	195.86	1.29116748696256	0.42213	I	O	9.09868e+06	8.69137e+06	7.04687e+06	9.52658e+06	9.226e+06	1.07749e+07	6.70024e+06	9.26566e+06	8.67432e+06	8.77994e+06	9.03198e+06	6.00855e+06	1.09621e+07	5.96893e+06	7.73384e+06	8.57682e+06	6.86411e+06	6.09063e+06
Q9Y281	CFL2	Cofilin-2	4	2	1.6	0.449329	0.589639	0.280713	0.280713	258.12	1.21774184579419	0.0766584	O	I	1.45862e+06	1.48672e+06	1.77622e+06	1.58348e+06	1.80284e+06	554989	1.39844e+06	1.95334e+06	1.6541e+06	2.05225e+06	752773	825694	2.14877e+06	1.28344e+06	2.15768e+06	937395	1.31926e+06	3.18332e+06
P04083	ANXA1	Annexin A1	4	4	3.6	0.165299	0.105645	0.589639	0.105645	424.28	1.1786070508789801	0.718319	I	M	2.18551e+06	1.85431e+06	2.17593e+06	2.22129e+06	2.09161e+06	2.38099e+06	2.20262e+06	2.03102e+06	1.80123e+06	1.75714e+06	1.85475e+06	1.55571e+06	2.30273e+06	2.10183e+06	2.02842e+06	2.37737e+06	2.17164e+06	2.20039e+06
O75955	FLOT1	Flotillin-1	4	4	2.8	0.246597	0.0590582	0.418492	1	189	1.18863314190866	0.0872525	I	O	745206	647346	626943	526691	445617	788522	825803	1.1394e+06	495751	430390	620860	709458	980269	441384	539512	606323	874396	673100
P02730	SLC4A1	Band 3 anion transport protein	4	4	0.4	0.818731	0.787406	0.787406	0.589639	255.83	1.0526090063532501	0.0584076	I	M	1.74956e+06	1.66212e+06	1.74003e+06	1.82782e+06	2.14729e+06	1.32127e+06	1.62512e+06	1.82631e+06	2.25106e+06	1.5528e+06	1.72349e+06	1.37099e+06	1.41226e+06	2.61797e+06	1.56484e+06	1.95146e+06	1.2777e+06	1.28818e+06
P82930	MRPS34	28S ribosomal protein S34, mitochondrial	4	4	2.8	0.246597	0.589639	0.105645	0.280713	178.23	1.14459584349347	0.0987687	O	I	327175	349170	374483	406238	275171	438466	211540	304458	434897	373419	393098	241181	303255	479876	348322	404613	245707	393896
P39019	RPS19	40S ribosomal protein S19	4	4	0.4	0.818731	0.418492	0.418492	0.787406	199.23	1.16704632920443	0.0885969	I	O	727644	648848	623492	1.00672e+06	704268	789442	728286	409508	741628	572689	523716	958197	448008	595574	683702	630473	744126	463585
O75923	DYSF	Dysferlin	4	4	2.8	0.246597	0.787406	0.17753	0.105645	223.46	1.15969978278019	0.174588	O	I	817981	835259	948613	939405	788950	775010	935575	650967	978516	909360	627051	1.02674e+06	634626	1.07009e+06	1.0688e+06	707682	956187	940301
P62241	RPS8	40S ribosomal protein S8	4	4	3.6	0.165299	0.0590582	0.418492	1	205.56	1.0674242356080601	0.0782278	I	M	3.21079e+06	3.00798e+06	3.02267e+06	3.55206e+06	2.9514e+06	2.53911e+06	3.67642e+06	3.33494e+06	3.31758e+06	2.70056e+06	2.25604e+06	3.61791e+06	3.14779e+06	2.96279e+06	3.20414e+06	2.07095e+06	3.705e+06	3.17044e+06
P24844	MYL9	Myosin regulatory light polypeptide 9	4	2	2.8	0.246597	0.280713	0.787406	0.17753	237.16	1.1570930157633199	0.234739	O	M	541964	490844	567952	538235	393690	629573	581623	566702	445910	482625	513373	522985	489325	590990	539352	476894	539536	692987
Q9UJZ1	STOML2	Stomatin-like protein 2, mitochondrial	4	4	1.6	0.449329	1	1	0.589639	336.75	1.04010840468939	0.0565987	M	I	2.95791e+06	3.07654e+06	2.99634e+06	3.75717e+06	2.8509e+06	2.90974e+06	3.17029e+06	2.10144e+06	3.4101e+06	3.80165e+06	2.80448e+06	3.2486e+06	2.11789e+06	3.34615e+06	3.07346e+06	2.77725e+06	2.80018e+06	2.98468e+06
Q00839	HNRNPU	Heterogeneous nuclear ribonucleoprotein U	4	4	4.8	0.090718	0.0590582	0.787406	0.17753	249.04	1.1947758805441699	0.361672	O	M	1.36315e+06	1.21647e+06	1.45341e+06	1.40171e+06	1.36368e+06	1.30236e+06	1.37307e+06	1.3749e+06	1.34158e+06	1.14745e+06	1.2746e+06	1.17221e+06	1.14652e+06	1.24607e+06	1.98091e+06	1.4678e+06	1.40645e+06	1.16581e+06
P25788	PSMA3	Proteasome subunit alpha type-3	4	4	1.2	0.548812	0.418492	1	0.280713	227.3	1.0942190593327901	0.206201	I	M	806454	737013	786463	720143	964782	800316	750138	796890	745786	669955	714370	812573	742381	853268	839040	741274	815554	683177
P12429	ANXA3	Annexin A3	4	4	1.2	0.548812	1	0.787406	0.589639	249.38	1.05287995974472	0.0936008	O	I	2.00641e+06	2.01167e+06	2.11251e+06	2.11643e+06	2.10986e+06	1.93145e+06	1.52909e+06	2.34524e+06	2.48778e+06	1.94922e+06	1.75559e+06	1.82755e+06	2.03821e+06	2.05776e+06	2.04366e+06	2.12231e+06	2.01262e+06	2.32622e+06
Q13510	ASAH1	Acid ceramidase	4	4	1.6	0.449329	0.418492	1	0.17753	293.11	1.0994090942767201	0.0886382	M	I	2.64327e+06	2.90603e+06	2.71182e+06	3.51136e+06	2.14814e+06	2.61835e+06	3.13567e+06	1.8028e+06	3.07769e+06	2.76103e+06	2.25749e+06	3.56514e+06	2.8688e+06	3.16933e+06	2.07332e+06	1.98952e+06	3.46209e+06	2.86486e+06
Q9HBL0	TNS1	Tensin-1	4	4	0	1	0.589639	0.787406	0.418492	153.68	1.10897252443052	0.0790825	O	I	1.44847e+06	1.48375e+06	1.60632e+06	1.03132e+06	1.90612e+06	1.32907e+06	1.22693e+06	1.74893e+06	1.0682e+06	1.70873e+06	1.29831e+06	1.54528e+06	1.79825e+06	995195	1.89651e+06	1.87392e+06	1.64078e+06	1.62519e+06
P21810	BGN	Biglycan	4	4	1.2	0.548812	0.418492	0.105645	1	170.1	1.6208666955678399	0.436555	I	M	930916	574333	589930	650454	552576	1.21433e+06	1.6152e+06	622016	558735	674941	565724	430559	641704	611321	510088	492262	676060	659918
P16152	CBR1	Carbonyl reductase [NADPH] 1	4	4	0.4	0.818731	0.280713	0.589639	0.280713	283.89	1.1633400980956701	0.07194	O	M	827488	761482	885862	1.07531e+06	956979	810799	929959	364397	849826	1.00013e+06	706834	975001	275619	1.05154e+06	994523	621461	1.3035e+06	458294
P22033	MMUT	Methylmalonyl-CoA mutase, mitochondrial	4	4	0.4	0.818731	0.787406	0.418492	0.589639	240.39	1.1057634583871501	0.0546942	O	M	1.4773e+06	1.45789e+06	1.61208e+06	1.41342e+06	1.2305e+06	1.12815e+06	1.24676e+06	2.36766e+06	1.36364e+06	1.24708e+06	1.2587e+06	1.24568e+06	2.17434e+06	1.53753e+06	1.21437e+06	1.02308e+06	1.30811e+06	2.97731e+06
Q86UT6	NLRX1	NLR family member X1	4	4	2.8	0.246597	0.589639	0.589639	0.589639	229.46	1.0568435112362999	0.0836524	M	I	867185	916479	912511	782017	904247	736774	851637	1.06125e+06	803298	1.04537e+06	985312	972010	776402	729809	1.02334e+06	982197	913382	913823
Q9Y4J8	DTNA	Dystrobrevin alpha	4	4	1.6	0.449329	0.589639	0.589639	0.787406	256.49	1.10328263380655	0.101266	I	M	1.03563e+06	938684	983235	1.11013e+06	1.01967e+06	935224	1.26401e+06	849125	881909	815531	553188	1.67189e+06	770904	858549	1.09431e+06	813593	1.34435e+06	805373
Q6P5Q4	LMOD2	Leiomodin-2	3	2	0	1	0.787406	0.787406	0.418492	135.1	1.1559872034578	0.0903726	I	O	143113	138016	123801	100138	123365	95213.9	198067	198779	93017.1	119803	115565	201631	160064	63370.9	123588	101792	220186	110070
Q71DI3	HIST2H3A	Histone H3.2	3	3	2.8	0.246597	0.280713	1	0.105645	165.14	1.0962922810823399	0.0670439	O	M	2.24874e+07	2.121e+07	2.32524e+07	2.17384e+07	2.23988e+07	3.09099e+07	2.28245e+07	1.45653e+07	2.13697e+07	1.8413e+07	2.81555e+07	2.43026e+07	1.38091e+07	2.30266e+07	2.04785e+07	2.77344e+07	3.02252e+07	1.47971e+07
Q14192	FHL2	Four and a half LIM domains protein 2	3	3	3.6	0.165299	0.418492	0.105645	0.418492	217.85	1.29592553467173	0.310901	I	O	3.00525e+07	2.66704e+07	2.319e+07	2.55937e+07	3.45549e+07	3.11208e+07	2.3932e+07	3.50609e+07	1.94841e+07	1.98432e+07	2.84892e+07	3.13386e+07	3.41967e+07	1.70533e+07	2.68608e+07	2.22589e+07	2.85062e+07	2.12706e+07
P69891	HBG1	Hemoglobin subunit gamma-1	3	2	0.4	0.818731	0.787406	0.589639	0.280713	269.51	1.2590381752213999	0.0526241	O	I	985659	1.14393e+06	1.24098e+06	2.73175e+06	894916	259833	494187	547610	3.80022e+06	830041	200286	531384	357712	3.88378e+06	793596	171026	747920	608591
Q86VF7	NRAP	Nebulin-related-anchoring protein	4	4	3.6	0.165299	0.17753	0.418492	0.280713	168.99	1.4923479838570799	0.164106	O	M	495932	392955	586426	303714	816945	253319	332675	773006	166580	746855	225289	399953	426097	810636	500912	278361	439918	902301
P52272	HNRNPM	Heterogeneous nuclear ribonucleoprotein M	4	4	0	1	1	0.787406	1	242.72	1.06546439753585	0.0548616	O	M	708637	694609	740081	826028	766168	755055	709716	486215	655993	864904	942272	580815	429060	612745	785477	1.00707e+06	898591	396518
Q13200	PSMD2	26S proteasome non-ATPase regulatory subunit 2	4	4	7.6	0.0223708	0.0590582	0.0590582	0.787406	253.22	1.09688273178065	0.0671341	O	I	541584	588223	594055	629859	516781	608265	637262	315755	657382	665497	619007	659577	339650	684898	642896	656166	656272	330042
O95822	MLYCD	Malonyl-CoA decarboxylase, mitochondrial	4	4	2.8	0.246597	0.787406	0.17753	0.589639	290.45	1.0729339467787999	0.0685195	M	O	1.6336e+06	1.64369e+06	1.53196e+06	1.47743e+06	2.08397e+06	1.77085e+06	1.80307e+06	1.03269e+06	1.55245e+06	1.62108e+06	2.04394e+06	1.9946e+06	1.00639e+06	1.45263e+06	2.03628e+06	1.63247e+06	1.84962e+06	688796
O43615	TIMM44	Mitochondrial import inner membrane translocase subunit TIM44	4	4	1.6	0.449329	0.787406	0.418492	0.589639	248	1.0885323127864699	0.0802662	M	O	822795	832503	764794	1.07143e+06	720869	774724	709392	837556	912326	670775	618495	889898	1.07102e+06	832676	694995	722760	803758	769779
Q9H9P8	L2HGDH	L-2-hydroxyglutarate dehydrogenase, mitochondrial	4	4	3.6	0.165299	0.280713	0.105645	0.17753	191.05	1.1062179437470101	0.109192	I	O	849104	796621	767574	962382	780947	808481	730689	963021	944989	636530	883331	602413	915841	941884	589330	821326	637920	847409
P51888	PRELP	Prolargin	4	4	1.6	0.449329	0.105645	0.418492	0.418492	203.93	1.67391044426733	0.129088	I	M	686673	410221	466228	398498	452140	642318	1.67644e+06	263970	398716	416038	404936	667204	164211	503970	357662	291495	883278	294735
O00429	DNM1L	Dynamin-1-like protein	4	4	0.4	0.818731	1	0.589639	0.418492	348.49	1.16762569427228	0.0758138	O	M	691815	688515	803928	348624	1.14772e+06	452612	579040	931077	328602	996694	571686	595262	950331	411472	1.16997e+06	1.09053e+06	558572	789098
Q13418	ILK	Integrin-linked protein kinase	4	4	1.2	0.548812	0.787406	0.418492	0.418492	182.89	1.1121757412212101	0.0691047	O	I	468269	487933	520798	584742	547391	569472	432482	207258	448097	676419	725387	308953	280808	453439	575763	781700	426406	366680
Q9HCP6	HHATL	Protein-cysteine N-palmitoyltransferase HHAT-like protein	4	4	1.6	0.449329	0.787406	0.105645	0.787406	219.9	1.1212713101979901	0.0974731	O	I	796397	833957	892977	716729	844410	812453	755158	853235	454441	1.01162e+06	712575	889979	1.10117e+06	805649	1.02133e+06	783187	805966	1.04876e+06
Q96AC1	FERMT2	Fermitin family homolog 2	5	5	0	1	0.787406	1	0.787406	302.9	1.0180783952441801	0.0530584	O	M	1.98153e+06	1.96963e+06	2.00524e+06	2.03569e+06	2.24728e+06	1.75472e+06	1.88517e+06	1.98479e+06	1.89612e+06	2.04256e+06	1.45656e+06	2.02381e+06	2.42909e+06	1.66212e+06	1.73542e+06	2.02307e+06	2.47588e+06	2.1297e+06
Q96Q06	PLIN4	Perilipin-4	4	4	7.6	0.0223708	0.787406	0.0590582	0.0590582	318.1	1.5082666854409701	0.239388	O	M	973154	970738	1.46413e+06	745943	1.79292e+06	438524	533768	1.35462e+06	676112	2.01498e+06	539532	639857	983206	919092	2.3109e+06	1.28349e+06	910973	1.89621e+06
Q5HYK3	COQ5	2-methoxy-6-polyprenyl-1,4-benzoquinol methylase, mitochondrial	4	4	2.8	0.246597	0.418492	1	0.280713	167.77	1.11659615898464	0.175932	M	O	1.003e+06	1.1089e+06	993105	1.12161e+06	760445	804041	1.01275e+06	1.31617e+06	1.30314e+06	1.02754e+06	1.08762e+06	1.08196e+06	1.04422e+06	935253	990590	894566	1.03774e+06	1.10737e+06
Q16718	NDUFA5	NADH dehydrogenase [ubiquinone] 1 alpha subcomplex subunit 5	4	4	1.2	0.548812	0.589639	0.787406	0.418492	262.46	1.0893967283558501	0.0978406	O	M	1.84613e+07	1.74362e+07	1.89949e+07	2.39595e+07	1.9445e+07	1.41572e+07	2.05372e+07	1.42076e+07	1.82374e+07	1.75147e+07	1.21214e+07	2.47011e+07	1.46063e+07	2.0194e+07	1.83887e+07	1.9537e+07	1.82295e+07	1.86255e+07
Q13683	ITGA7	Integrin alpha-7	4	4	3.6	0.165299	0.280713	0.0590582	0.418492	215.07	1.2478174377647899	0.258588	O	I	2.12646e+06	2.38646e+06	2.65344e+06	1.5344e+06	2.21012e+06	1.96547e+06	2.67333e+06	2.249e+06	2.57227e+06	1.82377e+06	2.42119e+06	3.13636e+06	1.9787e+06	1.92533e+06	2.64546e+06	2.55976e+06	3.01869e+06	3.11795e+06
P07942	LAMB1	Laminin subunit beta-1	4	4	7.6	0.0223708	1	0.0590582	0.0590582	209.58	1.1051684487381599	0.118408	I	O	2.98731e+06	2.96886e+06	2.70303e+06	3.41666e+06	3.10114e+06	2.36256e+06	3.2076e+06	2.84858e+06	3.0571e+06	2.99672e+06	2.08047e+06	3.40071e+06	3.30932e+06	2.90657e+06	2.80907e+06	1.99431e+06	3.07735e+06	2.72786e+06
Q16762;Q9UL42	TST	Thiosulfate sulfurtransferase	4	4	1.6	0.449329	0.17753	0.589639	0.589639	232.3	1.09563119010552	0.157589	I	M	5.00786e+06	4.57075e+06	4.8614e+06	4.79428e+06	4.9187e+06	5.77063e+06	4.05487e+06	5.50082e+06	4.86364e+06	4.44333e+06	5.39061e+06	4.00317e+06	4.15302e+06	4.89352e+06	4.31729e+06	5.08742e+06	4.70407e+06	5.30473e+06
P46976	GYG1	Glycogenin-1	4	4	6.4	0.0407622	0.105645	0.17753	0.0590582	208.31	1.2301746775011599	0.145487	M	O	4.51751e+06	4.99643e+06	4.06156e+06	4.16636e+06	3.71997e+06	3.39979e+06	5.21692e+06	6.08449e+06	4.47798e+06	4.34559e+06	3.37428e+06	5.63412e+06	7.15016e+06	4.02244e+06	4.0835e+06	2.61014e+06	4.34003e+06	5.25168e+06
P03905	MT-ND4	NADH-ubiquinone oxidoreductase chain 4	6	6	1.2	0.548812	0.418492	0.280713	0.418492	356.06	1.2969457615404001	0.112964	I	O	3.61721e+06	3.43032e+06	2.78902e+06	5.1111e+06	3.93554e+06	4.38884e+06	1.79582e+06	2.85473e+06	4.54565e+06	3.67127e+06	4.16616e+06	1.47692e+06	3.29159e+06	1.78288e+06	3.78977e+06	3.55952e+06	1.8632e+06	2.94972e+06
Q07021	C1QBP	Complement component 1 Q subcomponent-binding protein, mitochondrial	4	4	1.6	0.449329	0.589639	1	0.589639	330.92	1.1064058996294901	0.0758443	M	O	4.7995e+06	5.06925e+06	4.58173e+06	6.50078e+06	4.38152e+06	4.55462e+06	3.81588e+06	4.7447e+06	6.69729e+06	5.39878e+06	3.22631e+06	4.63344e+06	5.39044e+06	4.15463e+06	6.12674e+06	2.88985e+06	4.63926e+06	5.09816e+06
P01834	IGKC	Immunoglobulin kappa constant	4	4	0.4	0.818731	0.589639	0.787406	0.280713	504.53	1.09396195921198	0.0666407	O	M	3.34588e+07	3.10824e+07	3.4003e+07	3.83964e+07	1.65287e+07	2.36991e+07	3.78463e+07	5.08234e+07	3.8528e+07	1.92643e+07	2.20173e+07	3.5744e+07	3.98586e+07	3.69007e+07	2.27042e+07	3.32456e+07	4.04637e+07	3.67009e+07
P21266	GSTM3	Glutathione S-transferase Mu 3	4	3	0.4	0.818731	0.589639	1	0.589639	278.74	1.0320119801341401	0.0608672	M	O	3.40066e+06	3.45166e+06	3.3446e+06	3.1203e+06	2.77551e+06	4.45033e+06	3.25341e+06	3.40374e+06	3.28934e+06	3.28977e+06	3.95127e+06	3.18329e+06	3.54463e+06	3.04795e+06	3.41212e+06	3.5311e+06	3.16013e+06	3.57166e+06
P78417	GSTO1	Glutathione S-transferase omega-1	4	4	2.8	0.246597	0.589639	0.17753	0.105645	195.78	1.1384843642473801	0.217973	I	O	6.23173e+06	6.0159e+06	5.47371e+06	8.20582e+06	5.86852e+06	5.7559e+06	5.17402e+06	6.15441e+06	6.89903e+06	5.99632e+06	5.41081e+06	5.98461e+06	5.78875e+06	6.04531e+06	6.22487e+06	4.88163e+06	4.91313e+06	5.30361e+06
P51884	LUM	Lumican	4	3	1.6	0.449329	0.105645	0.280713	0.280713	314.91	1.55159984302076	0.10182	I	M	3.05744e+06	1.97051e+06	2.46107e+06	3.58899e+06	1.25992e+06	1.92896e+06	6.91757e+06	1.59175e+06	2.84992e+06	1.5926e+06	1.22701e+06	3.09958e+06	1.08343e+06	2.65663e+06	1.49701e+06	1.45093e+06	5.0209e+06	1.67989e+06
Q9UBY9	HSPB7	Heat shock protein beta-7	5	5	0.4	0.818731	0.787406	0.589639	0.418492	429.4	1.0767287971172499	0.0547501	I	O	1.15054e+07	1.14016e+07	1.06855e+07	8.34569e+06	1.45872e+07	7.49003e+06	1.36384e+07	1.34658e+07	7.90306e+06	1.60721e+07	7.58122e+06	1.30597e+07	1.23918e+07	9.15151e+06	1.3805e+07	9.10887e+06	1.04953e+07	1.08669e+07
P61604	HSPE1	10 kDa heat shock protein, mitochondrial	4	4	2.8	0.246597	0.105645	0.105645	1	218.73	1.1813147214781301	0.101131	O	I	7.14919e+06	8.34928e+06	8.44544e+06	7.71074e+06	5.94835e+06	5.91399e+06	5.13585e+06	1.1037e+07	9.74288e+06	7.24426e+06	5.5546e+06	7.69967e+06	1.1505e+07	8.85638e+06	7.62519e+06	5.26582e+06	6.58092e+06	1.38989e+07
P55290	CDH13	Cadherin-13	5	5	1.6	0.449329	0.787406	0.418492	0.589639	438.67	1.0652785504270501	0.0562734	O	I	8.46238e+06	8.56023e+06	9.01479e+06	1.1574e+07	9.63275e+06	8.76071e+06	7.61622e+06	4.72823e+06	1.20253e+07	1.05155e+07	8.69834e+06	6.55995e+06	5.00209e+06	1.03307e+07	1.15323e+07	9.84811e+06	8.52327e+06	4.83959e+06
P01876	IGHA1	Immunoglobulin heavy constant alpha 1	4	4	5.2	0.0742736	0.787406	0.105645	0.0590582	282.29	1.2118568537505201	0.132365	O	M	8.31925e+06	8.31392e+06	1.00753e+07	8.63331e+06	5.88733e+06	8.55689e+06	8.8971e+06	9.6216e+06	1.03096e+07	4.40652e+06	1.00678e+07	8.35182e+06	8.43378e+06	1.04615e+07	6.11471e+06	1.49644e+07	9.38836e+06	9.44744e+06
P22694	PRKACB	cAMP-dependent protein kinase catalytic subunit beta	4	1	1.2	0.548812	0.418492	0.418492	0.418492	250.63	1.4902975180790501	0.188487	O	M	53811.8	47416.8	70665.2	83654.3	40951.8	56403	60590.9	27459.1	67701.2	66066.6	45968.3	55234.4	2113.63	49346.2	75170.3	99447.4	47749.1	81612.9
P17612	PRKACA	cAMP-dependent protein kinase catalytic subunit alpha	4	1	1.6	0.449329	0.280713	0.418492	0.589639	249.26	1.2542046320439	0.138293	O	I	404540	496406	507376	461847	383308	292748	339015	545780	455910	655856	454502	406797	508963	319931	521311	351674	399590	944373
O43678	NDUFA2	NADH dehydrogenase [ubiquinone] 1 alpha subcomplex subunit 2	4	3	0.4	0.818731	0.787406	0.787406	0.787406	386.33	1.04140395860571	0.0578381	O	M	9.11142e+06	8.81797e+06	9.18307e+06	1.15779e+07	8.36874e+06	8.67658e+06	9.74226e+06	7.19156e+06	9.89681e+06	9.29343e+06	7.66331e+06	1.00282e+07	7.20814e+06	1.15685e+07	9.01953e+06	7.61126e+06	1.00029e+07	7.71322e+06
Q02338	BDH1	D-beta-hydroxybutyrate dehydrogenase, mitochondrial	5	4	1.6	0.449329	0.280713	1	0.17753	292.77	1.0600744983272701	0.154309	M	O	2.35811e+06	2.4705e+06	2.3305e+06	2.20149e+06	2.2042e+06	2.54669e+06	2.30604e+06	2.53214e+06	2.49517e+06	2.08989e+06	2.69833e+06	2.57348e+06	2.49564e+06	2.44691e+06	2.17569e+06	2.37142e+06	2.34552e+06	2.31294e+06
P51649	ALDH5A1	Succinate-semialdehyde dehydrogenase, mitochondrial	4	4	3.6	0.165299	0.418492	0.105645	0.105645	240.69	1.16864992132237	0.258287	M	O	2.07278e+06	2.12816e+06	1.82104e+06	2.66931e+06	1.85647e+06	1.78874e+06	1.83068e+06	2.21872e+06	2.428e+06	2.20858e+06	1.91737e+06	1.83886e+06	2.24797e+06	2.33793e+06	1.82991e+06	1.66483e+06	1.84068e+06	1.43184e+06
Q14BN4	SLMAP	Sarcolemmal membrane-associated protein	4	3	0	1	0.787406	1	0.787406	237.89	1.07208828664487	0.056757	O	I	2.0398e+06	2.11315e+06	2.18684e+06	1.19729e+06	2.70556e+06	1.8316e+06	2.89699e+06	1.56754e+06	1.77643e+06	3.12623e+06	1.41468e+06	2.23333e+06	2.01507e+06	1.78749e+06	3.72199e+06	1.67993e+06	2.19587e+06	1.54891e+06
Q8N335	GPD1L	Glycerol-3-phosphate dehydrogenase 1-like protein	5	5	2.8	0.246597	0.105645	0.17753	1	338.05	1.20377117156631	0.135857	I	O	3.04712e+06	2.55514e+06	2.53131e+06	2.11095e+06	3.74181e+06	4.13081e+06	2.14142e+06	3.11061e+06	1.69788e+06	2.23158e+06	3.61314e+06	2.33472e+06	2.89837e+06	1.94626e+06	2.71382e+06	3.03418e+06	2.37053e+06	2.59177e+06
P26641	EEF1G	Elongation factor 1-gamma	4	4	5.2	0.0742736	0.280713	0.105645	0.0590582	210.99	1.1207375675871001	0.199847	O	M	2.40497e+06	2.30926e+06	2.58807e+06	2.01665e+06	2.36576e+06	2.69952e+06	2.69312e+06	2.24979e+06	1.86255e+06	2.483e+06	2.8054e+06	2.50177e+06	1.89357e+06	2.34167e+06	2.53334e+06	2.83537e+06	2.689e+06	2.54098e+06
Q96FW1	OTUB1	Ubiquitin thioesterase OTUB1	4	4	3.6	0.165299	0.280713	0.418492	0.280713	202.16	1.07222862020162	0.0693951	I	M	846521	789496	814549	679033	752233	769032	1.09057e+06	941736	657804	602910	646759	1.16066e+06	879351	667601	632244	726574	1.19825e+06	848078
P03886	MT-ND1	NADH-ubiquinone oxidoreductase chain 1	6	6	4.8	0.090718	1	0.105645	0.0590582	274.55	1.15077595903907	0.446731	O	I	6.56227e+06	6.79684e+06	7.5517e+06	6.30932e+06	6.96694e+06	7.29733e+06	5.52299e+06	6.71477e+06	5.74084e+06	6.18528e+06	7.49192e+06	7.38273e+06	7.18341e+06	7.76726e+06	6.76909e+06	7.66926e+06	7.50456e+06	8.04835e+06
P09417	QDPR	Dihydropteridine reductase	4	4	1.2	0.548812	0.589639	0.589639	0.589639	158.98	1.09135796011984	0.093006	O	I	836073	903414	912455	870129	719697	583023	1.00462e+06	1.00289e+06	964518	889192	921343	924066	817949	834348	880860	715775	782070	1.34922e+06
P62269	RPS18	40S ribosomal protein S18	4	4	5.2	0.0742736	0.0590582	0.105645	0.105645	214.1	1.31586198103564	0.308149	M	O	1.93221e+06	2.1613e+06	1.6425e+06	1.91659e+06	1.80838e+06	2.72223e+06	1.62089e+06	1.59296e+06	2.01912e+06	1.99751e+06	2.80882e+06	1.66705e+06	2.31398e+06	1.12741e+06	1.68068e+06	2.48852e+06	1.74037e+06	1.17551e+06
P18124	RPL7	60S ribosomal protein L7	4	4	1.6	0.449329	0.589639	0.589639	1	179.13	1.0451506371019701	0.050819	M	O	1.52406e+06	1.5558e+06	1.48859e+06	1.5932e+06	1.54066e+06	1.79798e+06	1.98614e+06	702321	2.13293e+06	1.52454e+06	1.69289e+06	1.73753e+06	691112	1.52482e+06	1.47552e+06	1.95904e+06	1.74658e+06	736989
P23526	AHCY	Adenosylhomocysteinase	4	4	1.6	0.449329	1	0.589639	0.105645	203.1	1.08482851599605	0.0862031	M	O	1.03422e+06	1.06516e+06	981866	1.01319e+06	924085	947055	918210	1.36857e+06	974066	1.14428e+06	887734	950379	1.36932e+06	931780	1.03964e+06	658574	868432	1.4109e+06
P28066	PSMA5	Proteasome subunit alpha type-5	4	3	5.2	0.0742736	0.787406	0.0590582	0.105645	263.32	1.22541280351337	0.197482	I	O	1.73889e+06	1.69651e+06	1.41902e+06	1.65332e+06	2.06852e+06	1.91693e+06	1.77074e+06	1.28495e+06	1.9049e+06	2.10451e+06	1.69309e+06	1.59883e+06	1.1812e+06	1.48065e+06	1.83642e+06	1.43476e+06	1.69189e+06	651396
P15531	NME1	Nucleoside diphosphate kinase A	5	5	2.8	0.246597	0.589639	1	0.589639	209.25	1.0436380626988	0.0570155	O	I	2.89761e+06	2.96814e+06	3.02405e+06	3.46988e+06	2.68415e+06	2.62976e+06	2.44485e+06	3.2594e+06	3.54726e+06	3.0195e+06	2.70292e+06	2.67824e+06	2.89278e+06	3.24559e+06	2.75521e+06	2.62734e+06	2.38904e+06	4.10309e+06
Q08380	LGALS3BP	Galectin-3-binding protein	4	4	5.2	0.0742736	0.17753	0.0590582	0.787406	332.89	1.40935592759974	0.203632	O	I	2.69065e+06	3.56166e+06	3.79208e+06	2.5068e+06	2.71549e+06	2.9735e+06	3.78297e+06	1.47447e+06	3.24986e+06	3.81513e+06	2.56796e+06	6.5341e+06	1.64124e+06	4.46766e+06	3.55127e+06	3.26428e+06	5.01254e+06	2.66464e+06
Q16082	HSPB2	Heat shock protein beta-2	4	4	1.2	0.548812	0.418492	1	0.787406	255.22	1.0391727503952899	0.0531005	O	M	5.05072e+06	4.86809e+06	5.05879e+06	4.2678e+06	3.81954e+06	3.62255e+06	8.0888e+06	5.45488e+06	4.12259e+06	3.81171e+06	4.06645e+06	7.747e+06	4.59271e+06	5.08408e+06	3.78027e+06	3.55893e+06	6.84981e+06	6.02085e+06
P62070	RRAS2	Ras-related protein R-Ras2	4	2	0.4	0.818731	0.418492	0.787406	1	215.28	1.40609227164961	0.0938769	I	O	196883	153430	140021	431612	207323	132078	165380	48022	254410	217522	191932	88064.7	15218.5	66119.6	309904	163470	150678	9934.57
P51553	IDH3G	Isocitrate dehydrogenase [NAD] subunit gamma, mitochondrial	4	4	1.2	0.548812	0.280713	1	0.418492	203.41	1.0457430707542299	0.0543852	O	M	918490	882415	922780	1.00217e+06	909416	851380	686699	1.14278e+06	960299	853593	766313	742066	1.08981e+06	1.12649e+06	941903	708743	637639	1.19913e+06
P47756	CAPZB	F-actin-capping protein subunit beta	4	4	5.2	0.0742736	0.0590582	0.105645	0.589639	175.67	1.18010528883201	0.355199	M	I	2.54747e+06	3.00628e+06	2.97213e+06	3.23604e+06	2.77533e+06	2.21904e+06	2.23264e+06	2.2743e+06	3.46084e+06	3.34078e+06	2.50112e+06	2.69242e+06	3.03627e+06	3.07005e+06	3.21652e+06	2.52774e+06	2.66024e+06	3.38608e+06
Q8NDY3	ADPRHL1	[Protein ADP-ribosylarginine] hydrolase-like protein 1	4	4	2.8	0.246597	0.589639	0.589639	0.17753	251.09	1.0798074259577899	0.0632071	O	M	4.12555e+06	3.99158e+06	4.31014e+06	4.70515e+06	2.76405e+06	3.34019e+06	4.36779e+06	5.45056e+06	4.04078e+06	2.74221e+06	2.74502e+06	5.15186e+06	5.27802e+06	3.89892e+06	3.33806e+06	3.16533e+06	5.19234e+06	5.95603e+06
Q9Y6C9	MTCH2	Mitochondrial carrier homolog 2	4	4	7.6	0.0223708	0.0590582	0.0590582	0.787406	219.9	1.14108664962975	0.0891795	I	M	1.60199e+06	1.40391e+06	1.45252e+06	1.30392e+06	1.37712e+06	1.43605e+06	1.38469e+06	2.50817e+06	975107	1.20951e+06	1.08576e+06	1.25639e+06	2.4928e+06	970037	1.26853e+06	1.31714e+06	1.24326e+06	2.46363e+06
O14773	TPP1	Tripeptidyl-peptidase 1	4	3	2.8	0.246597	0.17753	0.105645	1	299.15	1.1702362254944501	0.199483	O	I	3.80503e+06	4.37913e+06	4.45278e+06	3.54505e+06	3.10111e+06	4.58175e+06	4.72409e+06	3.07314e+06	4.94597e+06	4.18656e+06	5.10597e+06	4.79558e+06	2.86156e+06	4.51783e+06	4.20628e+06	5.26927e+06	4.16734e+06	4.10321e+06
P46199	MTIF2	Translation initiation factor IF-2, mitochondrial	1	1	0.4	0.818731	0.787406	0.787406	1	97.92	1.0386674293051199	0.0574406	M	I	173726	180444	179728	187980	114680	189967	157832	218171	194983	232430	158443	147651	168711	93204.9	137126	179545	181821	306943
