# Supplementary material for: Layer-specific proteomic analysis of human hearts in patients with sudden cardiac death
Source: PLoS One. 2025 Dec 30;20(12):e0339886. doi: 10.1371/journal.pone.0339886 (PMC12753045; doi:10.1371/journal.pone.0339886)
Supplement: S5 Table — Note that the original data for inter-layer comparisons in control cases was previously published [13]; in the present study, we reanalyzed these data using multiple nonparametric methods. (XLSX) [file pone.0339886.s005.xlsx]

## Sheet: Ctrl_full
Accession	Gene_ID	Description	Peptide count	Unique peptides	Chi_squared	p-value (Friedman)	p-value (Wilcoxon, I_M)	p-value (Wilcoxon, I_O)	p-value (Wilcoxon, M_O)	Confidence score	Max fold change	Power	Highest mean condition	Lowest mean condition	I_mean	M_mean	O_mean	Ctrl1_I	Ctrl2_I	Ctrl3_I	Ctrl4_I	Ctrl5_I	Ctrl1_M	Ctrl2_M	Ctrl3_M	Ctrl4_M	Ctrl5_M	Ctrl1_O	Ctrl2_O	Ctrl3_O	Ctrl4_O	Ctrl5_O
P21980	TGM2	Protein-glutamine gamma-glutamyltransferase 2	15	14	7.6	0.0223708	0.0590582	0.0590582	0.787406	1036.62	1.57985	1	I	M	1.97499e+07	1.25012e+07	1.25952e+07	2.268e+07	1.81751e+07	1.95338e+07	1.80478e+07	2.03129e+07	1.22366e+07	1.35121e+07	1.23844e+07	1.22891e+07	1.20837e+07	1.07087e+07	1.17973e+07	1.44279e+07	1.21062e+07	1.39359e+07
P0C0S8	H2AC11	Histone H2A type 1	3	1	8.4	0.0149956	0.0590582	0.0590582	0.105645	257.48	1.59859	0.901461	I	O	1.79152e+07	1.40252e+07	1.12069e+07	2.33713e+07	1.88173e+07	1.60204e+07	1.67346e+07	1.46323e+07	1.45186e+07	1.23605e+07	1.24492e+07	1.63062e+07	1.44916e+07	1.48647e+07	1.1871e+07	8.52241e+06	1.21348e+07	8.6414e+06
P24539	ATP5PB	ATP synthase F(0) complex subunit B1, mitochondrial	8	8	7.6	0.0223708	1	0.0590582	0.0590582	603.83	1.27351	0.92734	O	I	2.50058e+07	2.54741e+07	3.18451e+07	2.6064e+07	2.27902e+07	2.14591e+07	2.41754e+07	3.05402e+07	2.20177e+07	2.48369e+07	2.65175e+07	2.58804e+07	2.81179e+07	3.36844e+07	3.06916e+07	3.20393e+07	2.91328e+07	3.36771e+07
Q9HAV7	GRPEL1	GrpE protein homolog 1, mitochondrial	1	1	8.4	0.0149956	0.17753	0.0590582	0.0590582	51.75	2.10923	0.957627	O	I	46692.4	61707.7	98484.9	42432.9	37926.5	36609.8	39700	76792.6	59081.2	47708.6	76330.3	60737.6	64680.8	87818.6	62999.2	123509	90408.3	127690
Q15327	ANKRD1	Ankyrin repeat domain-containing protein 1	2	2	8.4	0.0149956	0.0590582	0.0590582	0.280713	80.72	2.88322	0.899749	O	I	133305	290086	384348	66069.8	128041	159619	234843	77952.4	253442	212773	198451	484297	301469	183095	555310	355718	511427	316192
Q99832	CCT7	T-complex protein 1 subunit eta	3	3	6.4	0.0407622	0.105645	0.105645	0.0590582	148.25	1.34942	0.963106	O	M	516683	436121	588511	534389	461770	621665	433764	531826	415527	485048	446539	398404	435088	653101	592625	604244	541419	551166
P00441	SOD1	Superoxide dismutase [Cu-Zn]	1	1	7.6	0.0223708	1	0.0590582	0.0590582	84.12	1.66664	0.916492	O	M	1.18501e+06	1.17713e+06	1.96184e+06	1.23973e+06	1.02522e+06	775141	1.24818e+06	1.63679e+06	1.02756e+06	949645	1.48476e+06	1.37387e+06	1.04979e+06	1.62581e+06	1.99419e+06	1.90082e+06	2.62444e+06	1.66394e+06
P62873	GNB1	Guanine nucleotide-binding protein G(I)/G(S)/G(T) subunit beta-1	2	1	5.2	0.0742736	0.17753	0.105645	0.0590582	106.93	1.51533	0.92296	I	O	673368	581537	444371	557211	787443	700078	591413	730693	652133	570222	507295	493498	684538	577505	374986	378543	408217	482607
P23368	ME2	NAD-dependent malic enzyme, mitochondrial	5	4	8.4	0.0149956	0.0590582	0.0590582	0.105645	285.46	2.31095	0.983814	O	I	478441	742808	1.10565e+06	427039	453347	343179	454101	714538	702848	700646	611247	781793	917504	620530	1.42992e+06	1.05225e+06	1.31947e+06	1.1061e+06
Q02252	ALDH6A1	Methylmalonate-semialdehyde dehydrogenase [acylating], mitochondrial	5	5	8.4	0.0149956	0.0590582	0.0590582	0.589639	258.41	1.28585	0.893671	I	O	3.1226e+06	2.45701e+06	2.42844e+06	3.51685e+06	2.85543e+06	3.38257e+06	2.95867e+06	2.89951e+06	2.94875e+06	2.26392e+06	2.2301e+06	2.44058e+06	2.40169e+06	2.78373e+06	2.1207e+06	2.73866e+06	2.16907e+06	2.33005e+06
P47756	CAPZB	F-actin-capping protein subunit beta	4	4	7.6	0.0223708	0.787406	0.0590582	0.0590582	213.51	1.22808	0.965285	O	M	2.03466e+06	1.99795e+06	2.45364e+06	2.25746e+06	2.10549e+06	1.80478e+06	1.98784e+06	2.01773e+06	2.03369e+06	2.12692e+06	1.91487e+06	1.7436e+06	2.17066e+06	2.26225e+06	2.45934e+06	2.64853e+06	2.49758e+06	2.40049e+06
Q15149	PLEC	Plectin	87	78	8.4	0.0149956	0.0590582	0.0590582	0.280713	5386.69	1.1263	0.895636	I	M	3.8386e+07	3.40814e+07	3.50367e+07	3.86636e+07	3.86651e+07	3.759e+07	4.00012e+07	3.701e+07	3.29359e+07	3.4064e+07	3.19926e+07	3.82985e+07	3.3116e+07	3.46091e+07	3.4287e+07	3.51388e+07	3.73662e+07	3.37824e+07
P39060	COL18A1	Collagen alpha-1(XVIII) chain	1	1	6.4	0.0407622	0.105645	0.0590582	0.105645	50.65	3.68591	0.9773	I	O	66550.6	45649.2	18055.4	76268	53483.4	75121.1	54375.9	73504.4	37012.7	29531.9	52267.5	32137.9	77295.6	48153.6	6405.46	12078.1	7541.8	16097.9
P13489	RNH1	Ribonuclease inhibitor	3	3	10	0.00673795	0.0590582	0.0590582	0.0590582	228.04	1.51081	0.947596	O	I	2.32065e+06	2.70688e+06	3.50606e+06	2.0615e+06	1.82839e+06	2.46874e+06	2.47526e+06	2.76938e+06	2.47502e+06	2.4325e+06	2.80401e+06	2.87109e+06	2.95179e+06	2.66207e+06	3.5646e+06	4.26108e+06	3.35192e+06	3.69065e+06
O00168	FXYD1	Phospholemman	1	1	5.2	0.0742736	0.0590582	0.589639	0.105645	39.67	1.58428	0.892046	I	M	72152.1	45542.5	67029	67616.8	73441.7	92816.6	64274.7	62610.8	41933.3	37220.1	41518.1	44995.5	62045.6	77654.3	46639.6	76750.7	76412.6	57687.7
Q86UK0	ABCA12	ATP-binding cassette sub-family A member 12	1	1	8.4	0.0149956	0.418492	0.0590582	0.0590582	34.82	2.06765	0.921687	O	I	54578.7	62244.6	112850	46164.6	46555.2	39000.3	67807.8	73365.8	48808.2	47354.7	75387.5	88918	50754.6	63332	120510	121339	129277	129792
P04179	SOD2	Superoxide dismutase [Mn], mitochondrial	6	5	7.6	0.0223708	1	0.0590582	0.0590582	501.16	1.33697	0.844813	M	O	1.52064e+07	1.54367e+07	1.15461e+07	1.24794e+07	1.81894e+07	1.45296e+07	1.46764e+07	1.6157e+07	1.59514e+07	1.35633e+07	1.58478e+07	1.26288e+07	1.91921e+07	1.10731e+07	1.24721e+07	1.00055e+07	1.15345e+07	1.26451e+07
Q16363	LAMA4	Laminin subunit alpha-4	2	2	5.2	0.0742736	0.105645	0.105645	0.0590582	128.94	1.64265	0.838038	I	O	757343	615542	461049	641147	905543	918459	644432	677132	540156	651012	645139	529895	711507	539738	314599	344362	422032	684511
Q9NVA1	UQCC1	Ubiquinol-cytochrome-c reductase complex assembly factor 1	1	1	6.4	0.0407622	0.105645	0.0590582	0.105645	61.82	2.05346	0.827185	O	I	36457.2	52415.5	74863.3	28233.1	18294.2	26908.4	37621.2	71228.9	54132.2	47088.8	38595.5	55754.8	66506.1	50844.6	65068.8	83417.3	74051.3	100935
P40429	RPL13A	60S ribosomal protein L13a	2	2	7.6	0.0223708	0.418492	0.0590582	0.0590582	83	1.50256	0.856221	O	M	278533	248123	372819	347406	329951	207875	290106	217325	270758	231104	217995	326184	194574	358724	392071	383289	386801	343210
Q92947	GCDH	Glutaryl-CoA dehydrogenase, mitochondrial	3	3	5.2	0.0742736	0.787406	0.0590582	0.105645	163	1.46993	0.842683	I	O	612730	570184	416843	597902	539479	727914	527492	670862	685648	493124	406162	690827	575160	462899	376377	491772	385994	367174
Q9UI47	CTNNA3	Catenin alpha-3	6	5	10	0.00673795	0.0590582	0.0590582	0.0590582	326.37	1.59254	0.822582	I	O	1.39425e+06	1.09524e+06	875485	1.3355e+06	1.57201e+06	1.61104e+06	1.10622e+06	1.34647e+06	1.09063e+06	882520	1.35535e+06	963470	1.18422e+06	1.08186e+06	642597	1.21074e+06	645422	796802
Q15111	PLCL1	Inactive phospholipase C-like protein 1	1	1	8.4	0.0149956	0.105645	0.0590582	0.0590582	32.1	3.79068	0.824194	O	I	25753.6	64538	97623.6	28571.2	14235.9	24265.9	36626.6	25068.1	19689.6	66660.7	96320.7	56923.8	83095.3	29032.9	134546	132820	107251	84468.1
Q6IBS0	TWF2	Twinfilin-2	1	1	8.4	0.0149956	0.17753	0.0590582	0.0590582	90.53	1.36795	0.823274	O	I	262318	303250	358837	206725	224965	272336	309462	298103	268777	323475	278027	280651	365320	300584	351831	387657	371440	382676
P12882	MYH1	Myosin-1	60	2	7.6	0.0223708	0.280713	0.0590582	0.0590582	5380.49	2.55564	0.858568	O	I	8.0729e+06	1.13092e+07	2.06314e+07	1.37492e+07	6.71914e+06	7.83257e+06	4.0828e+06	7.98081e+06	9.07323e+06	1.32739e+07	1.53055e+07	1.24883e+07	6.40525e+06	1.7467e+07	2.35399e+07	3.3041e+07	1.80029e+07	1.11064e+07
Q86TD4	SRL	Sarcalumenin	24	24	5.2	0.0742736	0.105645	0.0590582	0.280713	1890.68	1.14374	0.73932	O	I	3.2812e+07	3.44421e+07	3.75283e+07	3.18289e+07	3.06292e+07	3.35804e+07	3.40244e+07	3.39973e+07	3.28792e+07	2.97916e+07	3.54959e+07	3.70008e+07	3.70428e+07	3.7808e+07	3.98952e+07	3.81967e+07	3.60132e+07	3.57284e+07
Q14203	DCTN1	Dynactin subunit 1	1	1	6.4	0.0407622	0.105645	0.0590582	0.17753	31.95	1.6544	0.718835	O	I	114800	128141	189924	122623	116960	102510	96004.5	135900	140170	144320	111062	112170	132982	302347	132266	148932	226328	139749
Q03135	CAV1	Caveolin-1	2	2	6.4	0.0407622	0.589639	0.105645	0.0590582	211.82	1.26385	0.722355	M	O	8.8901e+06	9.02311e+06	7.1394e+06	9.05908e+06	9.57355e+06	7.59765e+06	7.2552e+06	1.0965e+07	9.10973e+06	1.02762e+07	8.2406e+06	8.17357e+06	9.31542e+06	7.41443e+06	6.65767e+06	7.71674e+06	6.16123e+06	7.74694e+06
Q9NQC3	RTN4	Reticulon-4	1	1	8.4	0.0149956	0.105645	0.0590582	0.0590582	58.25	1.50017	0.776645	I	O	591696	437838	394419	723982	460529	513901	622003	638064	518841	474502	319665	403219	472962	499074	409423	308495	312591	442512
P11182	DBT	Lipoamide acyltransferase component of branched-chain alpha-keto acid dehydrogenase complex, mitochondrial	3	3	8.4	0.0149956	0.105645	0.0590582	0.0590582	140.46	1.48935	0.753733	I	O	1.09622e+06	925844	736035	1.23354e+06	981611	1.3146e+06	914899	1.03644e+06	1.03371e+06	889607	788579	870860	1.04647e+06	969165	524385	676756	560946	948925
O95210	STBD1	Starch-binding domain-containing protein 1	1	1	2.8	0.246597	0.0590582	0.280713	0.787406	47.78	1.59767	0.717423	M	I	139237	222455	192569	106473	193258	110628	118346	167480	195385	275531	246775	157548	237037	227304	152277	256341	163099	163824
Q32MK0	MYLK3	Myosin light chain kinase 3	3	3	3.6	0.165299	0.105645	0.280713	0.105645	136.84	1.33309	0.730975	I	M	988540	741538	918651	1.06883e+06	1.01406e+06	955405	1.07541e+06	828995	576029	891064	691994	612515	936091	999607	1.00553e+06	788361	864459	935301
P31153	MAT2A	S-adenosylmethionine synthase isoform type-2	2	2	7.6	0.0223708	0.0590582	1	0.0590582	96.95	1.57357	0.749132	I	M	427304	271551	424530	623257	334556	297083	332605	549020	323892	234770	264620	196038	338435	480617	450388	443968	354988	392687
Q9Y2Z9	COQ6	Ubiquinone biosynthesis monooxygenase COQ6, mitochondrial	1	1	7.6	0.0223708	0.0590582	0.0590582	0.280713	120.75	1.51132	0.76367	I	O	488527	387346	323244	434499	617339	512604	367934	510258	363449	488333	278224	337899	468826	366511	296535	296286	289512	367377
Q5VTE0	EEF1A1P5	Putative elongation factor 1-alpha-like 3	8	1	5.2	0.0742736	0.0590582	0.105645	0.418492	396.02	1.811	0.785111	I	O	532688	383938	294140	373204	569575	521005	489711	709944	250293	299563	418992	370447	580395	438295	222879	255455	254804	299269
P49721	PSMB2	Proteasome subunit beta type-2	1	1	8.4	0.0149956	0.589639	0.0590582	0.0590582	64.59	1.68269	0.740019	I	O	412664	365263	245242	467712	461154	408202	399482	326771	372849	279862	379269	248384	545953	312974	257952	142134	203118	310029
P14854	COX6B1	Cytochrome c oxidase subunit 6B1	2	2	6.4	0.0407622	0.17753	0.0590582	0.105645	75.91	1.74273	0.716425	I	O	3.73223e+06	3.02027e+06	2.1416e+06	4.63441e+06	3.67599e+06	3.75636e+06	3.0904e+06	3.50397e+06	2.49864e+06	3.46819e+06	2.93009e+06	2.2183e+06	3.98614e+06	3.51483e+06	1.42443e+06	1.76412e+06	1.13595e+06	2.86867e+06
A0A0B4J1X5	IGHV3-74	Immunoglobulin heavy variable 3-74	1	1	8.4	0.0149956	0.280713	0.0590582	0.0590582	47.57	2.48685	0.790195	M	O	75373.8	95351.3	38342.3	59419.2	59881.3	105006	105422	47139.8	101354	33601.5	121502	117836	102464	47117.1	26979.2	43872.8	35750.6	37991.8
P07741	APRT	Adenine phosphoribosyltransferase	1	1	4.8	0.090718	0.0590582	0.280713	0.17753	40.31	1.38983	0.726084	O	M	321483	287463	399525	320514	331385	310542	326017	318959	288715	306562	249059	277774	315207	525995	316840	423075	440847	290866
P21399	ACO1	Cytoplasmic aconitate hydratase	8	8	6.4	0.0407622	0.105645	0.0590582	0.105645	424.58	1.37479	0.730098	I	O	3.44282e+06	3.07019e+06	2.50426e+06	2.84347e+06	3.58655e+06	3.69754e+06	3.19136e+06	3.89518e+06	2.64849e+06	2.73494e+06	2.95588e+06	2.94284e+06	4.06879e+06	2.67267e+06	1.98306e+06	2.32898e+06	2.368e+06	3.16857e+06
P50895	BCAM	Basal cell adhesion molecule	5	5	4.8	0.090718	1	0.17753	0.0590582	298.64	1.39217	0.786383	O	M	740673	737059	1.02611e+06	850309	568646	706428	722085	855898	668079	611745	749709	895483	760278	785689	1.08197e+06	1.11598e+06	1.26985e+06	877067
Q08043	ACTN3	Alpha-actinin-3	12	1	8.4	0.0149956	0.280713	0.0590582	0.0590582	1009.56	1.83799	0.791664	O	I	482257	605526	886382	381481	306035	462621	554353	706797	525829	391042	712246	846444	552071	580547	1.03432e+06	1.00192e+06	948676	866442
A5D6W6	FITM1	Fat storage-inducing transmembrane protein 1	1	1	10	0.00673795	0.0590582	0.0590582	0.0590582	35.79	3.27568	0.716807	O	I	49929.1	85194.2	163551	5942.29	64784	24878.9	96732.6	57307.7	43155.9	81700	103836	133117	64161.9	80778.6	216512	171349	217016	132101
P16615	ATP2A2	Sarcoplasmic/endoplasmic reticulum calcium ATPase 2	40	39	6.4	0.0407622	0.105645	0.0590582	0.105645	3075.14	1.42342	0.760643	O	I	7.40233e+07	8.54305e+07	1.05366e+08	5.88934e+07	8.61866e+07	6.42161e+07	7.88016e+07	8.20188e+07	5.88204e+07	8.91534e+07	7.81949e+07	9.33241e+07	1.0766e+08	1.131e+08	1.07218e+08	8.99734e+07	1.09543e+08	1.06996e+08
P82650	MRPS22	28S ribosomal protein S22, mitochondrial	1	1	5.77778	0.055638	0.789268	0.0590582	0.105645	51.91	18.09	0.799215	O	I	1042.28	2149.15	18854.8	0	0	0	0	5211.39	4312.37	0	0	6433.36	0	993.736	20761.2	33754.3	23091.2	15673.6
Q00059	TFAM	Transcription factor A, mitochondrial	1	1	6.4	0.0407622	0.418492	0.0590582	0.105645	37.7	1.60798	0.782434	I	O	195758	170256	121741	179566	247924	174335	164035	212928	165136	124019	173576	136231	252320	133231	140931	105413	87070.2	142062
P13716	ALAD	Delta-aminolevulinic acid dehydratase	2	2	6.4	0.0407622	0.17753	0.0590582	0.17753	132.59	1.39057	0.717494	O	I	893327	1.0209e+06	1.24223e+06	824973	917398	1.05574e+06	842610	825913	1.27346e+06	1.00227e+06	1.01787e+06	846647	964250	1.29397e+06	928367	1.62977e+06	1.16795e+06	1.19111e+06
P35579	MYH9	Myosin-9	18	13	6.4	0.0407622	0.0590582	0.17753	0.17753	1249.76	1.19653	0.736848	I	M	3.43638e+06	2.87195e+06	3.12581e+06	3.82553e+06	3.22263e+06	3.47265e+06	3.08075e+06	3.58032e+06	3.00273e+06	2.7827e+06	2.83974e+06	2.84266e+06	2.89193e+06	3.21302e+06	3.0582e+06	3.67274e+06	2.65709e+06	3.02799e+06
Q5BKX8	CAVIN4	Caveolae-associated protein 4	1	1	7.6	0.0223708	0.0590582	0.0590582	0.418492	37.65	1.91427	0.689772	O	I	45597.7	75121.5	87286.1	25677.5	33977.6	88491.7	19641.8	60199.6	56251	52469.5	96193.6	79076.1	91617.5	81291.1	109199	95633.9	56353.1	93952.8
P05386	RPLP1	60S acidic ribosomal protein P1	1	1	3.6	0.165299	0.418492	0.105645	0.105645	64.49	1.29137	0.698685	I	O	786777	748737	609257	682588	974961	780282	755019	741034	804458	808698	780122	710222	640187	807836	571679	549464	605274	512034
Q96GK7	FAHD2A	Fumarylacetoacetate hydrolase domain-containing protein 2A	1	1	8.4	0.0149956	0.0590582	0.0590582	0.105645	53.84	1.47149	0.640379	O	I	143410	175461	211027	145926	93480.4	130000	159377	188264	177789	134836	182396	170502	211783	161439	178401	254726	213296	247270
P06396	GSN	Gelsolin	14	14	7.6	0.0223708	0.0590582	0.0590582	1	924.17	1.22537	0.68794	I	O	1.38653e+07	1.18328e+07	1.13152e+07	1.2675e+07	1.47948e+07	1.55181e+07	1.15226e+07	1.48159e+07	1.05383e+07	1.12175e+07	1.22054e+07	1.09034e+07	1.42994e+07	1.06975e+07	1.09818e+07	1.24355e+07	1.12327e+07	1.12283e+07
P49773	HINT1	Histidine triad nucleotide-binding protein 1	1	1	8.4	0.0149956	0.280713	0.0590582	0.0590582	47.11	1.84587	0.662593	O	I	206240	229143	380692	122894	225223	202907	283389	196788	135594	194645	288495	292968	234013	235965	374508	606312	408114	278561
Q9Y2C4	EXOG	Nuclease EXOG, mitochondrial	1	1	5.2	0.0742736	1	0.105645	0.0590582	32.92	2.09893	0.666226	I	O	18372.9	17738.6	8753.45	27684.8	6293.76	16797.1	12040.9	29047.9	19644.8	14347.2	17177.2	16820.3	20703.7	8055.94	7284.37	6393.34	7197.58	14836
Q5TEU4	NDUFAF5	Arginine-hydroxylase NDUFAF5, mitochondrial	1	1	7.6	0.0223708	0.418492	0.0590582	0.0590582	33.47	3.10856	0.645989	I	O	62061.7	54069.4	19964.8	19851.6	20063.3	92296.3	82013.1	96084.1	36618.1	26692.6	61381.7	62418.9	83235.6	18033.8	8528.85	20916	15350.4	36994.7
P12109	COL6A1	Collagen alpha-1(VI) chain	15	15	4.8	0.090718	0.105645	0.0590582	0.589639	1091.95	1.34921	0.680157	I	M	2.32201e+07	1.72102e+07	1.84778e+07	3.04135e+07	2.35576e+07	1.8458e+07	2.36469e+07	2.00244e+07	1.66782e+07	1.29816e+07	1.87382e+07	1.89041e+07	1.87486e+07	2.11895e+07	1.72127e+07	1.76936e+07	1.97765e+07	1.65165e+07
P63316	TNNC1	Troponin C, slow skeletal and cardiac muscles	12	12	7.6	0.0223708	0.0590582	0.0590582	0.280713	1211.07	1.19997	0.638946	O	I	6.80911e+07	7.80597e+07	8.17073e+07	5.75691e+07	7.18367e+07	6.72784e+07	6.69544e+07	7.68168e+07	7.10544e+07	7.44352e+07	8.66369e+07	7.32206e+07	8.49513e+07	6.80853e+07	8.31094e+07	8.44356e+07	8.23294e+07	9.05769e+07
Q92598	HSPH1	Heat shock protein 105 kDa	1	1	7.6	0.0223708	0.280713	0.0590582	0.0590582	34.78	2.2055	0.633251	O	I	677949	850108	1.49522e+06	539910	378501	556321	1.02175e+06	893265	422379	790850	1.1092e+06	1.17631e+06	751800	614911	2.10143e+06	1.57109e+06	1.7623e+06	1.42637e+06
P12111	COL6A3	Collagen alpha-3(VI) chain	45	45	7.6	0.0223708	0.0590582	0.0590582	1	3142.92	1.25559	0.67798	I	O	6.41043e+07	5.12711e+07	5.10552e+07	7.88328e+07	6.01173e+07	5.96336e+07	6.65665e+07	5.53715e+07	5.25213e+07	3.99501e+07	5.05962e+07	6.07607e+07	5.25274e+07	5.88266e+07	4.53314e+07	4.68917e+07	5.42806e+07	4.9946e+07
Q9BVC6	TMEM109	Transmembrane protein 109	1	1	8.4	0.0149956	0.17753	0.0590582	0.0590582	62.12	1.26538	0.638496	O	M	611417	573562	725775	592254	506922	668310	609707	679892	595978	470507	527624	597386	676317	626683	677897	707301	897161	719834
P02743	APCS	Serum amyloid P-component	5	5	8.4	0.0149956	0.105645	0.0590582	0.0590582	286.04	1.90126	0.673815	I	O	8.85002e+06	6.11031e+06	4.65481e+06	1.38402e+07	5.82978e+06	9.64451e+06	5.0191e+06	9.91647e+06	8.90517e+06	4.73765e+06	5.15793e+06	5.12399e+06	6.6268e+06	5.67281e+06	3.62584e+06	4.86035e+06	3.85908e+06	5.25598e+06
Q9H223	EHD4	EH domain-containing protein 4	6	4	7.6	0.0223708	0.280713	0.0590582	0.0590582	393.4	1.37961	0.671012	O	I	1.5387e+06	1.70815e+06	2.12281e+06	1.23528e+06	1.37721e+06	2.14056e+06	1.42907e+06	1.51138e+06	1.63178e+06	1.61069e+06	2.10746e+06	1.39515e+06	1.79566e+06	1.88001e+06	2.01279e+06	2.75585e+06	1.98005e+06	1.98533e+06
O15230	LAMA5	Laminin subunit alpha-5	8	7	2.8	0.246597	0.787406	0.105645	0.105645	423.45	1.22176	0.685917	I	O	896737	878658	733973	857197	1.09288e+06	823309	884187	826113	850844	978857	832325	944810	786455	915402	674492	705871	691044	683058
Q9NZJ4	SACS	Sacsin	1	1	8.4	0.0149956	0.17753	0.0590582	0.0590582	37.1	4.68619	0.684126	O	I	378750	676843	1.77489e+06	112728	188039	273926	695216	623841	182311	643425	656407	1.37825e+06	523827	320201	2.37305e+06	1.96835e+06	2.81239e+06	1.40047e+06
Q92629	SGCD	Delta-sarcoglycan	3	3	7.6	0.0223708	0.0590582	0.787406	0.0590582	240.58	1.21766	0.649927	I	M	1.8069e+06	1.48391e+06	1.72727e+06	2.08187e+06	1.58491e+06	1.6787e+06	1.95177e+06	1.73724e+06	1.61302e+06	1.18043e+06	1.40332e+06	1.51176e+06	1.711e+06	1.67301e+06	1.62554e+06	1.72908e+06	1.68769e+06	1.92103e+06
P60981	DSTN	Destrin	1	1	8.4	0.0149956	0.0590582	0.0590582	0.105645	57.03	1.55437	0.662417	O	I	1.14531e+06	1.3385e+06	1.78023e+06	989514	893010	963538	1.42636e+06	1.45413e+06	1.17852e+06	1.19908e+06	1.29313e+06	1.51584e+06	1.50591e+06	1.17693e+06	1.74658e+06	1.47053e+06	2.52403e+06	1.9831e+06
P62328	TMSB4X	Thymosin beta-4	2	2	5.2	0.0742736	0.787406	0.0590582	0.105645	70.45	1.35564	0.701864	O	M	1.12564e+06	1.10438e+06	1.49714e+06	950992	1.43936e+06	1.02437e+06	984718	1.22875e+06	1.1584e+06	1.16881e+06	1.19307e+06	1.19759e+06	804007	1.44878e+06	1.69444e+06	1.74288e+06	1.14885e+06	1.45077e+06
P07203	GPX1	Glutathione peroxidase 1	3	3	5.2	0.0742736	0.418492	0.0590582	0.105645	147.92	1.74138	0.632623	O	M	689439	606927	1.05689e+06	919355	666436	466030	708733	686640	803921	423217	651933	586964	568601	1.44155e+06	1.3701e+06	597455	1.10746e+06	767891
Q96AB3	ISOC2	Isochorismatase domain-containing protein 2	1	1	3.6	0.165299	0.280713	0.0590582	0.280713	52.73	1.57234	0.636427	I	O	175734	135111	111766	166212	233771	191272	130042	157375	90474.5	158786	93067.1	168710	164517	104373	108642	98085	102735	144997
Q9UNZ2	NSFL1C	NSFL1 cofactor p47	3	3	2.8	0.246597	0.589639	0.17753	0.105645	145.06	1.60446	0.652939	O	M	691254	666386	1.06919e+06	729898	460310	729169	778751	758143	672105	523833	847695	655775	632522	603555	1.37832e+06	1.35993e+06	1.14359e+06	860543
P28066	PSMA5	Proteasome subunit alpha type-5	4	3	5.2	0.0742736	0.105645	1	0.0590582	261.26	1.23127	0.711603	O	M	1.23129e+06	1.0115e+06	1.24544e+06	1.21008e+06	1.23432e+06	1.28031e+06	1.01997e+06	1.41176e+06	838943	1.02593e+06	938001	1.05387e+06	1.20076e+06	1.12616e+06	1.376e+06	1.35147e+06	1.12405e+06	1.2495e+06
Q15121	PEA15	Astrocytic phosphoprotein PEA-15	1	1	7.6	0.0223708	0.0590582	0.0590582	0.589639	59.26	3.43949	0.657971	I	O	39493.8	14636.8	11482.5	59776.7	39069.2	42892	41010.4	14720.7	2590.08	14190	23472.9	20655.7	12275.5	21791.1	17152.3	2440.41	7352.65	8675.85
P52565	ARHGDIA	Rho GDP-dissociation inhibitor 1	2	2	7.6	0.0223708	0.589639	0.0590582	0.0590582	103.59	1.64325	0.670208	O	I	2.65766e+06	2.82234e+06	4.36721e+06	2.54291e+06	2.10412e+06	2.93535e+06	3.18365e+06	2.52229e+06	2.72492e+06	2.06638e+06	3.68558e+06	3.3297e+06	2.30511e+06	3.22265e+06	3.60297e+06	6.26186e+06	5.7919e+06	2.95667e+06
P51659	HSD17B4	Peroxisomal multifunctional enzyme type 2	7	6	5.2	0.0742736	0.105645	0.0590582	0.280713	383.03	1.30019	0.634605	O	I	822473	1.01409e+06	1.06938e+06	819692	580968	952073	844910	914724	813891	952878	1.12099e+06	1.03262e+06	1.15007e+06	906390	1.09806e+06	1.10911e+06	1.00017e+06	1.23314e+06
P22352	GPX3	Glutathione peroxidase 3	3	3	10	0.00673795	0.0590582	0.0590582	0.0590582	110.76	1.57629	0.639304	I	O	968993	805249	614731	1.22178e+06	742101	1.12587e+06	724565	1.03065e+06	1.07203e+06	590244	777627	690145	896199	742017	435913	525186	525711	844829
P32119	PRDX2	Peroxiredoxin-2	9	8	4.8	0.090718	0.280713	0.105645	0.0590582	649.14	1.17556	0.650103	I	O	2.66202e+07	2.49934e+07	2.26447e+07	2.85409e+07	2.8074e+07	2.88907e+07	2.36452e+07	2.395e+07	2.60689e+07	2.16509e+07	2.72912e+07	2.49016e+07	2.50544e+07	2.36413e+07	2.0516e+07	2.24417e+07	2.22846e+07	2.43401e+07
P11766	ADH5	Alcohol dehydrogenase class-3	3	3	4.8	0.090718	0.787406	0.105645	0.0590582	121.73	1.37537	0.690669	O	I	528334	550329	726655	641226	384542	493132	493822	628949	517057	385428	654700	611070	583391	640006	679374	799235	688688	825971
Q07507	DPT	Dermatopontin	1	1	5.2	0.0742736	0.787406	0.0590582	0.105645	30.94	2.41141	0.627267	O	I	150898	178242	363877	89676.9	140096	93086.5	279897	151733	248290	159003	166473	244299	73143.5	191640	555857	400687	491126	180074
Q7Z406	MYH14	Myosin-14	4	2	2.8	0.246597	1	0.105645	0.17753	209.2	1.27218	0.618455	I	O	90598.5	85492.6	71215.2	79331.4	85024.9	113341	100701	74594.2	87953.1	84239.8	79866.3	94584.5	80819.4	59771.4	63309	79503.8	68835.5	84656.2
Q9P0J1	PDP1	[Pyruvate dehydrogenase [acetyl-transferring]]-phosphatase 1, mitochondrial	1	1	7.6	0.0223708	0.0590582	0.0590582	1	30.17	1.8355	0.616809	I	O	55888.6	32808.4	30448.8	85001.1	48741.6	58950.7	47342	39407.9	37073.5	19159.4	30909.7	40228.2	36671.3	49088.9	13362.1	31858.7	19227	38707.2
O95563	MPC2	Mitochondrial pyruvate carrier 2	7	7	7.6	0.0223708	0.787406	0.0590582	0.0590582	263.39	1.31017	0.61809	M	O	1.73772e+06	1.83198e+06	1.39828e+06	1.71835e+06	2.22567e+06	1.62725e+06	1.34811e+06	1.76922e+06	2.36411e+06	1.79134e+06	1.70395e+06	1.68031e+06	1.62017e+06	1.67929e+06	1.38338e+06	1.40563e+06	1.19082e+06	1.33227e+06
P14866	HNRNPL	Heterogeneous nuclear ribonucleoprotein L	1	1	6.4	0.0407622	0.280713	0.105645	0.0590582	70.12	1.89338	0.617931	O	M	58568.8	40091.4	75908.2	87491.7	37075.9	35223.1	54452.7	78600.6	21002.2	31388.7	50093	51897.8	46075.2	104804	52570.6	61113.3	84199.2	76853.9
P16152	CBR1	Carbonyl reductase [NADPH] 1	4	4	4.8	0.090718	0.787406	0.0590582	0.105645	271.72	1.20791	0.59591	M	O	771819	791547	655301	747948	714158	883046	677116	836829	805976	817662	761491	754396	818209	637352	543241	791269	549493	755149
Q6WCQ1	MPRIP	Myosin phosphatase Rho-interacting protein	1	1	7.6	0.0223708	0.0590582	0.0590582	0.787406	34.01	2.30129	0.564499	I	M	200069	86937.8	88200.4	226152	450603	118025	99603.6	105962	115141	107103	83838.8	65726.8	62878.9	160404	75516.3	78272.3	60596.8	66212.1
Q13162	PRDX4	Peroxiredoxin-4	3	1	5.2	0.0742736	0.280713	0.0590582	0.105645	172.7	1.66775	0.600241	O	I	39190.5	51296.6	65359.9	31740.5	19128.1	47085.9	60299.9	37697.9	53185.5	35983.2	35409.7	59292.1	72612.3	68699.8	57741.2	54869.4	77699.5	67789.7
Q9UKG1	APPL1	DCC-interacting protein 13-alpha	2	2	3.6	0.165299	0.418492	0.105645	0.280713	76.13	1.62848	0.5854	I	O	80501	69276	49433.3	56572	114329	82831.3	74316.4	74456.6	48356.7	53651.8	65524.7	112543	66304.2	60672.6	42065.4	62122.9	33838.5	48467.1
P15090	FABP4	Fatty acid-binding protein, adipocyte	4	3	7.6	0.0223708	0.787406	0.0590582	0.0590582	259.2	1.57136	0.548683	O	I	1.81541e+06	1.85361e+06	2.85267e+06	2.57781e+06	1.68293e+06	1.208e+06	1.90595e+06	1.70238e+06	2.38573e+06	1.85483e+06	1.25166e+06	2.07352e+06	1.70227e+06	4.24158e+06	3.49688e+06	1.83249e+06	2.28593e+06	2.40647e+06
Q08431	MFGE8	Lactadherin	1	1	2.8	0.246597	0.787406	0.105645	0.17753	40.97	2.04837	0.546054	I	O	35536.4	30497	17348.6	43204.6	48629.1	37004.9	17811.5	31032	16161.6	15154.3	50623	34175.5	36370.6	26617.3	12080.6	11902.3	22706.1	13436.8
Q96AC1	FERMT2	Fermitin family homolog 2	3	3	5.2	0.0742736	0.280713	0.0590582	0.280713	143.45	1.39759	0.597744	I	O	602815	520546	431323	428910	713270	591245	520356	760294	409138	468680	547915	583004	593995	425143	500735	372526	380441	477771
O95202	LETM1	Mitochondrial proton/calcium exchanger protein	3	3	5.2	0.0742736	0.0590582	0.105645	0.589639	147.31	1.39625	0.573656	M	I	261834	365585	347587	338416	226012	201660	212528	330551	438448	368361	357327	311520	352271	313346	321259	401453	241752	460127
P55290	CDH13	Cadherin-13	6	6	7.6	0.0223708	0.418492	0.0590582	0.0590582	497.21	1.29031	0.544514	O	M	7.88559e+06	7.37261e+06	9.51296e+06	6.67109e+06	8.00672e+06	8.9488e+06	6.81235e+06	8.98898e+06	4.91325e+06	7.42025e+06	7.63203e+06	7.80094e+06	9.09659e+06	9.97969e+06	8.19629e+06	9.17025e+06	1.04638e+07	9.75482e+06
O43399	TPD52L2	Tumor protein D54	4	4	5.2	0.0742736	0.787406	0.0590582	0.105645	217.76	1.86624	0.607012	O	I	291569	303322	544137	209064	260442	284108	413313	290918	186255	270529	361540	364602	333686	293249	746044	526117	832416	322856
Q16718	NDUFA5	NADH dehydrogenase [ubiquinone] 1 alpha subcomplex subunit 5	4	4	8.4	0.0149956	0.280713	0.0590582	0.0590582	288.02	1.40027	0.536151	I	O	1.04077e+07	9.27365e+06	7.43268e+06	7.21837e+06	1.14674e+07	1.44495e+07	8.36168e+06	1.05418e+07	8.81854e+06	9.82538e+06	9.42425e+06	7.97816e+06	1.03219e+07	7.08525e+06	8.09986e+06	6.97341e+06	5.66586e+06	9.339e+06
P17980	PSMC3	26S proteasome regulatory subunit 6A	2	2	2.8	0.246597	0.418492	0.17753	0.17753	92.08	1.26796	0.589656	O	I	204856	217340	259750	166407	177310	212454	203608	264502	200707	224328	184920	221052	255691	280065	251198	303269	231076	233142
Q9Y5Z4	HEBP2	Heme-binding protein 2	2	2	6.4	0.0407622	0.0590582	0.105645	0.17753	123.25	1.2448	0.537796	I	M	670496	538637	629212	542434	694366	735196	720097	660389	485070	478236	552773	558258	618848	488060	647404	743734	687755	579106
Q8NBX0	SCCPDH	Saccharopine dehydrogenase-like oxidoreductase	2	1	5.2	0.0742736	0.787406	0.17753	0.0590582	101.18	1.64654	0.553904	M	O	409892	434356	263800	216650	465905	533109	348217	485579	390541	361326	557269	318148	544495	295989	232278	184196	168886	437651
Q16836	HADH	Hydroxyacyl-coenzyme A dehydrogenase, mitochondrial	11	11	6.4	0.0407622	0.105645	0.0590582	0.17753	703.91	1.24637	0.540385	I	O	3.24699e+07	2.90416e+07	2.60516e+07	3.38848e+07	3.25054e+07	3.56208e+07	2.80316e+07	3.23068e+07	2.95236e+07	2.99217e+07	2.6147e+07	2.8073e+07	3.1543e+07	3.26566e+07	2.34098e+07	2.29161e+07	1.98634e+07	3.14121e+07
O95182	NDUFA7	NADH dehydrogenase [ubiquinone] 1 alpha subcomplex subunit 7	5	5	10	0.00673795	0.0590582	0.0590582	0.0590582	227.25	1.44123	0.549168	I	O	2.66965e+06	2.24418e+06	1.85234e+06	2.93067e+06	2.72911e+06	2.58212e+06	2.12075e+06	2.98561e+06	2.62349e+06	2.15809e+06	2.15829e+06	1.41912e+06	2.86193e+06	2.32255e+06	1.74784e+06	1.67306e+06	1.27017e+06	2.24809e+06
P62269	RPS18	40S ribosomal protein S18	1	1	5.2	0.0742736	0.105645	0.787406	0.0590582	81.25	1.48414	0.58418	O	M	845532	576527	855646	1.14942e+06	716178	681506	682600	997957	277390	758399	566685	599803	680356	1.07974e+06	830900	824178	757738	785672
P22102	GART	Trifunctional purine biosynthetic protein adenosine-3	1	1	6.4	0.0407622	0.17753	0.0590582	0.105645	34.6	1.66954	0.572119	I	O	675380	586691	404531	804221	816358	705785	473006	577532	768669	642661	476700	374838	670587	774231	352334	261607	217456	417027
Q9H1E5	TMX4	Thioredoxin-related transmembrane protein 4	1	1	6.4	0.0407622	0.17753	0.0590582	0.418492	50.06	1.94307	0.610898	I	O	112685	73349.3	57993.4	155923	101062	132466	83392.5	90583.7	81205.9	58095.9	53177.1	59034.7	115233	143395	21046.4	42820.1	32940.4	49765.2
P31949	S100A11	Protein S100-A11	1	1	7.6	0.0223708	1	0.0590582	0.0590582	74.26	1.36443	0.535589	I	O	249164	246675	182613	280842	194114	305481	201223	264159	273036	183698	218278	265010	293354	204655	158710	126831	171376	251495
Q07960	ARHGAP1	Rho GTPase-activating protein 1	1	1	8.4	0.0149956	0.105645	0.0590582	0.0590582	32.13	2.06772	0.583953	I	O	215370	142916	104158	344898	197957	250927	116892	166178	222641	122756	103275	92542.8	173364	200931	60480.4	92115.9	52537.7	114727
P09110	ACAA1	3-ketoacyl-CoA thiolase, peroxisomal	1	1	6.4	0.0407622	0.280713	0.0590582	0.105645	30.47	1.65267	0.568088	O	I	98516.9	110755	162816	48428.9	108941	118858	72033.7	144322	82226.3	114213	119231	112100	126005	145370	214757	188430	100234	165289
P55209	NAP1L1	Nucleosome assembly protein 1-like 1	1	1	4.8	0.090718	0.787406	0.105645	0.0590582	41.26	1.72043	0.538507	I	O	77755.5	71711.2	45195.4	41071.4	68453.3	119776	79420	80056.8	56104.7	46145.4	72390.1	77544.1	106372	48635.1	43219.5	28203.6	37853.4	68065.4
P37108	SRP14	Signal recognition particle 14 kDa protein	1	1	7.6	0.0223708	0.0590582	0.0590582	0.280713	88.9	1.58384	0.575014	I	O	144194	114134	91040.5	160665	179446	139849	123906	117102	134951	161983	74164.2	97175.8	102397	53940.2	128595	90784.8	73215.8	108666
P00568	AK1	Adenylate kinase isoenzyme 1	10	10	7.6	0.0223708	0.589639	0.0590582	0.0590582	637.62	1.72942	0.552795	O	I	4.0582e+07	4.5426e+07	7.01834e+07	4.22717e+07	4.72048e+07	4.57867e+07	2.0905e+07	4.6742e+07	1.64862e+07	5.60992e+07	5.45248e+07	5.63758e+07	4.36441e+07	6.00254e+07	8.25138e+07	7.79231e+07	6.94859e+07	6.09688e+07
P09211	GSTP1	Glutathione S-transferase P	8	8	5.2	0.0742736	0.280713	0.0590582	0.105645	676.21	1.19581	0.586157	I	O	1.17288e+07	1.08175e+07	9.80823e+06	1.12375e+07	9.83593e+06	1.2456e+07	1.17311e+07	1.33835e+07	1.13555e+07	9.94348e+06	9.74518e+06	1.11242e+07	1.19189e+07	9.38743e+06	8.86045e+06	1.01987e+07	9.26799e+06	1.13265e+07
Q8N5M1	ATPAF2	ATP synthase mitochondrial F1 complex assembly factor 2	1	1	6.4	0.0407622	0.418492	0.0590582	0.105645	105.49	2.12449	0.548001	O	I	122556	179309	260368	119783	82028.5	119910	111960	179098	139142	322948	186089	155712	92654	126893	358251	407821	215694	193184
P04406	GAPDH	Glyceraldehyde-3-phosphate dehydrogenase	19	19	7.6	0.0223708	0.0590582	0.0590582	1	1936.35	1.25443	0.536826	I	O	2.06526e+08	1.64984e+08	1.64636e+08	2.6888e+08	1.64993e+08	2.09965e+08	1.90128e+08	1.98662e+08	1.86171e+08	1.46934e+08	1.48264e+08	1.66069e+08	1.77482e+08	2.05734e+08	1.30147e+08	1.5817e+08	1.65165e+08	1.63965e+08
O43181	NDUFS4	NADH dehydrogenase [ubiquinone] iron-sulfur protein 4, mitochondrial	1	1	3.6	0.165299	0.589639	0.105645	0.105645	124.34	1.90928	0.565066	O	I	1.21586e+06	1.33973e+06	2.32141e+06	1.00067e+06	666106	759448	1.22355e+06	2.42951e+06	1.13994e+06	1.3532e+06	1.27977e+06	1.6628e+06	1.26294e+06	964144	3.24383e+06	2.36688e+06	2.24854e+06	2.78367e+06
P04040	CAT	Catalase	10	10	7.6	0.0223708	0.589639	0.0590582	0.0590582	576.71	1.32959	0.57531	O	M	4.11897e+06	3.8241e+06	5.08448e+06	5.37993e+06	3.82881e+06	3.93506e+06	3.68178e+06	3.76927e+06	3.78356e+06	3.01855e+06	4.6571e+06	4.25318e+06	3.40812e+06	6.03412e+06	4.47522e+06	5.44273e+06	5.55469e+06	3.91565e+06
Q96S97	MYADM	Myeloid-associated differentiation marker	1	1	7.6	0.0223708	0.589639	0.0590582	0.0590582	42.73	1.51695	0.556564	O	I	73310.9	76802.2	111209	64223.2	42961.9	71566.1	88281.2	99522.2	52051.9	54021.1	69911.9	90323.6	117703	84770.2	119598	113519	107358	130800
Q9UBW8	COPS7A	COP9 signalosome complex subunit 7a	1	1	5.2	0.0742736	0.418492	0.105645	0.0590582	60.09	1.34563	0.544806	O	I	213017	241498	286642	156118	191707	278474	189688	249099	214577	198567	212763	278705	302878	237385	279337	278073	310020	328397
P60660	MYL6	Myosin light polypeptide 6	7	4	7.6	0.0223708	0.0590582	0.280713	0.0590582	413.3	1.27304	0.602631	I	M	1.2186e+06	957235	1.12445e+06	1.44194e+06	1.07297e+06	1.10038e+06	1.06024e+06	1.41747e+06	869574	805595	1.04648e+06	913503	1.15103e+06	1.08072e+06	1.17877e+06	1.17347e+06	947440	1.24186e+06
Q9NSE4	IARS2	Isoleucine--tRNA ligase, mitochondrial	9	9	2.8	0.246597	1	0.17753	0.105645	437.73	1.18775	0.552758	O	I	2.09982e+06	2.12195e+06	2.49406e+06	2.21e+06	2.05946e+06	1.83208e+06	1.89408e+06	2.50346e+06	2.02977e+06	2.00211e+06	2.16747e+06	2.0732e+06	2.3372e+06	1.97473e+06	2.51462e+06	2.79828e+06	2.53708e+06	2.6456e+06
Q9NRN9	METTL5	Methyltransferase-like protein 5	1	1	2.8	0.246597	0.589639	0.105645	0.105645	31.83	1.73563	0.581406	O	I	92798.7	110827	161065	113809	87076.5	55517.6	102456	105135	112526	119316	118919	131497	71879.6	81622.9	201199	167932	207617	146952
Q6NZI2	CAVIN1	Caveolae-associated protein 1	8	8	7.6	0.0223708	0.589639	0.0590582	0.0590582	582.82	1.21267	0.556329	O	I	6.559e+06	6.69967e+06	7.95393e+06	5.78689e+06	5.01883e+06	7.63952e+06	6.48727e+06	7.86251e+06	6.37926e+06	5.79139e+06	7.20356e+06	6.57241e+06	7.55172e+06	7.87527e+06	7.67625e+06	8.6202e+06	7.33392e+06	8.26403e+06
Q13363	CTBP1	C-terminal-binding protein 1	1	1	3.6	0.165299	0.17753	0.105645	0.105645	47.12	3.86754	0.550303	O	I	6825.43	10497.4	26397.6	3955.04	10965	8718.28	2543.68	7945.11	8440.89	11337.6	8136.57	13380.4	11191.6	3087.85	36179.8	36421.5	30331.1	25967.9
P09622	DLD	Dihydrolipoyl dehydrogenase, mitochondrial	12	12	7.6	0.0223708	0.280713	0.0590582	0.0590582	905.59	1.30838	0.565434	I	O	3.68178e+07	3.36285e+07	2.81399e+07	4.47332e+07	4.09464e+07	3.60417e+07	2.81689e+07	3.41986e+07	3.92403e+07	3.18359e+07	3.20052e+07	3.0136e+07	3.49251e+07	3.56609e+07	2.39652e+07	2.86621e+07	2.2212e+07	3.01993e+07
Q15847	ADIRF	Adipogenesis regulatory factor	1	1	7.6	0.0223708	1	0.0590582	0.0590582	63.39	1.93085	0.583307	O	I	146421	149530	282717	270291	76746.6	56853.4	147271	180945	288489	116408	85920.6	108218	148616	379028	280130	207437	196845	350148
A0A0B4J1V0	IGHV3-15	Immunoglobulin heavy variable 3-15	1	1	5.2	0.0742736	0.589639	0.105645	0.0590582	31.34	2.12196	0.588133	O	M	85669	79722.1	169167	68040.8	95678.2	80058.8	102465	82102.3	52809.3	70814.6	83351.2	86279.8	105356	60146.4	180754	255417	244097	105422
P0C0S5	H2AZ1	Histone H2A.Z	3	1	2.8	0.246597	0.589639	0.105645	0.105645	153.78	1.42028	0.594519	O	I	699989	749613	994180	671577	671161	562574	808425	786206	719715	658193	778843	983691	607620	705120	1.21814e+06	1.17381e+06	1.09972e+06	774117
Q9NVH6	TMLHE	Trimethyllysine dioxygenase, mitochondrial	1	1	5.2	0.0742736	0.589639	0.105645	0.0590582	61.06	1.43465	0.514348	M	O	70923.8	74718.1	52080.9	63129	57595.9	84963.5	76301	72629.6	48688.7	58776	70278.7	98127.5	97719.5	42499.5	50841.5	48887.5	44491.4	73684.5
Q8NEV1	CSNK2A3	Casein kinase II subunit alpha 3	1	1	8.4	0.0149956	0.0590582	0.0590582	0.17753	58.57	6.65199	0.512965	I	O	48346.9	15939	7268.03	31925.6	109036	42904.9	30351.6	27515.7	25288.9	6620.73	19478.1	6464.76	21842.3	25266.3	7168.28	0	1390.35	2515.2
P00325	ADH1B	All-trans-retinol dehydrogenase [NAD(+)] ADH1B	1	1	5.2	0.0742736	1	0.0590582	0.105645	35.96	1.78272	0.510681	O	M	102248	101517	180976	118280	35839.3	74759.5	154130	128230	62021.3	45978.6	102352	198125	99107.5	138862	241354	187341	187031	150294
Q04446	GBE1	1,4-alpha-glucan-branching enzyme	7	7	4.8	0.090718	0.280713	0.105645	0.0590582	372.07	1.25736	0.518027	I	O	3.7387e+06	3.53281e+06	2.97346e+06	4.41016e+06	4.25143e+06	3.99879e+06	2.90268e+06	3.13047e+06	3.59067e+06	3.50266e+06	3.17583e+06	3.54511e+06	3.84978e+06	3.55721e+06	3.08799e+06	2.6016e+06	2.45525e+06	3.16528e+06
Q13045	FLII	Protein flightless-1 homolog	1	1	2.8	0.246597	0.17753	1	0.17753	41.15	1.51582	0.522237	O	M	19972.6	13302.1	20163.7	19560.3	14541.3	27813.5	21616.7	16331.3	11362.5	9487.93	10936	12622.8	22101.4	14333.4	24478.6	28378.9	14009.7	19618
P55809	OXCT1	Succinyl-CoA:3-ketoacid coenzyme A transferase 1, mitochondrial	15	15	8.4	0.0149956	0.17753	0.0590582	0.0590582	1200.43	1.38573	0.514037	I	O	2.10785e+07	1.88754e+07	1.52111e+07	2.56106e+07	1.71324e+07	2.25904e+07	1.66534e+07	2.34059e+07	2.51202e+07	1.63754e+07	1.74034e+07	1.71743e+07	1.83036e+07	2.20025e+07	1.1291e+07	1.5541e+07	1.18952e+07	1.53259e+07
Q8TE67	EPS8L3	Epidermal growth factor receptor kinase substrate 8-like protein 3	1	1	6.4	0.0407622	0.17753	0.0590582	0.105645	34.4	2.20037	0.522504	O	I	162806	221887	358234	69725	98846.5	137330	300133	207997	143686	215598	284679	253543	211928	117229	447177	482273	404412	340081
P21266	GSTM3	Glutathione S-transferase Mu 3	5	4	4.8	0.090718	0.787406	0.0590582	0.17753	262.01	1.20076	0.517426	O	I	1.29874e+06	1.33238e+06	1.55946e+06	1.28248e+06	1.09277e+06	1.27168e+06	1.49624e+06	1.35051e+06	1.60257e+06	1.21001e+06	1.21142e+06	1.39358e+06	1.2443e+06	1.32719e+06	1.43999e+06	1.58758e+06	1.86251e+06	1.58004e+06
P36776	LONP1	Lon protease homolog, mitochondrial	7	7	2.8	0.246597	0.589639	0.105645	0.105645	427.41	1.23588	0.510648	I	O	3.8414e+06	3.58676e+06	3.10822e+06	4.15464e+06	3.49534e+06	4.2833e+06	3.47404e+06	3.79968e+06	3.87841e+06	3.21008e+06	3.18009e+06	3.50876e+06	4.15644e+06	3.46682e+06	2.46772e+06	3.23311e+06	2.56218e+06	3.81128e+06
P41222	PTGDS	Prostaglandin-H2 D-isomerase	1	1	5.2	0.0742736	0.280713	0.0590582	0.418492	88.39	1.39026	0.519452	O	I	402676	474298	559822	329003	364246	366627	455995	497507	607016	409665	354893	517851	482062	471973	506143	459062	761241	600690
P13797	PLS3	Plastin-3	1	1	7.6	0.0223708	1	0.0590582	0.0590582	36.53	1.6104	0.527377	O	I	25345.9	26059.1	40817.1	21014.8	9648.02	24374.5	40743.6	30948.6	21448.4	24845.9	25304.2	28726.6	29970.3	27133.6	46997.7	47215.2	47640.7	35098
Q13619	CUL4A	Cullin-4A	3	3	1.6	0.449329	0.280713	0.105645	0.589639	166.77	1.33129	0.51308	O	I	144247	182876	192034	115234	128720	174500	129999	172780	250726	178318	147016	188267	150054	234123	203471	197728	168061	156786
P12955	PEPD	Xaa-Pro dipeptidase	1	1	4.8	0.090718	0.787406	0.0590582	0.17753	48.48	4.40173	0.506632	I	O	33452.7	20032.9	7599.9	61910.2	17258.5	52374.9	13007.2	22712.6	27708.6	24627.6	2268.47	13280.4	32279.5	30234.5	3219.16	0	327.173	4218.62
P61457	PCBD1	Pterin-4-alpha-carbinolamine dehydratase	2	2	5.2	0.0742736	0.589639	0.105645	0.0590582	60.63	1.57577	0.507976	M	O	263200	325977	206869	299583	199158	300318	309677	207262	498514	240667	239190	259402	392114	264041	150679	168107	235011	216506
P02545	LMNA	Prelamin-A/C	27	26	3.6	0.165299	1	0.280713	0.0590582	1962.24	1.42076	0.504933	O	M	2.7466e+07	2.51218e+07	3.56922e+07	4.18438e+07	2.58522e+07	2.41334e+07	1.8069e+07	2.74316e+07	2.44013e+07	2.29106e+07	3.11772e+07	2.41388e+07	2.29812e+07	3.79137e+07	3.27917e+07	4.08205e+07	4.20744e+07	2.48605e+07
Q14247	CTTN	Src substrate cortactin	1	1	2.8	0.246597	0.787406	0.17753	0.105645	51.01	1.44085	0.499686	O	M	179891	169601	244369	150295	238174	132766	169680	208543	120822	171293	159672	243547	152670	190636	206627	358021	227002	239558
P83111	LACTB	Serine beta-lactamase-like protein LACTB, mitochondrial	3	3	6.4	0.0407622	0.105645	0.0590582	0.105645	157.24	2.34118	0.497949	O	I	113867	155025	266583	68310.9	63700.4	102306	162896	172122	123710	147606	153579	200216	150012	69653.2	410772	329149	283732	239609
Q6IPR1	ETFRF1	Electron transfer flavoprotein regulatory factor 1	1	1	3.6	0.165299	0.105645	0.105645	0.17753	38.45	1.5415	0.495779	O	I	49809.4	60775.7	76781	26888.1	56806.2	38771	58471.1	68110.4	42031.3	74203.8	55214.8	77768.6	54660.1	64318.4	81332.2	99637.3	56179.3	82437.7
Q14894	CRYM	Ketimine reductase mu-crystallin	11	11	5.2	0.0742736	0.0590582	0.105645	0.17753	669.65	1.42053	0.49303	I	O	2.07919e+07	1.75726e+07	1.46367e+07	1.69496e+07	1.97996e+07	2.8698e+07	1.9017e+07	1.94951e+07	1.22458e+07	1.96343e+07	2.18935e+07	1.52752e+07	1.88141e+07	1.16108e+07	1.19177e+07	1.76188e+07	1.23252e+07	1.97112e+07
P42126	ECI1	Enoyl-CoA delta isomerase 1, mitochondrial	7	7	5.2	0.0742736	0.787406	0.0590582	0.418492	499.57	1.1477	0.477041	O	I	8.95087e+06	9.38146e+06	1.0273e+07	9.46019e+06	9.55915e+06	7.87832e+06	8.9588e+06	8.89791e+06	9.51828e+06	8.67434e+06	8.69039e+06	8.59433e+06	1.143e+07	9.97239e+06	1.03561e+07	1.13776e+07	1.01262e+07	9.53249e+06
Q96A08	H2BC1	Histone H2B type 1-A	2	1	3.6	0.165299	0.418492	0.105645	0.105645	82.55	1.44697	0.48232	O	I	177462	202097	256781	176871	188635	102676	204704	214424	195947	254257	204371	216338	139572	195823	301125	323383	249877	213699
P14678	SNRPB	Small nuclear ribonucleoprotein-associated proteins B and B'	1	1	2.8	0.246597	0.105645	0.105645	0.589639	63.04	1.31887	0.477749	I	M	50395.4	38211	39719.4	62116.6	59524.9	32120	47602	50613.6	42760.4	30434.6	36615.2	36946.1	44298.9	40531.1	43513.2	39081.7	39571.4	35899.3
Q99714	HSD17B10	3-hydroxyacyl-CoA dehydrogenase type-2	7	7	5.2	0.0742736	0.105645	0.0590582	0.787406	764.95	1.30058	0.484281	I	O	4.43702e+06	3.50727e+06	3.41157e+06	5.16272e+06	4.27755e+06	4.18505e+06	3.47817e+06	5.08159e+06	3.66934e+06	3.17586e+06	2.57279e+06	3.75008e+06	4.36828e+06	3.5381e+06	3.12338e+06	2.67413e+06	3.131e+06	4.59124e+06
Q9BRX8	PRXL2A	Peroxiredoxin-like 2A	1	1	5.2	0.0742736	0.105645	0.0590582	0.280713	62.99	2.3157	0.481808	O	I	38223	66430	88513.2	10545.7	23424.5	29774.8	54296.7	73073.4	33436.1	50869	87800.2	105725	54319.4	27054.3	104448	106538	99016.2	105510
Q14157	UBAP2L	Ubiquitin-associated protein 2-like	1	1	2.8	0.246597	0.280713	0.105645	0.280713	59.83	1.41817	0.48782	I	O	10518.2	8968.86	7416.73	11944.9	11722.3	11972.2	7959.21	8992.31	7519.97	8377.37	10554.2	7719.55	10673.2	7608.51	7602.48	5859.43	4647.07	11366.2
Q8NHS0	DNAJB8	DnaJ homolog subfamily B member 8	1	1	2.8	0.246597	1	0.17753	0.105645	45.43	1.77334	0.483929	O	M	57892.9	57298	101609	57571.7	56076.1	37878	67881.7	70056.9	19155.3	61073.4	72038.1	83307.5	50915.6	62305.1	130528	126570	62569.8	126072
Q9Y6C9	MTCH2	Mitochondrial carrier homolog 2	2	2	2.8	0.246597	0.418492	0.17753	0.105645	136.25	1.19498	0.476092	O	I	654841	714424	782523	613790	691234	538409	687450	743321	853809	689637	612706	690666	725302	890140	734719	837871	754469	695418
P37802	TAGLN2	Transgelin-2	1	1	1.2	0.548812	0.589639	0.280713	0.280713	44.7	1.56365	0.477803	I	O	435922	413227	278785	306692	345079	424275	497922	605642	289410	280857	559891	407643	528334	316568	355458	142633	275054	304213
P54296	MYOM2	Myomesin-2	62	62	5.2	0.0742736	0.0590582	0.105645	0.17753	4280.43	1.11881	0.475789	O	I	1.05113e+08	1.11422e+08	1.17602e+08	1.02141e+08	1.00818e+08	9.95421e+07	1.09239e+08	1.13828e+08	1.04313e+08	1.0718e+08	1.08656e+08	1.20886e+08	1.16074e+08	1.00952e+08	1.1524e+08	1.26702e+08	1.23285e+08	1.21831e+08
Q13505	MTX1	Metaxin-1	1	1	3.6	0.165299	0.418492	0.105645	0.105645	63.88	1.59762	0.482252	O	I	138232	162658	220842	172831	51764.6	123196	155693	187675	184270	152497	141460	174826	160239	145053	294571	215904	218744	229938
Q96DG6	CMBL	Carboxymethylenebutenolidase homolog	2	2	7.6	0.0223708	0.280713	0.0590582	0.0590582	90.8	1.3035	0.471876	I	O	395986	354655	303787	444669	328348	402957	367837	436120	376476	278851	425986	410121	281840	328096	231542	377268	317458	264571
Q9NVD7	PARVA	Alpha-parvin	2	2	5.2	0.0742736	0.418492	0.0590582	0.17753	137.19	1.65243	0.464143	O	I	137398	173418	227041	138215	115629	100032	139154	193960	137825	101942	130215	141235	355871	148819	220540	252161	242032	271652
P08572	COL4A2	Collagen alpha-2(IV) chain	7	7	5.2	0.0742736	0.0590582	0.787406	0.105645	519.05	1.14886	0.460344	O	M	1.25431e+07	1.09502e+07	1.25803e+07	1.29774e+07	1.17337e+07	1.33306e+07	1.14986e+07	1.31753e+07	1.01264e+07	1.02449e+07	1.21421e+07	1.14651e+07	1.07724e+07	1.1114e+07	1.3621e+07	1.53691e+07	1.112e+07	1.16772e+07
P09669	COX6C	Cytochrome c oxidase subunit 6C	11	10	8.4	0.0149956	0.17753	0.0590582	0.0590582	709.47	1.23405	0.459775	I	O	9.87205e+06	9.07674e+06	7.99971e+06	1.06038e+07	1.08343e+07	8.39309e+06	9.0147e+06	1.05143e+07	8.82437e+06	9.68241e+06	7.6621e+06	7.8929e+06	1.13219e+07	8.09411e+06	7.7309e+06	7.53984e+06	6.66609e+06	9.96763e+06
Q5TC12	ATPAF1	ATP synthase mitochondrial F1 complex assembly factor 1	1	1	2.8	0.246597	0.105645	0.280713	0.418492	50.69	1.47605	0.465633	I	M	68628.6	46494.7	56341.2	97298.1	50198.9	74867	46895.9	73883.1	45173.2	53914.1	41727.8	39298.7	52359.6	57874.1	40205.1	76316	50542.1	56768.6
P0DP23	CALM1	Calmodulin-1	5	5	5.2	0.0742736	0.17753	0.0590582	0.787406	218.94	1.29394	0.461689	I	O	4.75258e+06	3.6835e+06	3.67294e+06	5.45242e+06	6.08047e+06	5.001e+06	3.56949e+06	3.65953e+06	4.40439e+06	3.71844e+06	2.91295e+06	3.11368e+06	4.26805e+06	3.91342e+06	3.43289e+06	4.1768e+06	3.28543e+06	3.55618e+06
P09493	TPM1	Tropomyosin alpha-1 chain	34	12	7.6	0.0223708	0.787406	0.0590582	0.0590582	3134.92	1.22767	0.463363	I	O	1.62482e+08	1.58923e+08	1.3235e+08	1.79493e+08	1.67962e+08	1.59186e+08	1.36429e+08	1.69343e+08	1.6785e+08	1.70762e+08	1.39631e+08	1.26659e+08	1.89714e+08	1.60555e+08	1.22264e+08	1.18796e+08	1.06237e+08	1.539e+08
P59998	ARPC4	Actin-related protein 2/3 complex subunit 4	1	1	3.6	0.165299	1	0.0590582	0.280713	42.27	1.34217	0.456766	O	M	105976	100927	135461	116773	95563.3	116740	97772.1	103030	119767	72978.9	68290.4	121202	122395	166598	140284	153282	103343	113796
P62277	RPS13	40S ribosomal protein S13	3	2	1.2	0.548812	0.787406	0.280713	0.280713	150.11	1.21729	0.455057	O	M	257977	256456	312182	319451	231227	221554	258708	258944	274123	224535	210775	263892	308956	244410	365515	321893	325389	303702
Q14315	FLNC	Filamin-C	69	64	7.6	0.0223708	1	0.0590582	0.0590582	5060.02	1.13125	0.450263	M	O	1.35837e+08	1.37005e+08	1.21109e+08	1.38862e+08	1.46824e+08	1.44776e+08	1.16106e+08	1.32614e+08	1.4165e+08	1.42338e+08	1.45611e+08	1.26476e+08	1.28953e+08	1.18714e+08	1.28707e+08	1.4157e+08	1.06675e+08	1.09881e+08
Q13835	PKP1	Plakophilin-1	1	1	6.4	0.0407622	0.280713	0.17753	0.0590582	40.87	1.50361	0.451065	M	O	586026	723880	481428	475098	692844	743241	414565	604382	730611	776927	628716	462132	1.02101e+06	528156	497044	505776	303376	572788
P62081	RPS7	40S ribosomal protein S7	1	1	2.8	0.246597	0.280713	0.17753	0.17753	35.66	1.26243	0.448282	I	O	764113	729464	605272	750891	619253	798730	830275	821419	689004	643656	676960	772300	865400	626098	804836	390060	585293	620071
P17661	DES	Desmin	42	36	8.4	0.0149956	0.105645	0.0590582	0.0590582	3440.79	1.30158	0.447774	I	O	5.35012e+08	4.67536e+08	4.11047e+08	6.90892e+08	5.29299e+08	5.42934e+08	4.13249e+08	4.98684e+08	5.51061e+08	4.46158e+08	4.36918e+08	3.84838e+08	5.18708e+08	4.96265e+08	3.69381e+08	3.94249e+08	3.08525e+08	4.86815e+08
P61247	RPS3A	40S ribosomal protein S3a	2	2	5.2	0.0742736	0.0590582	0.280713	0.105645	140.47	1.79989	0.445969	O	M	616014	419571	755184	1.02692e+06	530985	666892	428062	427207	332656	385122	573622	421069	385389	1.41851e+06	795917	552446	519580	489471
Q9H9P8	L2HGDH	L-2-hydroxyglutarate dehydrogenase, mitochondrial	3	3	4.8	0.090718	0.787406	0.105645	0.0590582	167.34	1.31709	0.442836	I	O	472560	467178	358790	428361	366050	506954	528092	533344	363322	574148	348948	506736	542735	302965	397972	250553	384363	458099
P12694	BCKDHA	2-oxoisovalerate dehydrogenase subunit alpha, mitochondrial	3	3	7.6	0.0223708	0.0590582	0.0590582	0.280713	232.67	1.24922	0.4413	I	O	1.78007e+06	1.52775e+06	1.42495e+06	2.11024e+06	2.02544e+06	1.65291e+06	1.40872e+06	1.70305e+06	1.76707e+06	1.67077e+06	1.26146e+06	1.37833e+06	1.56114e+06	1.77744e+06	1.45413e+06	1.30315e+06	1.17474e+06	1.4153e+06
Q5JWF2;Q03113	GNAS	Guanine nucleotide-binding protein G(s) subunit alpha isoforms XLas	2	1	1.6	0.449329	0.589639	0.280713	0.17753	149.79	1.27304	0.439419	O	M	390937	352770	449091	390912	491428	325895	353970	392478	283531	327852	359482	421295	371691	519884	444670	448205	329672	503022
Q9UQ80	PA2G4	Proliferation-associated protein 2G4	1	1	3.6	0.165299	0.589639	0.105645	0.105645	36.5	1.8143	0.436996	O	I	68465.1	72548.4	124216	79110.2	34760.4	60519.8	75614.7	92320.2	35005.1	59996.1	67677.6	100581	99482	74712	119194	90737.3	98407.9	238030
Q04828	AKR1C1	Aldo-keto reductase family 1 member C1	1	1	8.4	0.0149956	0.0590582	0.280713	0.0590582	52.02	1.65718	0.433117	O	M	49289.2	37173.4	61603.2	53861.9	24124.7	70993.4	46213.4	51252.4	37669	23908.4	55850	32866.9	35572.6	38683.6	71995.1	88475.8	52196.1	56665.1
Q8NE62	CHDH	Choline dehydrogenase, mitochondrial	1	1	8.4	0.0149956	0.0590582	0.0590582	0.105645	38.26	2.04419	0.427288	O	I	22520.7	34976	46036.6	5929.21	16622.3	2914.48	47353.3	39784.4	20150.3	37492	17995.2	47742	51500.6	30260.1	33609.8	29466.2	69846	67000.8
Q9H444	CHMP4B	Charged multivesicular body protein 4b	1	1	5.2	0.0742736	0.589639	0.0590582	0.17753	59.77	1.6613	0.428072	O	I	54210.3	63305.9	90059.7	39266.3	37739.8	54591.6	87967.8	51485.9	34850.3	55892.7	76625.2	46924	102237	56492.7	68762.9	111543	125614	87886.1
O14841	OPLAH	5-oxoprolinase	1	1	7.6	0.0223708	0.0590582	0.0590582	0.787406	36.15	1.56044	0.428828	I	M	57224.2	36671.8	39368.4	49642.1	60285.4	63322.8	56317.1	56553.7	38254.2	43762.7	37835	10285.2	53221.7	36177.9	44323.3	28544.9	38297.5	49498.3
P03923	MT-ND6	NADH-ubiquinone oxidoreductase chain 6	1	1	2.8	0.246597	0.17753	0.17753	0.280713	86.08	1.36213	0.421547	O	I	1.09806e+06	1.27071e+06	1.49569e+06	1.09038e+06	826493	935216	1.32058e+06	1.31761e+06	1.51685e+06	1.22442e+06	948031	1.43696e+06	1.22731e+06	1.03335e+06	1.90366e+06	1.45069e+06	1.35728e+06	1.73348e+06
P13533	MYH6	Myosin-6	199	19	3.6	0.165299	0.589639	0.105645	0.105645	20006.9	1.35669	0.418529	O	I	4.06808e+07	4.10768e+07	5.5191e+07	5.87589e+07	3.86308e+07	2.87444e+07	4.00325e+07	3.72372e+07	5.29072e+07	4.23421e+07	3.04443e+07	4.04091e+07	3.92814e+07	5.10704e+07	7.05137e+07	3.84293e+07	6.81787e+07	4.77629e+07
Q6P5Q4	LMOD2	Leiomodin-2	2	2	5.2	0.0742736	0.105645	0.280713	0.0590582	69.01	1.36451	0.41955	M	O	383825	473253	346830	340043	482693	430330	356390	309669	536500	575399	472654	341399	440313	220303	412295	468263	312384	320905
P18085	ARF4	ADP-ribosylation factor 4	3	2	3.6	0.165299	0.280713	0.105645	0.17753	141.35	1.98852	0.420068	O	I	52268.4	68668.1	103937	33377.7	34002.2	41955.5	70002	82004.7	51733.4	65909.1	90130.1	84732.4	50835.4	33067.3	130581	145913	98488.2	111634
P02765	AHSG	Alpha-2-HS-glycoprotein	2	2	7.6	0.0223708	0.0590582	0.0590582	1	102.81	1.58733	0.419135	M	I	425972	676157	665517	227835	299028	505573	561678	535747	561387	411131	783908	997673	626686	417672	431520	890829	891317	696248
P31150	GDI1	Rab GDP dissociation inhibitor alpha	6	3	2.8	0.246597	0.418492	0.17753	0.105645	480.1	1.36244	0.411752	O	I	1.08413e+06	1.20317e+06	1.47705e+06	1.133e+06	734623	912101	1.24642e+06	1.39448e+06	1.1127e+06	1.14935e+06	1.26173e+06	1.31263e+06	1.17944e+06	909592	1.62264e+06	1.78985e+06	1.61628e+06	1.44689e+06
P54819	AK2	Adenylate kinase 2, mitochondrial	3	3	6.4	0.0407622	0.418492	0.17753	0.0590582	187.49	1.19607	0.412453	M	O	2.05079e+06	2.11402e+06	1.76747e+06	2.37274e+06	2.25468e+06	1.54012e+06	1.8064e+06	2.28001e+06	2.19261e+06	2.31615e+06	1.82926e+06	1.95196e+06	2.2801e+06	1.72664e+06	1.7335e+06	1.79229e+06	1.61078e+06	1.97412e+06
Q96CN7	ISOC1	Isochorismatase domain-containing protein 1	2	2	5.2	0.0742736	0.0590582	0.589639	0.105645	112.67	1.20028	0.413552	I	M	1.19071e+06	992029	1.16268e+06	1.40267e+06	1.08195e+06	1.37016e+06	1.07703e+06	1.02173e+06	968763	808250	1.23494e+06	1.03733e+06	910863	1.28942e+06	1.12527e+06	1.29593e+06	994564	1.10824e+06
Q8TF09	DYNLRB2	Dynein light chain roadblock-type 2	1	1	4.8	0.090718	0.105645	1	0.0590582	82.99	1.28617	0.406269	O	M	253846	202330	260230	206144	330582	289986	251377	191142	171485	274169	182034	166524	217439	256896	323539	219275	229918	271524
Q9HCP6	HHATL	Protein-cysteine N-palmitoyltransferase HHAT-like protein	6	6	5.2	0.0742736	0.105645	0.0590582	0.787406	264.9	1.36477	0.407507	O	I	1.20326e+06	1.55267e+06	1.64217e+06	770876	1.14434e+06	1.34397e+06	1.25821e+06	1.49888e+06	1.22297e+06	1.59821e+06	1.62508e+06	2.00388e+06	1.3132e+06	1.07227e+06	1.678e+06	2.16763e+06	1.67145e+06	1.62151e+06
P22626;Q13151	HNRNPA2B1	Heterogeneous nuclear ribonucleoproteins A2/B1	8	7	5.2	0.0742736	0.0590582	0.105645	0.105645	491.05	1.24834	0.406744	O	M	3.60473e+06	3.17603e+06	3.96476e+06	2.90525e+06	3.84696e+06	3.46356e+06	4.10034e+06	3.70755e+06	2.13929e+06	2.97139e+06	3.2682e+06	3.86446e+06	3.63681e+06	3.30105e+06	4.20385e+06	4.45072e+06	3.78139e+06	4.08679e+06
P80404	ABAT	4-aminobutyrate aminotransferase, mitochondrial	1	1	1.6	0.449329	0.418492	0.17753	0.280713	53.46	1.55376	0.402873	I	O	238629	197593	153581	295206	233390	327999	155997	180555	238774	191136	169540	198501	190012	240617	123949	60599.7	138374	204367
P07237	P4HB	Protein disulfide-isomerase	6	6	6.4	0.0407622	0.105645	0.0590582	0.105645	398.55	1.27569	0.402963	O	I	1.61417e+06	1.82216e+06	2.05919e+06	1.79228e+06	1.32911e+06	1.81719e+06	1.30466e+06	1.82764e+06	2.24028e+06	1.32059e+06	1.86929e+06	1.7541e+06	1.92655e+06	2.36939e+06	1.84435e+06	2.28113e+06	1.64839e+06	2.1527e+06
Q96A26	FAM162A	Protein FAM162A	4	4	8.4	0.0149956	0.17753	0.0590582	0.0590582	185.21	1.51898	0.403406	O	I	1.72561e+06	1.94003e+06	2.62118e+06	759354	1.93659e+06	1.6542e+06	1.77512e+06	2.50281e+06	1.10265e+06	2.14551e+06	1.9644e+06	2.24313e+06	2.24449e+06	1.74797e+06	3.0322e+06	2.63149e+06	2.65694e+06	3.03729e+06
Q8IZP2	ST13P4	Putative protein FAM10A4	4	4	8.4	0.0149956	0.589639	0.0590582	0.0590582	228.82	1.115	0.399896	O	M	1.1451e+06	1.13874e+06	1.26969e+06	1.12553e+06	1.06584e+06	1.1566e+06	1.13702e+06	1.24049e+06	1.10909e+06	1.04878e+06	1.1292e+06	1.22715e+06	1.17946e+06	1.13088e+06	1.08821e+06	1.37015e+06	1.3437e+06	1.41553e+06
P13929	ENO3	Beta-enolase	15	12	6.4	0.0407622	0.17753	0.0590582	0.105645	1317.01	1.24602	0.397895	I	O	2.20131e+07	2.03379e+07	1.76667e+07	2.46774e+07	2.30566e+07	1.85858e+07	1.9241e+07	2.45047e+07	2.09232e+07	1.88225e+07	1.85623e+07	1.88426e+07	2.45388e+07	2.17099e+07	1.40967e+07	1.4077e+07	1.56149e+07	2.2835e+07
O43772	SLC25A20	Mitochondrial carnitine/acylcarnitine carrier protein	1	1	3.6	0.165299	0.280713	0.418492	0.17753	46.8	1.57735	0.394299	O	M	243530	169937	268049	425231	205269	178924	205418	202807	103846	202235	161250	137163	245191	358836	380774	187031	207351	206254
Q9HCD6	TANC2	Protein TANC2	1	1	6.4	0.0407622	0.418492	0.0590582	0.105645	33.31	8.04976	0.390152	O	I	10549.6	16624.3	84921.9	4254.59	0	5978.11	21469.5	21045.8	10445.2	8525.58	22888.1	34747	6515.86	8992.6	97137.7	114981	158367	45130.9
Q9P0M6	H2AFY2	Core histone macro-H2A.2	1	1	3.6	0.165299	0.17753	0.418492	0.105645	47.14	1.21844	0.39184	O	M	299713	265817	323884	348316	253755	269200	321737	305556	244828	231407	267340	270200	315312	265532	416763	297539	328106	311477
Q96RQ3	MCCC1	Methylcrotonoyl-CoA carboxylase subunit alpha, mitochondrial	8	8	2.8	0.246597	1	0.105645	0.105645	502.52	1.15886	0.390766	I	O	4.51728e+06	4.51066e+06	3.89804e+06	3.72213e+06	5.15372e+06	4.75306e+06	4.23338e+06	4.7241e+06	3.67155e+06	4.75243e+06	5.3051e+06	4.0112e+06	4.81302e+06	3.85492e+06	3.66807e+06	4.25187e+06	3.7978e+06	3.91756e+06
P03891	MT-ND2	NADH-ubiquinone oxidoreductase chain 2	1	1	6.4	0.0407622	0.0590582	0.17753	0.17753	55.13	1.19539	0.386797	I	M	841253	703745	766041	691424	965776	893361	773960	881744	639505	761060	784535	642435	691192	759077	918153	823007	618303	711664
Q8N335	GPD1L	Glycerol-3-phosphate dehydrogenase 1-like protein	6	6	4.8	0.090718	0.0590582	0.105645	1	348.07	1.32136	0.37512	I	O	3.98336e+06	3.03643e+06	3.01458e+06	3.21317e+06	4.55673e+06	3.924e+06	3.19005e+06	5.03285e+06	2.34077e+06	3.55642e+06	3.16894e+06	2.54421e+06	3.57182e+06	3.52453e+06	2.94492e+06	2.69591e+06	1.79839e+06	4.10917e+06
P98095	FBLN2	Fibulin-2	1	1	7.6	0.0223708	0.0590582	0.0590582	0.280713	47.66	2.05741	0.373648	I	M	165842	80607.2	102515	188279	255889	64976	159017	161047	78314.9	75964.9	16408.3	152418	79930	106290	161295	57907.8	131477	55605.4
Q9Y3D6	FIS1	Mitochondrial fission 1 protein	2	2	2.8	0.246597	0.105645	0.280713	0.787406	101.41	1.15025	0.382075	I	O	1.39515e+06	1.29705e+06	1.21291e+06	1.56307e+06	1.3738e+06	1.22785e+06	1.3692e+06	1.44182e+06	1.43513e+06	1.22124e+06	1.3e+06	1.21128e+06	1.31758e+06	1.05588e+06	1.25545e+06	1.35104e+06	1.00685e+06	1.39531e+06
P02760	AMBP	Protein AMBP	2	2	6.4	0.0407622	0.418492	0.105645	0.0590582	89.71	1.40128	0.372837	O	M	684885	639996	896812	811380	389690	766190	710380	746785	740866	376027	697055	865935	520095	772780	671036	1.0479e+06	1.07363e+06	918714
Q16555	DPYSL2	Dihydropyrimidinase-related protein 2	9	7	5.2	0.0742736	0.0590582	0.589639	0.105645	520.87	1.21964	0.379126	I	M	2.65845e+06	2.1797e+06	2.56254e+06	3.3273e+06	2.8461e+06	2.3664e+06	2.29508e+06	2.45737e+06	2.25026e+06	2.42377e+06	1.95004e+06	1.9623e+06	2.31215e+06	3.39017e+06	2.40235e+06	2.54491e+06	2.06619e+06	2.40906e+06
Q96KP4	CNDP2	Cytosolic non-specific dipeptidase	2	2	6.4	0.0407622	0.105645	0.0590582	0.418492	97.23	1.16735	0.383047	O	I	983709	1.08058e+06	1.14833e+06	922843	1.03111e+06	1.05698e+06	897644	1.00997e+06	1.12295e+06	1.25875e+06	1.09394e+06	944816	982441	1.32102e+06	1.05347e+06	1.31338e+06	990194	1.06359e+06
P35270	SPR	Sepiapterin reductase	4	3	4.8	0.090718	1	0.17753	0.0590582	442.04	1.26021	0.373114	M	O	1.60508e+06	1.61722e+06	1.2833e+06	1.93713e+06	1.64018e+06	1.85982e+06	1.27389e+06	1.31438e+06	1.88378e+06	1.35216e+06	1.45891e+06	1.70736e+06	1.68392e+06	1.87831e+06	1.21093e+06	931360	968436	1.42747e+06
P08294	SOD3	Extracellular superoxide dismutase [Cu-Zn]	1	1	7.6	0.0223708	0.589639	0.0590582	0.0590582	44.34	1.34134	0.378985	O	M	67024.5	61958.7	83107.9	80247.3	69963	56992	71975.3	55945.1	91679.4	43350.2	52973	56635.7	65155	115005	89592.1	63174.3	72963	74805
P37235	HPCAL1	Hippocalcin-like protein 1	1	1	1.6	0.449329	0.787406	0.280713	0.280713	31.6	4.46315	0.375282	O	M	4929.51	3667.64	16369.3	2779.73	861.009	7400.79	4578.05	9027.98	4208.75	217.694	1457.17	12454.6	0	38246.8	7631.13	26722.9	1777.8	7467.65
P00367	GLUD1	Glutamate dehydrogenase 1, mitochondrial	14	14	5.2	0.0742736	0.105645	0.0590582	1	745.66	1.13265	0.376764	M	I	5.34383e+06	6.0527e+06	5.92218e+06	5.60202e+06	4.73045e+06	5.62648e+06	5.05924e+06	5.70096e+06	7.25693e+06	5.30209e+06	5.50658e+06	5.67023e+06	6.52769e+06	6.00951e+06	5.32686e+06	5.99672e+06	6.02532e+06	6.25248e+06
P48681	NES	Nestin	11	11	5.2	0.0742736	0.787406	0.17753	0.0590582	576.66	1.40562	0.373684	O	M	3.50381e+06	3.26981e+06	4.59613e+06	3.09453e+06	2.70747e+06	5.39837e+06	2.3772e+06	3.94146e+06	2.96882e+06	3.03379e+06	3.91705e+06	3.06147e+06	3.36793e+06	3.11838e+06	5.31405e+06	6.26127e+06	4.64704e+06	3.63991e+06
P06753	TPM3	Tropomyosin alpha-3 chain	21	2	10	0.00673795	0.0590582	0.0590582	0.0590582	1679.92	1.2846	0.381429	I	O	3.51525e+06	3.15451e+06	2.73646e+06	4.22166e+06	3.78097e+06	3.05473e+06	3.12265e+06	3.39626e+06	4.06712e+06	3.36161e+06	2.27595e+06	3.05536e+06	3.01249e+06	3.8169e+06	2.64176e+06	2.18605e+06	2.25124e+06	2.78637e+06
P13073	COX4I1	Cytochrome c oxidase subunit 4 isoform 1, mitochondrial	13	13	4.8	0.090718	0.589639	0.105645	0.0590582	804.72	1.15975	0.370591	O	I	4.53383e+07	4.72839e+07	5.2581e+07	5.18683e+07	4.32818e+07	3.53024e+07	4.17296e+07	5.45094e+07	4.39294e+07	4.83791e+07	4.50796e+07	4.68659e+07	5.21654e+07	4.84254e+07	5.47968e+07	5.2042e+07	4.83904e+07	5.92504e+07
P16671	CD36	Platelet glycoprotein 4	3	3	5.2	0.0742736	0.105645	0.0590582	0.589639	184.05	1.22967	0.368339	O	I	1.47326e+06	1.6754e+06	1.81162e+06	1.81497e+06	1.26538e+06	1.58222e+06	1.25339e+06	1.45033e+06	1.73196e+06	1.40909e+06	2.09606e+06	1.52216e+06	1.61771e+06	1.90809e+06	1.70588e+06	1.70548e+06	1.47405e+06	2.26461e+06
Q8WXI4	ACOT11	Acyl-coenzyme A thioesterase 11	2	2	5.2	0.0742736	0.17753	0.105645	0.0590582	77.53	1.83537	0.360622	I	O	4.38976e+06	3.57586e+06	2.39176e+06	6.67991e+06	5.72544e+06	4.96853e+06	2.02516e+06	2.54978e+06	5.90716e+06	4.66139e+06	2.22626e+06	2.61394e+06	2.47053e+06	5.3492e+06	1.65422e+06	1.32199e+06	2.16548e+06	1.4679e+06
P55786	NPEPPS	Puromycin-sensitive aminopeptidase	8	8	1.6	0.449329	0.105645	0.280713	0.418492	466.08	1.15213	0.360008	I	M	2.05839e+06	1.7866e+06	1.87486e+06	1.98178e+06	2.12923e+06	2.07919e+06	2.06001e+06	2.04177e+06	1.56172e+06	1.7971e+06	1.84512e+06	1.65716e+06	2.07189e+06	1.59148e+06	1.73882e+06	2.22211e+06	1.62761e+06	2.1943e+06
P07951	TPM2	Tropomyosin beta chain	17	3	5.2	0.0742736	0.105645	0.0590582	1	1481.99	1.30182	0.360644	M	I	2.18789e+06	2.84823e+06	2.77572e+06	1.61046e+06	2.81591e+06	2.45482e+06	2.18505e+06	1.87319e+06	2.29053e+06	3.58084e+06	3.22022e+06	2.18355e+06	2.96602e+06	2.3642e+06	2.83721e+06	2.56526e+06	2.20785e+06	3.90408e+06
P04264	KRT1	Keratin, type II cytoskeletal 1	14	10	5.2	0.0742736	0.589639	0.0590582	0.589639	1073.9	2.19679	0.361729	I	O	6.32789e+06	4.851e+06	2.88051e+06	5.65026e+06	8.4256e+06	8.11154e+06	2.67309e+06	6.77896e+06	2.40621e+06	1.59022e+06	2.31543e+06	1.13559e+07	6.58722e+06	2.05139e+06	1.95462e+06	3.44754e+06	2.01908e+06	4.92994e+06
P63244	RACK1	Receptor of activated protein C kinase 1	2	2	2.8	0.246597	0.17753	0.17753	0.787406	76.14	1.39194	0.362719	I	O	476138	409892	342067	542353	476724	400998	514004	446612	450661	473495	334488	314503	476310	151980	557630	374146	378854	247724
P51888	PRELP	Prolargin	1	1	5.2	0.0742736	0.105645	0.17753	0.0590582	65.5	1.48104	0.356989	I	M	113243	76461.5	99334.5	71768.1	114625	120766	164242	94811.6	83629.1	68375.1	66336.9	121724	42242.3	84951.1	113157	100060	132532	65972.7
Q15008	PSMD6	26S proteasome non-ATPase regulatory subunit 6	1	1	2.8	0.246597	1	0.280713	0.17753	39.73	1.31656	0.356568	O	M	42814.7	42660.9	56165.4	56192.4	33691.4	36985.6	35888.3	51315.7	40625.9	48377.3	33627.7	56902.8	33770.7	42808.1	61393.9	78049.7	43966.7	54608.8
Q9Y490	TLN1	Talin-1	11	8	2.8	0.246597	0.105645	0.17753	1	638.36	1.11995	0.352054	I	O	1.64407e+06	1.4908e+06	1.46798e+06	1.60744e+06	1.45671e+06	1.92335e+06	1.66966e+06	1.56319e+06	1.33436e+06	1.40718e+06	1.62478e+06	1.50796e+06	1.57973e+06	1.31521e+06	1.45666e+06	1.38585e+06	1.49496e+06	1.68723e+06
Q9UBR2	CTSZ	Cathepsin Z	1	1	6.4	0.0407622	0.105645	0.0590582	0.17753	80.98	1.58123	0.35144	O	I	288512	395292	456203	80650.6	345653	320017	320124	376115	306635	426000	431311	283504	529010	265239	488192	549152	429112	549321
P08123	COL1A2	Collagen alpha-2(I) chain	1	1	2.8	0.246597	0.589639	0.280713	0.105645	102.14	1.79165	0.353327	O	M	9.02142e+06	7.56931e+06	1.35615e+07	6.40227e+06	6.25877e+06	8.01579e+06	1.33776e+07	1.10526e+07	6.73525e+06	5.60495e+06	1.10965e+07	1.03951e+07	4.01473e+06	6.40321e+06	2.01829e+07	1.71438e+07	1.6176e+07	7.90183e+06
P10599	TXN	Thioredoxin	1	1	6.4	0.0407622	0.280713	0.0590582	0.17753	63.28	1.50413	0.352599	O	I	710296	881432	1.06838e+06	503175	581529	616704	854598	995474	830649	689997	1.12541e+06	1.01239e+06	748713	548430	922920	1.4129e+06	1.34096e+06	1.11668e+06
Q01449	MYL7	Myosin regulatory light chain 2, atrial isoform	1	1	5.2	0.0742736	0.280713	0.0590582	0.17753	53	1.9854	0.351525	O	I	121243	171163	240716	77416.6	190474	151572	113757	72996.9	88399.4	180371	303868	103859	179320	95546.8	301861	279736	154325	372114
P98160	HSPG2	Basement membrane-specific heparan sulfate proteoglycan core protein	38	38	5.2	0.0742736	0.0590582	0.280713	0.418492	2568.56	1.09913	0.342189	I	M	3.1707e+07	2.88473e+07	3.03204e+07	3.06983e+07	3.02266e+07	3.53253e+07	2.86721e+07	3.36125e+07	2.72975e+07	2.64562e+07	3.10168e+07	2.82875e+07	3.11783e+07	3.18268e+07	2.96798e+07	3.22561e+07	2.79453e+07	2.98941e+07
P12110	COL6A2	Collagen alpha-2(VI) chain	12	11	6.4	0.0407622	0.0590582	0.105645	0.280713	687.91	1.1388	0.340009	I	M	9.40877e+06	8.26201e+06	8.82176e+06	1.0275e+07	8.36887e+06	9.44378e+06	9.89343e+06	9.06282e+06	8.29845e+06	6.27681e+06	8.51923e+06	9.79779e+06	8.4178e+06	9.51018e+06	8.74224e+06	8.63625e+06	8.77468e+06	8.44545e+06
Q702N8	XIRP1	Xin actin-binding repeat-containing protein 1	12	12	7.6	0.0223708	0.787406	0.0590582	0.0590582	666.6	1.55023	0.338555	O	I	2.50996e+06	2.55243e+06	3.89102e+06	1.76616e+06	2.77385e+06	4.00883e+06	1.65048e+06	2.35049e+06	1.4752e+06	2.80207e+06	3.64357e+06	1.99347e+06	2.84787e+06	1.81997e+06	4.62322e+06	5.36719e+06	3.49688e+06	4.14785e+06
P06733	ENO1	Alpha-enolase	13	12	5.2	0.0742736	0.105645	0.0590582	1	1063.8	1.08635	0.345935	I	O	9.60111e+06	8.85133e+06	8.83799e+06	9.86198e+06	8.91323e+06	1.02443e+07	9.24257e+06	9.74343e+06	9.69452e+06	7.90618e+06	7.94104e+06	8.86855e+06	9.84634e+06	8.94518e+06	8.085e+06	9.19188e+06	8.83298e+06	9.13491e+06
P19338	NCL	Nucleolin	3	3	2.8	0.246597	0.787406	0.280713	0.280713	148.06	1.59052	0.339276	O	I	148761	154002	236608	228804	121142	62493.6	186168	145198	264217	116467	109808	156932	122584	111589	288277	264788	287094	231290
P14314	PRKCSH	Glucosidase 2 subunit beta	1	1	0.4	0.818731	0.589639	0.589639	0.280713	63.35	1.57586	0.34283	O	M	93605.9	71143.3	112112	97999.4	152767	79084.2	55311.6	82867.1	51374.6	62775.5	94624.1	65782.7	81159.8	168621	86733.4	83401.3	146315	75489.7
P48751	SLC4A3	Anion exchange protein 3	1	1	5.2	0.0742736	0.0590582	0.280713	0.280713	31.46	1.60575	0.342967	I	M	34378.5	21409.6	27779.6	27581.9	47697.8	36775.6	25704.4	34133	25273.8	29512.8	10685.6	17277.2	24298.8	40529.7	45035	16470.2	16089.4	20773.6
Q96IX5	ATP5MD	ATP synthase membrane subunit DAPIT, mitochondrial	2	2	2.8	0.246597	0.280713	0.17753	0.105645	147.33	1.62308	0.339077	O	I	2.70298e+06	3.17534e+06	4.38715e+06	2.48146e+06	2.21655e+06	2.48799e+06	2.64426e+06	3.68462e+06	2.46787e+06	2.93112e+06	3.5901e+06	3.50374e+06	3.38389e+06	1.6336e+06	5.25662e+06	5.19724e+06	5.3936e+06	4.45467e+06
Q86WU2	LDHD	Probable D-lactate dehydrogenase, mitochondrial	4	4	7.6	0.0223708	0.0590582	0.0590582	1	189.19	1.36748	0.349132	I	O	1.10202e+06	823418	805875	856749	1.11567e+06	1.04356e+06	998103	1.496e+06	698101	810985	647208	827691	1.1331e+06	397410	721309	773342	920624	1.21669e+06
P31040	SDHA	Succinate dehydrogenase [ubiquinone] flavoprotein subunit, mitochondrial	13	13	5.2	0.0742736	0.589639	0.0590582	0.418492	1114.99	1.20744	0.339115	I	O	2.69436e+07	2.38757e+07	2.23146e+07	3.36378e+07	2.84507e+07	2.74125e+07	2.06054e+07	2.46115e+07	1.9257e+07	2.70837e+07	2.47379e+07	2.22133e+07	2.60866e+07	2.43724e+07	2.05966e+07	2.23153e+07	2.00035e+07	2.42853e+07
O14949	UQCRQ	Cytochrome b-c1 complex subunit 8	4	4	2.8	0.246597	0.787406	0.17753	0.17753	251.55	1.17711	0.342525	M	O	7.51069e+06	7.71809e+06	6.5568e+06	7.80955e+06	7.44581e+06	7.79595e+06	6.62488e+06	7.87726e+06	6.61354e+06	8.47367e+06	7.06867e+06	7.43905e+06	8.99551e+06	7.67329e+06	5.78956e+06	5.43965e+06	5.41659e+06	8.46491e+06
P05026	ATP1B1	Sodium/potassium-transporting ATPase subunit beta-1	3	3	4.8	0.090718	0.0590582	0.105645	1	154.06	1.14657	0.338832	I	M	3.75771e+06	3.27734e+06	3.29e+06	3.31327e+06	3.38402e+06	3.65159e+06	3.83804e+06	4.6016e+06	2.96612e+06	2.99975e+06	3.18693e+06	3.38455e+06	3.84933e+06	2.85197e+06	3.4695e+06	3.49282e+06	2.89782e+06	3.7379e+06
P31943	HNRNPH1	Heterogeneous nuclear ribonucleoprotein H	2	2	2.8	0.246597	0.17753	1	0.105645	79.98	1.20084	0.341259	O	M	325004	279024	335062	384298	343561	297231	307694	292235	251719	291625	347366	246365	258045	305047	452454	334432	295618	287759
Q9Y3I0	RTCB	RNA-splicing ligase RtcB homolog	2	2	2.8	0.246597	0.105645	0.105645	1	74.98	1.18735	0.342958	O	I	1.24402e+06	1.47636e+06	1.47709e+06	1.00491e+06	1.09145e+06	1.2549e+06	1.46518e+06	1.40368e+06	1.48426e+06	1.29473e+06	1.73155e+06	1.30648e+06	1.56476e+06	1.11309e+06	1.60736e+06	1.72782e+06	1.58581e+06	1.35138e+06
Q9Y276	BCS1L	Mitochondrial chaperone BCS1	3	3	5.2	0.0742736	0.17753	0.0590582	0.280713	201.01	1.27721	0.335228	I	O	1.3068e+06	1.15809e+06	1.02317e+06	1.28226e+06	1.28336e+06	1.33954e+06	1.06076e+06	1.56808e+06	938901	1.04903e+06	1.12156e+06	1.16653e+06	1.51444e+06	1.04901e+06	921232	693327	887582	1.56469e+06
P62979	RPS27A	Ubiquitin-40S ribosomal protein S27a	6	6	3.6	0.165299	0.418492	0.105645	0.589639	421.3	1.15032	0.333172	I	O	2.76092e+07	2.47818e+07	2.40013e+07	3.40851e+07	2.71974e+07	2.768e+07	2.48137e+07	2.42697e+07	2.36244e+07	2.54358e+07	2.4821e+07	2.22704e+07	2.77574e+07	2.74311e+07	2.30956e+07	2.36867e+07	2.01342e+07	2.5659e+07
P30043	BLVRB	Flavin reductase (NADPH)	3	3	5.2	0.0742736	0.418492	0.105645	0.0590582	317.08	1.40213	0.332757	O	I	1.77381e+06	1.84112e+06	2.4871e+06	1.83277e+06	1.01173e+06	2.16945e+06	2.08357e+06	1.77151e+06	1.27597e+06	1.21993e+06	2.74601e+06	2.16339e+06	1.8003e+06	1.77927e+06	1.90907e+06	3.05411e+06	3.04231e+06	2.65077e+06
P60709	ACTB	Actin, cytoplasmic 1	36	7	7.6	0.0223708	0.0590582	0.0590582	0.418492	2779.48	1.2185	0.331396	I	M	1.95572e+07	1.60502e+07	1.66923e+07	2.49732e+07	2.01101e+07	1.82083e+07	1.71919e+07	1.73023e+07	2.00415e+07	1.43995e+07	1.62283e+07	1.40466e+07	1.55352e+07	2.27693e+07	1.55243e+07	1.57753e+07	1.32712e+07	1.61212e+07
P62851	RPS25	40S ribosomal protein S25	2	2	1.6	0.449329	1	0.418492	0.17753	112.07	1.13408	0.329438	O	M	617108	604702	685781	710714	557712	568431	551860	696822	689983	623922	540337	598472	570795	643081	793575	719225	615698	657327
Q08380	LGALS3BP	Galectin-3-binding protein	6	6	5.2	0.0742736	0.589639	0.0590582	0.105645	440.48	1.45111	0.314507	O	I	2.46763e+06	2.91955e+06	3.58081e+06	2.08771e+06	2.22074e+06	2.40817e+06	3.13701e+06	2.48452e+06	2.92984e+06	1.4944e+06	2.91951e+06	2.61015e+06	4.64383e+06	2.76102e+06	2.91665e+06	3.38421e+06	3.44564e+06	5.39651e+06
P45954	ACADSB	Short/branched chain specific acyl-CoA dehydrogenase, mitochondrial	6	6	7.6	0.0223708	0.280713	0.0590582	0.0590582	349.26	1.19091	0.310078	I	O	1.89742e+06	1.74384e+06	1.59325e+06	2.24268e+06	1.82635e+06	1.96079e+06	1.43582e+06	2.02145e+06	1.85635e+06	1.54009e+06	1.66973e+06	1.61142e+06	2.0416e+06	1.78004e+06	1.33868e+06	1.58364e+06	1.42431e+06	1.83958e+06
Q6UX73	C16orf89	UPF0764 protein C16orf89	1	1	8.4	0.0149956	0.0590582	0.0590582	0.17753	31.01	3.761	0.327379	O	I	15504.5	36793.8	58312.3	684.467	3083.82	17821.1	29474.4	26458.6	14687.4	25482	59085.2	55758.9	28955.4	2153.64	88923.8	66696.2	73259.4	60528.6
P52179	MYOM1	Myomesin-1	56	55	2.8	0.246597	0.280713	0.105645	0.787406	3946.3	1.06731	0.313658	O	I	6.25177e+07	6.47165e+07	6.67259e+07	6.20568e+07	6.52036e+07	6.62751e+07	5.89844e+07	6.00687e+07	6.26565e+07	6.70698e+07	6.3252e+07	6.25563e+07	6.80478e+07	6.49555e+07	6.48954e+07	7.46841e+07	6.38071e+07	6.52874e+07
P82933	MRPS9	28S ribosomal protein S9, mitochondrial	1	1	2.8	0.246597	0.105645	0.17753	0.418492	48.82	1.25072	0.314245	O	I	155620	178925	194637	161371	149077	171558	146197	149895	187036	167223	213601	138813	187950	146524	153856	256592	206302	209912
P63313	TMSB10	Thymosin beta-10	1	1	5.2	0.0742736	0.787406	0.0590582	0.17753	41.75	1.6992	0.310187	O	I	143542	167668	243905	30681.2	127090	96504.6	281482	181950	147069	243410	146946	152642	148275	111923	248942	239482	394664	224516
Q9H7Z7	PTGES2	Prostaglandin E synthase 2	3	3	2.8	0.246597	0.787406	0.280713	0.0590582	137.67	1.11561	0.309897	O	M	1.05756e+06	1.03249e+06	1.15185e+06	1.07231e+06	1.10298e+06	954480	933069	1.22493e+06	1.12378e+06	973192	1.01097e+06	983203	1.07128e+06	1.32896e+06	1.05251e+06	1.19728e+06	1.04308e+06	1.1374e+06
P55822	SH3BGR	SH3 domain-binding glutamic acid-rich protein	1	1	6.4	0.0407622	0.280713	0.105645	0.0590582	45.1	5.88271	0.315553	O	M	17705	12444.3	73206.3	2453.01	0	8239.02	67717.6	10115.2	0	7066.13	0	48093.3	7062.12	27170.3	119219	21690.5	189901	8051.31
Q07065	CKAP4	Cytoskeleton-associated protein 4	1	1	3.6	0.165299	0.280713	0.105645	0.418492	41	1.46504	0.324262	I	M	129020	88065.6	95039.7	112160	151684	166454	102256	112546	39466.5	115140	54948.7	77255.2	153517	124374	135210	58540.1	80047	77027.3
Q8TCJ2	STT3B	Dolichyl-diphosphooligosaccharide--protein glycosyltransferase subunit STT3B	1	1	3.6	0.165299	0.418492	0.105645	0.105645	41.54	3.80844	0.320144	O	I	8964.12	12787.9	34139.3	4564.79	2203.97	6645.3	7655.08	23751.5	6015.97	3705.01	14196.8	24349.9	15672	2100.67	41292.4	43245.5	50125.3	33932.6
P35573	AGL	Glycogen debranching enzyme	13	13	5.2	0.0742736	0.0590582	0.105645	0.280713	633.88	1.22496	0.317027	I	O	2.59196e+06	2.34103e+06	2.11595e+06	1.85998e+06	2.78319e+06	3.01368e+06	2.40034e+06	2.9026e+06	1.76149e+06	2.68551e+06	2.54658e+06	2.21007e+06	2.50149e+06	2.0209e+06	2.14172e+06	1.96955e+06	2.12754e+06	2.32006e+06
P31942	HNRNPH3	Heterogeneous nuclear ribonucleoprotein H3	2	2	1.2	0.548812	0.17753	0.280713	0.787406	104.82	1.2788	0.309272	I	O	587499	468926	459414	581062	775900	655292	491582	433658	509211	528811	398768	384755	523082	624047	529400	334852	340241	468529
P52943	CRIP2	Cysteine-rich protein 2	3	3	8.4	0.0149956	0.0590582	0.0590582	0.105645	214.3	1.79352	0.323412	O	I	1.67103e+06	2.05002e+06	2.99703e+06	944815	2.62439e+06	2.23094e+06	1.38285e+06	1.17214e+06	1.13187e+06	3.10167e+06	2.86892e+06	1.60659e+06	1.54108e+06	1.11704e+06	4.00468e+06	3.57386e+06	2.72284e+06	3.56671e+06
Q02338	BDH1	D-beta-hydroxybutyrate dehydrogenase, mitochondrial	6	5	7.6	0.0223708	1	0.0590582	0.0590582	316.11	1.19192	0.3259	M	O	1.50582e+06	1.53715e+06	1.28964e+06	1.74808e+06	1.44047e+06	1.55495e+06	1.16133e+06	1.62426e+06	1.78824e+06	1.6224e+06	1.35908e+06	1.33494e+06	1.58112e+06	1.71196e+06	1.13547e+06	1.27104e+06	1.01826e+06	1.31149e+06
P56134	ATP5MF	ATP synthase subunit f, mitochondrial	3	3	2.8	0.246597	0.787406	0.105645	0.105645	190.33	1.1045	0.317293	I	O	1.90466e+07	1.84646e+07	1.72445e+07	1.96499e+07	2.17807e+07	1.75371e+07	1.81188e+07	1.81464e+07	1.80404e+07	1.72683e+07	1.8519e+07	1.77461e+07	2.07493e+07	1.87681e+07	1.5024e+07	1.705e+07	1.68996e+07	1.84809e+07
P17612	PRKACA	cAMP-dependent protein kinase catalytic subunit alpha	4	1	4.8	0.090718	0.280713	0.0590582	1	191.88	1.18839	0.322777	I	O	432505	371897	363942	406998	466296	520017	395999	373217	281338	315821	406017	359431	496878	397127	339161	352434	361936	369051
P62829	RPL23	60S ribosomal protein L23	1	1	1.2	0.548812	0.280713	0.280713	0.105645	30.5	1.25537	0.323667	O	I	97657.4	108674	122597	125560	83838	88142.3	87812.8	102934	114253	112592	82889.5	117899	115734	111150	156133	88080.8	127087	130532
P38606	ATP6V1A	V-type proton ATPase catalytic subunit A	1	1	3.6	0.165299	0.280713	0.105645	0.280713	36.49	2.31513	0.311243	O	I	8903.64	14783.5	20613.1	7244.76	4228.18	7539.69	7265.64	18239.9	14137.9	12136.4	20758.7	17952.2	8932.14	3261.22	28291.5	27773.9	20536.4	23202.6
P63104	YWHAZ	14-3-3 protein zeta/delta	9	6	5.2	0.0742736	0.280713	0.105645	0.0590582	556.91	1.2481	0.314345	O	M	5.17557e+06	4.58196e+06	5.71875e+06	5.07218e+06	4.04452e+06	5.88028e+06	4.7191e+06	6.16176e+06	2.95045e+06	4.72363e+06	5.10873e+06	4.72571e+06	5.40129e+06	4.90897e+06	4.86107e+06	6.14475e+06	5.76446e+06	6.91449e+06
P30626	SRI	Sorcin	2	2	2.8	0.246597	0.418492	0.280713	0.105645	69.4	1.35176	0.313076	O	M	660783	576094	778742	658762	862073	621370	393333	768380	373022	558048	677511	662128	609761	814074	706593	776793	581404	1.01485e+06
P43003	SLC1A3	Excitatory amino acid transporter 1	1	1	5.2	0.0742736	0.0590582	0.418492	0.105645	36.41	1.48663	0.317067	I	M	30768.3	20696.8	23873.8	20047	45795	21693.2	37263.4	29043	17403.7	22840.6	12611.5	23626.5	27001.5	20550	23681.4	16327.9	23440.6	35369.2
P01008	SERPINC1	Antithrombin-III	5	5	7.6	0.0223708	0.787406	0.0590582	0.0590582	259.82	1.3803	0.313022	I	O	875834	816908	634526	1.03034e+06	1.14824e+06	1.03391e+06	637668	529003	1.04762e+06	805098	863151	636882	731794	910664	557811	724604	503891	475660
Q9UNF0	PACSIN2	Protein kinase C and casein kinase substrate in neurons protein 2	1	1	1.2	0.548812	0.418492	0.787406	0.17753	69.57	1.61127	0.309488	I	M	97888.2	60752.1	95505.2	165366	103498	67679.1	51600.5	101298	8031.95	67838.5	62646.4	62058.4	103185	124048	86617.9	69626.1	111573	85661
P35613	BSG	Basigin	2	2	7.6	0.0223708	0.0590582	0.0590582	0.589639	94.75	1.22074	0.312527	I	M	2.09938e+06	1.71976e+06	1.82392e+06	2.67697e+06	2.27455e+06	1.75695e+06	1.69051e+06	2.09792e+06	1.6396e+06	1.84345e+06	1.64273e+06	1.48378e+06	1.98924e+06	2.09305e+06	2.11478e+06	1.72315e+06	1.39565e+06	1.79299e+06
Q6NUK1	SLC25A24	Calcium-binding mitochondrial carrier protein SCaMC-1	2	2	1.6	0.449329	0.589639	0.17753	0.280713	92.61	1.41289	0.319635	O	I	109701	127573	154996	91259.5	87916.2	117496	100270	151566	118746	118240	113838	178999	108043	84001.4	154369	208454	171668	156489
P26038	MSN	Moesin	10	3	1.2	0.548812	0.418492	0.280713	0.787406	659.06	1.24968	0.30626	I	O	2.07071e+06	1.80726e+06	1.657e+06	1.60134e+06	2.78182e+06	2.10265e+06	1.95561e+06	1.91214e+06	1.99419e+06	1.67881e+06	1.92676e+06	1.74795e+06	1.68858e+06	1.8568e+06	1.87043e+06	1.10795e+06	1.42952e+06	2.02028e+06
Q8NHQ9	DDX55	ATP-dependent RNA helicase DDX55	1	1	6.4	0.0407622	0.17753	0.0590582	0.17753	31.32	3.45153	0.307004	O	I	9636.38	17088.1	33260.3	4890.46	0	12427.1	14146.7	16717.6	30382.3	8983.26	15933.9	15025.8	15115.5	16039.5	29929.6	36629.7	60337.9	23364.8
P00734	F2	Prothrombin	2	2	1.6	0.449329	0.280713	0.280713	0.589639	131.45	1.19958	0.306925	O	I	935859	1.06522e+06	1.12263e+06	1.03327e+06	878676	903788	958497	905062	866365	1.04453e+06	1.13042e+06	960261	1.32451e+06	1.01704e+06	1.09364e+06	1.35867e+06	1.28002e+06	863796
Q13228	SELENBP1	Methanethiol oxidase	9	9	3.6	0.165299	0.280713	0.280713	0.0590582	453.88	1.1499	0.300998	O	M	2.63441e+06	2.43157e+06	2.79606e+06	3.02996e+06	2.36147e+06	2.08156e+06	3.06891e+06	2.63015e+06	2.63995e+06	2.38087e+06	2.0867e+06	2.44932e+06	2.60101e+06	2.90061e+06	2.86547e+06	2.44342e+06	2.88511e+06	2.8857e+06
O15382	BCAT2	Branched-chain-amino-acid aminotransferase, mitochondrial	5	5	6.4	0.0407622	0.17753	0.0590582	0.17753	293.82	1.21696	0.301601	I	O	1.02305e+06	892047	840661	1.1354e+06	928340	1.10455e+06	794906	1.15207e+06	884580	788817	803337	789252	1.19425e+06	929486	762837	757267	693135	1.06058e+06
P23526	AHCY	Adenosylhomocysteinase	2	2	1.2	0.548812	0.418492	0.280713	1	115.11	1.22327	0.304235	I	M	590253	482519	485228	699382	785724	496711	484318	485128	382818	559548	540800	441606	487821	529342	407946	565308	465378	458166
P61204	ARF3	ADP-ribosylation factor 3	3	1	7.6	0.0223708	0.787406	0.0590582	0.0590582	176.09	2.06181	0.300846	O	I	181191	222465	373582	63577.2	56653.7	326522	182524	276678	53788.1	210838	294365	335942	217389	114443	387424	497831	436653	431559
O95810	CAVIN2	Caveolae-associated protein 2	7	6	4.8	0.090718	1	0.0590582	0.17753	439.48	1.26146	0.301703	O	I	2.2945e+06	2.50189e+06	2.89442e+06	2.36942e+06	2.03253e+06	2.40418e+06	2.05423e+06	2.61217e+06	1.80488e+06	2.01578e+06	3.83642e+06	2.45708e+06	2.39528e+06	2.51584e+06	2.59808e+06	3.55392e+06	2.6196e+06	3.18465e+06
Q99497	PARK7	Protein/nucleic acid deglycase DJ-1	8	8	4.8	0.090718	0.105645	0.418492	0.0590582	517.94	1.09549	0.302176	I	M	9.57038e+06	8.73616e+06	9.2005e+06	1.08734e+07	8.15603e+06	9.38615e+06	9.26435e+06	1.0172e+07	9.37291e+06	8.47875e+06	8.41631e+06	8.24827e+06	9.16459e+06	9.532e+06	8.75408e+06	9.38888e+06	8.91864e+06	9.40892e+06
P26639	TARS1	Threonine--tRNA ligase 1, cytoplasmic	2	2	6.4	0.0407622	0.418492	0.0590582	0.280713	88.56	1.38844	0.303394	O	I	144852	165339	201117	148697	94894.2	165776	139281	175611	184154	115485	112659	212670	201729	212109	146186	187485	170031	289777
Q13423	NNT	NAD(P) transhydrogenase, mitochondrial	30	28	3.6	0.165299	0.105645	0.17753	0.589639	2106.62	1.11007	0.299885	I	O	6.254e+07	5.70979e+07	5.63389e+07	7.25397e+07	6.45212e+07	6.17887e+07	4.98693e+07	6.39811e+07	5.76886e+07	5.76538e+07	5.64656e+07	5.41647e+07	5.9517e+07	5.59903e+07	5.45739e+07	6.06491e+07	5.15112e+07	5.89702e+07
P24310	COX7A1	Cytochrome c oxidase subunit 7A1, mitochondrial	1	1	6.4	0.0407622	0.280713	0.0590582	0.105645	64.17	1.43116	0.29759	O	I	2.35309e+06	2.62276e+06	3.36766e+06	1.72205e+06	1.67858e+06	1.96937e+06	3.27194e+06	3.12353e+06	2.00157e+06	2.29521e+06	2.26414e+06	2.92973e+06	3.62312e+06	1.9612e+06	3.93722e+06	2.65718e+06	3.69253e+06	4.59014e+06
P00338	LDHA	L-lactate dehydrogenase A chain	11	10	1.2	0.548812	0.418492	0.589639	0.280713	495.93	1.29537	0.296264	I	M	5.23962e+06	4.04488e+06	5.23918e+06	7.13955e+06	5.69085e+06	4.00835e+06	3.34682e+06	6.01254e+06	2.74277e+06	3.8149e+06	4.29924e+06	5.19574e+06	4.17177e+06	6.40829e+06	5.35215e+06	3.93039e+06	4.82376e+06	5.6813e+06
P52209	PGD	6-phosphogluconate dehydrogenase, decarboxylating	2	2	7.6	0.0223708	0.0590582	0.0590582	0.787406	122.19	1.78405	0.295349	O	I	102105	159005	182159	42955.2	101152	96778.2	126596	143041	104447	144987	152916	231533	161145	58291.1	288738	122142	240081	201545
O14907	TAX1BP3	Tax1-binding protein 3	1	1	3.6	0.165299	0.105645	0.105645	0.17753	100.03	1.51859	0.294895	O	I	613005	704684	930901	538356	441970	555158	719485	810058	630072	613318	726894	808594	744543	374791	1.06976e+06	1.15845e+06	1.07131e+06	980196
Q9BUA6	MYL10	Myosin regulatory light chain 10	4	1	3.6	0.165299	0.280713	0.17753	0.17753	206.45	1.50659	0.291888	I	O	951916	770997	631834	1.29261e+06	1.14194e+06	1.05366e+06	690164	581208	1.27791e+06	725528	563192	481351	807009	1.37803e+06	430934	479528	364724	505954
P06454	PTMA	Prothymosin alpha	1	1	5.2	0.0742736	0.280713	0.418492	0.0590582	78.89	1.48053	0.291392	O	M	306932	238034	352417	244216	490621	308326	332212	159286	176410	252170	332294	268037	161261	348259	381047	462822	357756	212201
Q8NDY3	ADPRHL1	[Protein ADP-ribosylarginine] hydrolase-like protein 1	4	4	1.2	0.548812	1	0.105645	0.280713	267.8	1.32211	0.292546	O	I	2.78429e+06	2.95047e+06	3.68114e+06	2.40481e+06	2.31412e+06	3.24621e+06	2.84894e+06	3.10737e+06	2.29196e+06	2.61293e+06	3.22449e+06	4.20264e+06	2.42033e+06	2.25043e+06	4.37242e+06	4.63086e+06	3.77189e+06	3.3801e+06
P06744	GPI	Glucose-6-phosphate isomerase	18	18	5.2	0.0742736	0.105645	0.0590582	0.280713	1214.96	1.16974	0.292403	I	O	3.5597e+07	3.28064e+07	3.04317e+07	3.8933e+07	2.92102e+07	3.89144e+07	3.34978e+07	3.74298e+07	2.99163e+07	2.72746e+07	3.97132e+07	3.12044e+07	3.59235e+07	2.99489e+07	2.67879e+07	3.2329e+07	2.69164e+07	3.61763e+07
P25787	PSMA2	Proteasome subunit alpha type-2	2	2	1.6	0.449329	0.105645	0.589639	0.589639	80.61	1.21488	0.293143	I	M	432410	355929	386524	405217	364795	561826	419104	411106	318680	386184	363582	360594	350605	392097	448254	282196	335568	474507
P50416	CPT1A	Carnitine O-palmitoyltransferase 1, liver isoform	1	1	6.4	0.0407622	0.0590582	0.105645	0.17753	72.6	1.46446	0.289244	I	M	104087	71075.3	83164.8	91202.9	109045	100784	57132.4	162270	66506.7	79982.2	60999.4	40376.5	107512	76039.2	96186.7	89154.8	59085.2	95358.3
P54646	PRKAA2	5'-AMP-activated protein kinase catalytic subunit alpha-2	2	2	2.8	0.246597	0.105645	0.418492	0.280713	106.23	1.17274	0.290402	I	M	514159	438424	490546	391973	515090	610819	563749	489164	374017	526204	472561	401098	418238	480574	423398	537415	470873	540471
O75489	NDUFS3	NADH dehydrogenase [ubiquinone] iron-sulfur protein 3, mitochondrial	14	14	7.6	0.0223708	0.0590582	0.0590582	0.589639	1061.32	1.19926	0.289574	I	M	2.44269e+07	2.03683e+07	2.11396e+07	2.82266e+07	2.43712e+07	2.20427e+07	2.03539e+07	2.714e+07	2.30561e+07	2.02555e+07	1.70936e+07	1.52457e+07	2.61904e+07	2.07737e+07	2.12788e+07	2.10021e+07	1.68962e+07	2.5747e+07
P08697	SERPINF2	Alpha-2-antiplasmin	1	1	4.8	0.090718	0.280713	0.17753	0.0590582	32.59	1.40818	0.288225	I	O	90515.7	74474.9	64278.5	121287	97402.5	117491	54927.6	61469.6	68823.7	65248.5	91748.2	78624.9	67929	53924.7	46176.4	84612.5	78380.7	58298.3
O00159	MYO1C	Unconventional myosin-Ic	6	6	1.6	0.449329	0.589639	0.280713	0.17753	307.74	1.14517	0.284851	O	M	1.00522e+06	970611	1.11151e+06	863753	881407	1.00331e+06	1.04631e+06	1.23132e+06	971252	824332	902357	1.10046e+06	1.05465e+06	1.21913e+06	1.10062e+06	1.22513e+06	948559	1.06414e+06
P23946	CMA1	Chymase	1	1	2.8	0.246597	0.105645	0.418492	0.105645	37.22	1.78296	0.285862	O	M	98932.9	65330.9	116482	175377	85829.2	19822.4	65915.7	147720	159665	28642.2	27814.2	48381.4	62151.8	140704	116230	68465.5	123467	133547
Q16629	SRSF7	Serine/arginine-rich splicing factor 7	1	1	5.2	0.0742736	0.280713	0.0590582	0.280713	48.71	1.34323	0.28697	O	I	533215	625119	716232	414346	581465	506351	553075	610840	471313	638379	771892	715406	528603	439660	582547	920686	865852	772415
Q9NZN4	EHD2	EH domain-containing protein 2	17	15	3.6	0.165299	0.105645	0.17753	0.105645	1041.85	1.17895	0.286624	I	M	5.8363e+06	4.95041e+06	5.57683e+06	7.31989e+06	4.99447e+06	5.33387e+06	5.30142e+06	6.23186e+06	5.87731e+06	3.77944e+06	4.64075e+06	5.3516e+06	5.10296e+06	6.47244e+06	5.19865e+06	5.12837e+06	4.98733e+06	6.09738e+06
P14625	HSP90B1	Endoplasmin	7	6	5.2	0.0742736	0.787406	0.17753	0.0590582	316.96	1.1936	0.2854	O	M	1.28656e+06	1.24911e+06	1.49093e+06	1.4206e+06	864300	1.57311e+06	1.00716e+06	1.56765e+06	1.23435e+06	1.16937e+06	1.27031e+06	1.15945e+06	1.41207e+06	1.57554e+06	1.46654e+06	1.63145e+06	1.2821e+06	1.49905e+06
Q9NZJ7	MTCH1	Mitochondrial carrier homolog 1	2	1	8.4	0.0149956	0.0590582	0.0590582	0.17753	79.92	1.65358	0.283685	O	I	243575	338276	402770	54647.3	189416	298797	273177	401841	304441	202312	361741	295111	527773	233408	295545	369855	383025	732017
P60900	PSMA6	Proteasome subunit alpha type-6	3	3	7.6	0.0223708	0.0590582	0.0590582	0.787406	203.36	1.17746	0.282379	I	M	634233	538642	544906	792448	605541	629277	529226	614671	600169	551663	599530	429828	512022	688466	516423	556284	405370	557989
Q9Y6M9	NDUFB9	NADH dehydrogenase [ubiquinone] 1 beta subcomplex subunit 9	6	6	7.6	0.0223708	1	0.0590582	0.0590582	446.71	1.2155	0.280476	I	O	1.63896e+07	1.6021e+07	1.34838e+07	1.34433e+07	1.69142e+07	1.46339e+07	1.5605e+07	2.13515e+07	1.36717e+07	1.67264e+07	1.51317e+07	1.32883e+07	2.12872e+07	1.13622e+07	1.34827e+07	1.37569e+07	1.08965e+07	1.79208e+07
P13591	NCAM1	Neural cell adhesion molecule 1	1	1	2.8	0.246597	0.418492	0.17753	0.17753	40.6	1.70956	0.280869	M	O	347238	460964	269639	394414	355131	261806	269005	455835	892382	294267	241297	297288	579585	361364	273556	277143	261345	174784
P07910	HNRNPC	Heterogeneous nuclear ribonucleoproteins C1/C2	3	3	1.6	0.449329	0.105645	0.418492	0.589639	174.55	1.27354	0.280978	I	M	404489	317610	340379	292583	398079	483448	494223	354113	220539	324418	270980	388165	383948	269474	442068	309134	310302	370916
P23327	HRC	Sarcoplasmic reticulum histidine-rich calcium-binding protein	10	10	7.6	0.0223708	0.0590582	0.0590582	0.589639	776.53	1.29344	0.282913	O	I	1.45992e+07	1.82825e+07	1.88831e+07	1.00669e+07	1.37949e+07	1.93144e+07	1.04272e+07	1.93924e+07	1.82474e+07	1.66065e+07	2.13978e+07	1.2961e+07	2.21997e+07	2.12592e+07	1.67563e+07	2.25778e+07	1.26157e+07	2.12064e+07
Q9BPW8	NIPSNAP1	Protein NipSnap homolog 1	1	1	2.8	0.246597	0.418492	0.17753	0.787406	72.5	1.24464	0.279413	I	O	774179	650310	622012	806531	976848	743683	674431	669401	723444	432674	690786	581178	823469	800074	488503	497185	588656	735644
P52272	HNRNPM	Heterogeneous nuclear ribonucleoprotein M	3	3	1.6	0.449329	0.418492	0.418492	0.787406	177.64	1.15327	0.276472	I	O	849272	736908	736405	733741	1.12421e+06	749322	806440	832642	931726	694664	683415	717557	657177	778778	727677	706763	816875	651935
B2RPK0	HMGB1P1	Putative high mobility group protein B1-like 1	1	1	6	0.0497871	0.105645	0.0590582	0.583882	30.06	1.63865	0.276704	I	O	27331	19703.2	16679	833.668	6693.08	1173.71	26154.1	101800	959.249	278.971	0	0	97277.8	0	0	0	22675.5	60719.3
Q5T440	IBA57	Putative transferase CAF17, mitochondrial	2	2	3.6	0.165299	0.17753	0.105645	0.17753	139.84	1.33385	0.275626	I	O	617613	546383	463031	717502	813005	538680	402339	616541	612092	607893	572750	338857	600327	503592	352097	540005	399585	519879
P05023	ATP1A1	Sodium/potassium-transporting ATPase subunit alpha-1	10	2	5.2	0.0742736	1	0.0590582	0.105645	704.55	1.24107	0.275945	M	O	401818	403659	325252	309673	304403	428966	436371	529679	469248	372472	292767	431339	452470	282992	263716	277105	347877	454571
Q9BVA1	TUBB2B	Tubulin beta-2B chain	19	1	4.8	0.090718	0.787406	0.105645	0.0590582	1342.64	1.93172	0.277219	I	O	20012.4	19876.1	10359.9	31088.4	32254	4506.63	7945.72	24267.2	23043.5	25286.6	8927.23	23896.8	18226.3	20489.9	12000.9	5822.05	3910.42	9576.25
Q04760	GLO1	Lactoylglutathione lyase	6	6	2.8	0.246597	0.418492	0.17753	0.17753	240.9	1.2299	0.274977	O	I	994720	1.10442e+06	1.2234e+06	984967	711805	875742	1.21352e+06	1.18757e+06	969199	1.01139e+06	1.21621e+06	1.2715e+06	1.05382e+06	850723	1.31946e+06	1.36945e+06	1.37421e+06	1.20316e+06
P28838	LAP3	Cytosol aminopeptidase	5	5	3.6	0.165299	0.105645	0.17753	0.280713	205.12	1.12386	0.273098	I	M	1.5113e+06	1.34475e+06	1.39726e+06	1.76226e+06	1.66928e+06	1.39566e+06	1.33772e+06	1.3916e+06	1.37111e+06	1.42369e+06	1.40544e+06	1.18201e+06	1.34149e+06	1.51704e+06	1.45056e+06	1.28952e+06	1.21478e+06	1.51441e+06
P02511	CRYAB	Alpha-crystallin B chain	10	10	1.2	0.548812	0.105645	0.280713	0.280713	722.76	1.1519	0.271512	I	O	1.50974e+08	1.45443e+08	1.31065e+08	1.22628e+08	1.74966e+08	1.45677e+08	1.49701e+08	1.619e+08	1.16124e+08	1.64788e+08	1.41006e+08	1.5274e+08	1.52558e+08	1.29109e+08	1.38105e+08	1.53733e+08	1.21505e+08	1.12875e+08
P51649	ALDH5A1	Succinate-semialdehyde dehydrogenase, mitochondrial	2	2	3.6	0.165299	0.280713	0.589639	0.0590582	173.16	1.15885	0.26989	M	O	677961	726166	626625	613149	858125	610495	642930	665105	734257	807715	661595	613127	814137	644702	607403	599392	527148	754480
P62140	PPP1CB	Serine/threonine-protein phosphatase PP1-beta catalytic subunit	3	3	2.8	0.246597	0.418492	0.589639	0.17753	154.62	1.22131	0.265624	M	O	658047	753916	617299	419370	794404	607156	671429	797878	794449	853124	737562	738444	645998	564142	518416	689606	520491	793839
P24752	ACAT1	Acetyl-CoA acetyltransferase, mitochondrial	13	12	1.6	0.449329	0.589639	0.105645	0.280713	980.63	1.13956	0.270627	I	O	5.60499e+07	5.16129e+07	4.91855e+07	6.49695e+07	6.19403e+07	4.74533e+07	5.51648e+07	5.07216e+07	4.4772e+07	4.85591e+07	5.09963e+07	5.31202e+07	6.06169e+07	4.92148e+07	5.11371e+07	4.24492e+07	4.78865e+07	5.52396e+07
P67812	SEC11A	Signal peptidase complex catalytic subunit SEC11A	1	1	5.2	0.0742736	0.280713	0.418492	0.0590582	45.6	1.44874	0.271473	O	M	99460.5	79326.5	114924	194489	55088.3	80981	90713.8	76030.6	116520	60434.6	68924.5	65288.2	85465.1	162378	116843	103898	103306	88193.7
P62241	RPS8	40S ribosomal protein S8	4	4	4.8	0.090718	0.787406	0.0590582	0.105645	183.82	1.17942	0.269089	O	I	2.44369e+06	2.56264e+06	2.88214e+06	2.29609e+06	2.39414e+06	2.40582e+06	1.89589e+06	3.2265e+06	2.24614e+06	2.70443e+06	2.30855e+06	2.57611e+06	2.97795e+06	2.405e+06	3.23442e+06	2.97843e+06	2.47161e+06	3.32124e+06
P05388	RPLP0	60S acidic ribosomal protein P0	1	1	1.2	0.548812	0.17753	0.589639	0.787406	45.72	1.31431	0.269174	I	M	408150	310543	362242	319782	584618	435772	324329	376251	192520	391410	223374	301848	443563	381676	371731	382532	267908	407362
P0DMM9	SULT1A3	Sulfotransferase 1A3	1	1	3.6	0.165299	0.589639	0.0590582	0.418492	32.16	1.52124	0.266065	O	I	105956	121146	161185	104337	82410.4	129745	135393	77896.4	76148.2	181017	166353	49807.6	132402	130776	165812	186877	224329	98129.5
P0DOX5		Immunoglobulin gamma-1 heavy chain	8	5	4.8	0.090718	0.0590582	0.105645	0.280713	422.41	1.45046	0.267904	O	I	1.83941e+07	2.40422e+07	2.66798e+07	1.92459e+07	1.06198e+07	2.27373e+07	2.09607e+07	1.84068e+07	2.05467e+07	1.39979e+07	3.17355e+07	3.09397e+07	2.29912e+07	1.85501e+07	1.85741e+07	3.61026e+07	3.73641e+07	2.28083e+07
P51648	ALDH3A2	Aldehyde dehydrogenase family 3 member A2	1	1	1.6	0.449329	0.17753	0.280713	0.787406	62.01	1.30185	0.26652	O	I	118116	145707	153769	101509	115035	90208.7	142830	140997	185424	120200	133816	136184	152909	236899	109156	131591	171525	119676
Q8WXC3	PYDC1	Pyrin domain-containing protein 1	1	1	4.8	0.090718	0.589639	0.105645	0.0590582	31.35	2.50734	0.267155	O	I	29866.4	35284.4	74885.2	46765.4	14418.6	8117.47	54428.9	25601.6	34697.2	45036	15498.4	72358.8	8831.53	57081.9	147360	23324.1	121970	24690.2
P29401	TKT	Transketolase	1	1	5.2	0.0742736	0.0590582	1	0.280713	36.65	1.28965	0.267784	I	M	76091.4	59001.8	75859.7	120995	64112.5	61404.5	69940.6	64004.6	107243	50104.6	38738.2	49689.3	49234.4	86401.2	95985	76675.8	57304.6	62931.7
Q99735	MGST2	Microsomal glutathione S-transferase 2	1	1	5.2	0.0742736	0.787406	0.280713	0.0590582	72.66	1.23583	0.264807	O	M	711473	692910	856316	786046	595546	658345	837197	680228	547894	829755	720051	725637	641211	588576	1.1537e+06	926845	887677	724784
P54920	NAPA	Alpha-soluble NSF attachment protein	1	1	2.8	0.246597	0.787406	0.105645	0.280713	37.31	1.69519	0.259545	O	I	55461.2	62078.8	94017.1	20420.9	14694.5	39855.7	82671	119664	66425.1	40367.1	45132.7	73376.4	85093	31758	72697.5	142955	112488	110187
Q99623	PHB2	Prohibitin-2	13	12	4.8	0.090718	0.787406	0.105645	0.0590582	742.53	1.10883	0.260016	I	O	1.31484e+07	1.28889e+07	1.18579e+07	1.40776e+07	1.24747e+07	1.35623e+07	1.17692e+07	1.38581e+07	1.27598e+07	1.1853e+07	1.20668e+07	1.23361e+07	1.54288e+07	1.15384e+07	1.08877e+07	1.19573e+07	1.05698e+07	1.43361e+07
P01266	TG	Thyroglobulin	4	4	1.6	0.449329	0.17753	1	0.280713	252.54	10.4651	0.262778	O	M	140574	51025.1	533985	393241	100125	83083	74502.6	51916.7	64765.5	15464	17412.7	67068.6	90414.6	44993.8	61744.6	102699	64221.1	2.39627e+06
P61081	UBE2M	NEDD8-conjugating enzyme Ubc12	1	1	2.8	0.246597	0.589639	1	0.105645	31.82	1.4286	0.261128	O	M	145593	119298	170430	160232	199185	119021	90925.9	158602	85227.1	113192	83300.3	178600	136173	170373	181207	124006	263601	112962
P27338	MAOB	Amine oxidase [flavin-containing] B	13	10	7.6	0.0223708	0.280713	0.0590582	0.0590582	640.39	1.19886	0.261331	I	O	1.03988e+07	9.85351e+06	8.6739e+06	1.3067e+07	9.94131e+06	8.57797e+06	8.97225e+06	1.14354e+07	1.17529e+07	1.01486e+07	7.44505e+06	9.05118e+06	1.08699e+07	9.55957e+06	7.97923e+06	7.42702e+06	8.0682e+06	1.03355e+07
P05556	ITGB1	Integrin beta-1	2	2	1.6	0.449329	0.105645	0.418492	0.418492	114.53	1.12382	0.259561	I	M	511423	455074	479146	597653	508996	449933	494583	505951	468086	407797	410335	462037	527114	497123	402045	484074	545915	466575
Q14194	CRMP1	Dihydropyrimidinase-related protein 1	3	1	4.8	0.090718	0.589639	0.17753	0.0590582	161.73	1.54367	0.259369	I	O	43560.7	36729.6	28218.9	66625.7	18248.1	35406.7	46119.6	51403.6	35486.1	33257.8	25455	49901.8	39547.5	25221.9	26374.4	19090.1	42435.9	27972.3
P03905	MT-ND4	NADH-ubiquinone oxidoreductase chain 4	4	4	2.8	0.246597	0.105645	0.589639	0.418492	181.34	1.36795	0.260123	M	I	1.81429e+06	2.48186e+06	2.29346e+06	1.54806e+06	1.05865e+06	1.90686e+06	1.21512e+06	3.34274e+06	2.3676e+06	2.20939e+06	2.37054e+06	2.46052e+06	3.00125e+06	1.07176e+06	3.17995e+06	2.12043e+06	2.18934e+06	2.90579e+06
P07858	CTSB	Cathepsin B	1	1	2.8	0.246597	0.418492	0.17753	0.280713	48.65	1.40582	0.260576	I	O	901788	731718	641467	1.45939e+06	827707	639818	748599	833422	1.00897e+06	563542	965831	578314	541936	828261	405800	747136	657404	568735
P28161	GSTM2	Glutathione S-transferase Mu 2	3	2	1.2	0.548812	0.787406	0.105645	0.589639	166.13	1.65202	0.25664	M	O	1.05746e+06	1.12765e+06	682587	1.09409e+06	663504	1.65895e+06	1.15326e+06	717514	629972	721246	2.19106e+06	1.47267e+06	623304	836503	622142	602408	624585	727296
P51687	SUOX	Sulfite oxidase, mitochondrial	1	1	7.6	0.0223708	0.0590582	0.0590582	1	49.99	1.36049	0.254349	I	M	316216	232428	237362	491007	351545	262604	196473	279451	323055	223911	193818	165065	256290	336048	192093	258152	159849	240669
Q9P2R7	SUCLA2	Succinate--CoA ligase [ADP-forming] subunit beta, mitochondrial	14	14	3.6	0.165299	0.17753	0.280713	0.280713	775.75	1.15551	0.254901	O	I	1.10784e+07	1.19465e+07	1.28012e+07	1.14613e+07	1.01636e+07	1.14133e+07	9.57293e+06	1.27809e+07	1.11692e+07	1.0569e+07	1.171e+07	1.32671e+07	1.30173e+07	1.02167e+07	1.13431e+07	1.39586e+07	1.54259e+07	1.30616e+07
P27824	CANX	Calnexin	7	7	1.2	0.548812	0.280713	0.280713	0.105645	426.14	1.44354	0.25447	O	I	1.91969e+06	2.16479e+06	2.77116e+06	1.72176e+06	1.13201e+06	2.11438e+06	1.72235e+06	2.90796e+06	1.57752e+06	1.42333e+06	2.51273e+06	2.6896e+06	2.62075e+06	1.54838e+06	2.3732e+06	4.1515e+06	3.10382e+06	2.67887e+06
O43813	LANCL1	Glutathione S-transferase LANCL1	1	1	3.6	0.165299	0.105645	0.105645	0.589639	32.64	1.19819	0.25181	O	I	632469	730132	757821	674577	555484	695997	572734	663553	757704	595605	837431	561068	898855	778588	693167	913825	822921	580605
Q13361	MFAP5	Microfibrillar-associated protein 5	1	1	3.6	0.165299	0.280713	0.418492	0.17753	34.73	1.80461	0.252038	M	O	129777	189637	105085	36570.2	37564.8	168092	154588	252068	211255	123387	194700	267711	151132	13983.2	107920	94506.7	118670	190345
P35232	PHB	Prohibitin	8	8	4.8	0.090718	0.589639	0.105645	0.0590582	603.75	1.17257	0.252523	I	O	1.12752e+07	1.09132e+07	9.61584e+06	1.36729e+07	1.07909e+07	1.09926e+07	9.90027e+06	1.10194e+07	1.26234e+07	1.13704e+07	9.21685e+06	8.59236e+06	1.2763e+07	1.12509e+07	8.26246e+06	8.91236e+06	8.11179e+06	1.15416e+07
P10301	RRAS	Ras-related protein R-Ras	2	1	2.8	0.246597	1	0.0590582	0.280713	72.28	1.2442	0.25058	O	I	95285.4	95341.5	118554	72969.3	105437	107644	81512.1	108864	53774.2	104769	88373.9	104258	125532	154795	123920	113662	88242.6	112150
Q5JTJ3	COA6	Cytochrome c oxidase assembly factor 6 homolog	1	1	1.6	0.449329	0.280713	0.589639	0.787406	69.33	1.2269	0.248704	M	I	252548	309850	301228	288138	203171	222184	254353	294893	305599	264852	440100	303898	234800	269942	299741	407201	257510	271744
O15173	PGRMC2	Membrane-associated progesterone receptor component 2	1	1	2.8	0.246597	1	0.17753	0.17753	37.56	1.56866	0.249095	O	I	142640	153094	223754	41676.7	236937	153246	140858	140484	176731	205419	107804	102808	172708	274577	353544	218909	151159	120578
O75323	NIPSNAP2	Protein NipSnap homolog 2	4	4	2.8	0.246597	0.105645	0.17753	1	219.59	1.11312	0.24692	I	O	7.63777e+06	6.8964e+06	6.86157e+06	8.5551e+06	8.57508e+06	7.17967e+06	7.18207e+06	6.69694e+06	8.14823e+06	7.12244e+06	6.45501e+06	5.88583e+06	6.87048e+06	6.88639e+06	7.30714e+06	7.75271e+06	5.91073e+06	6.45087e+06
Q13200	PSMD2	26S proteasome non-ATPase regulatory subunit 2	2	2	6.4	0.0407622	0.280713	0.17753	0.0590582	140.05	1.36618	0.247379	M	O	258537	294322	215435	206337	171512	367599	247702	299533	312723	172555	334286	274146	377901	230224	168183	257568	158271	262928
Q15276	RABEP1	Rab GTPase-binding effector protein 1	1	1	3.6	0.165299	0.17753	0.589639	0.105645	34.63	1.36254	0.162986	I	M	148464	108962	127032	231489	171440	155523	108662	75208.8	146920	84189.3	91149.6	107825	114724	156117	105628	102839	104164	166411
P05387	RPLP2	60S acidic ribosomal protein P2	1	1	3.6	0.165299	0.418492	0.17753	0.105645	45.41	1.27349	0.208703	O	I	440983	474479	561586	276940	235638	448350	540354	703631	405688	310437	516038	559253	580978	398804	593053	605768	618940	591365
P02458	COL2A1	Collagen alpha-1(II) chain	1	1	1.2	0.548812	1	0.280713	0.589639	37.71	1.42186	0.0998854	O	I	388444	461746	552312	292900	470814	236058	512959	429488	572430	328671	863019	416738	127871	360625	759395	851607	559315	230619
P13693	TPT1	Translationally-controlled tumor protein	1	1	0.4	0.818731	0.787406	0.787406	0.589639	57.52	1.17372	0.0928326	O	M	172010	158863	186460	68639.3	210269	140104	223584	217455	47520.2	209186	152585	245274	139749	124585	180333	248263	227974	151144
P30740	SERPINB1	Leukocyte elastase inhibitor	1	1	1.6	0.449329	0.280713	0.418492	0.787406	55.84	1.13717	0.150363	I	O	308598	282457	271374	298429	374789	353965	281591	234214	324466	321210	258429	250466	257714	263101	236121	340099	223592	293958
P08134	RHOC	Rho-related GTP-binding protein RhoC	1	1	1.2	0.548812	0.787406	0.280713	1	34.55	2.03677	0.0595691	I	M	167857	82413.2	111918	403036	209077	179817	2851.77	44502.3	10989	248958	28237.9	70872.1	53008.4	281588	85374.8	137355	48072	7201.11
P01042	KNG1	Kininogen-1	1	1	1.6	0.449329	1	0.280713	0.787406	54.48	1.14814	0.0868355	O	I	436891	448355	501612	344657	421565	572082	369372	476782	392641	361615	457105	418713	611701	424657	328953	778050	472133	504264
P17540	CKMT2	Creatine kinase S-type, mitochondrial	18	17	2.8	0.246597	0.0590582	1	0.418492	1862.32	1.03381	0.130624	M	I	3.00046e+08	3.10191e+08	3.0009e+08	3.2765e+08	2.82853e+08	2.91002e+08	2.9767e+08	3.01053e+08	3.32056e+08	2.97011e+08	2.94931e+08	3.1953e+08	3.07428e+08	2.9486e+08	2.97178e+08	2.86372e+08	2.90261e+08	3.31779e+08
P49411	TUFM	Elongation factor Tu, mitochondrial	18	17	0.4	0.818731	0.787406	0.787406	1	1266.7	1.04082	0.0683194	I	M	4.08876e+07	3.92841e+07	3.96867e+07	5.00509e+07	3.94863e+07	3.87914e+07	3.43493e+07	4.17602e+07	4.08776e+07	4.05877e+07	3.62833e+07	3.46873e+07	4.39848e+07	4.08673e+07	3.87609e+07	4.00378e+07	3.55113e+07	4.32564e+07
P08133	ANXA6	Annexin A6	21	19	6.4	0.0407622	0.0590582	0.280713	0.105645	1321.42	1.13186	0.156323	I	M	1.38962e+07	1.22773e+07	1.32662e+07	1.48919e+07	1.4614e+07	1.38395e+07	1.05661e+07	1.55694e+07	1.42193e+07	1.16312e+07	1.13161e+07	1.05129e+07	1.37072e+07	1.5902e+07	1.29968e+07	1.31263e+07	1.00165e+07	1.42894e+07
Q9GZM7	TINAGL1	Tubulointerstitial nephritis antigen-like	1	1	4.8	0.090718	1	0.418492	0.0590582	62.82	1.26706	0.159901	M	O	362751	397744	313911	414246	438175	351598	268334	341400	680880	337461	363506	267381	339492	554345	250623	339714	204424	220448
O75112	LDB3	LIM domain-binding protein 3	34	33	3.6	0.165299	0.787406	0.0590582	0.418492	2529.17	1.15507	0.101519	O	I	9.08334e+07	9.26472e+07	1.04919e+08	6.42321e+07	1.02985e+08	1.1268e+08	9.361e+07	8.06598e+07	5.88886e+07	1.18454e+08	9.92668e+07	9.73409e+07	8.92857e+07	6.6045e+07	1.06007e+08	1.40441e+08	9.47669e+07	1.17335e+08
P62913	RPL11	60S ribosomal protein L11	1	1	1.2	0.548812	0.589639	1	0.787406	76.23	1.04457	0.0544425	M	O	351918	360515	345131	345222	270391	367001	371573	405401	364688	271029	273069	463400	430391	255811	319047	435473	355775	359551
P11021;O95399	HSPA5	Endoplasmic reticulum chaperone BiP	16	14	1.2	0.548812	0.589639	0.787406	1	1156.02	1.02971	0.0584665	O	M	1.47715e+07	1.45736e+07	1.50066e+07	1.78676e+07	1.12066e+07	1.57465e+07	1.24298e+07	1.6607e+07	1.50175e+07	1.22033e+07	1.63383e+07	1.25804e+07	1.67285e+07	1.38825e+07	1.49814e+07	1.69798e+07	1.34686e+07	1.57206e+07
P07195	LDHB	L-lactate dehydrogenase B chain	19	18	3.6	0.165299	0.589639	0.418492	0.589639	1475.12	1.04552	0.0765869	M	O	9.21233e+07	9.40706e+07	8.99745e+07	8.78132e+07	8.42891e+07	8.54988e+07	8.53255e+07	1.1769e+08	8.87001e+07	9.12852e+07	9.4203e+07	9.23662e+07	1.03798e+08	7.81304e+07	8.20685e+07	9.18481e+07	8.02367e+07	1.17589e+08
P38646	HSPA9	Stress-70 protein, mitochondrial	18	18	1.6	0.449329	0.17753	0.589639	1	1348.85	1.06333	0.0749316	I	M	2.90063e+07	2.72788e+07	2.78575e+07	3.69679e+07	2.85206e+07	2.55147e+07	2.39627e+07	3.00655e+07	3.26824e+07	2.55953e+07	2.47801e+07	2.51622e+07	2.8174e+07	3.02798e+07	2.60447e+07	2.98472e+07	2.27428e+07	3.03728e+07
Q8N2U0	TMEM256	Transmembrane protein 256	1	1	1.2	0.548812	0.418492	0.280713	0.589639	48.05	1.21969	0.0980709	I	M	100172	82129.3	94727.5	166442	100051	67869.9	79263.7	87233.4	85591.9	76345.3	77531.8	67932.8	103245	162560	78480.9	77042.6	77681.1	77873
P26885	FKBP2	Peptidyl-prolyl cis-trans isomerase FKBP2	1	1	3.6	0.165299	0.787406	0.0590582	0.280713	39.84	1.3331	0.170024	O	I	185685	208485	247537	53163.2	135612	199558	230777	309314	188106	117868	211646	250944	273863	176775	191335	208059	292367	369149
Q09666	AHNAK	Neuroblast differentiation-associated protein AHNAK	17	17	5.2	0.0742736	1	0.280713	0.0590582	812.3	1.17562	0.210118	O	M	5.38778e+06	5.3868e+06	6.33282e+06	4.84099e+06	4.79857e+06	5.5465e+06	5.81483e+06	5.93801e+06	4.10825e+06	5.3678e+06	6.09791e+06	5.55391e+06	5.80614e+06	4.18287e+06	6.91765e+06	7.96977e+06	6.30342e+06	6.29038e+06
Q9Y2R9	MRPS7	28S ribosomal protein S7, mitochondrial	1	1	1.2	0.548812	0.787406	0.589639	1	38.59	1.07404	0.0649043	I	O	147855	141064	137662	127591	113385	184006	136417	177874	184528	135109	155418	84523.9	145741	114225	150236	148391	127810	147649
Q8IW45	NAXD	ATP-dependent (S)-NAD(P)H-hydrate dehydratase	1	1	2.8	0.246597	0.589639	0.105645	0.17753	52.94	1.30475	0.161111	I	O	94120.5	85355.9	72136.9	106203	114657	91971.2	51645.4	106125	85756.1	76543.9	99369	48737	116374	94825.7	53389.1	98071.1	29287.6	85111.1
Q9BSH4	TACO1	Translational activator of cytochrome c oxidase 1	1	1	2.8	0.246597	1	0.105645	0.17753	46.24	1.35592	0.229741	O	I	240538	243372	326151	202134	186983	279172	217051	317349	212491	225289	220614	290075	268392	163406	276334	479748	307712	403553
P61086	UBE2K	Ubiquitin-conjugating enzyme E2 K	1	1	0	1	0.787406	0.589639	1	57.79	1.17552	0.0717954	I	M	394525	335619	348196	225504	376299	406693	262800	701330	303470	149930	509534	272605	442555	166034	257969	641052	304069	371857
Q4VC31	CCDC58	Coiled-coil domain-containing protein 58	1	1	1.6	0.449329	1	0.280713	0.589639	36.26	1.12128	0.133554	O	I	174133	190624	195251	189717	122217	199661	156984	202085	153469	223966	184034	191625	200026	180520	151400	190576	211032	242727
Q86X76	NIT1	Deaminated glutathione amidase	1	1	3.6	0.165299	1	0.0590582	0.418492	52.24	1.51568	0.179898	I	O	96907.5	86429.6	63936.7	70372.8	179933	107540	63433.4	63258.8	173478	77160.7	53210	67604.3	60695.2	69275.4	69834.6	74858	43571.3	62144.2
Q14204	DYNC1H1	Cytoplasmic dynein 1 heavy chain 1	19	19	1.2	0.548812	0.589639	1	0.787406	986	1.01856	0.0564001	O	M	4.0372e+06	3.96654e+06	4.04016e+06	3.56374e+06	4.23242e+06	4.35449e+06	3.82557e+06	4.20977e+06	3.44065e+06	3.8117e+06	3.87208e+06	3.77491e+06	4.93335e+06	3.58177e+06	3.88021e+06	3.62369e+06	4.26023e+06	4.85491e+06
Q9NQR4	NIT2	Omega-amidase NIT2	1	1	1.6	0.449329	0.17753	0.280713	0.787406	70.99	1.12795	0.148929	M	I	261016	294414	284438	165117	279595	268128	256389	335853	231943	326433	322868	296561	294265	241051	263385	315055	274288	328409
Q99653	CHP1	Calcineurin B homologous protein 1	1	1	0.4	0.818731	0.589639	1	0.787406	74.16	1.08277	0.0886727	O	M	140445	131399	142274	170252	137999	132532	142919	118522	111647	112869	116255	154259	161963	150438	110733	188282	134900	127017
Q9BYD3	MRPL4	39S ribosomal protein L4, mitochondrial	1	1	2.8	0.246597	0.105645	0.105645	1	55.87	1.26581	0.134934	I	M	188014	148533	159852	337275	157014	151577	150920	143283	231614	132848	85777.9	130863	161561	216176	147261	157668	142224	135929
O75431	MTX2	Metaxin-2	1	1	1.6	0.449329	0.280713	0.787406	0.17753	34.01	1.38002	0.173972	M	O	296601	398472	288743	104879	175246	444647	346335	411899	248427	528318	432227	403739	379651	71267.9	265617	379066	293175	434589
Q96HS1	PGAM5	Serine/threonine-protein phosphatase PGAM5, mitochondrial	1	1	1.6	0.449329	0.280713	1	0.589639	56.2	1.18921	0.0933118	O	M	321774	277127	329563	577872	324064	194389	205395	307150	570374	155476	156389	250908	252490	503726	302152	206008	201206	434722
P12235	SLC25A4	ADP/ATP translocase 1	20	7	2.8	0.246597	0.105645	0.105645	0.787406	1266.38	1.16236	0.177976	M	I	4.83678e+07	5.6221e+07	5.52124e+07	3.22173e+07	4.74923e+07	4.45236e+07	5.03349e+07	6.7271e+07	4.59278e+07	5.9166e+07	5.13629e+07	6.01289e+07	6.45193e+07	3.89647e+07	6.04562e+07	5.78353e+07	5.15974e+07	6.72082e+07
P50570	DNM2	Dynamin-2	1	1	3.6	0.165299	0.17753	0.105645	0.589639	32.02	1.36707	0.170975	I	M	47378.3	34656.9	35658.3	47788.9	40935.8	65370.6	27515.9	55280.4	11515.3	44139.5	41055.6	26925.5	49648.4	53433.2	34533.1	28849.9	14170.8	47304.3
P63220	RPS21	40S ribosomal protein S21	1	1	2.8	0.246597	1	0.280713	0.280713	79.88	1.20265	0.140802	O	I	90548.1	91546.3	108898	105588	103659	69921.6	85556.3	88015.9	102172	80030	98263	95041.9	82224.5	141778	121841	116083	106060	58728.1
P55268	LAMB2	Laminin subunit beta-2	18	18	5.2	0.0742736	0.105645	0.0590582	1	989.17	1.09129	0.165786	I	O	1.25313e+07	1.16227e+07	1.1483e+07	1.43947e+07	1.17699e+07	1.41452e+07	1.1586e+07	1.0761e+07	1.32495e+07	1.00115e+07	1.29787e+07	1.06855e+07	1.11881e+07	1.16457e+07	1.12611e+07	1.24287e+07	1.15796e+07	1.04999e+07
Q99959	PKP2	Plakophilin-2	22	21	1.2	0.548812	0.787406	0.589639	0.589639	1329.74	1.07661	0.0712016	O	M	1.45191e+07	1.44562e+07	1.55637e+07	1.0351e+07	1.9487e+07	1.81359e+07	1.2369e+07	1.22526e+07	7.7756e+06	1.68825e+07	1.68512e+07	1.58927e+07	1.48792e+07	1.15938e+07	1.48243e+07	2.07089e+07	1.57703e+07	1.49212e+07
Q96EY8	MMAB	Corrinoid adenosyltransferase	1	1	0.4	0.818731	1	0.280713	0.589639	52.37	1.20391	0.100156	M	O	212953	215042	178619	330210	144995	206874	157798	224890	345423	138578	174373	236015	180822	205849	145659	173404	183285	184900
P19367	HK1	Hexokinase-1	24	24	1.2	0.548812	0.418492	1	0.589639	1439.84	1.03707	0.0578941	I	M	1.65198e+07	1.59292e+07	1.63585e+07	2.15536e+07	1.36959e+07	1.59993e+07	1.3999e+07	1.73509e+07	1.87114e+07	1.32011e+07	1.50377e+07	1.5591e+07	1.71047e+07	1.88274e+07	1.47961e+07	1.71372e+07	1.43783e+07	1.66534e+07
P83731	RPL24	60S ribosomal protein L24	1	1	2.8	0.246597	0.280713	0.787406	0.280713	54.07	1.30404	0.20818	O	M	165592	130201	169788	251698	117768	126196	152359	179937	109108	106710	91823.1	151658	191707	118773	207924	185486	116837	219921
Q9UHP9	SMPX	Small muscular protein	1	1	2.8	0.246597	1	0.105645	0.105645	84.05	3.76996	0.0946094	O	I	101516	125120	382711	6021.53	263607	138448	84691.9	14812.3	3907.19	422103	128565	32157.5	38867.1	842.154	524473	686834	379101	322306
P04075	ALDOA	Fructose-bisphosphate aldolase A	19	18	0	1	1	0.589639	0.787406	1490.34	1.05352	0.0999926	O	M	1.28774e+08	1.27186e+08	1.33993e+08	1.54476e+08	1.18994e+08	1.31e+08	1.16416e+08	1.22987e+08	1.12284e+08	1.12104e+08	1.3076e+08	1.49654e+08	1.31129e+08	1.37123e+08	1.26411e+08	1.29138e+08	1.49359e+08	1.27935e+08
O95834	EML2	Echinoderm microtubule-associated protein-like 2	1	1	1.2	0.548812	0.280713	0.280713	0.589639	67.05	1.21405	0.209795	I	O	402824	346565	331802	346020	466151	405571	384721	411658	312790	310778	376436	250292	482530	448234	291826	209010	257744	452196
Q99447	PCYT2	Ethanolamine-phosphate cytidylyltransferase	1	1	0.4	0.818731	0.280713	0.280713	1	32.56	1.25205	0.131008	M	I	82591	103408	98869.3	77960.4	30537	82542.6	96240.7	125675	119229	62496.7	133223	88555.4	113535	133851	70273.2	65912.7	73721.1	150588
P51149	RAB7A	Ras-related protein Rab-7a	1	1	3.6	0.165299	0.589639	0.280713	0.280713	106.79	1.19555	0.161916	I	O	537369	513110	449476	357406	671080	648207	486894	523255	436332	619352	623032	431570	455266	470565	343311	613829	371166	448507
Q86TC9	MYPN	Myopalladin	1	1	1.6	0.449329	1	0.589639	0.418492	64.8	1.23329	0.178398	O	M	179706	154209	190185	264572	151391	171267	139140	172160	66305.2	112703	183583	158572	249883	145615	220522	216764	157423	210600
P0C7P0	CISD3	CDGSH iron-sulfur domain-containing protein 3, mitochondrial	1	1	0.4	0.818731	0.589639	0.787406	0.280713	39.17	1.40366	0.112754	O	M	150484	125173	175701	206086	270472	150902	2598.64	122363	6008.2	221987	123609	147418	126844	186194	268950	186534	122722	114103
Q9BTE7	DCUN1D5	DCN1-like protein 5	1	1	1.2	0.548812	0.280713	0.589639	0.280713	41.33	1.5597	0.118136	I	M	312285	200221	294584	604099	445092	272092	65769.8	174371	207811	357274	96277.2	92502.5	247241	466083	390382	292761	192114	131579
Q9BQE3;Q9H853	TUBA1C	Tubulin alpha-1C chain	17	2	1.2	0.548812	0.589639	1	0.787406	1225.41	1.0399	0.0670066	I	M	6.30157e+06	6.05979e+06	6.17961e+06	6.35024e+06	6.22379e+06	6.29366e+06	6.77719e+06	5.86294e+06	5.83256e+06	5.64139e+06	4.6379e+06	8.53345e+06	5.65362e+06	6.57067e+06	7.55165e+06	4.3636e+06	6.29555e+06	6.11656e+06
P12956	XRCC6	X-ray repair cross-complementing protein 6	1	1	1.6	0.449329	0.280713	0.17753	0.280713	36.43	1.27138	0.147311	O	I	268372	299173	341204	250712	188090	245582	317750	339728	224086	243312	303758	419676	305030	174970	361430	359606	387607	422407
P61163	ACTR1A	Alpha-centractin	1	1	0.4	0.818731	0.418492	1	0.589639	66.7	1.05067	0.0587611	O	M	620802	597061	627315	296143	568716	752163	696981	790009	335916	489053	756765	657564	746009	445950	635085	643249	640682	771606
P14868	DARS1	Aspartate--tRNA ligase, cytoplasmic	1	1	0	1	0.787406	0.418492	0.787406	47.2	1.09942	0.0791865	O	I	436260	465806	479633	306429	373326	455638	502632	543277	277015	560098	441984	456494	593440	400968	444929	604014	427184	521069
O15061	SYNM	Synemin	17	15	2.8	0.246597	0.418492	0.589639	0.280713	1014.63	1.08763	0.115452	I	M	4.35934e+06	4.00811e+06	4.29499e+06	5.24082e+06	4.13067e+06	4.54011e+06	3.33231e+06	4.55279e+06	3.75667e+06	3.78406e+06	4.31512e+06	4.01445e+06	4.17023e+06	4.89304e+06	3.93835e+06	4.81215e+06	3.64876e+06	4.18264e+06
P47914	RPL29	60S ribosomal protein L29	1	1	3.6	0.165299	0.787406	0.0590582	0.589639	50.78	1.23054	0.104262	O	I	278038	297569	342136	175696	396849	288801	220804	308037	72968.2	321383	422183	280709	390604	241055	430752	393693	252366	392813
O43598	DNPH1	2'-deoxynucleoside 5'-phosphate N-hydrolase 1	1	1	1.2	0.548812	0.787406	0.418492	0.787406	80.03	1.13641	0.1179	I	O	283106	266365	249124	307315	219376	306665	352249	229926	223447	272499	328115	267846	239920	154921	204078	283203	337840	265577
Q15848	ADIPOQ	Adiponectin	1	1	3.6	0.165299	0.280713	0.105645	0.17753	71.45	1.14203	0.140275	O	I	229869	247481	262518	207493	150767	246332	237924	306831	208062	198110	293151	270925	267159	244545	203560	287343	295435	281707
P05091	ALDH2	Aldehyde dehydrogenase, mitochondrial	19	16	3.6	0.165299	0.280713	0.787406	0.0590582	1178.7	1.10674	0.186304	I	M	2.64208e+07	2.38726e+07	2.60267e+07	2.65359e+07	2.56888e+07	2.14719e+07	2.78303e+07	3.05771e+07	2.24518e+07	2.10939e+07	2.29908e+07	2.7973e+07	2.48533e+07	2.27241e+07	2.61967e+07	2.34606e+07	3.06105e+07	2.71417e+07
Q6ZVM7	TOM1L2	TOM1-like protein 2	1	1	0.4	0.818731	0.418492	1	0.589639	53.62	1.17486	0.119594	I	M	103044	87707.3	97474.8	156620	83552.8	89814.2	78306.9	106924	88895	72448.5	70034.6	80656.3	126502	90545.8	105847	113332	69536.4	108113
Q9NVJ2	ARL8B	ADP-ribosylation factor-like protein 8B	1	1	2.8	0.246597	0.787406	0.418492	0.105645	30.32	1.22861	0.226414	O	M	105868	98809.6	121399	142072	110410	88978.3	94070.5	93806.8	104924	69508.7	127157	104102	88356.3	91117.7	112491	153205	140437	109743
P68371	TUBB4B	Tubulin beta-4B chain	23	1	1.2	0.548812	0.589639	0.589639	1	1663.1	1.05049	0.0742042	O	I	3.79961e+06	3.95188e+06	3.99147e+06	3.32733e+06	5.03722e+06	3.67268e+06	3.09005e+06	3.87076e+06	3.8405e+06	3.55659e+06	3.84815e+06	4.14282e+06	4.37133e+06	4.07945e+06	4.59839e+06	4.40145e+06	3.00472e+06	3.87333e+06
Q15717	ELAVL1	ELAV-like protein 1	1	1	2.8	0.246597	0.418492	0.280713	0.787406	61.61	1.23019	0.0802848	I	O	169836	140913	138057	69866.9	265946	209538	165789	138041	48080.3	142942	165153	141686	206704	38941.9	173488	154974	144136	178743
P11586	MTHFD1	C-1-tetrahydrofolate synthase, cytoplasmic	1	1	5.2	0.0742736	0.418492	0.105645	0.0590582	48.09	1.35149	0.16904	O	M	89221	80960.3	109417	56014	91170.3	86063.4	90413.9	122444	34256.2	103918	87971.7	80806	97849.4	54137.2	119072	104090	129607	140178
O75390	CS	Citrate synthase, mitochondrial	21	21	1.2	0.548812	0.787406	0.589639	0.17753	1225.31	1.03872	0.071378	I	O	6.80227e+07	6.72223e+07	6.54872e+07	7.2956e+07	6.83181e+07	7.36078e+07	5.57814e+07	6.94504e+07	6.5864e+07	6.4454e+07	7.13223e+07	5.95027e+07	7.49684e+07	6.17971e+07	6.60109e+07	6.90945e+07	5.59995e+07	7.45342e+07
P09497	CLTB	Clathrin light chain B	1	1	0.4	0.818731	1	0.589639	0.787406	40.21	1.41481	0.101817	O	M	224354	178664	252776	404023	267325	266131	27923.2	156370	32526.8	340848	136938	216133	166873	404324	226492	346380	181031	105655
Q15124	PGM5	Phosphoglucomutase-like protein 5	9	9	1.6	0.449329	0.280713	0.787406	0.787406	504.01	1.08023	0.0932019	I	M	4.5565e+06	4.21807e+06	4.34028e+06	5.26903e+06	3.57603e+06	4.31855e+06	4.25763e+06	5.36125e+06	4.75493e+06	4.0624e+06	4.10029e+06	4.10896e+06	4.0638e+06	3.71641e+06	4.14636e+06	5.32581e+06	4.0063e+06	4.50654e+06
Q15404	RSU1	Ras suppressor protein 1	1	1	7.6	0.0223708	0.787406	0.0590582	0.0590582	43.53	1.37211	0.198688	O	I	89122.8	96587.5	122286	48237.1	61141.4	95598.6	123757	116880	45017.6	91006.6	90480.4	143473	112960	69321.5	131381	121757	149790	139181
P49207	RPL34	60S ribosomal protein L34	1	1	5.2	0.0742736	0.418492	0.589639	0.0590582	30.16	1.43196	0.171704	O	M	424529	350694	502180	971100	299655	223540	313952	314397	527202	237796	475452	304056	208963	629575	604585	615722	381727	279288
O00483	NDUFA4	Cytochrome c oxidase subunit NDUFA4	1	1	4.8	0.090718	1	0.105645	0.0590582	56.86	1.2023	0.100627	O	M	5.19524e+06	5.15225e+06	6.19453e+06	3.67044e+06	4.24387e+06	4.88426e+06	5.46427e+06	7.71338e+06	2.49082e+06	4.27745e+06	5.75093e+06	5.58313e+06	7.65893e+06	3.40858e+06	5.89375e+06	5.86509e+06	6.07075e+06	9.73448e+06
Q5VTU8	ATP5F1EP2	ATP synthase subunit epsilon-like protein, mitochondrial	1	1	2.8	0.246597	1	0.787406	0.0590582	53.58	1.06511	0.0614637	M	O	4.14109e+06	4.33644e+06	4.07135e+06	4.79962e+06	5.00075e+06	3.66026e+06	2.69642e+06	4.54838e+06	4.74027e+06	3.7946e+06	3.46347e+06	3.46329e+06	6.22058e+06	4.39403e+06	3.74368e+06	3.25182e+06	2.80222e+06	6.16499e+06
P26678	PLN	Cardiac phospholamban	1	1	5.2	0.0742736	0.105645	0.0590582	0.418492	43.5	1.45674	0.11842	O	I	5.46551e+06	6.93966e+06	7.96183e+06	2.26516e+06	6.05413e+06	6.71641e+06	5.08241e+06	7.20944e+06	1.64972e+06	8.42917e+06	9.93218e+06	6.8154e+06	7.87181e+06	3.85306e+06	8.7809e+06	1.33769e+07	6.2197e+06	7.57855e+06
Q6ZMV7	LEKR1	Leucine-, glutamate- and lysine-rich protein 1	1	1	1.2	0.548812	0.589639	0.280713	0.280713	40.01	1.34422	0.229811	O	I	3.5874e+06	3.85888e+06	4.82227e+06	2.99674e+06	1.97889e+06	3.44341e+06	4.15746e+06	5.3605e+06	3.56355e+06	3.55821e+06	4.14067e+06	4.062e+06	3.96997e+06	2.49688e+06	5.47943e+06	6.17697e+06	4.99907e+06	4.95898e+06
P00846	MT-ATP6	ATP synthase subunit a	1	1	5.2	0.0742736	0.280713	0.0590582	0.418492	63.57	1.21201	0.128146	O	I	2.32371e+06	2.56883e+06	2.81636e+06	1.56879e+06	2.11546e+06	2.05726e+06	2.64335e+06	3.23367e+06	1.69007e+06	2.53316e+06	2.05669e+06	3.41911e+06	3.14513e+06	1.71145e+06	2.96087e+06	3.06558e+06	2.84902e+06	3.49488e+06
P50461	CSRP3	Cysteine and glycine-rich protein 3	1	1	2.8	0.246597	0.589639	0.589639	0.787406	111.88	1.06868	0.0877075	O	M	6.261e+06	5.89686e+06	6.30184e+06	767422	999689	1.95775e+07	5.20998e+06	4.75043e+06	1.17472e+06	3.216e+06	1.02193e+07	7.34032e+06	7.53394e+06	2.11276e+06	3.45657e+06	1.26562e+07	6.0286e+06	7.25508e+06
P02144	MB	Myoglobin	17	16	1.6	0.449329	0.17753	0.280713	0.589639	1443.36	1.1326	0.151087	I	M	4.48522e+08	3.96012e+08	4.2143e+08	3.87555e+08	4.3676e+08	3.87596e+08	4.90451e+08	5.40248e+08	3.0169e+08	4.50572e+08	3.78895e+08	4.36432e+08	4.12471e+08	3.58243e+08	3.71676e+08	3.97834e+08	4.25059e+08	5.54338e+08
Q00610	CLTC	Clathrin heavy chain 1	15	15	1.2	0.548812	0.787406	1	0.17753	906.04	1.03877	0.0662196	O	M	3.31069e+06	3.21953e+06	3.34436e+06	2.91654e+06	2.91015e+06	3.41059e+06	3.11798e+06	4.19821e+06	2.98182e+06	2.99081e+06	3.22743e+06	3.14249e+06	3.75511e+06	3.05765e+06	3.4332e+06	3.24711e+06	3.12226e+06	3.86157e+06
P07602	PSAP	Prosaposin	1	1	2.8	0.246597	0.589639	0.17753	0.280713	43.44	1.42473	0.232258	O	I	580333	644962	826819	680734	388645	507972	696572	627741	729619	375680	828947	657636	632926	523437	572239	1.34015e+06	945190	753071
Q9Y4G6	TLN2	Talin-2	15	11	2.8	0.246597	0.787406	0.787406	0.0590582	773.23	1.07426	0.0916003	O	M	2.18115e+06	2.11931e+06	2.2767e+06	2.28273e+06	2.03248e+06	2.1558e+06	2.06105e+06	2.37372e+06	1.81941e+06	2.11104e+06	2.32164e+06	1.83204e+06	2.51243e+06	1.88962e+06	2.35139e+06	2.73574e+06	1.89328e+06	2.51347e+06
Q9BX66	SORBS1	Sorbin and SH3 domain-containing protein 1	15	15	0.4	0.818731	0.787406	0.418492	0.418492	958.46	1.09608	0.0518648	I	O	5.57467e+06	5.44231e+06	5.08602e+06	2.05599e+06	6.67387e+06	7.99576e+06	5.66779e+06	5.47994e+06	2.50219e+06	5.94119e+06	6.90997e+06	5.81546e+06	6.04276e+06	3.0687e+06	4.88422e+06	6.92431e+06	4.8807e+06	5.67214e+06
Q8NHM4	PRSS3P2	Putative trypsin-6	1	1	1.2	0.548812	0.589639	1	0.589639	58.85	1.13858	0.0537408	I	M	4.46887e+07	3.92494e+07	4.34866e+07	7.26143e+07	2.67311e+07	2.81236e+07	2.23745e+07	7.35999e+07	5.51474e+07	3.39066e+07	1.77099e+07	5.96315e+07	2.98516e+07	9.23669e+07	4.06081e+07	1.92945e+07	1.77528e+07	4.74107e+07
P15954	COX7C	Cytochrome c oxidase subunit 7C, mitochondrial	1	1	5.2	0.0742736	0.0590582	0.418492	0.589639	31.1	1.28831	0.221439	O	I	1.09034e+06	1.35878e+06	1.40469e+06	1.23729e+06	769872	985398	920242	1.5389e+06	1.40904e+06	1.10402e+06	1.35703e+06	1.24232e+06	1.6815e+06	756675	1.55435e+06	1.38875e+06	1.3143e+06	2.00939e+06
Q8NGY6	OR6N2	Olfactory receptor 6N2	1	1	2.8	0.246597	0.280713	0.105645	1	48.52	1.10863	0.0686571	M	I	396406	439466	434386	195174	521957	490973	453816	320110	232575	602340	448770	476439	437208	263736	541830	592261	449598	324505
Q86UD0	SAPCD2	Suppressor APC domain-containing protein 2	1	1	2.8	0.246597	0.17753	0.280713	1	36.19	1.10733	0.0863617	M	I	519070	574780	574433	949617	521705	359681	421265	343080	884741	637171	452028	495649	404310	890811	537197	484901	468181	491075
Q9NPJ3	ACOT13	Acyl-coenzyme A thioesterase 13	1	1	4.8	0.090718	0.280713	0.105645	0.0590582	63.67	1.29642	0.214557	O	I	586852	670242	760804	624606	671401	384755	428930	824568	491248	642502	559165	640631	1.01767e+06	520305	795789	697177	768185	1.02257e+06
P00156	MT-CYB	Cytochrome b	1	1	6.4	0.0407622	0.17753	0.0590582	0.105645	41.85	1.27752	0.0745598	O	I	963251	1.06735e+06	1.23057e+06	1.72908e+06	1.13047e+06	241627	1.34948e+06	365601	1.88774e+06	1.29192e+06	260159	1.59525e+06	301675	1.98037e+06	1.63131e+06	530888	1.58748e+06	422799
P28072	PSMB6	Proteasome subunit beta type-6	1	1	2.8	0.246597	0.280713	0.418492	0.280713	75.77	1.22428	0.110171	I	M	879177	718119	819736	1.34607e+06	965423	633461	645540	805391	873920	551651	813073	642603	709351	1.30608e+06	631324	917731	594505	649044
Q15811	ITSN1	Intersectin-1	1	1	0	1	0.787406	0.787406	1	37.21	1.03303	0.0535323	M	I	1.04835e+06	1.08298e+06	1.0754e+06	785456	1.22132e+06	1.34274e+06	889722	1.00249e+06	979051	1.45658e+06	948963	854290	1.176e+06	1.11901e+06	1.15339e+06	1.01111e+06	720756	1.37276e+06
P31948	STIP1	Stress-induced-phosphoprotein 1	1	1	2.8	0.246597	0.787406	0.0590582	0.280713	43.29	1.15189	0.169917	O	I	421590	440131	485628	333986	477749	491661	392009	412548	403026	469107	430818	364978	532727	349793	538461	561053	459953	518879
P11047	LAMC1	Laminin subunit gamma-1	15	15	2.8	0.246597	0.418492	0.787406	0.418492	992.3	1.04446	0.100512	O	M	1.81204e+07	1.7459e+07	1.82352e+07	2.0209e+07	1.72987e+07	1.77893e+07	1.69566e+07	1.83484e+07	2.00676e+07	1.40128e+07	1.84641e+07	1.69095e+07	1.78409e+07	1.84973e+07	1.70019e+07	1.97387e+07	1.73146e+07	1.86234e+07
P46776	RPL27A	60S ribosomal protein L27a	1	1	0.4	0.818731	0.589639	0.787406	0.280713	75.89	1.16242	0.0833923	I	M	524042	450821	495662	866031	519669	351883	442835	439791	533208	525025	443490	378165	374215	578519	597552	432373	520074	349792
Q6NSI4	RADX	RPA-related protein RADX	1	1	4.8	0.090718	0.418492	0.0590582	0.787406	39.5	2.66402	0.195699	O	I	254714	392873	678563	77233.7	104309	429879	512929	149219	204351	306653	813120	255853	384391	118647	269655	1.2626e+06	1.53211e+06	209797
A0A075B6H7	IGKV3-7	Probable non-functional immunoglobulin kappa variable 3-7	1	1	2.8	0.246597	0.280713	1	0.418492	51.88	1.11413	0.127981	M	I	403208	449225	408851	519911	328139	468840	331871	367282	446063	413137	499174	375912	511840	424611	279071	447358	473601	419613
P20809	IL11	Interleukin-11	1	1	2.8	0.246597	0.280713	0.589639	0.787406	32.58	1.08741	0.0806631	M	I	1.89408e+06	2.05963e+06	1.96929e+06	1.86704e+06	2.68564e+06	1.56067e+06	1.99892e+06	1.35813e+06	2.00996e+06	2.749e+06	2.15066e+06	1.6751e+06	1.71346e+06	2.1526e+06	1.92589e+06	2.0582e+06	2.24541e+06	1.46437e+06
P35268	RPL22	60S ribosomal protein L22	1	1	2.8	0.246597	0.787406	0.105645	0.17753	78.5	1.16977	0.165679	I	O	949206	914718	811445	1.24878e+06	1.09151e+06	740486	909134	756117	1.00378e+06	1.15847e+06	809930	735265	866141	814635	911752	771999	848145	710692
Q8IYS4	C16orf71	Uncharacterized protein C16orf71	1	1	2.8	0.246597	0.418492	0.418492	0.787406	31.98	1.14854	0.115597	I	O	3.69107e+07	3.34348e+07	3.21371e+07	4.60644e+07	3.31011e+07	4.64759e+07	2.97945e+07	2.91176e+07	4.37024e+07	3.21714e+07	2.98798e+07	2.50679e+07	3.63524e+07	5.79841e+07	2.15526e+07	3.33216e+07	1.99888e+07	2.78381e+07
P31939	ATIC	Bifunctional purine biosynthesis protein PURH	2	2	1.6	0.449329	0.418492	0.589639	1	86.31	1.11707	0.0571439	I	M	189313	169472	176528	90918.5	189417	86495.8	228284	351450	104523	147940	80703.4	228539	285656	77753.1	238086	49682.8	203832	313285
O14737	PDCD5	Programmed cell death protein 5	2	2	3.6	0.165299	0.589639	0.280713	0.105645	93.51	1.44115	0.0534702	O	M	127989	124981	180115	49591.4	214374	153192	133513	89275.6	16899	174323	152214	121490	159977	7093.78	238182	281457	174340	199502
Q8TB22	SPATA20	Spermatogenesis-associated protein 20	2	2	1.2	0.548812	0.280713	0.418492	0.280713	132.21	1.12903	0.172017	M	I	96811.7	109303	101848	126978	90648.2	86357.9	102213	77860.9	125618	117234	121050	85930.6	96684.6	98313.8	97757.6	98905.2	103893	110370
P42765	ACAA2	3-ketoacyl-CoA thiolase, mitochondrial	17	17	2.8	0.246597	0.105645	0.105645	1	1524.43	1.17179	0.203664	M	I	3.44397e+07	4.0356e+07	4.01663e+07	2.68582e+07	3.89763e+07	3.02046e+07	3.46115e+07	4.15479e+07	3.67206e+07	3.72065e+07	3.32951e+07	4.06708e+07	5.38872e+07	3.81331e+07	4.44666e+07	2.9056e+07	4.01016e+07	4.90742e+07
O43707	ACTN4	Alpha-actinin-4	16	1	5.2	0.0742736	0.0590582	0.17753	1	1352.72	1.6697	0.179319	I	M	1.16686e+06	698844	713279	2.59539e+06	1.30537e+06	870919	520407	542233	1.48703e+06	812756	423452	341775	429203	1.2652e+06	636395	510167	409205	745430
P54727	RAD23B	UV excision repair protein RAD23 homolog B	2	2	2.8	0.246597	0.787406	0.105645	0.105645	69.25	1.32277	0.221289	O	I	198006	204283	261917	97157.7	299289	224243	140063	229278	186327	170595	245598	204705	214193	146066	297753	320932	260014	284819
P53370	NUDT6	Nucleoside diphosphate-linked moiety X motif 6	2	2	0.4	0.818731	1	0.418492	1	76.92	1.17512	0.0619447	M	I	36673.4	43095.5	42386.4	20347	36544.4	57891.4	40162.4	28421.9	22267	36577.8	53170.7	31470.5	71991.9	6894.78	55407.8	65689.9	33840.7	50098.6
Q9UL46	PSME2	Proteasome activator complex subunit 2	2	2	0.4	0.818731	0.280713	0.589639	0.787406	117.08	1.18639	0.103963	I	O	285415	252406	240575	192351	389034	340121	242826	262744	130412	297481	256996	256008	321134	251459	258578	137915	205411	349511
Q86VF7	NRAP	Nebulin-related-anchoring protein	2	2	0.4	0.818731	0.418492	1	1	109.34	1.2022	0.061608	I	M	116156	96619.9	106204	17818.8	236720	205876	54328.3	66038.3	19951.5	172025	165574	36613.7	88934.6	38950.4	109843	126718	60997.9	194509
P84098	RPL19	60S ribosomal protein L19	2	2	0.4	0.818731	1	0.787406	1	140.92	1.02355	0.0641599	O	M	212066	210796	215759	355585	262600	162981	134177	144985	455136	216879	94906.4	181169	105888	350367	163224	228581	183611	153012
P07814	EPRS1	Bifunctional glutamate/proline--tRNA ligase	2	1	5.2	0.0742736	0.418492	0.0590582	0.280713	96.61	1.3168	0.154228	O	I	108837	123019	143316	38304	117191	138074	147689	102926	85074	172278	105659	98920	153166	73895.6	172914	145377	167775	156618
Q15046	KARS1	Lysine--tRNA ligase	2	2	2.8	0.246597	0.418492	0.787406	0.418492	101.35	1.23686	0.16132	O	M	88802.4	77351.1	95672.3	90125.7	74539.7	75998.9	108464	94883	55418.8	70200.5	97414.5	87056.4	76665.4	87766.1	102247	55639.1	96147.6	136562
P35998	PSMC2	26S proteasome regulatory subunit 7	2	2	1.2	0.548812	0.418492	0.787406	0.787406	108.3	1.37649	0.11822	I	M	61705.8	44828.3	56830.6	48675	78739	100680	17092.3	63342.8	14317.5	67703	21862	65923.2	54335.6	81971.2	56049.5	73859.3	34192.7	38080.1
Q9Y285	FARSA	Phenylalanine--tRNA ligase alpha subunit	2	2	1.2	0.548812	0.418492	0.787406	0.105645	127.79	1.19863	0.161533	I	M	178113	148598	172815	137785	230572	196556	174435	151219	66692	147116	203356	152875	172949	124535	184353	222326	168531	164332
P62333	PSMC6	26S proteasome regulatory subunit 10B	2	2	5.2	0.0742736	0.418492	0.0590582	1	114.81	1.22254	0.131243	I	O	207290	182877	169558	194683	188844	282611	152280	218033	101805	150729	256540	133239	272074	162721	146759	272213	119935	146160
P46940	IQGAP1	Ras GTPase-activating-like protein IQGAP1	2	1	1.2	0.548812	0.787406	0.17753	1	88.09	1.08177	0.055194	I	O	82618.1	76401.2	76373	39569.9	94785.8	93906.3	79737.3	105091	79923.6	63534.3	65210	90253.6	83084.7	45932.3	85808.5	89947.9	71803.4	88373.1
Q66LE6	PPP2R2D	Serine/threonine-protein phosphatase 2A 55 kDa regulatory subunit B delta isoform	2	2	0.4	0.818731	0.280713	0.787406	0.589639	102.26	1.14353	0.0691098	I	M	284888	249130	272829	561756	253152	200999	193411	215122	449303	261077	131689	180587	222993	385397	279997	156833	328042	213875
P05546	SERPIND1	Heparin cofactor 2	2	2	1.6	0.449329	0.418492	0.589639	0.418492	86.45	1.61347	0.148977	O	M	30597.3	25032.1	40388.6	13640.3	28925.6	38525.7	36928.6	34966.1	16167.3	12022.2	25061.9	27589.3	44319.7	22343.1	28650.2	90794.2	41267.6	18887.9
Q9Y224	RTRAF	RNA transcription, translation and transport factor protein	2	2	1.6	0.449329	0.105645	1	0.589639	99.68	1.33608	0.116873	M	I	137764	184064	149236	41028.2	127068	196241	208968	115514	72212.4	189139	257307	187060	214600	70686.2	193973	129041	122604	229873
P33176	KIF5B	Kinesin-1 heavy chain	2	2	0.4	0.818731	1	0.589639	1	90.27	1.09012	0.0519331	M	I	82240.7	89652.1	86502.8	57756.7	109604	70352.1	81391.4	92099.5	53397.8	78634.6	78387.5	77191.8	160649	42629.6	96467.4	78392.6	105816	109208
Q92552	MRPS27	28S ribosomal protein S27, mitochondrial	2	2	0.4	0.818731	0.589639	0.787406	0.787406	85.86	1.14648	0.0662206	M	I	57518.6	65944	62864.8	61747.7	14668.3	63004	45275.4	102898	55839.6	17910.6	95605.7	69293.2	91071.1	35302.2	40902.9	82235	60777.5	95106.4
O76024	WFS1	Wolframin	2	2	1.2	0.548812	1	0.418492	1	78.86	1.27133	0.124931	I	M	140685	110660	119472	93561.8	263004	270107	7571.66	69178.7	255.026	278281	39074.7	158326	77361.6	76230.5	165337	205098	91481.4	59212.6
P84157	MXRA7	Matrix-remodeling-associated protein 7	2	2	5.2	0.0742736	1	0.105645	0.0590582	110.07	1.99166	0.158958	O	I	120511	120686	240017	72.3451	12250.6	174870	94135.9	321228	0	87543.7	79621	149163	287104	59609.7	268307	275248	303316	293605
P05413	FABP3	Fatty acid-binding protein, heart	15	14	1.2	0.548812	0.787406	0.589639	0.418492	1112.79	1.05712	0.0819143	I	O	1.64134e+08	1.62919e+08	1.55265e+08	2.04919e+08	1.58762e+08	1.56198e+08	1.4367e+08	1.57122e+08	1.90027e+08	1.63041e+08	1.72958e+08	1.35979e+08	1.5259e+08	1.52238e+08	1.62839e+08	1.94134e+08	1.28005e+08	1.39109e+08
Q96DV4	MRPL38	39S ribosomal protein L38, mitochondrial	2	2	0.4	0.818731	0.787406	0.787406	1	73.56	1.13275	0.102099	I	O	30864.6	28626.6	27247.6	28851.6	27175.8	43530.4	19488.3	35277	26149.8	31060.3	25130.1	29405.7	31387	7187.52	22914.9	34458	30455.2	41222.2
Q10713	PMPCA	Mitochondrial-processing peptidase subunit alpha	2	2	1.6	0.449329	0.280713	0.418492	0.589639	80	1.57592	0.0982106	I	M	185358	117619	140709	310893	148394	233491	31886.9	202124	48702.3	145574	108693	104032	181093	150146	161756	149245	102365	140035
Q02878	RPL6	60S ribosomal protein L6	1	1	1.6	0.449329	0.280713	0.787406	0.787406	35.28	1.24051	0.105273	I	M	688653	555137	576088	1.24632e+06	702964	562788	453317	477870	757118	500702	484203	424318	609346	646106	655151	491932	520170	567082
Q96NL6	SCLT1	Sodium channel and clathrin linker 1	1	1	0.4	0.818731	0.418492	0.787406	1	42.42	1.10486	0.063114	I	O	599039	554236	542185	959551	497441	415727	585148	537328	772677	346266	546876	549891	555469	623802	436789	552798	483204	614333
P62263	RPS14	40S ribosomal protein S14	1	1	5.2	0.0742736	0.589639	0.418492	0.0590582	79.12	1.11348	0.131669	O	M	877195	830729	925000	1.17424e+06	932600	703306	797082	778746	964976	810112	859059	738328	781168	1.03181e+06	1.07275e+06	877498	808361	834582
A0A0C4DH25	IGKV3D-20	Immunoglobulin kappa variable 3D-20	1	1	0.4	0.818731	1	0.280713	0.787406	129.07	1.14218	0.153715	O	I	670575	722750	765920	717949	510344	849034	787084	488461	762222	578848	780526	707309	784843	646027	705393	774929	983421	719832
P36969	GPX4	Phospholipid hydroperoxide glutathione peroxidase	1	1	0.4	0.818731	0.280713	0.280713	0.787406	68.84	1.32658	0.188596	O	I	66459.8	77631.8	88164.1	84331.2	11559.2	89470.3	66897.7	80040.8	79580.7	47991.8	84852.5	87373.7	88360.1	78199.4	80968.3	81670.9	78851.5	121131
Q9BRF8	CPPED1	Serine/threonine-protein phosphatase CPPED1	1	1	4.8	0.090718	0.0590582	0.787406	0.589639	68.53	1.22888	0.142195	I	M	388371	316037	328517	648613	325304	290280	306324	371332	430865	237024	285159	270970	356167	329149	261098	331880	321378	399079
P49257	LMAN1	Protein ERGIC-53	1	1	3.6	0.165299	0.418492	0.418492	0.17753	43.53	1.0748	0.0774172	M	O	219517	227268	211451	252243	253921	212151	170306	208965	285725	228115	220289	172336	229873	295872	192493	196781	168120	203991
Q9Y241	HIGD1A	HIG1 domain family member 1A, mitochondrial	1	1	1.2	0.548812	0.787406	0.418492	0.418492	68.72	1.11014	0.0577318	O	M	1.15406e+06	1.08321e+06	1.20251e+06	522840	1.04465e+06	1.06397e+06	1.03467e+06	2.10416e+06	613202	1.02252e+06	1.44489e+06	917976	1.41744e+06	594848	1.04681e+06	1.40236e+06	1.18257e+06	1.78594e+06
Q15388	TOMM20	Mitochondrial import receptor subunit TOM20 homolog	1	1	2.8	0.246597	0.418492	0.589639	0.17753	51.91	1.77562	0.11907	O	M	211125	133542	237120	436275	319949	172475	1318.7	125607	20282.6	270310	112114	140354	124648	296983	368660	264486	161549	93923
Q16563	SYPL1	Synaptophysin-like protein 1	1	1	0.4	0.818731	1	1	1	54.18	1.01977	0.055719	I	O	456797	450077	447943	493583	462494	383070	480959	463881	488196	471015	377472	373145	540556	402220	582602	421158	385197	448536
A0A1B0GUS4	UBE2L5	Ubiquitin-conjugating enzyme E2 L5	1	1	1.6	0.449329	1	0.418492	1	79.8	1.057	0.0625529	M	I	683592	722558	721505	686438	603853	724401	637902	765366	541144	475264	1.04761e+06	701321	847454	743398	744615	756288	720742	642481
P07355	ANXA2	Annexin A2	16	16	5.2	0.0742736	0.280713	0.589639	0.0590582	903.51	1.09079	0.102782	O	M	9.53802e+06	9.19877e+06	1.00339e+07	9.74297e+06	7.46138e+06	8.88367e+06	8.54601e+06	1.30561e+07	8.98845e+06	7.32589e+06	8.85257e+06	9.24446e+06	1.15825e+07	9.70853e+06	9.08655e+06	9.95132e+06	9.48049e+06	1.19428e+07
Q9BVV7	TIMM21	Mitochondrial import inner membrane translocase subunit Tim21	1	1	8.4	0.0149956	0.17753	0.0590582	0.0590582	31.1	1.5112	0.228188	I	O	1.52331e+06	1.2902e+06	1.00801e+06	2.35786e+06	1.79029e+06	1.6124e+06	786723	1.06926e+06	1.89495e+06	1.23271e+06	1.11615e+06	688501	1.51868e+06	1.73781e+06	758200	1.08102e+06	578473	884538
Q01995	TAGLN	Transgelin	1	1	1.2	0.548812	0.589639	0.787406	0.589639	51.98	1.18431	0.10685	O	M	202748	180197	213410	278475	171636	166017	191434	206178	361311	103105	100988	151078	184505	344203	224390	106074	236876	155507
Q15370	ELOB	Elongin-B	1	1	0.4	0.818731	1	0.787406	0.17753	37.23	1.07997	0.162677	I	O	129640	128439	120041	159415	129322	121369	119376	118721	130164	113391	137753	117692	143194	118075	112348	126349	122445	120987
P02792	FTL	Ferritin light chain	1	1	2.8	0.246597	0.280713	0.17753	0.17753	72.21	1.21149	0.194469	I	O	3.29421e+06	3.05325e+06	2.71913e+06	3.74301e+06	3.9867e+06	3.04368e+06	2.47902e+06	3.21863e+06	4.09942e+06	3.43735e+06	2.49513e+06	2.59261e+06	2.64175e+06	4.2967e+06	2.45777e+06	2.09941e+06	2.16957e+06	2.57221e+06
O15239	NDUFA1	NADH dehydrogenase [ubiquinone] 1 alpha subcomplex subunit 1	2	2	3.6	0.165299	0.280713	0.0590582	0.787406	70.93	1.09867	0.0616816	I	O	846053	787221	770069	491997	788278	750062	907840	1.29209e+06	569102	640139	767109	814792	1.14497e+06	452218	768622	671745	853960	1.1038e+06
O95817	BAG3	BAG family molecular chaperone regulator 3	1	1	0	1	0.589639	0.787406	0.787406	43.43	1.08967	0.0579317	I	M	283904	260542	274157	158270	519479	303738	233441	204592	88797.1	417388	380818	196800	218906	66480.7	401522	335203	296243	271337
P00390	GSR	Glutathione reductase, mitochondrial	1	1	1.6	0.449329	0.589639	1	0.418492	48.6	1.05718	0.0730749	I	M	231771	219235	231751	288815	183671	202016	206460	277893	239807	193694	210162	181980	270533	208268	221549	249569	207438	271931
Q99807	COQ7	5-demethoxyubiquinone hydroxylase, mitochondrial	1	1	3.6	0.165299	1	0.0590582	0.280713	48.17	1.3064	0.160523	I	O	236262	229254	180850	161660	239642	222607	217510	339888	231571	213248	162880	119977	418594	128524	158581	164953	134540	317649
O95561	C1orf105	Uncharacterized protein C1orf105	1	1	1.2	0.548812	0.418492	0.589639	0.589639	30.71	1.09914	0.109939	I	M	94562.9	86033.3	92825	118447	75625.3	99118.4	76675.1	102949	98762.4	91770.2	84106.8	78587.8	76939	81943.5	91398.4	100141	80850.5	109792
P00414	MT-CO3	Cytochrome c oxidase subunit 3	1	1	0.4	0.818731	0.418492	1	0.787406	65.78	1.328	0.0513993	I	M	4.80732e+06	3.61998e+06	4.53302e+06	7.83952e+06	8.8671e+06	4.83753e+06	370150	2.12232e+06	1.89496e+06	7.68496e+06	2.30794e+06	4.45746e+06	1.75459e+06	8.90491e+06	4.76883e+06	6.56982e+06	1.36504e+06	1.05648e+06
P10909	CLU	Clusterin	1	1	0.4	0.818731	1	1	0.589639	81.87	1.29623	0.0601316	I	M	689507	531934	659165	264087	1.67375e+06	541798	424020	543877	310426	784082	595863	572190	397110	284535	454540	1.26418e+06	774070	518504
Q16795	NDUFA9	NADH dehydrogenase [ubiquinone] 1 alpha subcomplex subunit 9, mitochondrial	17	17	5.2	0.0742736	0.280713	0.0590582	0.17753	1141.6	1.1314	0.207499	I	O	2.84164e+07	2.64123e+07	2.51162e+07	3.24698e+07	2.95746e+07	2.51799e+07	2.45555e+07	3.03019e+07	2.67064e+07	2.61482e+07	2.52393e+07	2.19439e+07	3.20235e+07	2.82302e+07	2.44731e+07	2.21669e+07	2.17156e+07	2.89952e+07
Q8N8N7	PTGR2	Prostaglandin reductase 2	1	1	7.6	0.0223708	0.418492	0.0590582	0.0590582	51.44	1.40279	0.0872865	O	I	94708.7	110889	132856	30418.2	61556.6	224568	71864	85136.2	29544.1	135039	232982	77061.7	79817.7	38586	149901	278977	94060.9	102756
P68366	TUBA4A	Tubulin alpha-4A chain	16	3	1.2	0.548812	0.418492	1	1	1036.82	1.0289	0.0531341	I	M	2.68843e+06	2.61291e+06	2.65691e+06	2.35034e+06	2.91754e+06	3.48831e+06	2.24932e+06	2.43665e+06	2.05478e+06	2.73673e+06	3.38113e+06	2.5399e+06	2.35199e+06	1.96786e+06	3.2001e+06	3.38773e+06	2.53589e+06	2.19299e+06
A0A0B4J1U7	IGHV6-1	Immunoglobulin heavy variable 6-1	1	1	4.8	0.090718	0.0590582	0.280713	0.787406	38.95	1.40098	0.110206	M	I	32568.1	45627.4	41527.2	18683.4	18662.1	37151.8	66664.7	21678.6	24675.7	35158.3	37261.3	89589.8	41451.9	11690.9	36607.9	43106.4	91287.7	24943.3
Q9UBQ5	EIF3K	Eukaryotic translation initiation factor 3 subunit K	1	1	6.4	0.0407622	0.280713	0.589639	0.0590582	31.12	1.08629	0.0907851	O	M	372463	353407	383902	276737	368053	423062	374127	420336	239152	401221	419645	345593	361424	300710	403703	450767	383841	380490
Q9Y3B8	REXO2	Oligoribonuclease, mitochondrial	1	1	1.2	0.548812	0.787406	0.589639	1	39.13	1.03872	0.05405	O	I	181750	185265	188787	223813	129262	173370	159963	222339	228267	149508	202505	156453	189593	222560	128789	231380	156115	205091
Q9NYB0	TERF2IP	Telomeric repeat-binding factor 2-interacting protein 1	1	1	1.2	0.548812	1	0.280713	0.280713	41.31	1.09144	0.113029	O	I	191622	192006	209144	255584	215245	155716	177269	154298	235938	173945	169719	169419	211007	235063	238893	174068	188476	209222
Q9BQ69	MACROD1	ADP-ribose glycohydrolase MACROD1	1	1	3.6	0.165299	1	0.0590582	0.280713	76.23	1.11456	0.094037	M	O	1.06073e+06	1.0669e+06	957238	814565	740544	1.0684e+06	1.18734e+06	1.4928e+06	852575	876835	1.02537e+06	1.16932e+06	1.41041e+06	550149	708042	1.03617e+06	1.03348e+06	1.45836e+06
A0M8Q6	IGLC7	Immunoglobulin lambda constant 7	1	1	1.6	0.449329	0.589639	1	0.589639	53.97	1.06457	0.0647083	O	M	3.07774e+06	2.90587e+06	3.0935e+06	3.21472e+06	2.39573e+06	3.50097e+06	3.61597e+06	2.6613e+06	2.33614e+06	2.6964e+06	2.7042e+06	3.37833e+06	3.4143e+06	3.24014e+06	2.72908e+06	2.81402e+06	4.36354e+06	2.32073e+06
P07437	TUBB	Tubulin beta chain	20	2	2.8	0.246597	0.589639	0.418492	0.280713	1424.29	1.12633	0.199103	O	M	1.9718e+06	1.88263e+06	2.12046e+06	1.97156e+06	1.64643e+06	1.91682e+06	1.90816e+06	2.41604e+06	1.70453e+06	1.53454e+06	1.81887e+06	2.26697e+06	2.08826e+06	1.77924e+06	2.34493e+06	2.16578e+06	2.12565e+06	2.1867e+06
Q96MF6	COQ10A	Coenzyme Q-binding protein COQ10 homolog A, mitochondrial	1	1	1.6	0.449329	0.280713	0.787406	0.787406	46.94	1.0891	0.0956879	M	I	1.09116e+06	1.18838e+06	1.13337e+06	1.31671e+06	1.19237e+06	974393	839171	1.13314e+06	1.34112e+06	1.28561e+06	1.16288e+06	1.14492e+06	1.00735e+06	883933	1.27796e+06	1.51185e+06	976378	1.01674e+06
Q9NY65	TUBA8	Tubulin alpha-8 chain	16	6	4.8	0.090718	1	0.0590582	0.105645	1093.48	1.10913	0.0724657	O	M	2.86328e+06	2.85744e+06	3.16926e+06	1.90413e+06	2.5893e+06	3.34655e+06	3.07956e+06	3.39685e+06	1.80879e+06	2.76143e+06	2.996e+06	3.06959e+06	3.65138e+06	1.91262e+06	2.75088e+06	3.6033e+06	3.27602e+06	4.30346e+06
P41594	GRM5	Metabotropic glutamate receptor 5	1	1	3.6	0.165299	0.589639	0.105645	0.280713	30.36	2.1502	0.163299	O	I	159016	191753	341915	55087.3	90903.8	129768	398256	121065	116714	180609	338755	160160	162527	49799.7	218810	504507	754240	182221
P07954	FH	Fumarate hydratase, mitochondrial	18	17	1.2	0.548812	0.787406	0.17753	1	1181.21	1.02603	0.0673605	O	I	3.93369e+07	3.97528e+07	4.03608e+07	4.11114e+07	3.91747e+07	4.00467e+07	3.35192e+07	4.28325e+07	4.08105e+07	3.70948e+07	4.09222e+07	3.68754e+07	4.30613e+07	4.01563e+07	4.09019e+07	4.08097e+07	3.58253e+07	4.41108e+07
Q5VWZ2	LYPLAL1	Lysophospholipase-like protein 1	1	1	0	1	0.787406	0.787406	0.280713	86.75	1.10716	0.0733734	O	M	446906	409079	452913	668840	359716	464841	362976	378159	481656	379996	341801	366244	475695	593864	374953	400729	332808	562212
P60866	RPS20	40S ribosomal protein S20	1	1	0.4	0.818731	0.787406	0.280713	0.787406	100.96	1.1048	0.108475	O	M	528919	510474	563970	542900	428464	565172	449907	658153	417304	328980	618083	720494	467509	607175	533236	540057	481645	657737
Q16698	DECR1	2,4-dienoyl-CoA reductase, mitochondrial	17	16	2.8	0.246597	0.17753	0.105645	0.280713	1110.72	1.06462	0.0824767	O	I	5.10939e+07	5.35217e+07	5.43956e+07	4.86212e+07	5.37302e+07	4.65696e+07	4.42348e+07	6.23135e+07	5.09742e+07	5.19887e+07	4.72649e+07	5.00553e+07	6.73253e+07	5.03148e+07	5.32077e+07	4.99048e+07	4.91486e+07	6.94022e+07
P04792	HSPB1	Heat shock protein beta-1	15	15	2.8	0.246597	1	0.17753	0.105645	1030.33	1.15012	0.123605	I	O	5.8362e+07	5.79477e+07	5.07441e+07	3.76202e+07	6.50726e+07	7.59466e+07	5.02646e+07	6.29058e+07	4.6747e+07	5.61029e+07	5.9066e+07	5.13081e+07	7.65144e+07	5.03761e+07	5.21245e+07	5.51552e+07	3.68239e+07	5.92408e+07
Q9UM22	EPDR1	Mammalian ependymin-related protein 1	1	1	4.8	0.090718	0.0590582	0.105645	0.787406	66.01	1.33957	0.183625	I	M	779094	581601	582290	1.20635e+06	426181	613817	755261	893862	749298	341754	562121	672233	582601	726524	303608	657044	636717	587558
Q9HAT2	SIAE	Sialate O-acetylesterase	1	1	1.6	0.449329	0.787406	0.105645	0.787406	93.31	1.12428	0.127074	O	I	552637	580321	621320	484861	569827	519397	536162	652936	430467	421943	726459	581541	741199	521891	688876	639633	617965	638234
Q9UJY1	HSPB8	Heat shock protein beta-8	1	1	1.6	0.449329	0.418492	0.280713	0.589639	48.5	1.14026	0.0819354	O	I	302481	314993	344907	110944	474341	302053	303150	321918	104198	436723	342857	331261	359927	218888	415868	413254	344960	331563
Q9Y696	CLIC4	Chloride intracellular channel protein 4	1	1	0.4	0.818731	1	1	0.787406	51.72	1.04453	0.0651389	M	O	391727	402452	385295	411926	526271	420406	189051	410979	351109	360786	433997	425778	440589	373199	331835	327903	246821	646719
Q99459	CDC5L	Cell division cycle 5-like protein	1	1	5.2	0.0742736	0.0590582	1	0.105645	47.11	1.16231	0.210585	M	O	351840	397994	342416	349190	326756	296635	330756	455863	384225	403059	361313	345652	495722	244030	348257	315438	384060	420296
P68871	HBB	Hemoglobin subunit beta	17	10	4.8	0.090718	0.787406	0.0590582	0.17753	1945.78	1.3479	0.0994512	O	I	6.72925e+08	7.39656e+08	9.07035e+08	7.62e+08	3.55637e+08	9.04821e+08	7.67297e+08	5.74874e+08	7.10426e+08	3.3019e+08	1.26272e+09	9.71581e+08	4.23362e+08	1.02279e+09	3.84031e+08	1.20143e+09	1.32508e+09	6.01849e+08
Q86U28	ISCA2	Iron-sulfur cluster assembly 2 homolog, mitochondrial	1	1	2.8	0.246597	0.418492	0.589639	0.17753	52.27	1.1813	0.178571	O	M	1.08201e+06	1.00958e+06	1.19261e+06	1.33811e+06	764608	1.31067e+06	1.02116e+06	975517	1.2377e+06	929424	918087	1.014e+06	948665	1.4174e+06	1.31025e+06	1.2819e+06	902805	1.05071e+06
Q9H7C9	AAMDC	Mth938 domain-containing protein	1	1	1.6	0.449329	0.280713	0.787406	0.589639	63.91	1.08696	0.0660008	O	M	450697	429943	467332	576716	548939	353249	371442	403139	569227	542659	291687	393625	352519	537759	662673	431917	334588	369725
Q9UKU7	ACAD8	Isobutyryl-CoA dehydrogenase, mitochondrial	1	1	2.8	0.246597	0.280713	0.418492	1	86.57	1.20274	0.119763	I	M	557658	463658	466869	875816	460790	518952	555833	376898	652369	435610	287168	497753	445387	331407	674889	469705	542044	316302
P08590	MYL3	Myosin light chain 3	24	20	2.8	0.246597	0.280713	0.17753	0.418492	2082.07	1.11978	0.173254	O	I	1.03797e+09	1.11371e+09	1.1623e+09	1.15377e+09	1.28433e+09	9.87472e+08	8.74364e+08	8.89921e+08	1.37424e+09	1.1949e+09	1.03984e+09	1.01055e+09	9.4901e+08	1.3491e+09	1.10012e+09	1.21067e+09	1.08848e+09	1.06313e+09
Q8WX93	PALLD	Palladin	1	1	0.4	0.818731	0.787406	0.589639	0.589639	58.47	1.10087	0.0899518	O	I	291855	297523	321295	216261	407183	213829	311254	310749	229820	452956	283601	218136	303104	375063	318746	245718	308430	358518
Q6UW68	TMEM205	Transmembrane protein 205	1	1	2.8	0.246597	0.17753	0.418492	1	38.17	1.25369	0.181998	M	I	609943	764681	695250	716795	607860	638972	479480	606608	1.16587e+06	670017	557911	692831	736779	473352	675828	782129	634245	910698
Q13326	SGCG	Gamma-sarcoglycan	1	1	1.2	0.548812	1	0.418492	0.280713	75.01	1.10748	0.199016	M	O	1.22346e+06	1.26636e+06	1.14346e+06	1.14822e+06	1.2913e+06	1.32457e+06	1.28677e+06	1.06646e+06	1.10486e+06	1.09115e+06	1.45505e+06	1.28061e+06	1.40013e+06	1.23286e+06	997845	1.17219e+06	1.2329e+06	1.08149e+06
P62244	RPS15A	40S ribosomal protein S15a	1	1	2.8	0.246597	0.280713	0.589639	0.418492	53.49	1.23895	0.111423	I	M	193416	156113	174467	330391	132386	148548	152214	203539	179734	113661	137812	180790	168567	211651	200604	150801	120827	188453
Q9NZJ6	COQ3	Ubiquinone biosynthesis O-methyltransferase, mitochondrial	1	1	1.6	0.449329	0.105645	0.589639	1	34.63	1.10834	0.105135	O	I	437654	474265	485070	494610	481633	399239	410342	402446	529811	475680	529586	424041	412209	570272	422595	643221	377171	412089
A6NIZ1		Ras-related protein Rap-1b-like protein	1	1	0.4	0.818731	0.787406	0.787406	0.589639	86.1	1.14866	0.0849908	I	O	579091	556592	504147	355111	512528	829721	572617	625476	395161	488303	589529	504189	805777	577397	571995	320699	436582	614059
O43390	HNRNPR	Heterogeneous nuclear ribonucleoprotein R	1	1	2.8	0.246597	0.418492	0.589639	0.589639	37.3	1.10633	0.0802901	I	O	72605.9	69063.5	65627.5	56024.3	68587	87855.3	57284.3	93278.8	63552.3	61059.7	78273.4	54192.9	88239	66057.8	65951.8	79954.6	58329.2	57844
Q8NFV4	ABHD11	Protein ABHD11	1	1	1.6	0.449329	0.418492	1	0.280713	35.94	1.17023	0.131768	O	M	71204.6	61203	71621.5	101185	58446.8	77418.2	69496.3	49477.1	64218.7	60506.1	54116.7	65657.4	61515.8	66483.5	83883.3	90027.5	49097.1	68616.2
P42704	LRPPRC	Leucine-rich PPR motif-containing protein, mitochondrial	20	17	0.4	0.818731	0.787406	0.418492	0.589639	1119.14	1.07466	0.136351	O	I	5.41277e+06	5.48663e+06	5.81687e+06	5.79901e+06	4.38149e+06	5.43353e+06	5.41884e+06	6.03099e+06	5.5129e+06	4.87148e+06	5.06893e+06	5.31945e+06	6.6604e+06	5.37445e+06	6.09661e+06	5.71454e+06	5.41013e+06	6.48864e+06
Q9UKX3	MYH13	Myosin-13	41	2	0.4	0.818731	0.589639	0.280713	1	3285.79	1.23046	0.144659	I	O	2.61303e+07	2.25081e+07	2.12362e+07	3.41883e+07	2.30386e+07	2.50567e+07	2.70981e+07	2.12696e+07	3.35494e+07	1.3735e+07	2.84956e+07	1.23342e+07	2.44265e+07	3.82399e+07	1.09494e+07	1.56986e+07	1.64718e+07	2.48216e+07
P27695	APEX1	DNA-(apurinic or apyrimidinic site) lyase	1	1	1.6	0.449329	0.589639	0.787406	0.105645	36.69	1.70704	0.0518506	I	M	46732.6	27376.4	39603.4	11463.3	17508.1	1419.9	23854.4	179417	4015.66	16420.8	3595.21	27023.2	85827.2	21706.1	35331	471.634	34858.1	105650
P62847	RPS24	40S ribosomal protein S24	1	1	5.2	0.0742736	0.589639	0.280713	0.0590582	61.06	1.22756	0.192182	M	O	83362.9	85525.5	69671	87595.5	63706.4	96761	106159	62592.7	81512.7	55697.1	85974.2	101530	102914	77211.3	51806.6	55028	79625.5	84683.8
P43652	AFM	Afamin	1	1	1.2	0.548812	1	0.418492	0.17753	37.22	1.27084	0.0708371	M	O	55980.4	59085.9	46493.5	50649	33083.9	97365.3	62554.6	36249.1	10787.5	28282	85402.5	110961	59996.9	18978.7	24648	72391.7	78100	38349
P01889	HLA-B	HLA class I histocompatibility antigen, B alpha chain	1	1	3.89474	0.142649	0.100348	0.787406	0.105645	60.02	1.45366	0.0795991	M	O	76724.8	103325	71079	0	90167	133003	70515.7	89938.6	0	103742	170662	96466.9	145752	7573.33	61235.1	126553	63239.8	96793.8
Q16881	TXNRD1	Thioredoxin reductase 1, cytoplasmic	1	1	1.2	0.548812	0.589639	0.589639	0.589639	44.15	1.51932	0.107521	O	I	102924	131957	156373	143623	46251	209755	13445.4	101543	166335	172130	103173	145722	72423.1	24010.5	161613	440730	109437	46076.1
P62191	PSMC1	26S proteasome regulatory subunit 4	1	1	0.4	0.818731	0.787406	0.418492	1	31.43	1.08387	0.150061	O	I	15919.5	16842.2	17254.6	0	21126.4	25163.7	15323.2	17984	6911.66	17215	23319.5	18506.4	18258.3	5083.2	25554.3	21687.9	13576.8	20371.1
P02768	ALB	Serum albumin	32	30	4.8	0.090718	0.105645	0.418492	0.0590582	2565.13	1.19254	0.233305	M	I	5.01276e+08	5.9779e+08	5.30436e+08	5.47613e+08	3.98263e+08	6.83882e+08	4.50126e+08	4.26496e+08	6.48705e+08	4.40531e+08	6.75297e+08	6.03622e+08	6.20795e+08	5.31654e+08	4.18981e+08	6.17809e+08	5.75735e+08	5.08001e+08
Q99471	PFDN5	Prefoldin subunit 5	1	1	1.6	0.449329	0.418492	0.589639	0.280713	37.05	1.16401	0.12229	O	M	82714	73418	85459.6	58115.7	100402	94958.7	74654.2	85439.5	35323.7	73552.4	77196.1	72102.8	108915	61592.7	111090	73169.9	78039.8	103406
P27658	COL8A1	Collagen alpha-1(VIII) chain	1	1	1.2	0.548812	0.418492	1	0.418492	46.53	1.15981	0.0920896	O	M	44292.9	40097.4	46505.5	51854.9	42723.5	38520.2	30463.4	57902.8	44156.1	25171.5	36192.5	38373.1	56594	25880.3	44277.7	57276.2	50762.8	54330.4
Q99798	ACO2	Aconitate hydratase, mitochondrial	39	38	1.2	0.548812	0.17753	0.589639	1	3473.54	1.0618	0.0887345	I	M	2.16775e+08	2.04157e+08	2.08489e+08	2.12293e+08	2.48803e+08	2.00873e+08	1.76923e+08	2.44983e+08	2.03325e+08	2.03369e+08	1.9699e+08	1.81305e+08	2.35797e+08	2.01364e+08	2.10351e+08	2.306e+08	1.80781e+08	2.19347e+08
O15498	YKT6	Synaptobrevin homolog YKT6	1	1	1.2	0.548812	0.787406	1	0.418492	31.61	1.55031	0.0905389	O	M	20795.9	20469.6	31734.2	23563.5	11930.9	26161.8	20726.4	21597.1	17774.2	16757.1	16189.5	30254.7	21372.7	22965.6	10476.4	19969.5	81212.9	24047
O94811	TPPP	Tubulin polymerization-promoting protein	1	1	0	1	0.787406	1	1	32.78	1.04123	0.0650985	I	O	227718	221471	218700	262141	229736	256211	247486	143017	183212	274647	207738	235017	206743	148717	241486	110614	274933	317752
Q96CW1	AP2M1	AP-2 complex subunit mu	1	1	1.6	0.449329	1	0.589639	0.418492	31.84	1.24869	0.164274	O	I	13534.5	14823.1	16900.4	1407.69	12033.6	18873.3	15574.7	19783.3	15382.4	13708.4	12172.1	14520.1	18332.4	18962.5	18628.6	16540.6	16730.3	13640.2
Q07157	TJP1	Tight junction protein ZO-1	1	1	1.2	0.548812	1	0.418492	0.589639	44.38	1.32125	0.0556933	I	O	107810	96848.8	81596.9	11017.4	171305	115296	111053	130379	40971.5	89203.9	125235	113528	115305	76152.6	92907.3	72175.5	79825.2	86924.1
Q9BV86	NTMT1	N-terminal Xaa-Pro-Lys N-methyltransferase 1	1	1	1.2	0.548812	0.418492	0.280713	0.418492	44.17	1.22452	0.197221	I	O	28305.8	25996	23115.9	22178.6	26923.4	26419	36308	29700.2	23950.3	22042.1	18068.3	34719.8	31199.5	23916.5	16645.4	30292.6	21551.3	23173.7
P08779	KRT16	Keratin, type I cytoskeletal 16	1	1	0	1	0.418492	0.787406	0.418492	53.4	3.0701	0.0951679	I	O	99817.9	45825.6	32512.9	8550.76	304090	45853.4	16511.5	124084	26219.1	55714.4	21165.4	62425.5	63603.8	37181.4	13835.4	56263.6	34159.6	21124.7
Q9BYV7	BCO2	Beta,beta-carotene 9',10'-oxygenase	1	1	0.4	0.818731	0.589639	0.787406	1	58.44	1.10787	0.0521135	O	M	52886.2	49902	55285	23959.1	17250.9	60780.5	110131	52309	17352.9	16071.3	87438	84550.8	44096.9	15207.3	38921.9	83411.6	122877	16006.9
P02533	KRT14	Keratin, type I cytoskeletal 14	1	1	1.6	0.449329	0.589639	0.17753	0.418492	73.08	4.49937	0.131273	I	O	86045.1	36234.2	19123.8	47535.2	273408	23095.9	2844.57	83341.8	21921.8	2757.26	2564.94	55601.6	98325.4	6514.14	19913.2	5762.09	31049.5	32380
P25705	ATP5F1A	ATP synthase subunit alpha, mitochondrial	36	34	4.8	0.090718	0.787406	0.105645	0.0590582	3375.59	1.08093	0.205733	I	O	5.04638e+08	5.03705e+08	4.66853e+08	5.34333e+08	5.55178e+08	5.02978e+08	4.57576e+08	4.73124e+08	5.45889e+08	5.15144e+08	4.61698e+08	4.35141e+08	5.60653e+08	4.95048e+08	4.79639e+08	4.39721e+08	4.15181e+08	5.04678e+08
O00232	PSMD12	26S proteasome non-ATPase regulatory subunit 12	1	1	0	1	0.280713	0.787406	1	70.27	1.05889	0.0517001	I	M	42364.9	40008.8	40702.3	16986.6	54281.5	64062.5	32572.4	43921.5	19407.8	46774.6	66560.8	27641.2	39659.5	17554.6	58106.2	57950.4	25721.1	44179.3
Q96I59	NARS2	Probable asparagine--tRNA ligase, mitochondrial	1	1	0.4	0.818731	0.787406	0.787406	0.787406	34.18	1.10059	0.0630555	I	M	23739.3	21569.5	22674.1	35445.2	9688.39	27706.1	24207.2	21649.6	29195.1	22157.1	11937.6	11740.8	32816.9	29397.1	20892.1	23050	14612.9	25418.6
Q9HD33	MRPL47	39S ribosomal protein L47, mitochondrial	1	1	2.8	0.246597	0.17753	0.105645	0.280713	38.12	2.31612	0.132319	I	O	37519.5	26992.3	16199.3	14051.2	5592.31	63550.1	56850.2	47553.7	2111.28	5111.7	37025.4	39667.4	51045.5	2617.07	9715.19	10015.9	28823.7	29824.5
Q92499	DDX1	ATP-dependent RNA helicase DDX1	1	1	3.6	0.165299	0.280713	0.17753	0.105645	43.02	1.44927	0.0827428	I	O	55236.4	48996.6	38113.3	29547.8	114993	91738.3	24950.8	14951.7	21510.8	100863	78993	20341.5	23274.9	9100.73	69519.4	71059	16678.8	24208.4
Q5VTT5	MYOM3	Myomesin-3	36	36	1.6	0.449329	1	0.589639	0.105645	2376.19	1.0766	0.113384	M	O	4.39367e+07	4.40768e+07	4.09406e+07	5.7291e+07	4.27008e+07	3.85109e+07	3.94258e+07	4.17551e+07	5.28152e+07	4.17349e+07	3.89287e+07	4.19018e+07	4.50036e+07	4.57228e+07	3.74852e+07	4.02502e+07	3.92062e+07	4.20386e+07
Q99536	VAT1	Synaptic vesicle membrane protein VAT-1 homolog	1	1	2.8	0.246597	1	0.0590582	0.418492	65.81	1.20223	0.142827	O	I	55581.2	56661.2	66821.6	0	45060.5	54831.6	104517	73497.3	14843	36253.6	33079.2	98068	101062	9489.21	65637.2	73522.8	110179	75279.8
Q15435	PPP1R7	Protein phosphatase 1 regulatory subunit 7	1	1	1.6	0.449329	0.787406	1	0.589639	41.83	1.02497	0.0516408	M	O	164466	168360	164259	113076	152749	208150	166881	181477	96939	195559	238795	151309	159200	121845	233471	102636	157599	205747
Q9NRV9	HEBP1	Heme-binding protein 1	1	1	1.2	0.548812	1	0.787406	0.418492	40.32	1.48459	0.142664	O	M	95372.3	80676.6	119771	183324	127867	76686.9	8584.08	80399.7	35610	95338.3	57720.5	75688.8	139025	176926	124546	93207.8	133196	70981.1
P41252	IARS1	Isoleucine--tRNA ligase, cytoplasmic	1	1	1.6	0.449329	1	1	0.589639	53.94	1.0348	0.0581715	O	M	28544.9	27952.4	28925.1	13404.9	30968.4	31649.3	24650	42051.9	10362.1	34262	21345.2	24419	49373.9	14150.6	35500.5	28364	29384.4	37225.8
Q969Z3	MTARC2	Mitochondrial amidoxime reducing component 2	1	1	1.6	0.449329	0.280713	1	0.280713	43.84	1.25073	0.181804	I	M	30495.6	24382.2	29946.4	36200.9	26554.7	24880.3	29552.4	35289.5	18084.1	26682.7	15843.5	25843	35457.5	15263.1	30941.7	39180.5	28015.6	36331.4
P50897	PPT1	Palmitoyl-protein thioesterase 1	1	1	2.8	0.246597	1	0.17753	0.17753	63.25	1.33269	0.0742538	I	O	187181	167624	140454	320798	82694.9	215691	68278	248441	190651	68572.4	194996	107810	276093	133629	57498.2	206867	91107.6	213166
P24043	LAMA2	Laminin subunit alpha-2	28	27	2.8	0.246597	1	0.418492	0.418492	1767.15	1.07035	0.0961458	O	I	1.39475e+07	1.4053e+07	1.49288e+07	1.31996e+07	1.17253e+07	1.48642e+07	1.41341e+07	1.58142e+07	1.37332e+07	1.27958e+07	1.40183e+07	1.50713e+07	1.46463e+07	1.11132e+07	1.4917e+07	1.69471e+07	1.52003e+07	1.64661e+07
Q8IXI2	RHOT1	Mitochondrial Rho GTPase 1	1	1	7.6	0.0223708	0.589639	0.0590582	0.0590582	53.05	1.49247	0.243058	O	I	23626.1	26055.9	35261.1	16296.8	19275.1	26182.2	28582.6	27793.8	7310.48	30977.5	33332.6	24290.6	34368.6	20669.9	39128.4	41203.4	38703.2	36600.8
P28331	NDUFS1	NADH-ubiquinone oxidoreductase 75 kDa subunit, mitochondrial	32	32	2.8	0.246597	0.0590582	0.418492	1	2638.16	1.06045	0.0759941	I	M	5.83284e+07	5.50033e+07	5.54456e+07	6.63867e+07	5.86723e+07	4.85939e+07	4.87183e+07	6.92708e+07	5.67037e+07	5.54797e+07	4.81691e+07	4.76737e+07	6.69905e+07	5.53983e+07	5.94946e+07	5.08489e+07	4.74236e+07	6.40626e+07
Q9NVS9	PNPO	Pyridoxine-5'-phosphate oxidase	1	1	0.4	0.818731	0.280713	0.280713	0.589639	43.09	1.79981	0.123918	O	I	24879.5	36585.1	44778.3	5667.12	3303.66	23206.3	49892.3	42328	28674.5	13914.9	60685.6	42371	37279.2	2647.26	21104.2	102811	65993	31335.9
P11166	SLC2A1	Solute carrier family 2, facilitated glucose transporter member 1	1	1	4.8	0.090718	0.589639	0.17753	0.0590582	49.01	2.03417	0.118994	O	I	23428.9	31481.8	47658.3	22104.8	12024.7	34785.7	21003.3	27226.1	22554.2	3813.37	75281.1	38487.9	17272.4	41391.2	7333.07	81699.2	77233.4	30634.7
Q9BSJ8	ESYT1	Extended synaptotagmin-1	1	1	1.6	0.449329	0.589639	0.418492	1	67.37	1.23194	0.190371	I	O	64059.1	53485.2	51998.7	58576.6	66074.8	61112.4	82029.7	52501.9	46876	51014.3	32203.9	48609	88722.7	74121.9	31864.5	49374.2	51415	53218
Q9H0E2	TOLLIP	Toll-interacting protein	1	1	1.2	0.548812	0.105645	0.280713	0.787406	43.38	1.39642	0.052173	I	O	61556.1	46845	44081.5	5274.04	82163.9	73350.2	81952.6	65039.8	19276.6	66718.6	42960.2	66372.1	38897.3	22495.4	49416.2	76443.9	43865.6	28186.4
Q9BYV2	TRIM54	Tripartite motif-containing protein 54	1	1	1.2	0.548812	0.418492	0.418492	0.418492	51.98	1.46761	0.0708629	M	O	66089.1	72453.4	49368.3	18645.6	33392.3	129425	68485.6	80496.6	41606.2	14175.5	145048	72971	88466.2	17323.9	33877.9	52000.3	53653.3	89986.2
P68133	ACTA1	Actin, alpha skeletal muscle	44	5	7.6	0.0223708	0.280713	0.0590582	0.0590582	3786.12	1.73833	0.228098	I	O	7.30538e+07	6.32338e+07	4.20253e+07	1.15971e+08	7.34312e+07	8.81511e+07	4.25868e+07	4.51288e+07	1.28255e+08	5.92872e+07	5.95006e+07	5.53358e+07	1.37907e+07	8.28576e+07	1.85634e+07	5.87264e+07	3.73144e+07	1.26646e+07
Q3SXM5	HSDL1	Inactive hydroxysteroid dehydrogenase-like protein 1	1	1	1.6	0.449329	0.787406	1	0.589639	59.81	1.07996	0.0652513	O	I	161141	171049	174027	151443	133608	183840	144860	191957	139125	125330	277864	149237	163688	233589	141702	166944	155898	172001
Q8NDC0	MAPK1IP1L	MAPK-interacting and spindle-stabilizing protein-like	1	1	1.2	0.548812	0.589639	0.787406	0.418492	64.73	1.21156	0.088873	I	M	140851	116256	135920	149447	90758.1	203218	143212	117618	41363.1	115573	160411	140526	123406	73593.5	53687.5	198836	146449	207035
P62753	RPS6	40S ribosomal protein S6	1	1	1.6	0.449329	0.589639	1	0.280713	61.98	1.26072	0.114481	M	O	80962.3	99818.6	79176.2	66726.4	43616	54074.1	99497.7	140897	56488.2	133657	76055.1	143670	89222.1	53968	115569	109256	86428.3	30659.4
O43617	TRAPPC3	Trafficking protein particle complex subunit 3	1	1	0.4	0.818731	0.787406	0.787406	0.418492	31.08	1.24211	0.145573	M	I	27956.8	34725.5	29340	25169.4	9486.53	36572.2	19472	49084	22095.6	31687.6	33071.9	50401.6	36371	24739.1	23149.2	27039	29089.5	42683.2
Q8WV93	AFG1L	AFG1-like ATPase	1	1	1.2	0.548812	0.280713	0.105645	0.787406	33.65	1.40177	0.165539	I	O	54204.5	41900.4	38668.7	91996	39622.6	60493.4	37990.2	40920.2	62213.7	43542.5	24950.7	28437.9	50357.1	64209.5	46066.4	41234.8	7807.94	34025
Q63HM9	PLCXD3	PI-PLC X domain-containing protein 3	1	1	0.4	0.818731	0.787406	0.787406	0.787406	39.82	1.06137	0.0699928	O	I	67957.1	71514.7	72127.4	36116.3	89246.5	54361.8	77244.4	82816.4	65641	52135.7	71440	73832.8	94524.1	57409	87756.7	75851.7	54665.2	84954.6
P13798	APEH	Acylamino-acid-releasing enzyme	1	1	0.4	0.818731	0.280713	1	1	45.87	1.12966	0.0749874	M	I	121683	137460	125755	139628	95021.1	72338.5	122328	179100	145319	94774	106756	117925	222528	107906	96800	149495	127234	147337
Q96EY1	DNAJA3	DnaJ homolog subfamily A member 3, mitochondrial	1	1	1.2	0.548812	0.17753	0.787406	0.787406	68.7	1.21224	0.230167	I	M	136860	112898	119924	142436	175884	135721	111593	118665	127597	121658	84590.2	116609	114035	153012	86424.2	104082	115330	140772
Q99733	NAP1L4	Nucleosome assembly protein 1-like 4	1	1	1.2	0.548812	0.787406	0.418492	0.418492	40.74	1.45883	0.143456	M	O	44760	53413.5	36613.8	12190.8	41845.3	84666.1	47779.5	37318.2	31759.3	96999.1	59940.4	37426.9	40941.9	33397.9	35210.5	73694	33506.1	7260.72
O14980	XPO1	Exportin-1	1	1	2.8	0.246597	0.589639	0.280713	1	43.34	1.15134	0.0775233	I	O	69900.4	64156.5	60712.4	53541.4	44783.8	78240.1	71360.1	101576	41484.4	26309	58138.8	108705	86145.7	70787.1	36779.1	49675.6	65431.8	80888.6
P68032	ACTC1	Actin, alpha cardiac muscle 1	44	4	6.4	0.0407622	0.105645	0.0590582	0.105645	3878.95	1.19712	0.209717	O	I	1.22431e+08	1.35857e+08	1.46564e+08	9.71968e+07	1.33981e+08	9.20695e+07	1.55879e+08	1.33028e+08	1.06785e+08	1.43855e+08	1.33025e+08	1.53621e+08	1.42e+08	1.08897e+08	1.87166e+08	1.36256e+08	1.59255e+08	1.41243e+08
Q9H3G5	CPVL	Probable serine carboxypeptidase CPVL	1	1	5.2	0.0742736	0.0590582	0.418492	0.589639	34.28	1.49592	0.113631	I	O	30290.2	24521.4	20248.6	55074.8	22104.9	31562.5	5948.08	36761	31250.2	20190.2	30380.7	4830.04	35956	19550.3	9827.92	45085.8	1888.42	24890.5
Q02218	OGDH	2-oxoglutarate dehydrogenase, mitochondrial	30	30	1.6	0.449329	0.418492	0.105645	0.280713	2037.07	1.09089	0.142525	I	O	5.92573e+07	5.72711e+07	5.43199e+07	6.49183e+07	5.5698e+07	5.79644e+07	5.00911e+07	6.76146e+07	5.63279e+07	5.75285e+07	5.3597e+07	5.34298e+07	6.54724e+07	5.84322e+07	5.01611e+07	4.92089e+07	4.61145e+07	6.76827e+07
P06576	ATP5F1B	ATP synthase subunit beta, mitochondrial	46	45	2.8	0.246597	0.280713	0.787406	0.280713	4486.56	1.02777	0.0839988	M	O	7.58031e+08	7.76973e+08	7.55978e+08	7.77642e+08	7.9651e+08	7.69415e+08	6.79525e+08	7.67065e+08	7.93081e+08	7.71192e+08	7.715e+08	7.22993e+08	8.261e+08	7.28951e+08	7.5472e+08	7.49624e+08	6.80736e+08	8.65859e+08
P25788	PSMA3	Proteasome subunit alpha type-3	1	1	0.4	0.818731	1	1	0.787406	112.37	1.09546	0.0620293	I	M	170772	155891	168951	29667.5	131218	186146	278255	228573	119389	158648	164391	128856	208172	113329	118756	143148	180585	288939
P51571	SSR4	Translocon-associated protein subunit delta	1	1	2.8	0.246597	0.787406	0.105645	0.280713	30.53	1.33372	0.180923	O	M	169826	150043	200115	253332	81102.6	161579	151975	201144	131138	117580	120592	194844	186059	292482	167586	173057	144535	222914
P34913	EPHX2	Bifunctional epoxide hydrolase 2	1	1	0.4	0.818731	0.589639	0.280713	1	44.49	1.11186	0.0742278	O	I	19467.7	21422.6	21645.5	25165	41757.4	19630.9	497.249	10288	32153	51266	13827.9	1948.25	7918.17	24607.9	45218.9	18829	4957.61	14614
Q2VIR3	EIF2S3B	Eukaryotic translation initiation factor 2 subunit 3B	1	1	1.2	0.548812	0.105645	0.787406	0.787406	74.27	1.57169	0.0803159	I	M	58784.2	37402	44321.7	0	118209	49309.4	60537.6	65864.7	5690.1	82908.7	23311.7	25893.8	49205.5	35331.5	0	94026.5	11821	80429.4
P15502	ELN	Elastin	1	1	2.8	0.246597	0.418492	0.17753	0.105645	75.42	3.04429	0.104363	I	O	79022.3	47645.1	25957.5	0	27283.3	195787	36610.7	135430	22437.6	27995.8	75014	32548.4	80229.8	22598.2	13168.3	60605.1	9538.79	23877.1
Q8IWW8	ADHFE1	Hydroxyacid-oxoacid transhydrogenase, mitochondrial	1	1	0.4	0.818731	0.787406	0.418492	0.418492	38.62	1.71912	0.157687	I	O	24499	24373	14250.9	6298.6	16873.8	52221.9	21515.5	25585.3	4863.68	13040.9	39963.4	21886.9	42110.2	7967.85	7805.56	16408	34841.4	4231.89
P36507	MAP2K2	Dual specificity mitogen-activated protein kinase kinase 2	1	1	0.5	0.778801	0.855132	0.201243	0.583882	40.1	1.85602	0.0529705	O	M	3598.48	3484.19	6466.71	0	3159.21	6324.56	7086.86	1421.77	0	2906.5	1813.93	6456.31	6244.19	0	11863.3	11626.8	3604.94	5238.44
Q13813	SPTAN1	Spectrin alpha chain, non-erythrocytic 1	48	46	5.2	0.0742736	0.787406	0.105645	0.0590582	2986.8	1.08866	0.173461	O	M	2.00712e+07	1.99624e+07	2.17322e+07	1.71052e+07	1.9682e+07	2.10508e+07	1.95254e+07	2.29926e+07	1.6601e+07	1.84195e+07	2.2413e+07	1.97212e+07	2.26573e+07	1.96574e+07	1.96069e+07	2.43421e+07	2.1915e+07	2.31396e+07
Q10567	AP1B1	AP-1 complex subunit beta-1	1	1	0.315789	0.85394	0.589639	0.418492	0.583882	30.97	3.37002	0.0706964	O	I	4078.86	6404.24	13745.8	1.34159	162.608	3631.28	6187.3	10411.8	0	873.635	14875.8	16241.8	29.9335	0	33969.6	2601.42	6641.63	25516.5
P36269	GGT5	Glutathione hydrolase 5 proenzyme	1	1	3.6	0.165299	0.0590582	0.787406	0.589639	56.79	1.44475	0.188614	I	M	115588	80005.5	103871	231522	77947.5	89245.3	79298.4	99928.3	146955	64786.6	39598.8	75967.7	72719	137213	72431.1	132167	63418.5	114125
O95622	ADCY5	Adenylate cyclase type 5	1	1	1.2	0.548812	0.418492	0.280713	0.787406	65.94	1.20858	0.0816718	O	I	11619.7	13479.5	14043.4	5962.98	6949.95	9540.01	24474.7	11171	6578.3	9031.85	10275.9	21707.4	19804.1	5637.77	13213.5	13322	23629.4	14414.3
Q9P032	NDUFAF4	NADH dehydrogenase [ubiquinone] 1 alpha subcomplex assembly factor 4	1	1	0	1	0.589639	0.787406	0.787406	49.62	1.06782	0.0507288	O	M	27262	26336.8	28123.1	10053.9	18627	52185.4	23703.5	31740.2	10455.7	15471.1	43297.2	22456.2	40003.8	17939.1	11123.5	57098.8	19451.7	35002.3
Q8NBS9	TXNDC5	Thioredoxin domain-containing protein 5	1	1	1.6	0.449329	0.787406	0.280713	0.17753	32.86	1.72068	0.052627	I	O	16904.4	15430	9824.28	4771.77	2138.23	38068.5	10933.2	28610.4	11646.2	1065.63	19255	13084.8	32098.5	7481.71	5367.79	12105.8	7611.5	16554.6
Q15181	PPA1	Inorganic pyrophosphatase	1	1	2.8	0.246597	0.589639	0.105645	0.280713	30.93	1.28054	0.179162	O	I	32314.3	35597.8	41379.7	17904.7	31331.2	27499.3	51288.3	33547.8	36617.7	35427.3	43277.7	42469.9	20196.3	27897.3	44153.2	49673	50491.9	34683.2
Q16531	DDB1	DNA damage-binding protein 1	1	1	1.6	0.449329	0.589639	0.787406	0.280713	33.69	1.36777	0.0505594	M	O	5214.94	6393.66	4674.51	0	7838.96	6378.83	5255.79	6601.12	9200.98	9876.78	5127.84	7762.71	0	4707.01	7705.85	0	7199.52	3760.19
Q05682	CALD1	Caldesmon	1	1	0.736842	0.691826	0.36131	1	1	69.05	1.41096	0.0507197	I	O	49540.8	36731.4	35111.3	0	113652	25540	34620.6	73891.9	0	61893.6	51503.9	7313.67	62945.6	40382	13412	83267.9	0	38494.7
O75147	OBSL1	Obscurin-like protein 1	1	1	2.8	0.246597	0.418492	0.0590582	1	30.11	1.95047	0.121725	M	I	24456.8	47702.1	45783.8	21369	23617	21353.6	17008.3	38936	130826	3277.49	12513.3	42740.2	49153.4	96201.1	29307.5	29677.6	34591.9	39140.6
Q96L21	RPL10L	60S ribosomal protein L10-like	1	1	1	0.606531	1	0.371093	1	43.12	1.52073	0.0739062	I	O	6903.76	6022.02	4539.76	0	0	0	9471.65	25047.1	0	0	0	0	30110.1	0	0	0	3925.98	18772.8
O00468	AGRN	Agrin	1	1	2.8	0.246597	0.280713	0.105645	0.787406	49.48	1.39172	0.156466	I	M	35922	25811.2	26161.5	62844.6	25049.8	38305.4	33477.3	19933	38256.1	22992.4	12632.9	42137.6	13037.1	45985.4	10087.8	25125.8	27131.6	22477
P15924	DSP	Desmoplakin	54	52	1.2	0.548812	0.280713	1	0.418492	3113.12	1.04753	0.0914949	O	M	2.93811e+07	2.83865e+07	2.97358e+07	2.71126e+07	3.32353e+07	2.65036e+07	3.19304e+07	2.81235e+07	2.34152e+07	3.02517e+07	2.86437e+07	2.94143e+07	3.02075e+07	2.906e+07	3.09455e+07	2.60463e+07	3.11902e+07	3.14371e+07
P61020	RAB5B	Ras-related protein Rab-5B	1	1	0.5	0.778801	1	1	0.855132	50.61	1.08492	0.0507314	M	O	24159	24658.6	22728.6	0	21080.4	48245.1	26801.2	24668.2	0	13140.6	30424	32604.8	47123.6	0	5377.02	14697.7	28144.9	65423.2
Q9BXX0	EMILIN2	EMILIN-2	1	1	5.2	0.0742736	0.589639	0.0590582	0.280713	67.18	2.51879	0.169503	O	I	18085.4	36219.9	45553.3	21982.4	29987.1	12538.6	19713	6205.62	40259.6	5821.42	71442.6	0	63576	41606.5	44925.1	75596.3	20215.7	45422.8
P35609	ACTN2	Alpha-actinin-2	68	48	0	1	0.787406	0.787406	0.787406	6205.35	1.01091	0.0534135	M	O	4.64845e+08	4.66922e+08	4.61883e+08	4.91547e+08	4.90976e+08	4.85062e+08	3.8625e+08	4.70388e+08	4.71218e+08	4.63555e+08	4.58921e+08	4.34833e+08	5.06085e+08	5.04925e+08	4.39324e+08	4.79565e+08	4.0133e+08	4.84269e+08
P50454	SERPINH1	Serpin H1	1	1	1.2	0.548812	1	0.589639	0.787406	38.88	1.46051	0.188733	M	O	5330.67	6933.44	4747.26	0	814.411	188.562	3917	21733.4	2432.69	0	0	1424.36	30810.1	2073.3	4447.92	1499.94	3984.21	11730.9
Q96RF0	SNX18	Sorting nexin-18	1	1	3.6	0.165299	0.105645	0.105645	0.105645	30.75	6.48414	0.0536031	I	O	15731.8	6627.81	2426.2	3832.44	0	33898.8	20929.9	19998	0	3789.3	9092.83	10830.9	9425.97	344.25	2901.86	1821.54	1650.41	5412.93
O43716	GATC	Glutamyl-tRNA(Gln) amidotransferase subunit C, mitochondrial	1	1	2.8	0.246597	0.787406	0.0590582	1	34.4	1.70216	0.116089	M	I	5649.52	9616.41	8930.77	2953.38	3433.97	3520.52	9642.63	8697.11	20954.4	9037.9	1216.69	8554.76	8318.34	7003.53	3455.18	7512.64	12119.4	14563.1
P36543	ATP6V1E1	V-type proton ATPase subunit E 1	1	1	5.2	0.0742736	0.105645	0.0590582	0.589639	31.85	1.72566	0.206784	I	M	13569.3	7863.23	8303.37	8978.48	16765.3	15312.7	13137.6	13652.2	0	10872.4	3325.57	14184.1	10934	2578.51	12695	5666.36	8330.3	12246.6
P54725	RAD23A	UV excision repair protein RAD23 homolog A	1	1	0	1	1	0.589639	1	47.56	1.08023	0.0512496	O	I	37187.8	38465.3	40171.3	3831.08	15327.3	120445	22158.7	24176.7	3334.24	28550.5	89675.5	13051.2	57715.2	1361.14	23621.8	32369.2	30552.4	112952
P12883	MYH7	Myosin-7	273	90	0.4	0.818731	1	0.589639	0.280713	28959.2	1.0619	0.107886	M	O	2.47113e+09	2.48991e+09	2.34476e+09	2.96537e+09	2.61613e+09	2.31447e+09	2.15474e+09	2.30495e+09	2.88214e+09	2.38212e+09	2.27111e+09	2.46831e+09	2.44586e+09	2.51401e+09	2.10673e+09	2.52964e+09	2.06454e+09	2.50887e+09
Q14896	MYBPC3	Myosin-binding protein C, cardiac-type	54	54	2.8	0.246597	0.280713	0.17753	0.589639	4886.26	1.07545	0.10054	O	I	3.49471e+08	3.64953e+08	3.75839e+08	2.6052e+08	3.90655e+08	3.82677e+08	3.53492e+08	3.6001e+08	2.76591e+08	4.0176e+08	3.65085e+08	3.89127e+08	3.922e+08	3.2865e+08	3.64863e+08	4.19606e+08	3.69063e+08	3.97012e+08
A4UGR9	XIRP2	Xin actin-binding repeat-containing protein 2	1	1	0.4	0.818731	0.280713	0.787406	1	31.64	1.71531	0.171985	O	I	11653.6	17251.1	19989.6	351.402	5125.4	8721.92	26488.2	17581	102.668	16876.2	22352.5	22355.6	24568.7	0	0	52436.4	21325	26186.4
Q02487	DSC2	Desmocollin-2	1	1	1.6	0.449329	0.280713	0.280713	0.105645	63.95	1.60959	0.208331	O	M	105229	72503.8	116702	25408.5	146452	136369	111680	106237	45698.7	25842.2	99515.4	65320.1	126143	55572.7	135122	126639	146452	119722
Q9BXK5	BCL2L13	Bcl-2-like protein 13	1	1	5.2	0.0742736	0.17753	0.589639	0.0590582	70.86	1.57202	0.136127	M	O	29037.5	38194.6	24296.5	346.292	63947.2	36025.5	24571.1	20297.2	12009.1	53961.7	42784	43091.9	39126.1	7363.77	40000.5	23655.1	15989.4	34473.6
O43464	HTRA2	Serine protease HTRA2, mitochondrial	1	1	0.4	0.818731	1	1	0.589639	42.61	1.08403	0.0824884	I	O	137309	131798	126665	145193	184132	134056	105376	117791	151345	104471	109611	117305	176257	141606	102853	59722	118212	210933
P18206	VCL	Vinculin	44	44	3.6	0.165299	0.17753	0.589639	0.17753	3078.24	1.04822	0.0805609	M	O	4.35983e+07	4.55128e+07	4.34191e+07	4.45191e+07	4.48276e+07	4.48992e+07	3.70984e+07	4.66473e+07	4.679e+07	4.44922e+07	4.99182e+07	3.71603e+07	4.92031e+07	4.42032e+07	3.991e+07	5.16925e+07	3.56867e+07	4.56031e+07
Q9UJV9	DDX41	Probable ATP-dependent RNA helicase DDX41	1	1	4.5	0.105399	0.855132	0.100348	0.201243	30.67	3.71004	0.096773	O	I	5245.82	6362.79	19462.2	0	0	8840.62	13611.4	3777.08	0	8393.63	13494.6	4007.63	5918.1	0	11018.2	36778.2	45734.6	3780.04
Q9Y623	MYH4	Myosin-4	43	1	2.8	0.246597	1	0.280713	0.17753	3554.91	1.21353	0.118833	O	I	261034	269621	316773	256632	182624	211362	331178	323374	198622	171972	219522	381944	376044	201350	356921	238857	364870	421868
Q14624	ITIH4	Inter-alpha-trypsin inhibitor heavy chain H4	1	1	1.2	0.548812	0.105645	0.787406	0.280713	30.05	1.53267	0.236281	M	I	69772.8	106939	84215.9	75853.2	30376.1	143416	24472.2	74746.3	130941	55158.7	167981	106701	73912.5	63235.3	55738.6	125216	110752	66137.8
Q16798	ME3	NADP-dependent malic enzyme, mitochondrial	1	1	1.6	0.449329	1	0.280713	0.17753	42.24	1.24522	0.092613	I	O	408041	402899	327685	180209	398391	463291	463953	534361	158943	455544	327904	517075	555029	202390	292352	232376	370297	541011
Q01082	SPTBN1	Spectrin beta chain, non-erythrocytic 1	40	39	1.2	0.548812	1	0.787406	0.418492	2251.18	1.0492	0.0947552	O	M	1.14457e+07	1.1235e+07	1.17878e+07	1.16734e+07	1.1827e+07	1.18313e+07	1.02098e+07	1.1687e+07	1.12974e+07	1.02264e+07	1.18672e+07	1.0413e+07	1.23711e+07	1.38363e+07	1.06279e+07	1.23349e+07	1.10142e+07	1.11255e+07
Q8IXM3	MRPL41	39S ribosomal protein L41, mitochondrial	1	1	3.6	0.165299	0.589639	0.280713	0.280713	45.15	1.42842	0.208424	O	I	12836.5	15161.8	18335.9	378.012	0	19343	16410.9	28050.6	583.467	16024.4	21063	29253.4	8884.96	3762.93	21601.1	21345.5	24875.1	20095.1
Q6PCB7	SLC27A1	Long-chain fatty acid transport protein 1	1	1	1.2	0.548812	0.589639	0.105645	0.787406	38.47	1.20718	0.139894	O	I	26021.7	27880	31413	31274.5	30267.9	18592.5	20237.1	29736.7	23499.2	30829.6	14866	30321.7	39883.3	34606	28988.3	35657.4	22750.3	35062.7
P61513	RPL37A	60S ribosomal protein L37a	1	1	1.6	0.449329	0.418492	0.418492	1	42.05	1.31916	0.184877	I	O	45044.3	35611	34146.2	41088.8	15780.3	48936.3	48633.9	70782.2	34557.2	29836.8	47511.2	45885.9	20263.9	16012.3	37984	0	84390.6	32344
O43264	ZW10	Centromere/kinetochore protein zw10 homolog	1	1	1.2	0.548812	0.787406	1	0.589639	41.86	1.10456	0.0788146	M	O	39192.5	41262.9	37356.9	26108.2	47411.2	31557.3	65882.5	25003.5	39712.6	47118	49360.7	31015.5	39107.8	27596.9	36585.5	37104.7	28259.5	57237.9
P07099	EPHX1	Epoxide hydrolase 1	1	1	2.8	0.246597	0.787406	0.105645	0.105645	40.47	2.48693	0.228617	I	O	36330.9	29594.6	14608.7	27220.1	7142.94	53636.2	46254.7	47400.5	19975.9	17441.2	7237.84	16132.6	87185.6	13571.6	15853.3	8793.43	12875.1	21950.3
Q9H0R4	HDHD2	Haloacid dehalogenase-like hydrolase domain-containing protein 2	1	1	1.6	0.449329	0.589639	0.418492	0.787406	43.92	1.2924	0.184465	I	O	36190.4	33604.4	28002.5	45834.4	24595.6	26026.8	39373.9	45121.6	41222.5	29282.1	26073.6	35093.3	36350.5	0	23742.1	46006.8	28214.8	42049
Q9NP81	SARS2	Serine--tRNA ligase, mitochondrial	1	1	1.6	0.449329	0.787406	0.589639	1	74.11	1.17832	0.0658002	O	I	43663.6	50299.6	51449.8	45505.6	23673.4	70693.6	36823.1	41622	33244.2	43107	46319	46319.3	82508.4	6943.04	45098.4	77323	48015.9	79868.7
P26640	VARS1	Valine--tRNA ligase	1	1	0.4	0.818731	0.418492	0.589639	0.418492	48.15	1.20635	0.10436	O	M	41202.9	36088.6	43535.6	58061.6	38812.2	33941	26474.9	48724.7	43219.2	43522.5	14847.5	20150.6	58703.2	75102.3	25528.9	34837.9	49344	32864.7
O43242	PSMD3	26S proteasome non-ATPase regulatory subunit 3	1	1	0.4	0.818731	0.787406	0.418492	1	49.42	1.10605	0.0735853	M	I	18499.9	20461.8	20409.5	399.981	19102.5	24143.9	18035.6	30817.5	5114.76	18470.3	20487.3	29776	28460.7	939.011	21475.5	32979.3	17663.2	28990.6
P62318	SNRPD3	Small nuclear ribonucleoprotein Sm D3	1	1	1.2	0.548812	0.589639	0.589639	1	30.82	1.29367	0.117769	I	O	25981.3	21225.9	20083.3	10522.6	44809	22439	40232.8	11903	8022.75	18645	32077.4	23426	23958.6	4645.47	24347	44494.3	23698	3231.85
O95881	TXNDC12	Thioredoxin domain-containing protein 12	1	1	2.8	0.246597	0.17753	0.589639	1	30.23	1.52394	0.2104	I	O	15163.7	10137.4	9950.36	13266.7	7431.88	16534.7	23042.2	15543.2	13224.9	9795.76	6402.7	18533.5	2729.86	2617.83	21976	9756	13272.7	2129.28
A1L0T0	ILVBL	Acetolactate synthase-like protein	1	1	0.4	0.818731	1	1	0.787406	36.72	1.21513	0.0755179	M	O	88290.6	88419.8	72765.5	29860	66750.7	73634	111669	159540	42481.4	67698.5	112499	102494	116926	55723.8	77416.2	52675.8	130727	47284.7
Q9BQA1	WDR77	Methylosome protein 50	1	1	1.6	0.449329	1	0.589639	0.787406	39.12	1.10989	0.0711216	M	O	13528.2	13866.9	12494	12903.2	16616.2	9919.42	11280.9	16921.3	12173.1	9587.6	19151.7	9735.76	18686.4	10936.7	12067.7	19649.4	9678.6	10137.5
O00571	DDX3X	ATP-dependent RNA helicase DDX3X	1	1	1.6	0.449329	0.589639	0.787406	0.17753	52.65	1.16439	0.107653	M	O	37513.8	42330.6	36354.4	27675.7	20262.5	32652.5	55454.7	51523.7	27947.8	39030.7	51501.3	48122.4	45051	30046.8	34342.8	30002.1	46739.8	40640.4
P11532	DMD	Dystrophin	41	39	0.4	0.818731	1	0.418492	0.280713	2598.05	1.06333	0.0842348	O	M	1.5075e+07	1.50435e+07	1.59962e+07	1.24372e+07	1.52312e+07	1.52701e+07	1.55587e+07	1.68779e+07	1.26247e+07	1.42538e+07	1.67358e+07	1.48418e+07	1.67616e+07	1.19949e+07	1.59215e+07	1.84951e+07	1.74935e+07	1.60761e+07
P08603	CFH	Complement factor H	1	1	0.315789	0.85394	1	0.418492	0.583882	32.76	1.47827	0.132668	I	O	14014.8	13702.9	9480.54	13857.4	138.93	17040.4	18430.6	20606.7	0	0	30922.6	25359	12233.1	0	354.782	15919.5	26650.9	4477.5
Q5R3I4	TTC38	Tetratricopeptide repeat protein 38	1	1	0.4	0.818731	0.589639	0.418492	0.787406	42.71	1.14982	0.0552771	I	O	17500.9	16022.7	15220.6	12104.3	6577.82	29000.8	20641.9	19179.8	14017.9	17981.4	14291.1	17324.6	16498.6	12544.6	13674.8	20178	12008.6	17697.3
Q8NBU5	ATAD1	ATPase family AAA domain-containing protein 1	1	1	0.133333	0.935507	0.583882	0.422678	0.583882	31.51	3.54339	0.0547665	O	M	10326.5	6616.43	23444.6	0	0	4397.18	7971.69	39263.5	0	574.367	4791.29	0	27716.5	0	0	3422.66	48995.2	64805.2
Q9Y263	PLAA	Phospholipase A-2-activating protein	1	1	1.6	0.449329	1	1	0.418492	52.6	1.13005	0.146005	O	I	22929.4	23248.1	25911.4	27801	0	43315.7	3792.37	39738.2	1298.54	15233.5	22972.5	44652.2	32083.9	4638.91	18289.6	46502.3	25853.7	34272.4
P10155	RO60	60 kDa SS-A/Ro ribonucleoprotein	1	1	1.6	0.449329	0.589639	1	0.418492	31.88	1.10867	0.0551741	M	O	49192	53651.2	48392.2	12199.5	14101.3	45927.5	90299.2	83432.3	7286.4	64758.4	40850.3	87041.4	68319.3	7269.73	60556.7	17390.5	66443.6	90300.6
Q9UNM6	PSMD13	26S proteasome non-ATPase regulatory subunit 13	1	1	1.6	0.449329	0.787406	0.17753	0.280713	52.91	1.32845	0.0772765	O	I	37324.5	37446.8	49583.7	14295.3	27374.8	54111.1	38594.4	52246.9	16546.5	39668.4	38730.5	38134.5	54154.2	11594.1	65218.1	67373.3	49842.1	53890.8
P47897	QARS1	Glutamine--tRNA ligase	1	1	1.6	0.449329	0.418492	0.280713	1	46.58	1.14401	0.074162	O	I	32221.3	36139.1	36861.4	25346.4	29730.4	32492.9	41167.1	32369.8	19066.6	43718.2	20974.4	47613.4	49323	26928.5	48142.8	33660.7	32490.6	43084.6
P48735	IDH2	Isocitrate dehydrogenase [NADP], mitochondrial	26	25	6.4	0.0407622	0.17753	0.0590582	0.105645	2001.68	1.16403	0.229955	I	O	1.45384e+08	1.30918e+08	1.24897e+08	1.72771e+08	1.42549e+08	1.46158e+08	1.07073e+08	1.58368e+08	1.49462e+08	1.14065e+08	1.25286e+08	1.26534e+08	1.39245e+08	1.46236e+08	1.10215e+08	1.26737e+08	1.03609e+08	1.37686e+08
Q13508	ART3	Ecto-ADP-ribosyltransferase 3	1	1	4.8	0.090718	0.0590582	0.787406	0.418492	94.68	1.36107	0.140651	I	M	298055	218986	265060	343425	261792	286922	327246	270889	194723	240303	217226	203425	239253	56545.4	316233	328135	372692	251696
Q8WUY1	THEM6	Protein THEM6	1	1	0.4	0.818731	0.589639	0.418492	1	57.21	1.05441	0.0626558	I	O	69401	65855.8	65819.7	47950.4	72217.5	86477.9	69516.8	70842.7	48239.7	62699.7	63178.3	66185.3	88975.9	51078	60736	70843.6	65892.4	80548.6
Q9Y2P4	SLC27A6	Long-chain fatty acid transport protein 6	1	1	0.4	0.818731	0.280713	0.787406	0.787406	56.94	1.59189	0.130769	I	M	131673	82715	104528	178842	232181	143517	91827.4	11997.7	11082.9	125241	217122	55773.1	4355.99	213400	84454.4	170735	36362.2	17685.5
P55084	HADHB	Trifunctional enzyme subunit beta, mitochondrial	25	24	3.6	0.165299	0.589639	0.0590582	1	1772.66	1.06538	0.0966413	I	M	6.15074e+07	5.77329e+07	5.80212e+07	6.8443e+07	6.52157e+07	5.24903e+07	5.32388e+07	6.81494e+07	5.43962e+07	5.42981e+07	5.12858e+07	5.6405e+07	7.22795e+07	6.51348e+07	5.86944e+07	5.0446e+07	5.19293e+07	6.39014e+07
Q9HD34	LYRM4	LYR motif-containing protein 4	1	1	1.6	0.449329	0.589639	0.589639	0.418492	39.7	1.16435	0.0863496	O	M	41403.6	39374.3	45845.5	36752.3	69624.4	29606.4	34749.2	36285.5	39151.6	39363.6	36489.6	40157.8	41709.1	47420	45581.5	45921	26153.4	64151.7
Q9BT78	COPS4	COP9 signalosome complex subunit 4	1	1	2.8	0.246597	0.280713	0.589639	0.105645	78.34	1.2548	0.21655	O	M	161104	142951	179375	90846.6	172796	213397	157204	171279	90536.2	164276	128985	155113	175846	172937	160547	157818	207945	197628
Q9UMY4	SNX12	Sorting nexin-12	1	1	2.8	0.246597	0.589639	0.418492	0.589639	37.52	1.27101	0.21991	O	I	126624	135997	160940	247820	106541	104248	80463.7	94046	154470	129796	139606	124807	131305	137829	123963	240746	166716	135448
Q16891	IMMT	MICOS complex subunit MIC60	23	22	2.8	0.246597	0.787406	0.280713	0.0590582	1493.37	1.12001	0.242234	I	O	2.3787e+07	2.36245e+07	2.12383e+07	2.55725e+07	2.52549e+07	2.41166e+07	1.80562e+07	2.59347e+07	2.30507e+07	2.38286e+07	2.52564e+07	2.04729e+07	2.55138e+07	2.11572e+07	2.00613e+07	2.48939e+07	1.85869e+07	2.14921e+07
Q86V81	ALYREF	THO complex subunit 4	1	1	0.4	0.818731	1	0.787406	0.589639	31.93	1.04817	0.052801	O	M	44861.1	44624.5	46774.2	27179.7	52703.3	50331.1	59658.7	34432.6	33411.9	49673.6	48519.6	38535.4	52982.1	24193.4	53549.5	55260.3	48688.4	52179.4
Q9UJ68	MSRA	Mitochondrial peptide methionine sulfoxide reductase	1	1	1.6	0.449329	0.589639	0.17753	0.280713	62.45	1.23397	0.22831	O	I	98229.8	111414	121213	83354.5	70753.7	117152	75404.5	144485	128780	81195.8	106213	116214	124668	139770	101988	98776.3	114698	150833
P38159	RBMX	RNA-binding motif protein, X chromosome	1	1	0.4	0.818731	1	0.418492	0.787406	45.61	1.24156	0.101039	O	I	171478	191830	212900	150738	293824	279257	18671.2	114901	56497.8	267642	217352	226982	190674	117456	319022	351123	169687	107212
Q9Y399	MRPS2	28S ribosomal protein S2, mitochondrial	1	1	2.8	0.246597	0.280713	1	0.105645	47.45	1.1088	0.10001	I	M	59996.4	54109.2	59941.4	72074.3	42601	70499.7	49685.1	65121.9	53431.9	40821.4	55478.3	48845.6	71969	57783.2	51756.6	66225.1	47677	76265.2
P08238;Q58FF8	HSP90AB1	Heat shock protein HSP 90-beta	24	11	0.4	0.818731	0.787406	1	1	1510.62	1.03592	0.0651808	M	I	8.83167e+06	9.14888e+06	9.13526e+06	7.99935e+06	7.46614e+06	9.45162e+06	7.98055e+06	1.12607e+07	7.5875e+06	9.01357e+06	9.44141e+06	9.29936e+06	1.04025e+07	7.21067e+06	9.38069e+06	9.98476e+06	8.66987e+06	1.04303e+07
P62195	PSMC5	26S proteasome regulatory subunit 8	1	1	1.2	0.548812	0.418492	0.589639	0.589639	38.79	1.08665	0.120668	I	O	114948	106325	105782	124367	125466	118195	99630.9	107083	91344.2	122528	89913.9	99868.8	127968	81455.3	105899	121529	92336.2	127693
Q9NSD9	FARSB	Phenylalanine--tRNA ligase beta subunit	1	1	4.8	0.090718	0.0590582	0.787406	0.280713	42.16	1.24329	0.188068	I	M	66172.9	53224.1	63403.9	42761.9	87910.2	73778.4	68821.9	57592.1	31985.6	65303.7	49507.7	62438.6	56884.7	47367.7	75695.2	75957.2	52033.2	65966.1
Q9NR45	NANS	Sialic acid synthase	1	1	1.6	0.449329	0.280713	0.589639	0.589639	33.4	1.18914	0.0947987	I	M	125843	105827	111718	126829	76856.6	187443	91857.3	146227	120119	70794.7	105542	107715	124962	124684	87449.8	138204	97980.9	110269
Q8NCW5	NAXE	NAD(P)H-hydrate epimerase	1	1	1.2	0.548812	0.787406	0.418492	1	38.65	1.11996	0.0711846	O	M	164018	155189	173806	99078.4	121349	144317	182048	273297	110121	98634	95990.1	189671	281530	107993	134209	204155	147886	274786
O15400	STX7	Syntaxin-7	1	1	2.8	0.246597	0.105645	0.418492	0.418492	76.45	1.37885	0.204032	I	M	173058	125509	145723	97283.7	196520	227222	151105	193160	104689	98096.4	148713	106746	169300	111329	118618	269095	121488	108085
Q99766	DMAC2L	ATP synthase subunit s, mitochondrial	1	1	0.4	0.818731	0.280713	0.787406	0.787406	48.61	1.16667	0.0763457	M	O	58801.6	65733.4	56342.8	91352.2	25534.9	68395.8	33936.2	74788.8	103159	36678.4	66821.3	53062.7	68945.3	48919.3	47949.7	72202.7	38860.8	73781.5
P22105	TNXB	Tenascin-X	1	1	1.2	0.548812	0.589639	0.418492	0.589639	119.87	1.19201	0.0959333	M	O	168461	173095	145213	130413	218720	209061	92664	191445	165629	186534	228098	80530.4	204684	47147.6	206440	178852	134273	159351
Q9UHV9	PFDN2	Prefoldin subunit 2	1	1	2.8	0.246597	0.280713	0.105645	0.418492	38.02	1.45108	0.0969432	I	O	123767	105643	85293.2	56692.3	111279	187161	70078.5	193623	20375	75527.9	118553	92038	221720	68642.4	70524.3	90977	53757.7	142565
Q15907	RAB11B	Ras-related protein Rab-11B	1	1	0	1	1	1	1	46.05	1.05086	0.0706608	I	O	90502.2	88279	86122.1	108899	67198.6	93775.2	93574.8	89063.1	37298.9	57544.7	152385	94820.9	99345.9	67753.8	85692.4	93653.1	96498.5	87012.9
Q96E11	MRRF	Ribosome-recycling factor, mitochondrial	1	1	1.2	0.548812	1	0.589639	0.787406	37.54	1.01531	0.0511253	O	I	54310.8	54748.5	55142.6	42684.6	62796	68772.1	47223.7	50077.7	64614.4	45612	65767.2	33976.2	63772.6	65791.5	58968	65046.3	43201.6	42705.4
P11142	HSPA8	Heat shock cognate 71 kDa protein	24	20	1.2	0.548812	0.787406	0.589639	1	1853.84	1.00885	0.0516509	O	M	2.94325e+07	2.9178e+07	2.94362e+07	3.59092e+07	2.65653e+07	3.0217e+07	2.59979e+07	2.84734e+07	3.37175e+07	2.72355e+07	2.77287e+07	2.71447e+07	3.00637e+07	2.99314e+07	2.92629e+07	3.23944e+07	2.69919e+07	2.86002e+07
P57678;Q86VV8	GEMIN4	Gem-associated protein 4	1	1	5.15789	0.0758538	0.105645	0.100348	0.280713	36.47	3.28974	0.225135	O	I	13012.6	26684.9	42808.2	0	0	12041.4	22273.6	30748.2	19971.7	30502.6	18225.6	37014.8	27709.8	0	69970	54942.9	47972	41156.3
Q9BRT2	UQCC2	Ubiquinol-cytochrome-c reductase complex assembly factor 2	1	1	3.6	0.165299	0.105645	0.589639	0.589639	33.53	1.13216	0.102877	I	M	37834.2	33417.7	34848.8	36492	34929.6	37926.4	31578.8	48244.3	36793.9	32671.8	24946.5	29851.3	42825.2	33627.2	28998.5	22534.6	19432.3	69651.6
O43776	NARS1	Asparagine--tRNA ligase, cytoplasmic	2	2	0.4	0.818731	0.787406	0.787406	1	92.68	1.02489	0.0512688	O	M	162683	161522	165542	122313	126857	215983	174200	174063	144008	154509	151603	173290	184203	106583	180598	197835	165673	177022
Q5SSJ5	HP1BP3	Heterochromatin protein 1-binding protein 3	1	1	0.4	0.818731	0.787406	1	0.418492	53.29	1.20383	0.177698	O	M	199219	165574	199322	139343	216841	213100	189711	237101	139400	117402	218692	217884	134492	243155	139368	268670	161926	183493
P61769	B2M	Beta-2-microglobulin	1	1	1.6	0.449329	0.418492	0.418492	0.589639	37.41	1.19421	0.0793593	O	I	56080.7	61547	66972.4	58371.2	44729.2	49564	58558.6	69180.7	65797.7	53728.3	61637.6	67017.1	59554.1	93111.9	76688	71961.4	28093.7	65007
O75746;Q9UJS0	SLC25A12	Calcium-binding mitochondrial carrier protein Aralar1	21	21	7.6	0.0223708	0.0590582	0.0590582	0.787406	1669.45	1.1089	0.157758	M	I	1.8027e+07	1.99901e+07	1.97426e+07	1.75305e+07	1.5613e+07	1.97151e+07	1.62455e+07	2.10309e+07	2.02902e+07	1.73625e+07	1.97216e+07	1.8355e+07	2.42214e+07	1.81654e+07	1.6607e+07	2.13539e+07	1.80061e+07	2.45805e+07
P30566	ADSL	Adenylosuccinate lyase	1	1	1.2	0.548812	0.787406	0.787406	0.17753	37.67	1.18937	0.113573	M	O	84036.9	90926	76449	129534	88350.6	89521.3	44947	67832	115940	72626	84384.9	76877.9	104801	89124.8	52771.4	79410.9	82904.8	78033.3
A0A075B6K5	IGLV3-9	Immunoglobulin lambda variable 3-9	1	1	5.2	0.0742736	0.0590582	0.280713	0.280713	137.42	1.43809	0.131132	M	I	160857	231327	186647	261547	62123.2	217359	164918	98338.7	353149	83670.2	298972	230349	190494	285203	109778	189711	244830	103715
P33121	ACSL1	Long-chain-fatty-acid--CoA ligase 1	22	21	1.6	0.449329	0.589639	0.787406	0.105645	1279.97	1.05069	0.0591935	O	M	1.50323e+07	1.4711e+07	1.54567e+07	1.19553e+07	1.83428e+07	1.50564e+07	1.42196e+07	1.55877e+07	9.471e+06	1.76756e+07	1.46852e+07	1.44353e+07	1.72878e+07	1.01357e+07	1.70912e+07	1.62756e+07	1.54969e+07	1.82839e+07
P22748	CA4	Carbonic anhydrase 4	1	1	3.6	0.165299	0.17753	0.418492	0.589639	34.83	1.5522	0.0845061	O	I	47092.2	67107.9	73096.6	47885	41504.9	59102.4	61376.3	25592.3	63607.3	87649.6	94232.2	34843.7	55207	169058	73628	72540.1	6908.96	43348.1
Q9NZL9	MAT2B	Methionine adenosyltransferase 2 subunit beta	1	1	0.4	0.818731	0.787406	0.787406	0.589639	39.17	1.07967	0.056789	I	O	65130.4	62183.8	60324.3	41869.1	71197.1	97301.4	51539.4	63745.2	40161	60280.1	63008.4	77879.2	69590.2	46918.6	52828.6	80976.9	70514.9	50382.3
Q6PI48	DARS2	Aspartate--tRNA ligase, mitochondrial	1	1	0.4	0.818731	0.589639	1	0.589639	64.63	1.20502	0.0931444	M	O	78792.4	87714.7	72791.2	106906	87354.4	75941.6	55471.3	68288.9	155743	73206.9	80211.2	70039.2	59372.6	105980	41927.7	85982.1	65717.7	64347.9
P07900	HSP90AA1	Heat shock protein HSP 90-alpha	21	8	1.6	0.449329	0.787406	0.17753	0.787406	1352.21	1.1891	0.128235	O	I	6.55671e+06	7.47626e+06	7.79659e+06	6.13591e+06	5.6441e+06	6.57425e+06	6.78341e+06	7.64587e+06	6.13644e+06	5.38388e+06	1.16903e+07	7.61201e+06	6.55865e+06	5.57162e+06	6.73427e+06	8.92512e+06	1.00672e+07	7.68479e+06
Q9Y3D3	MRPS16	28S ribosomal protein S16, mitochondrial	1	1	2.8	0.246597	0.280713	0.105645	0.787406	32.61	1.35741	0.15215	O	I	54318.9	68285.7	73732.9	36944.5	37169.3	64941.3	59114.5	73424.8	64890.4	54321.1	80173.7	41775.2	100268	33356.8	69121.9	111428	75244.7	79513.2
P30040	ERP29	Endoplasmic reticulum resident protein 29	1	1	1.2	0.548812	0.280713	1	0.418492	42.65	1.31097	0.146238	M	I	77181.3	101182	88680.8	52525.6	67892.3	90118	78349.8	97021.1	125877	68117.7	59116.7	106531	146270	125964	66365.5	73473.4	76253.9	101348
P17174	GOT1	Aspartate aminotransferase, cytoplasmic	21	20	1.6	0.449329	0.280713	0.280713	0.105645	1612.16	1.06527	0.0946258	M	O	1.01397e+08	1.03261e+08	9.69345e+07	1.19659e+08	1.01966e+08	9.20089e+07	8.82532e+07	1.05099e+08	1.22828e+08	1.05758e+08	9.70886e+07	8.70618e+07	1.03569e+08	1.05127e+08	9.87817e+07	9.44007e+07	8.08002e+07	1.05563e+08
Q8NBF2	NHLRC2	NHL repeat-containing protein 2	1	1	0.4	0.818731	1	0.589639	1	30.65	1.06733	0.106064	O	M	409333	405625	432935	450051	429253	386213	424950	356199	390730	449984	407681	361247	418484	417773	448521	382508	535481	380394
Q9H0W9	C11orf54	Ester hydrolase C11orf54	1	1	2.8	0.246597	0.17753	0.105645	0.280713	31.25	1.59474	0.121119	O	I	43780.2	59433.8	69818.1	65258.9	46014.6	44653.2	40768.3	22206	83942.5	92826.9	62432.3	30239.2	27728.2	118557	84909.4	80946.4	43292.6	21385.3
Q9Y676	MRPS18B	28S ribosomal protein S18b, mitochondrial	1	1	2.8	0.246597	0.418492	0.787406	0.17753	53.3	1.23281	0.122428	O	M	85892.8	77111.7	95064.2	60237	49769	123068	73324.8	123065	1532.78	88596.1	114677	68355.2	112397	26716	77604.6	155409	98891.6	116700
A0A096LP55	UQCRHL	Cytochrome b-c1 complex subunit 6-like, mitochondrial	2	2	2.8	0.246597	0.418492	1	0.418492	103.22	1.07133	0.0814603	M	O	659455	704884	657954	484058	653170	572790	749613	837643	579359	855582	619229	770844	699405	562641	669340	530555	658787	868449
P08237	PFKM	ATP-dependent 6-phosphofructokinase, muscle type	26	22	5.2	0.0742736	0.17753	0.0590582	0.280713	2030.58	1.11755	0.0827539	I	O	2.77856e+07	2.60414e+07	2.48629e+07	1.91191e+07	2.53909e+07	2.87929e+07	2.76655e+07	3.79598e+07	1.79665e+07	2.67964e+07	2.66858e+07	2.52737e+07	3.34846e+07	1.91109e+07	2.25735e+07	2.8098e+07	2.29872e+07	3.15449e+07
Q9Y5J9	TIMM8B	Mitochondrial import inner membrane translocase subunit Tim8 B	1	1	2.8	0.246597	0.418492	0.280713	0.280713	111.29	1.15952	0.137142	M	O	156243	162538	140177	169871	124435	178685	144138	164084	178064	133176	187261	112015	202175	153992	129623	185043	128436	103789
Q96BW5	PTER	Phosphotriesterase-related protein	1	1	0.4	0.818731	0.589639	1	0.280713	55.55	1.13289	0.0685068	O	M	66831.3	60939.3	69037.6	64591.5	13707.5	75450.2	60018.6	120389	34905.3	21642.4	64458.2	72299.9	111391	42114.1	45402.7	78406.2	68061.3	111204
O95433	AHSA1	Activator of 90 kDa heat shock protein ATPase homolog 1	1	1	1.2	0.548812	1	0.589639	0.280713	43.35	1.10976	0.0981713	M	O	308073	310187	279508	314439	362056	374283	251607	237978	262512	371558	275801	248049	393013	318869	292258	243355	189413	353643
P48147	PREP	Prolyl endopeptidase	1	1	1.6	0.449329	0.787406	0.418492	0.280713	76.84	1.09567	0.112332	O	M	133691	133127	145862	163786	96507.3	133395	131542	143224	124509	116826	155011	90333.4	178954	134600	132190	145719	146821	169982
P01911	HLA-DRB1	HLA class II histocompatibility antigen, DRB1 beta chain	1	1	2.8	0.246597	0.17753	0.787406	0.105645	50.95	1.25951	0.0886136	O	M	53310.6	44991.6	56667.2	54227.5	40765.7	92513.2	50957.5	28088.9	45539.2	47745.6	73034.5	30901	27737.6	70218	70623.9	77593.9	39098.5	25802
Q8NG92	OR13H1	Olfactory receptor 13H1	1	1	5.2	0.0742736	0.589639	0.0590582	0.589639	31.1	1.83861	0.15422	O	I	27623.5	35173.1	50788.7	12575.6	22264.9	38996.7	51391.5	12888.5	26668.9	35705.6	54113.2	13391.3	45986.4	12873.8	35733.5	90877.4	84783.1	29675.9
P00740	F9	Coagulation factor IX	1	1	1.2	0.548812	0.280713	0.589639	0.787406	46.72	1.22244	0.130783	I	O	127855	105650	104590	186653	121911	158766	86962	84980.7	102002	120988	109702	81807	113750	69504.7	101943	167464	82085.1	101951
P30536	TSPO	Translocator protein	1	1	1.2	0.548812	0.589639	1	0.787406	64.03	1.05334	0.0555732	M	O	528933	531307	504402	878875	556249	468609	237140	503793	703466	573633	518925	348589	511924	557806	451843	585756	389821	536784
O00505	KPNA3	Importin subunit alpha-4	1	1	1.6	0.449329	0.589639	1	0.589639	58.77	1.06665	0.0533108	I	M	242252	227115	229277	382576	204030	237921	158470	228264	285497	234501	181055	241299	193222	161302	276472	238518	242765	227326
Q9Y3D9	MRPS23	28S ribosomal protein S23, mitochondrial	1	1	1.2	0.548812	0.280713	0.418492	0.280713	57.22	1.25781	0.189203	O	M	69165	64518.9	81152.6	75785.6	49982.4	83858.7	59800.6	76397.9	62612.1	40170.4	78658.3	57099.1	84054.8	54953.1	91432.5	112257	73981.1	73139.3
Q9Y262	EIF3L	Eukaryotic translation initiation factor 3 subunit L	1	1	1.6	0.449329	0.418492	1	0.105645	38.74	1.2687	0.0716118	I	M	153720	121163	143880	278021	191348	144456	95176.1	59597.5	200640	67330.4	151416	139849	46578.1	219458	50508.1	182126	199904	67406.5
Q9P0L0	VAPA	Vesicle-associated membrane protein-associated protein A	1	1	5.2	0.0742736	0.418492	0.0590582	0.105645	54.21	1.27434	0.205722	O	I	1.0407e+06	1.15021e+06	1.3262e+06	693660	1.35778e+06	1.24807e+06	879056	1.02492e+06	684672	1.23248e+06	1.37632e+06	1.36917e+06	1.08842e+06	991208	1.48967e+06	1.68137e+06	1.40955e+06	1.05922e+06
P11217	PYGM	Glycogen phosphorylase, muscle form	24	16	2.8	0.246597	0.589639	0.418492	0.418492	1421.46	1.06991	0.0718421	O	I	7.5741e+06	7.81738e+06	8.10363e+06	6.61242e+06	1.06279e+07	7.08794e+06	5.72821e+06	7.81402e+06	7.15677e+06	9.17964e+06	8.34032e+06	5.96207e+06	8.4481e+06	7.05332e+06	8.46022e+06	9.31314e+06	6.10213e+06	9.58934e+06
P05090	APOD	Apolipoprotein D	1	1	0.4	0.818731	0.589639	0.589639	0.787406	43.71	2.01978	0.0922888	I	M	79480.9	39351.2	63357.6	184168	116315	74178.8	1648.14	21094.5	1677.88	70296.9	21864.6	78853.4	24063.4	108111	63926.8	93929.4	41547	9273.42
P11216	PYGB	Glycogen phosphorylase, brain form	26	19	7.6	0.0223708	0.0590582	0.0590582	0.787406	1680.06	1.15655	0.193369	I	O	1.55532e+07	1.35116e+07	1.34479e+07	1.32386e+07	1.37469e+07	1.79662e+07	1.28602e+07	1.99539e+07	1.18537e+07	1.34315e+07	1.47852e+07	1.24421e+07	1.50456e+07	1.11143e+07	1.27016e+07	1.54369e+07	1.0983e+07	1.70037e+07
P49748	ACADVL	Very long-chain specific acyl-CoA dehydrogenase, mitochondrial	30	30	1.6	0.449329	0.787406	0.589639	0.418492	2356.49	1.03156	0.0637239	O	M	8.60438e+07	8.53459e+07	8.80391e+07	9.62828e+07	8.23171e+07	6.79833e+07	9.69481e+07	8.66875e+07	8.91002e+07	8.44972e+07	6.99517e+07	9.29625e+07	9.0218e+07	8.36339e+07	9.41009e+07	7.81611e+07	9.6975e+07	8.73245e+07
Q15661	TPSAB1	Tryptase alpha/beta-1	1	1	2.8	0.246597	0.280713	1	0.280713	32.24	1.54314	0.103285	I	M	53762.7	34839.8	51064.3	135754	26191.7	986.674	21790.4	84091.1	99965.8	16903.9	15636.2	15182.6	26510.3	70458.9	72251.9	17940.5	33318.7	61351.3
Q9BQ95	ECSIT	Evolutionarily conserved signaling intermediate in Toll pathway, mitochondrial	1	1	1.2	0.548812	0.589639	0.280713	0.418492	74.67	1.15816	0.219821	I	O	329183	310055	284229	288685	344406	391626	292142	329058	318639	258673	334197	268199	370567	308810	221798	276125	359108	255306
P46782	RPS5	40S ribosomal protein S5	1	1	0.4	0.818731	0.589639	1	1	36.83	1.05369	0.0582946	I	M	176775	167767	172508	127061	153505	162994	215802	224513	111143	115570	168584	199204	244334	81381.1	165068	190938	207433	217720
P29972	AQP1	Aquaporin-1	1	1	1.6	0.449329	0.17753	0.418492	1	141.03	1.30762	0.0785485	O	I	167530	202190	219066	154833	108879	214769	202226	156945	195204	125376	334271	190952	165148	150405	327787	325543	215711	75884
Q9ULP0	NDRG4	Protein NDRG4	1	1	1.2	0.548812	0.17753	0.280713	0.589639	32.88	1.18829	0.135829	O	I	82393.7	90874.3	97908	45952.4	78677.3	78826.3	89541.3	118971	63219.3	98046.1	80006.1	100680	112420	77915.9	75921.8	117082	125228	93392.6
P06702	S100A9	Protein S100-A9	1	1	2.8	0.246597	0.589639	0.418492	0.105645	54.01	1.20323	0.0883334	O	M	94441.3	84773.8	102002	112487	79659.1	156860	81453.7	41746.5	71962.7	43010.5	181657	89208.3	38030.7	121713	61047.6	168294	106140	52818.1
P48643	CCT5	T-complex protein 1 subunit epsilon	1	1	0.4	0.818731	1	0.787406	1	70.61	1.02293	0.0582605	O	I	157079	159635	160681	107541	184629	181873	142556	168793	78384.9	189749	121446	145747	262846	159879	162249	149220	123512	208546
L0R6Q1	SLC35A4	SLC35A4 upstream open reading frame protein	1	1	1.2	0.548812	0.280713	0.280713	1	34.82	1.32739	0.0986174	O	I	40533.6	53318.9	53804	20901.2	68470.6	50912.1	23335.3	39048.8	47898.3	104126	38913.4	33227.2	42429.8	16753	66733.5	96642.2	41444.5	47447.1
O75340	PDCD6	Programmed cell death protein 6	1	1	0.4	0.818731	0.787406	1	0.589639	41.31	1.13288	0.0896526	I	M	55633.3	49107.9	55553.3	53144.2	44736	64376.9	43063.3	72845.8	65344.4	45224.5	31439.7	56044.1	47486.6	65269.1	29548.3	66130.3	56186.6	60632.3
P39019	RPS19	40S ribosomal protein S19	1	1	0.4	0.818731	0.418492	0.787406	0.787406	43.38	1.22735	0.17584	O	I	20582.8	23222.1	25262.3	0	19356	25035.1	20718.8	37803.9	21354.2	21724	25497.7	26733.8	20800.8	25953.8	30849.6	18154.3	14609.1	36744.7
P12814	ACTN1	Alpha-actinin-1	27	8	0.4	0.818731	1	0.418492	0.280713	2137.72	1.11574	0.144864	M	O	1.61587e+07	1.61815e+07	1.45029e+07	1.20902e+07	1.73289e+07	1.97781e+07	1.49854e+07	1.66112e+07	1.49668e+07	1.72257e+07	1.45566e+07	1.46424e+07	1.9516e+07	1.56249e+07	1.19916e+07	1.7172e+07	1.10472e+07	1.66787e+07
Q92736	RYR2	Ryanodine receptor 2	25	24	1.2	0.548812	1	0.418492	0.787406	1424.46	1.05059	0.0997686	O	M	4.53051e+06	4.49811e+06	4.72567e+06	4.22271e+06	5.30624e+06	4.47352e+06	4.1493e+06	4.50077e+06	4.3872e+06	4.55822e+06	4.18652e+06	4.31564e+06	5.04297e+06	5.5665e+06	4.4371e+06	4.4947e+06	4.30597e+06	4.82411e+06
O75153	CLUH	Clustered mitochondria protein homolog	1	1	0.4	0.818731	0.280713	0.280713	1	80.56	1.21678	0.0922796	O	I	21816.3	25511.5	26545.7	15672.2	21570.3	22936.6	20217.2	28685.3	14141.9	37327.6	19958.1	23585.4	32544.5	13405.6	29936.9	33603.3	29166	26616.5
Q9NUT2	ABCB8	Mitochondrial potassium channel ATP-binding subunit	1	1	1.2	0.548812	1	0.589639	0.17753	67.34	1.21588	0.138791	M	O	57511.9	58876	48422.7	65579	39306.5	37447.2	61315.5	83911.2	41563.6	58190.1	73446.1	59918.7	61261.6	18027.2	65597.7	52452.3	52803.6	53232.7
Q9UBQ0	VPS29	Vacuolar protein sorting-associated protein 29	1	1	2.8	0.246597	0.280713	0.280713	1	49.89	1.09299	0.12601	M	I	45474.8	49703.4	49104.3	49072.9	43420.4	47024	45905	41951.9	43276.3	54863.6	56744.5	49560.6	44072.2	50941	38413.6	55779.2	57830.7	42557
O14828	SCAMP3	Secretory carrier-associated membrane protein 3	1	1	1.2	0.548812	0.589639	0.787406	0.589639	33.29	1.08856	0.0579495	M	O	215411	219418	201567	299460	315197	229937	102006	130457	341489	167264	250613	170472	167251	257421	222766	261596	146854	119199
P08670	VIM	Vimentin	28	22	1.6	0.449329	0.280713	0.589639	0.418492	1754.14	1.13931	0.244704	I	M	3.33844e+07	2.93024e+07	3.06503e+07	4.14135e+07	2.82627e+07	3.08346e+07	2.96432e+07	3.67681e+07	3.04562e+07	2.70626e+07	2.59132e+07	3.47974e+07	2.82827e+07	2.91451e+07	3.24708e+07	2.87243e+07	3.23262e+07	3.05851e+07
Q9H6K4	OPA3	Optic atrophy 3 protein	1	1	3.6	0.165299	0.418492	0.280713	0.105645	44.82	1.36298	0.18127	M	O	24339.1	26454	19409	10755.4	27847	25291.5	24550.8	33250.9	18785.9	30991.2	17868.4	28588.4	36036.2	20374.8	23816.8	11702.6	10714.2	30436.5
P16083	NQO2	Ribosyldihydronicotinamide dehydrogenase [quinone]	1	1	1.2	0.548812	0.280713	0.787406	1	77.17	1.25282	0.100337	O	M	81835.7	70885.2	88806.7	0	10905.9	37275	231418	129579	30351.2	8376.41	3103.39	221316	91278.7	289.529	7407.86	0	226797	209539
P10916;Q02045	MYL2	Myosin regulatory light chain 2, ventricular/cardiac muscle isoform	35	31	2.8	0.246597	0.589639	0.280713	1	2636.87	1.06382	0.0861965	O	I	3.22744e+08	3.36749e+08	3.43343e+08	3.62687e+08	3.38079e+08	3.33401e+08	2.6768e+08	3.11872e+08	2.72558e+08	3.87331e+08	3.52027e+08	3.47744e+08	3.24083e+08	3.87272e+08	3.11437e+08	3.96933e+08	2.94344e+08	3.26726e+08
Q9NS69	TOMM22	Mitochondrial import receptor subunit TOM22 homolog	1	1	5.2	0.0742736	0.787406	0.17753	0.0590582	53.71	1.35759	0.0706798	O	M	177265	163437	221880	32728.8	196450	273979	238317	144849	19909.4	246606	254441	137877	158353	32867.1	308819	326113	194971	246632
O76041	NEBL	Nebulette	32	31	8.4	0.0149956	0.280713	0.0590582	0.0590582	2106.69	1.17684	0.155157	O	I	2.81941e+07	2.95221e+07	3.318e+07	2.08991e+07	2.88399e+07	3.23941e+07	2.85292e+07	3.03081e+07	1.80216e+07	3.03131e+07	3.27681e+07	3.23226e+07	3.41849e+07	2.39129e+07	3.22306e+07	3.6756e+07	3.40341e+07	3.89661e+07
P51398	DAP3	28S ribosomal protein S29, mitochondrial	1	1	5.2	0.0742736	0.787406	0.0590582	0.105645	38.73	1.62423	0.209869	O	I	60208.5	66434.5	97792.2	10612.4	44436	77318.9	84782.8	83892.3	44747.2	48537.6	75570.6	86508.5	76808.4	33935.8	98420.2	140332	117777	98496.5
P01024	C3	Complement C3	25	25	1.2	0.548812	1	0.418492	0.280713	1520.98	1.08738	0.0641557	O	I	7.62427e+06	7.72133e+06	8.29049e+06	9.90162e+06	5.99124e+06	1.04675e+07	6.38978e+06	5.37119e+06	8.83672e+06	5.59043e+06	1.00876e+07	8.0637e+06	6.02813e+06	8.06312e+06	6.36785e+06	1.15326e+07	9.91405e+06	5.5748e+06
P51148	RAB5C	Ras-related protein Rab-5C	1	1	1.2	0.548812	0.418492	0.280713	0.787406	44.45	1.24588	0.157209	I	O	159202	136798	127783	217436	174386	113188	139516	151483	168411	128901	175136	77134.6	134407	136940	102978	134496	77196.8	187305
P01591	JCHAIN	Immunoglobulin J chain	1	1	1.2	0.548812	0.17753	0.589639	1	58.87	1.08195	0.0666959	M	I	174638	188949	185405	204262	215908	277359	95616.1	80041.7	206807	209173	288645	133375	106746	219630	146738	262883	189314	108461
P20810	CAST	Calpastatin	1	1	1.2	0.548812	0.589639	0.280713	0.589639	87.86	1.25172	0.136314	O	I	373768	399617	467852	123147	213504	398816	498856	634519	298634	267510	456923	521505	453511	377668	389247	383521	395830	792997
P14618	PKM	Pyruvate kinase PKM	23	23	1.2	0.548812	0.280713	0.280713	0.787406	1666	1.07064	0.0771062	I	O	5.75648e+07	5.44173e+07	5.37667e+07	6.384e+07	4.14364e+07	6.18378e+07	5.34616e+07	6.72481e+07	5.47172e+07	4.68726e+07	5.6176e+07	5.14807e+07	6.284e+07	5.20102e+07	4.70631e+07	5.60505e+07	4.64112e+07	6.72987e+07
P63208	SKP1	S-phase kinase-associated protein 1	1	1	1.2	0.548812	0.787406	0.105645	0.280713	47.46	1.96302	0.14083	O	I	60725.4	81139.9	119205	34543.6	41268.1	61673	92251.8	73890.4	26466.3	106269	154579	69964.3	48420.4	25482.7	96600.3	267133	102984	103826
P63173	RPL38	60S ribosomal protein L38	1	1	1.2	0.548812	0.105645	1	0.418492	58.17	1.16729	0.148688	I	M	130171	111516	128956	198196	114866	107645	110347	119801	172610	119718	66187.2	89549.9	109514	136741	104019	123529	119335	161156
Q9Y3U8	RPL36	60S ribosomal protein L36	1	1	0	1	1	1	0.787406	68.92	1.05786	0.058816	O	M	151329	148129	156699	154642	98063.3	151393	151348	201199	156659	137706	103022	164498	178761	109648	166373	166363	141809	199304
Q9UNS2	COPS3	COP9 signalosome complex subunit 3	1	1	0.4	0.818731	0.787406	1	0.589639	65.92	1.05215	0.0617255	O	M	262289	252715	265893	158247	319437	296652	266821	270286	184926	237797	195016	322155	323680	290420	267957	236538	210004	324546
Q9Y2Z0	SUGT1	Protein SGT1 homolog	1	1	0.4	0.818731	0.589639	0.280713	0.589639	56.21	1.41657	0.201509	O	I	86982.7	103066	123217	143949	32299.5	111256	44203	103205	87265.9	142037	121668	66826.3	97531.3	141275	122535	87994.2	70945.4	193334
Q969G5	CAVIN3	Caveolae-associated protein 3	1	1	1.2	0.548812	0.589639	0.787406	0.17753	30.18	1.19644	0.196242	O	M	74482.1	65290.3	78116	89314.7	77316.4	53412.9	82678.6	69687.9	45614.2	75103.8	61059.8	87608.5	57065.4	81326.9	66852.8	78514.3	100563	63322.7
P46821	MAP1B	Microtubule-associated protein 1B	1	1	0.4	0.818731	0.280713	0.787406	0.280713	46.68	1.45842	0.14674	O	M	71860.3	55372.1	80756.1	97830	46428.3	81829.7	85139.9	48073.6	62475.7	49145.9	70259	40874.2	54105.9	90931.6	43247.1	115797	116506	37298.4
Q9NX18	SDHAF2	Succinate dehydrogenase assembly factor 2, mitochondrial	1	1	1.6	0.449329	0.787406	0.280713	0.280713	42.6	1.16899	0.0752879	O	M	64556.2	63867.3	74660.4	41357.3	102491	54675.2	45340.6	78917	30920.4	107421	44551.7	68044	68399.9	40388.1	129663	67866.3	56728.7	78656
Q9NVE7	PANK4	4'-phosphopantetheine phosphatase	1	1	1.2	0.548812	0.589639	0.589639	0.787406	98.03	1.08914	0.0615181	I	O	156647	149131	143826	173331	188922	216832	12117.7	192031	65471.1	188568	195128	145914	150574	41608	197140	168832	131769	179782
O43681	ASNA1	ATPase ASNA1	1	1	2.8	0.246597	0.589639	0.418492	0.418492	64.48	1.26113	0.0851254	O	M	130891	120816	152364	114965	39970.5	177596	131387	190535	116516	87436.9	99394.5	114802	185929	72998.8	111752	212097	153502	211471
P50914	RPL14	60S ribosomal protein L14	1	1	1.2	0.548812	0.418492	1	0.105645	78.39	1.25466	0.110139	I	M	82315.9	65607.9	77367.9	131826	36603.6	71163.3	92623.1	79363.5	64609.2	50992.8	66629.1	62683.9	83124.8	75112.7	73027.7	60603.8	83210.4	94884.8
Q96PE7	MCEE	Methylmalonyl-CoA epimerase, mitochondrial	1	1	2.8	0.246597	0.17753	0.17753	1	33.79	1.49108	0.187638	I	O	141629	102437	94983.8	205992	148653	198042	60430.4	95026.5	99120.7	121809	135426	73849.2	81978.4	39559.3	109984	164482	51635	109259
O94925	GLS	Glutaminase kidney isoform, mitochondrial	1	1	0.4	0.818731	0.787406	1	1	37.73	1.08997	0.0789113	I	M	52946.2	48575.8	51064.3	59443.5	71984.6	56628.2	39390.9	37283.6	23186.9	59734.2	69668.2	25160.9	65129	49601.5	37717.8	40067.1	49970.3	77964.8
Q99797	MIPEP	Mitochondrial intermediate peptidase	1	1	1.2	0.548812	1	1	0.589639	37.11	1.07195	0.0717457	O	M	48519	48331.3	51808.9	64926.9	39276.7	51681.4	37768.3	48941.9	61832.5	16245.8	60233.2	53321.4	50023.6	51204.7	68992.2	57191.8	47067	34589
P21108	PRPS1L1	Ribose-phosphate pyrophosphokinase 3	1	1	1.6	0.449329	0.280713	0.105645	0.589639	33.78	1.23822	0.160673	I	O	126129	102534	101863	184715	124155	81341.9	130607	109826	196027	74272	90765.3	80974.2	70633.5	149308	79957.1	95361.7	99407.9	85278.5
Q14011	CIRBP	Cold-inducible RNA-binding protein	1	1	0.4	0.818731	0.280713	0.787406	0.589639	69.16	1.35097	0.157842	O	I	110908	148013	149832	106019	133309	108536	107131	99542.8	160169	107080	194532	195773	82512.6	104058	111652	201477	238462	93513
P45379	TNNT2	Troponin T, cardiac muscle	27	27	7.6	0.0223708	0.0590582	0.0590582	0.787406	2323.31	1.1496	0.0925849	O	I	1.72795e+08	1.91805e+08	1.98645e+08	7.26559e+07	2.04158e+08	1.97963e+08	1.98945e+08	1.90253e+08	8.7369e+07	2.22655e+08	2.23303e+08	2.12162e+08	2.13533e+08	1.38786e+08	2.16608e+08	2.12817e+08	2.09129e+08	2.15884e+08
P16930	FAH	Fumarylacetoacetase	1	1	1.6	0.449329	0.589639	0.280713	0.105645	38.56	1.605	0.067526	O	M	75621	65373.1	104924	106622	24167.3	109696	35133.9	102485	104547	41477.9	52453.5	24645	103742	197905	60949.6	104590	12697.7	148477
Q9NYL2	MAP3K20	Mitogen-activated protein kinase kinase kinase 20	1	1	0.4	0.818731	0.418492	0.589639	0.418492	52.8	1.0967	0.0797569	O	M	39502.5	36678.1	40224.7	32650.8	48786.9	37967.5	46160.1	31947.2	37336.8	50837.2	27366.5	38466.2	29383.7	33856.9	58852.4	39498.4	37831.3	31084.6
O95747	OXSR1	Serine/threonine-protein kinase OSR1	1	1	1.6	0.449329	0.418492	0.787406	0.105645	57.93	1.33981	0.152604	O	M	28976.8	23812.3	31904	12230.7	23312.3	36183.9	46916.1	26241	5725.42	40389.6	18672.4	24138.7	30135.6	17335.2	36525.4	34153	33340.6	38165.6
P06732	CKM	Creatine kinase M-type	28	27	8.4	0.0149956	0.0590582	0.0590582	0.280713	2437.64	1.17035	0.178235	O	I	4.31026e+08	4.78348e+08	5.0445e+08	3.13469e+08	4.00285e+08	4.57391e+08	4.84576e+08	4.99407e+08	3.54103e+08	5.10704e+08	4.6341e+08	5.20375e+08	5.43146e+08	3.68586e+08	5.25775e+08	5.14092e+08	4.95269e+08	6.18529e+08
P28070	PSMB4	Proteasome subunit beta type-4	1	1	1.2	0.548812	0.787406	0.418492	1	36.92	1.88598	0.150814	I	M	154033	81672.8	119881	268305	210397	189068	59972.6	42424.3	13220.8	213968	50564.3	86704.1	43906.2	296747	72911.6	175425	37448.6	16872.9
P02656	APOC3	Apolipoprotein C-III	1	1	2	0.367879	0.201243	0.201243	0.36131	112.68	3.26895	0.0663279	O	I	49532.6	105602	161920	0	41773.2	79453	21726.4	104710	0	40992.1	333737	26659.5	126619	0	0	554669	100391	154538
Q9UQ90	SPG7	Paraplegin	1	1	1.6	0.449329	0.17753	0.280713	1	33.41	1.23238	0.167116	I	M	145342	117936	120735	177416	154691	99502.5	129620	165481	83490	168989	71544.9	111070	154585	153687	83322.1	112293	88778.9	165593
Q5XKP0	MICOS13	MICOS complex subunit MIC13	2	2	1.6	0.449329	0.418492	0.105645	0.589639	90.83	1.15889	0.102901	I	O	418823	383623	361400	647307	350285	313561	351478	431482	521226	342050	316670	380771	357396	583225	246890	230382	370073	376429
Q15019	SEPTIN2	Septin-2	2	2	0.4	0.818731	0.280713	0.787406	0.589639	143.97	1.1675	0.118036	I	M	170604	146128	166529	98669.7	157284	212924	191060	193083	73938.3	168369	177227	213197	97909.4	215628	177686	120237	148081	171013
O14874	BCKDK	[3-methyl-2-oxobutanoate dehydrogenase [lipoamide]] kinase, mitochondrial	2	2	3.6	0.165299	0.0590582	0.418492	0.589639	69.99	1.18261	0.145322	I	M	129007	109086	117354	107347	118084	109028	152844	157731	83019.3	79428.5	102175	126777	154032	96033.8	122873	91455.5	103777	172631
P56385	ATP5ME	ATP synthase subunit e, mitochondrial	4	4	1.2	0.548812	0.418492	0.589639	0.280713	215.31	1.12005	0.114273	M	O	9.63724e+06	1.01332e+07	9.04711e+06	1.15209e+07	1.11649e+07	8.5613e+06	7.48707e+06	9.45205e+06	1.01988e+07	1.3686e+07	8.89963e+06	8.28646e+06	9.59533e+06	9.02687e+06	9.62016e+06	9.07778e+06	8.40462e+06	9.10613e+06
P23297	S100A1	Protein S100-A1	5	5	3.6	0.165299	0.418492	0.589639	0.589639	469.31	1.12231	0.114085	I	O	2.06617e+07	1.93532e+07	1.84099e+07	1.6141e+07	1.94422e+07	2.18697e+07	2.31336e+07	2.27221e+07	1.46167e+07	1.54797e+07	2.50641e+07	2.11588e+07	2.04464e+07	1.27221e+07	1.45818e+07	1.55842e+07	1.70835e+07	3.20779e+07
O95298	NDUFC2	NADH dehydrogenase [ubiquinone] 1 subunit C2	4	4	2.8	0.246597	0.418492	0.787406	0.105645	179.73	1.1884	0.135833	O	M	5.80207e+06	5.11399e+06	6.07745e+06	7.66214e+06	5.84519e+06	4.53136e+06	3.47839e+06	7.49323e+06	5.10704e+06	4.60848e+06	4.37139e+06	5.12101e+06	6.36201e+06	7.1427e+06	5.68197e+06	5.86864e+06	4.70296e+06	6.99098e+06
P01876	IGHA1	Immunoglobulin heavy constant alpha 1	4	3	1.2	0.548812	0.280713	0.280713	0.589639	348.13	1.13117	0.066096	M	I	4.80093e+06	5.43065e+06	5.28713e+06	4.24604e+06	3.09703e+06	6.30398e+06	3.39287e+06	6.96474e+06	3.94855e+06	3.58274e+06	5.86712e+06	4.4691e+06	9.28575e+06	3.81364e+06	3.33572e+06	7.45335e+06	4.57631e+06	7.25663e+06
O96000	NDUFB10	NADH dehydrogenase [ubiquinone] 1 beta subcomplex subunit 10	5	5	2.8	0.246597	0.418492	0.589639	0.17753	324.42	1.17842	0.187269	O	M	7.36421e+06	6.82202e+06	8.03918e+06	7.67754e+06	6.64406e+06	5.41059e+06	7.98194e+06	9.10694e+06	6.99966e+06	5.47019e+06	6.65734e+06	6.73067e+06	8.25222e+06	6.14e+06	7.99883e+06	8.52201e+06	7.4459e+06	1.00891e+07
Q9UBY9	HSPB7	Heat shock protein beta-7	5	5	2.8	0.246597	1	0.418492	0.105645	391.57	1.05897	0.0672274	O	M	7.41256e+06	7.21613e+06	7.64169e+06	5.4986e+06	6.79092e+06	9.34563e+06	7.55221e+06	7.87545e+06	4.30888e+06	8.05045e+06	8.12463e+06	7.50942e+06	8.08728e+06	5.59551e+06	8.11957e+06	8.05558e+06	8.23322e+06	8.20459e+06
P17931	LGALS3	Galectin-3	4	3	2.8	0.246597	0.17753	0.787406	0.280713	189.58	1.19921	0.118385	I	M	1.02611e+06	855657	1.00685e+06	635328	1.03816e+06	953949	1.22105e+06	1.28207e+06	490384	649784	916919	1.2651e+06	956101	517105	1.1842e+06	1.01164e+06	1.10481e+06	1.21651e+06
Q9Y281	CFL2	Cofilin-2	4	2	1.6	0.449329	0.589639	1	1	285.59	1.02432	0.054624	I	M	2.10661e+06	2.0566e+06	2.06236e+06	1.97231e+06	2.71115e+06	2.06111e+06	1.87623e+06	1.91224e+06	1.76591e+06	2.41454e+06	2.01134e+06	2.32345e+06	1.76776e+06	1.94296e+06	2.30194e+06	2.23022e+06	1.98673e+06	1.84993e+06
P23528	CFL1	Cofilin-1	4	2	5.2	0.0742736	0.418492	0.0590582	0.17753	237.64	1.7147	0.183753	O	I	646246	788674	1.10812e+06	313756	517427	722647	823629	853772	289634	570064	1.16414e+06	1.14264e+06	776891	325999	1.39312e+06	1.0629e+06	1.55631e+06	1.20227e+06
P50995	ANXA11	Annexin A11	12	11	0.4	0.818731	0.787406	0.418492	0.418492	750.19	1.09983	0.147355	O	I	5.27418e+06	5.34175e+06	5.8007e+06	6.45556e+06	4.10021e+06	4.61e+06	4.90063e+06	6.30451e+06	6.29254e+06	4.54575e+06	4.81825e+06	5.45202e+06	5.60019e+06	5.24815e+06	5.68483e+06	6.51526e+06	5.3316e+06	6.22365e+06
P53597	SUCLG1	Succinate--CoA ligase [ADP/GDP-forming] subunit alpha, mitochondrial	5	5	6.4	0.0407622	0.105645	0.418492	0.0590582	419.76	1.14077	0.144138	M	O	7.22119e+06	7.84444e+06	6.87642e+06	7.4879e+06	5.9436e+06	7.9003e+06	5.35443e+06	9.41973e+06	8.2082e+06	6.44851e+06	8.21309e+06	6.94812e+06	9.40428e+06	6.72437e+06	5.73996e+06	7.29618e+06	6.18044e+06	8.44114e+06
Q8NB12	SMYD1	Histone-lysine N-methyltransferase SMYD1	4	4	1.2	0.548812	0.280713	0.280713	0.787406	207.1	1.13179	0.237866	O	I	2.90444e+06	3.21816e+06	3.28723e+06	3.33527e+06	3.58917e+06	2.39888e+06	2.4458e+06	2.75311e+06	3.78518e+06	3.04898e+06	2.95237e+06	3.02557e+06	3.27872e+06	3.60117e+06	3.34968e+06	3.19282e+06	3.56176e+06	2.73072e+06
O00217	NDUFS8	NADH dehydrogenase [ubiquinone] iron-sulfur protein 8, mitochondrial	6	6	0.4	0.818731	0.787406	0.787406	0.787406	300.74	1.04567	0.0715214	O	I	6.90842e+06	7.03405e+06	7.22389e+06	4.0549e+06	7.09809e+06	6.61328e+06	7.07794e+06	9.69787e+06	6.30521e+06	7.16533e+06	6.53943e+06	6.31855e+06	8.84171e+06	7.12227e+06	7.26849e+06	7.61603e+06	6.09663e+06	8.01604e+06
P56556	NDUFA6	NADH dehydrogenase [ubiquinone] 1 alpha subcomplex subunit 6	4	3	1.2	0.548812	0.589639	0.280713	0.17753	209.52	1.15917	0.132181	I	O	1.7063e+06	1.59634e+06	1.47201e+06	1.9657e+06	2.36131e+06	1.30834e+06	1.21337e+06	1.68278e+06	1.55263e+06	1.75562e+06	1.54179e+06	1.54045e+06	1.5912e+06	1.6294e+06	1.56377e+06	1.3568e+06	1.26109e+06	1.54899e+06
O14880	MGST3	Microsomal glutathione S-transferase 3	4	4	0.4	0.818731	1	0.787406	1	317.72	1.00872	0.0521774	O	M	8.09025e+06	8.05296e+06	8.12315e+06	5.44735e+06	8.40078e+06	9.71871e+06	7.28526e+06	9.59914e+06	5.39153e+06	7.5046e+06	7.97847e+06	8.52777e+06	1.08624e+07	8.82051e+06	8.5434e+06	9.01139e+06	6.33708e+06	7.90336e+06
P22694	PRKACB	cAMP-dependent protein kinase catalytic subunit beta	4	1	0.4	0.818731	1	1	1	176.57	1.00699	0.0568091	O	M	44058.2	44017.8	44325.4	36079.4	51246.7	40521	55391.8	37052.1	49163.5	24300.9	28081.8	52118.9	66423.8	53955.9	35249.9	43524.1	33641.9	55255.2
Q9UBQ7	GRHPR	Glyoxylate reductase/hydroxypyruvate reductase	4	4	2.8	0.246597	0.17753	0.105645	1	258.47	1.12201	0.1018	O	I	1.70475e+06	1.88859e+06	1.91275e+06	1.06907e+06	1.49089e+06	2.21188e+06	1.85111e+06	1.90078e+06	1.44634e+06	1.92293e+06	2.36269e+06	1.74666e+06	1.96435e+06	1.43132e+06	1.57692e+06	2.73851e+06	1.91717e+06	1.89983e+06
P01834	IGKC	Immunoglobulin kappa constant	4	4	1.6	0.449329	0.280713	0.280713	1	450.02	1.23523	0.143983	O	I	1.76918e+07	2.1523e+07	2.18535e+07	1.83236e+07	1.40211e+07	2.01879e+07	1.90687e+07	1.68578e+07	1.81999e+07	1.39098e+07	2.70887e+07	2.70917e+07	2.13251e+07	1.49074e+07	1.62672e+07	2.81167e+07	3.12854e+07	1.86906e+07
Q9Y277	VDAC3	Voltage-dependent anion-selective channel protein 3	4	3	2.8	0.246597	0.418492	0.589639	0.787406	274.57	1.10653	0.0885608	M	I	3.29848e+06	3.64986e+06	3.38764e+06	3.60379e+06	2.55908e+06	3.01003e+06	2.80874e+06	4.51074e+06	3.11826e+06	2.98685e+06	3.24654e+06	4.27087e+06	4.62678e+06	2.38828e+06	3.42583e+06	3.38423e+06	3.04087e+06	4.69899e+06
P02675	FGB	Fibrinogen beta chain	4	4	4.8	0.090718	1	0.17753	0.0590582	192.95	1.35375	0.188178	O	M	898447	879969	1.19126e+06	1.24261e+06	573642	1.2969e+06	572006	807077	810332	575050	1.45809e+06	1.02572e+06	530647	1.14357e+06	665998	1.75488e+06	1.3961e+06	995756
Q07021	C1QBP	Complement component 1 Q subcomponent-binding protein, mitochondrial	4	4	5.2	0.0742736	0.418492	0.0590582	0.17753	270.53	1.19456	0.180856	O	I	3.27475e+06	3.48836e+06	3.91188e+06	2.41716e+06	3.57768e+06	3.18265e+06	3.29833e+06	3.89791e+06	2.85836e+06	3.09266e+06	4.07584e+06	3.88152e+06	3.53339e+06	2.57876e+06	3.87555e+06	4.8199e+06	3.93246e+06	4.35275e+06
Q16762;Q9UL42	TST	Thiosulfate sulfurtransferase	4	4	2.8	0.246597	0.105645	0.418492	0.589639	230.62	1.17256	0.24259	I	M	4.19624e+06	3.57871e+06	3.84979e+06	4.88849e+06	3.97601e+06	3.58558e+06	4.16365e+06	4.36747e+06	4.10091e+06	3.33208e+06	2.66341e+06	3.2514e+06	4.54577e+06	4.50197e+06	3.07285e+06	4.19015e+06	3.57284e+06	3.91112e+06
O75306	NDUFS2	NADH dehydrogenase [ubiquinone] iron-sulfur protein 2, mitochondrial	13	13	5.2	0.0742736	0.0590582	1	0.105645	832.42	1.07961	0.122485	O	M	1.73267e+07	1.60579e+07	1.73363e+07	1.88577e+07	1.58752e+07	1.54442e+07	1.58651e+07	2.05912e+07	1.65631e+07	1.47421e+07	1.50742e+07	1.46061e+07	1.93041e+07	1.76741e+07	1.85113e+07	1.59338e+07	1.41796e+07	2.03829e+07
P51553	IDH3G	Isocitrate dehydrogenase [NAD] subunit gamma, mitochondrial	5	5	1.2	0.548812	0.589639	0.280713	0.787406	266.94	1.12344	0.099688	I	O	1.93574e+06	1.79104e+06	1.72305e+06	2.16638e+06	1.5179e+06	1.93582e+06	1.5724e+06	2.48621e+06	1.78846e+06	1.22391e+06	1.65991e+06	2.1806e+06	2.1023e+06	1.70326e+06	1.5958e+06	1.51285e+06	1.59206e+06	2.21128e+06
Q96I99	SUCLG2	Succinate--CoA ligase [GDP-forming] subunit beta, mitochondrial	12	12	7.6	0.0223708	0.0590582	0.0590582	1	684.27	1.13807	0.158168	M	I	9.95021e+06	1.1324e+07	1.13039e+07	1.15748e+07	8.64036e+06	1.1118e+07	7.37768e+06	1.10403e+07	1.30985e+07	9.39043e+06	1.11964e+07	8.90798e+06	1.40267e+07	1.1657e+07	1.07127e+07	1.23392e+07	8.68088e+06	1.31297e+07
Q04917	YWHAH	14-3-3 protein eta	5	2	1.6	0.449329	0.787406	0.280713	0.589639	310.89	1.13748	0.129711	O	I	414258	439470	471212	426955	281283	414928	417058	531067	267151	438194	589117	418544	484345	465621	449346	459457	498060	483575
Q08257	CRYZ	Quinone oxidoreductase	4	4	2.8	0.246597	0.17753	0.105645	0.787406	200.66	1.15684	0.210261	I	O	2.64575e+06	2.31162e+06	2.28705e+06	3.27388e+06	2.83896e+06	2.32476e+06	2.18282e+06	2.60832e+06	2.67528e+06	1.95009e+06	2.08452e+06	2.3714e+06	2.47682e+06	2.96824e+06	1.7241e+06	1.98361e+06	2.205e+06	2.55431e+06
P30048	PRDX3	Thioredoxin-dependent peroxide reductase, mitochondrial	4	4	1.6	0.449329	0.589639	0.17753	0.280713	335.44	1.09544	0.10713	I	O	1.70129e+07	1.60308e+07	1.55307e+07	2.25905e+07	1.57513e+07	1.66862e+07	1.32327e+07	1.68039e+07	1.67416e+07	1.54254e+07	1.66619e+07	1.44991e+07	1.68259e+07	1.69027e+07	1.43276e+07	1.60333e+07	1.31155e+07	1.72746e+07
Q8N257	HIST3H2BB	Histone H2B type 3-B	7	2	0.4	0.818731	0.589639	0.787406	0.787406	554.53	1.05859	0.0565151	I	M	3.37329e+06	3.1866e+06	3.26453e+06	4.79265e+06	2.59967e+06	2.62754e+06	2.94072e+06	3.90589e+06	3.48556e+06	2.53621e+06	3.08869e+06	3.79824e+06	3.02431e+06	3.57939e+06	3.3868e+06	2.99985e+06	2.9242e+06	3.43243e+06
Q16082	HSPB2	Heat shock protein beta-2	5	5	2.8	0.246597	0.418492	0.105645	0.418492	341.89	1.25336	0.141402	I	O	4.27859e+06	3.82358e+06	3.41369e+06	2.70421e+06	4.38465e+06	6.16394e+06	4.1731e+06	3.96705e+06	2.5447e+06	2.95717e+06	5.42113e+06	3.25118e+06	4.94374e+06	2.87686e+06	2.77249e+06	4.49021e+06	3.42831e+06	3.50059e+06
Q9NUB1	ACSS1	Acetyl-coenzyme A synthetase 2-like, mitochondrial	12	12	1.6	0.449329	0.280713	0.589639	0.589639	532.2	1.03984	0.0689645	M	I	5.04569e+06	5.24672e+06	5.16268e+06	5.93824e+06	4.25874e+06	5.33253e+06	4.18126e+06	5.5177e+06	5.66267e+06	4.69609e+06	4.9367e+06	4.85765e+06	6.08049e+06	5.18163e+06	4.52829e+06	5.48757e+06	4.78743e+06	5.82849e+06
Q9H987	SYNPO2L	Synaptopodin 2-like protein	11	11	2.8	0.246597	1	0.280713	0.17753	813.67	1.28222	0.0924357	O	I	6.58191e+06	6.69892e+06	8.43944e+06	1.17759e+06	1.10875e+07	1.26022e+07	5.28189e+06	2.76036e+06	1.58287e+06	1.12461e+07	1.14639e+07	4.60594e+06	4.59581e+06	2.42914e+06	9.34973e+06	1.49362e+07	6.61841e+06	8.86373e+06
P35237	SERPINB6	Serpin B6	6	6	0.4	0.818731	0.418492	0.589639	1	450.11	1.06091	0.0735182	O	I	2.7149e+06	2.86059e+06	2.88027e+06	3.50119e+06	2.85975e+06	2.35956e+06	2.2982e+06	2.55578e+06	3.21613e+06	3.1802e+06	2.61512e+06	2.1022e+06	3.1893e+06	2.84947e+06	3.24493e+06	3.10229e+06	2.21204e+06	2.9926e+06
Q14240	EIF4A2	Eukaryotic initiation factor 4A-II	5	5	1.2	0.548812	0.787406	0.280713	0.418492	304.82	1.13092	0.225026	O	I	1.56833e+06	1.63967e+06	1.77366e+06	1.75828e+06	1.54767e+06	1.47846e+06	1.39868e+06	1.65857e+06	1.51495e+06	1.53211e+06	1.74297e+06	1.93155e+06	1.47677e+06	1.44597e+06	1.91149e+06	2.12043e+06	1.68981e+06	1.70061e+06
O75083	WDR1	WD repeat-containing protein 1	5	5	2.8	0.246597	0.17753	0.787406	0.17753	250.03	1.07849	0.0980742	I	M	2.23079e+06	2.06844e+06	2.18096e+06	1.93074e+06	2.76829e+06	2.48837e+06	1.87989e+06	2.08666e+06	1.88446e+06	2.22311e+06	2.29455e+06	1.93549e+06	2.00458e+06	1.90556e+06	2.17794e+06	2.56412e+06	2.03113e+06	2.22603e+06
P29692	EEF1D	Elongation factor 1-delta	5	5	1.2	0.548812	0.589639	1	0.280713	311.35	1.08583	0.107449	O	M	2.22527e+06	2.07641e+06	2.25463e+06	2.10773e+06	2.35642e+06	2.48956e+06	1.70643e+06	2.46622e+06	1.78417e+06	1.99158e+06	1.92546e+06	1.82633e+06	2.85454e+06	1.89973e+06	2.34856e+06	2.45822e+06	2.00183e+06	2.56479e+06
P23396	RPS3	40S ribosomal protein S3	5	5	3.6	0.165299	0.589639	0.589639	0.589639	247.46	1.05513	0.0726368	O	M	1.58062e+06	1.54908e+06	1.63449e+06	2.14601e+06	1.1509e+06	1.34719e+06	1.64498e+06	1.614e+06	1.84759e+06	1.64318e+06	1.33649e+06	1.49263e+06	1.42549e+06	1.43304e+06	1.81127e+06	1.53497e+06	1.65129e+06	1.74186e+06
Q96Q06	PLIN4	Perilipin-4	5	5	8.4	0.0149956	0.105645	0.0590582	0.0590582	379.09	1.47597	0.210004	O	I	927151	1.11328e+06	1.36845e+06	434085	1.39663e+06	1.23878e+06	893827	672431	575562	1.68614e+06	1.4298e+06	799661	1.07522e+06	689257	1.90976e+06	1.55864e+06	1.23795e+06	1.44664e+06
Q14112;Q14114	NID2	Nidogen-2	11	10	1.2	0.548812	1	0.589639	0.787406	591.09	1.01997	0.0568896	I	M	6.03326e+06	5.91514e+06	5.97482e+06	6.53361e+06	5.9896e+06	6.04742e+06	6.46372e+06	5.13194e+06	6.17372e+06	5.17802e+06	6.53715e+06	7.02808e+06	4.65871e+06	6.15805e+06	5.67002e+06	6.56707e+06	6.4323e+06	5.04668e+06
P23786	CPT2	Carnitine O-palmitoyltransferase 2, mitochondrial	5	4	1.6	0.449329	0.787406	0.418492	0.280713	216.72	1.15037	0.0642646	I	O	706127	659694	613825	1.01668e+06	579152	350224	686114	898467	770512	616654	350996	758464	801846	619330	671778	339249	687776	750991
P02751	FN1	Fibronectin	5	5	2.8	0.246597	0.280713	1	0.105645	251.63	1.2297	0.134121	I	M	966427	785902	952247	1.28051e+06	530471	1.17943e+06	738950	1.10277e+06	659964	495592	805100	904682	1.06417e+06	989156	657074	989216	815772	1.31002e+06
P05165	PCCA	Propionyl-CoA carboxylase alpha chain, mitochondrial	5	5	0.4	0.818731	0.418492	0.280713	0.787406	286.29	1.09777	0.062048	O	I	1.48118e+06	1.58984e+06	1.62599e+06	1.01124e+06	1.20979e+06	1.46067e+06	1.6317e+06	2.09249e+06	991541	1.53674e+06	1.80137e+06	1.73289e+06	1.88664e+06	841846	1.58975e+06	1.73637e+06	1.62916e+06	2.33281e+06
P35527	KRT9	Keratin, type I cytoskeletal 9	5	5	2.8	0.246597	0.589639	0.17753	0.787406	408.84	3.16862	0.156049	M	O	2.22427e+06	3.53179e+06	1.11461e+06	2.17893e+06	3.30327e+06	975212	1.12248e+06	3.54148e+06	1.00358e+06	777053	804578	1.32283e+07	1.84544e+06	1.00179e+06	791006	1.47015e+06	780968	1.52915e+06
P36871	PGM1	Phosphoglucomutase-1	11	10	2.8	0.246597	0.280713	1	0.280713	636.75	1.05876	0.071257	O	M	8.0337e+06	7.6561e+06	8.106e+06	1.02e+07	7.47525e+06	7.95152e+06	6.83591e+06	7.70586e+06	9.07272e+06	6.73754e+06	7.83796e+06	7.07684e+06	7.55544e+06	1.04627e+07	7.04008e+06	8.63074e+06	7.21565e+06	7.18089e+06
P10768	ESD	S-formylglutathione hydrolase	6	6	1.2	0.548812	0.280713	0.280713	0.17753	331.55	1.35136	0.182322	I	O	3.06687e+06	2.8217e+06	2.26948e+06	1.41917e+06	3.36533e+06	3.7611e+06	3.06983e+06	3.71895e+06	1.61062e+06	3.00693e+06	2.88504e+06	3.20292e+06	3.40298e+06	1.60961e+06	2.28814e+06	1.55471e+06	2.06634e+06	3.8286e+06
O00429	DNM1L	Dynamin-1-like protein	5	5	2.8	0.246597	0.589639	0.418492	0.105645	330.1	1.23739	0.120943	O	M	523766	496591	614480	306302	715842	708489	489509	398686	216037	602860	639993	478924	545143	345242	678219	637522	631473	779943
Q8WUM4	PDCD6IP	Programmed cell death 6-interacting protein	5	5	1.2	0.548812	0.589639	0.589639	0.589639	289.47	1.09145	0.0933152	O	M	732131	731839	798768	659675	719882	811522	695422	774153	620476	693100	769079	815610	760932	591616	1.02433e+06	838999	894171	644726
P00450	CP	Ceruloplasmin	5	5	0.4	0.818731	1	1	0.589639	278.76	1.02423	0.0580411	M	I	665036	681147	676178	1.04804e+06	610201	879462	363500	423973	824758	523742	869867	637556	549813	735800	493890	1.11472e+06	580709	455768
P22314	UBA1	Ubiquitin-like modifier-activating enzyme 1	5	5	1.6	0.449329	0.280713	0.418492	0.17753	305.25	1.11861	0.109474	O	M	1.26839e+06	1.18581e+06	1.32646e+06	1.00428e+06	1.37273e+06	1.27385e+06	1.38695e+06	1.30417e+06	856439	1.06132e+06	1.39419e+06	1.2496e+06	1.36753e+06	913426	1.41662e+06	1.27016e+06	1.50331e+06	1.52881e+06
P0C0L4	C4A	Complement C4-A	5	5	8.4	0.0149956	0.0590582	0.17753	0.0590582	374.73	1.51545	0.2005	M	O	649356	790961	521933	871500	713798	771771	585890	303821	1.07036e+06	832759	894003	829956	327730	633240	406336	572306	734256	263527
Q03252;P20700	LMNB2	Lamin-B2	5	5	0.4	0.818731	0.589639	1	0.280713	222	1.31636	0.190232	O	M	616627	475222	625565	1.0624e+06	633721	461730	430873	494407	304929	574853	576814	446172	473344	761697	855252	429745	621210	459921
Q13418	ILK	Integrin-linked protein kinase	5	5	1.2	0.548812	1	0.787406	0.280713	219.72	1.08351	0.0815298	O	M	396098	388496	420937	223400	551412	394207	406456	405016	290710	411629	435817	423815	380508	371564	412452	518247	427104	375320
O75923	DYSF	Dysferlin	5	5	1.6	0.449329	0.418492	0.17753	1	209.98	1.18576	0.161927	O	I	454149	532162	538510	396961	352857	410741	553584	556602	630657	336911	598005	518653	576583	545762	385308	637580	649837	474063
O43615	TIMM44	Mitochondrial import inner membrane translocase subunit TIM44	5	5	1.6	0.449329	0.787406	0.589639	1	316.11	1.05019	0.0694711	O	M	594376	591426	621111	686994	488658	584151	493293	718782	728136	407310	524410	530604	766671	542955	587513	686387	556791	731911
O75874	IDH1	Isocitrate dehydrogenase [NADP] cytoplasmic	4	3	3.6	0.165299	0.17753	0.589639	0.589639	192.9	1.21437	0.154922	I	O	505475	440557	416245	278615	576149	588524	546882	537205	351823	430578	467055	431290	522041	493056	389788	376300	387799	434284
P24844	MYL9	Myosin regulatory light polypeptide 9	6	2	3.6	0.165299	0.17753	0.589639	0.280713	327.96	1.09335	0.0799262	O	M	394457	363050	396939	481954	484222	294972	317606	393529	458269	370802	308582	308288	369307	554995	324859	349250	361560	394030
O75915	ARL6IP5	PRA1 family protein 3	6	6	2.8	0.246597	0.105645	0.105645	1	389.06	1.09142	0.10059	O	I	3.86642e+06	4.18247e+06	4.21989e+06	2.43437e+06	3.72781e+06	4.24928e+06	4.34697e+06	4.57369e+06	2.97491e+06	4.2096e+06	4.72073e+06	4.3053e+06	4.70182e+06	3.36433e+06	4.14144e+06	4.62196e+06	4.62067e+06	4.35106e+06
P07108	DBI	Acyl-CoA-binding protein	4	4	1.2	0.548812	0.280713	1	0.787406	239.54	1.04771	0.065271	M	I	2.60284e+06	2.72701e+06	2.65527e+06	1.91637e+06	2.56413e+06	2.89508e+06	2.47208e+06	3.16656e+06	2.23066e+06	2.88298e+06	2.96942e+06	2.61952e+06	2.93249e+06	1.91368e+06	2.51666e+06	3.41563e+06	2.62711e+06	2.80328e+06
Q5QNW6	HIST2H2BF	Histone H2B type 2-F	6	1	0.4	0.818731	0.418492	0.787406	0.418492	475.41	1.05877	0.0632287	I	M	1.82048e+06	1.71943e+06	1.78329e+06	1.78504e+06	1.3343e+06	1.70662e+06	1.86542e+06	2.411e+06	1.52194e+06	1.42365e+06	1.6134e+06	2.03573e+06	2.00241e+06	1.57917e+06	1.70747e+06	1.51312e+06	1.98301e+06	2.13366e+06
Q14192	FHL2	Four and a half LIM domains protein 2	3	3	0.4	0.818731	0.589639	0.589639	0.280713	219.03	1.12026	0.125229	O	M	1.73868e+07	1.67148e+07	1.8725e+07	1.53268e+07	1.75205e+07	1.81068e+07	1.78875e+07	1.80926e+07	1.50768e+07	1.37105e+07	2.09423e+07	1.94431e+07	1.44013e+07	2.01747e+07	1.70239e+07	2.421e+07	1.80837e+07	1.41326e+07
P27348	YWHAQ	14-3-3 protein theta	4	1	2.8	0.246597	0.17753	0.17753	0.787406	246.13	1.30687	0.177397	I	M	822153	629100	699513	1.13447e+06	783813	785260	515117	892104	711230	472806	730188	690605	540672	928927	547182	582495	408134	1.03083e+06
P01861	IGHG4	Immunoglobulin heavy constant gamma 4	4	1	6.4	0.0407622	0.418492	0.17753	0.0590582	233.37	1.26656	0.184036	M	O	1.16577e+06	1.24486e+06	982866	1.07246e+06	1.86871e+06	955374	838451	1.09386e+06	1.27187e+06	1.56331e+06	987845	912082	1.48919e+06	897072	1.31904e+06	639960	824028	1.23423e+06
P04196	HRG	Histidine-rich glycoprotein	3	2	2.8	0.246597	0.17753	0.589639	0.787406	151.8	1.07624	0.0542856	M	I	866339	932389	870091	585290	526187	1.12429e+06	1.11438e+06	981545	553976	561771	1.1768e+06	1.12207e+06	1.24733e+06	759707	535374	816865	1.16658e+06	1.07193e+06
O43920	NDUFS5	NADH dehydrogenase [ubiquinone] iron-sulfur protein 5	3	3	2.8	0.246597	0.105645	0.17753	0.589639	183.49	1.10591	0.11894	O	I	2.87819e+06	3.0383e+06	3.18301e+06	2.51736e+06	3.37921e+06	2.67065e+06	2.33648e+06	3.48726e+06	2.56254e+06	3.3594e+06	2.84351e+06	2.70449e+06	3.72158e+06	2.7698e+06	3.4021e+06	3.78921e+06	2.68506e+06	3.26888e+06
P00738	HP	Haptoglobin	3	3	2.8	0.246597	0.589639	0.280713	0.0590582	143.12	1.45609	0.11767	O	I	2.14536e+06	2.50984e+06	3.12384e+06	1.5603e+06	1.5611e+06	3.22199e+06	1.78066e+06	2.60275e+06	1.20822e+06	2.57683e+06	4.74681e+06	1.90325e+06	2.11409e+06	1.24938e+06	3.09057e+06	5.94199e+06	2.7668e+06	2.57046e+06
O43678	NDUFA2	NADH dehydrogenase [ubiquinone] 1 alpha subcomplex subunit 2	3	3	0	1	0.589639	0.589639	0.787406	253.81	1.09805	0.0806699	O	M	4.58883e+06	4.44192e+06	4.87747e+06	4.51876e+06	3.62329e+06	4.21718e+06	4.54792e+06	6.03701e+06	4.19829e+06	4.08991e+06	4.50467e+06	4.10304e+06	5.31371e+06	4.03118e+06	5.03706e+06	4.34626e+06	4.09964e+06	6.87319e+06
Q9NX63	CHCHD3	MICOS complex subunit MIC19	3	3	1.2	0.548812	0.418492	0.105645	1	241.56	1.04926	0.0851641	M	I	4.3789e+06	4.59462e+06	4.59159e+06	3.92595e+06	4.4143e+06	4.56409e+06	4.28656e+06	4.70361e+06	4.05056e+06	4.08948e+06	5.44227e+06	4.21865e+06	5.17216e+06	3.91263e+06	4.5935e+06	5.02706e+06	4.54824e+06	4.8765e+06
P09104	ENO2	Gamma-enolase	3	1	2.8	0.246597	0.418492	0.280713	0.589639	295.61	1.36943	0.21403	M	I	291843	399658	372219	163470	61736.4	210526	366471	657012	333589	349589	392628	480513	441971	148326	288352	350738	357183	716495
O75964	ATP5MG	ATP synthase subunit g, mitochondrial	3	3	1.6	0.449329	0.589639	0.418492	0.787406	188.32	1.08173	0.0677915	I	O	1.03232e+07	9.60641e+06	9.54321e+06	1.32221e+07	1.08573e+07	9.70614e+06	6.50071e+06	1.13297e+07	8.59789e+06	1.05201e+07	8.28061e+06	9.14804e+06	1.14854e+07	1.0187e+07	9.83374e+06	8.95173e+06	8.11729e+06	1.06262e+07
P35555	FBN1	Fibrillin-1	3	3	2.8	0.246597	0.589639	0.787406	0.17753	118.02	1.16448	0.0762937	O	M	4.42705e+06	3.96123e+06	4.61276e+06	7.80429e+06	2.79179e+06	3.84803e+06	2.81571e+06	4.87542e+06	5.97849e+06	2.77329e+06	3.20763e+06	4.7301e+06	3.11662e+06	7.64931e+06	3.8799e+06	3.41318e+06	3.73451e+06	4.38691e+06
O43676	NDUFB3	NADH dehydrogenase [ubiquinone] 1 beta subcomplex subunit 3	3	3	1.6	0.449329	0.280713	0.17753	0.787406	158.73	1.14943	0.147081	O	I	1.81483e+06	2.0192e+06	2.08602e+06	1.21595e+06	2.17644e+06	1.50464e+06	1.70695e+06	2.47019e+06	1.6238e+06	2.73428e+06	2.0101e+06	1.62283e+06	2.10498e+06	1.94083e+06	2.3584e+06	1.95771e+06	1.76565e+06	2.40753e+06
P02452	COL1A1	Collagen alpha-1(I) chain	4	3	2.8	0.246597	0.105645	0.787406	0.105645	218.8	1.38878	0.23345	O	M	1.828e+06	1.4847e+06	2.06193e+06	2.45251e+06	1.6862e+06	1.27846e+06	2.24481e+06	1.47804e+06	2.3271e+06	1.29667e+06	1.32048e+06	1.58171e+06	897551	2.05231e+06	3.14561e+06	1.60091e+06	2.25961e+06	1.2512e+06
P09382	LGALS1	Galectin-1	3	3	5.2	0.0742736	0.418492	0.0590582	0.280713	166.85	1.36705	0.216124	O	I	2.61296e+06	3.0088e+06	3.57204e+06	1.62444e+06	1.95459e+06	2.70584e+06	3.93463e+06	2.8453e+06	3.33743e+06	1.94638e+06	2.45088e+06	4.38209e+06	2.92722e+06	2.19636e+06	3.42181e+06	3.65019e+06	5.36621e+06	3.22561e+06
Q96AN5	TMEM143	Transmembrane protein 143	3	3	0	1	0.589639	0.787406	0.787406	126.75	1.15202	0.0576692	I	M	2.82047e+06	2.44828e+06	2.52887e+06	5.59912e+06	2.7229e+06	2.07773e+06	1.78249e+06	1.92012e+06	3.77165e+06	2.32116e+06	2.34187e+06	1.72059e+06	2.08615e+06	3.67752e+06	2.1897e+06	2.27731e+06	2.09798e+06	2.40187e+06
P51884	LUM	Lumican	3	2	1.2	0.548812	0.17753	0.589639	0.787406	151.65	1.15145	0.0862381	I	M	1.57335e+06	1.36641e+06	1.44041e+06	1.19635e+06	1.01825e+06	1.70999e+06	2.39618e+06	1.54598e+06	1.30416e+06	751578	1.2269e+06	2.29343e+06	1.256e+06	1.25593e+06	1.67711e+06	1.02395e+06	1.9506e+06	1.29444e+06
P02790	HPX	Hemopexin	3	3	1.2	0.548812	0.105645	0.418492	0.787406	150.6	1.10835	0.0786145	O	I	2.0379e+06	2.20804e+06	2.2587e+06	1.28627e+06	2.06264e+06	2.92068e+06	1.88388e+06	2.03601e+06	1.47784e+06	1.94553e+06	3.23221e+06	2.11142e+06	2.27317e+06	2.09951e+06	1.98712e+06	3.11641e+06	2.42677e+06	1.66369e+06
P38117	ETFB	Electron transfer flavoprotein subunit beta	11	10	2.8	0.246597	0.787406	0.105645	0.17753	784.85	1.13732	0.201755	M	O	2.25787e+07	2.28824e+07	2.01196e+07	2.74083e+07	2.32491e+07	2.17255e+07	1.85949e+07	2.19159e+07	2.6246e+07	2.26155e+07	1.93799e+07	1.86853e+07	2.74851e+07	2.05792e+07	2.32499e+07	1.93772e+07	1.72946e+07	2.00973e+07
P11177	PDHB	Pyruvate dehydrogenase E1 component subunit beta, mitochondrial	18	17	0.4	0.818731	0.418492	0.787406	1	1487.05	1.03722	0.0674226	I	O	5.08414e+07	4.97934e+07	4.90171e+07	6.02935e+07	4.77317e+07	4.84833e+07	4.44908e+07	5.32078e+07	5.59214e+07	4.62723e+07	4.58703e+07	4.70916e+07	5.38112e+07	5.05634e+07	4.66418e+07	4.96976e+07	4.32728e+07	5.49098e+07
Q16586	SGCA	Alpha-sarcoglycan	3	3	1.6	0.449329	0.589639	1	0.280713	119.99	1.06117	0.102083	I	M	2.09512e+06	1.97435e+06	2.09424e+06	2.34645e+06	1.71333e+06	1.95056e+06	2.43049e+06	2.03479e+06	1.97639e+06	1.96857e+06	2.04124e+06	1.91559e+06	1.96999e+06	2.08936e+06	1.7402e+06	2.35235e+06	2.23363e+06	2.05568e+06
P61026	RAB10	Ras-related protein Rab-10	3	1	1.6	0.449329	1	0.787406	0.589639	180.25	1.04278	0.0548127	O	I	155529	161167	162182	71845.7	185692	221135	168231	130739	76636.3	158849	218422	155572	196355	96036.5	163080	143058	177461	231274
Q00325	SLC25A3	Phosphate carrier protein, mitochondrial	14	14	1.2	0.548812	0.787406	0.589639	0.787406	875.49	1.06001	0.0846038	O	I	4.36504e+07	4.53592e+07	4.627e+07	4.82433e+07	4.39109e+07	3.97532e+07	3.60093e+07	5.03351e+07	4.0045e+07	5.00053e+07	4.40053e+07	4.26352e+07	5.01051e+07	3.78745e+07	4.92121e+07	4.73406e+07	4.25248e+07	5.43977e+07
P26440	IVD	Isovaleryl-CoA dehydrogenase, mitochondrial	3	2	2.8	0.246597	0.17753	0.787406	0.280713	143.7	1.05777	0.0640533	O	M	1.19325e+06	1.12898e+06	1.1942e+06	1.2488e+06	860463	1.08391e+06	1.11866e+06	1.65439e+06	1.10213e+06	927974	1.03802e+06	1.04554e+06	1.53124e+06	1.13279e+06	1.15465e+06	954326	1.16774e+06	1.56149e+06
P15531	NME1	Nucleoside diphosphate kinase A	4	4	0.4	0.818731	1	1	0.787406	198.12	1.03629	0.0587755	M	O	1.96867e+06	1.9928e+06	1.92302e+06	2.45722e+06	1.82153e+06	1.81166e+06	1.643e+06	2.10993e+06	2.31471e+06	1.62406e+06	2.00846e+06	1.83879e+06	2.178e+06	1.83049e+06	1.79584e+06	2.20856e+06	1.64435e+06	2.13587e+06
Q96HC4	PDLIM5	PDZ and LIM domain protein 5	14	14	7.6	0.0223708	0.0590582	0.0590582	0.280713	957.41	1.27032	0.115925	O	I	2.13991e+07	2.35826e+07	2.71837e+07	1.3183e+07	3.03435e+07	2.50101e+07	1.92333e+07	1.92257e+07	1.47402e+07	3.55388e+07	2.64855e+07	1.95812e+07	2.15673e+07	1.43801e+07	3.41444e+07	3.73534e+07	2.11313e+07	2.89092e+07
Q9NZ45	CISD1	CDGSH iron-sulfur domain-containing protein 1	5	5	2.8	0.246597	0.17753	0.105645	0.787406	353.92	1.22675	0.0894098	O	I	2.59895e+06	3.143e+06	3.18827e+06	964548	2.16792e+06	2.81186e+06	3.01832e+06	4.03209e+06	1.05233e+06	3.24785e+06	4.07437e+06	3.8681e+06	3.47235e+06	1.44943e+06	3.20037e+06	3.31339e+06	4.03661e+06	3.94155e+06
P10515	DLAT	Dihydrolipoyllysine-residue acetyltransferase component of pyruvate dehydrogenase complex, mitochondrial	14	14	2.8	0.246597	0.105645	0.280713	0.787406	1060.28	1.09753	0.119169	I	M	2.18206e+07	1.98815e+07	2.02256e+07	2.78919e+07	2.23258e+07	1.92434e+07	1.81504e+07	2.14913e+07	2.5843e+07	1.85646e+07	1.66251e+07	1.84477e+07	1.99272e+07	2.31473e+07	1.91794e+07	1.99773e+07	1.77972e+07	2.10267e+07
Q15118	PDK1	[Pyruvate dehydrogenase (acetyl-transferring)] kinase isozyme 1, mitochondrial	4	4	4.8	0.090718	0.0590582	0.589639	0.17753	205.08	1.20383	0.241351	O	M	606130	548833	660701	711020	599934	487597	543815	688285	697963	502881	361038	535183	647101	787834	571858	721035	652826	569951
P02671	FGA	Fibrinogen alpha chain	4	3	0.4	0.818731	0.589639	0.787406	0.589639	281.27	1.1281	0.0669424	O	I	1.768e+06	1.96308e+06	1.99448e+06	1.95384e+06	1.75381e+06	2.33186e+06	1.37806e+06	1.42243e+06	2.3746e+06	1.32885e+06	2.74665e+06	2.04456e+06	1.32073e+06	1.61762e+06	1.52581e+06	3.14389e+06	2.26797e+06	1.41712e+06
P47755	CAPZA2	F-actin-capping protein subunit alpha-2	4	4	1.2	0.548812	0.589639	0.418492	0.589639	265.29	1.04122	0.10535	I	O	2.57506e+06	2.51652e+06	2.47311e+06	2.35806e+06	2.85385e+06	2.59061e+06	2.59027e+06	2.4825e+06	2.672e+06	2.49591e+06	2.49125e+06	2.19033e+06	2.7331e+06	2.40401e+06	2.44013e+06	2.45572e+06	2.57622e+06	2.48944e+06
P12429	ANXA3	Annexin A3	4	4	2.8	0.246597	0.589639	0.418492	0.787406	229.1	1.04198	0.0809009	I	M	1.68659e+06	1.61864e+06	1.66807e+06	1.4398e+06	1.76285e+06	1.69024e+06	1.66701e+06	1.87303e+06	1.88146e+06	1.60472e+06	1.47829e+06	1.46923e+06	1.65949e+06	1.62342e+06	1.73976e+06	1.63746e+06	1.46735e+06	1.87238e+06
O14773	TPP1	Tripeptidyl-peptidase 1	4	4	2.8	0.246597	1	0.17753	0.105645	372.02	1.20065	0.124838	M	O	5.08856e+06	5.18485e+06	4.31838e+06	7.9454e+06	3.30234e+06	4.61737e+06	4.61754e+06	4.96013e+06	6.74213e+06	3.5083e+06	5.66826e+06	4.13018e+06	5.87539e+06	5.38801e+06	3.66793e+06	4.32984e+06	3.792e+06	4.41415e+06
P26641	EEF1G	Elongation factor 1-gamma	4	4	2.8	0.246597	0.589639	0.0590582	0.787406	221.51	1.10988	0.0715989	I	O	1.32858e+06	1.2846e+06	1.19705e+06	917019	1.26371e+06	1.43879e+06	1.24143e+06	1.78192e+06	724305	1.38718e+06	1.2808e+06	1.0659e+06	1.96482e+06	749187	1.14285e+06	1.28877e+06	1.1134e+06	1.69103e+06
O95169	NDUFB8	NADH dehydrogenase [ubiquinone] 1 beta subcomplex subunit 8, mitochondrial	5	5	1.2	0.548812	0.787406	0.280713	0.280713	254.22	1.16496	0.0836868	O	M	3.56443e+06	3.55802e+06	4.14495e+06	2.90259e+06	2.89944e+06	3.218e+06	3.07414e+06	5.72795e+06	3.08977e+06	3.40531e+06	3.61638e+06	3.02904e+06	4.6496e+06	1.9618e+06	4.07831e+06	4.91034e+06	4.32276e+06	5.45154e+06
O75521	ECI2	Enoyl-CoA delta isomerase 2, mitochondrial	4	4	1.6	0.449329	1	0.787406	0.589639	224.33	1.01829	0.0574548	O	I	1.05324e+06	1.06141e+06	1.07251e+06	944627	794885	1.17778e+06	978115	1.37079e+06	925298	972904	1.16862e+06	1.09326e+06	1.14697e+06	934000	1.00553e+06	1.19474e+06	1.12344e+06	1.10482e+06
O60237	PPP1R12B	Protein phosphatase 1 regulatory subunit 12B	4	4	1.2	0.548812	0.787406	0.280713	0.105645	294.92	1.27182	0.0829526	O	I	1.48279e+06	1.5452e+06	1.88584e+06	855485	2.58884e+06	1.72962e+06	1.00278e+06	1.23723e+06	523053	2.45471e+06	2.0053e+06	1.26671e+06	1.47622e+06	745409	2.53734e+06	2.78177e+06	1.25903e+06	2.10563e+06
Q9HBL0	TNS1	Tensin-1	4	4	2.8	0.246597	0.787406	0.280713	0.17753	215.63	1.22058	0.14494	O	M	1.31655e+06	1.24272e+06	1.51684e+06	934498	1.7885e+06	1.61384e+06	1.48041e+06	765508	1.02054e+06	1.53197e+06	1.38708e+06	1.12722e+06	1.14679e+06	1.04162e+06	1.50036e+06	1.98834e+06	1.6848e+06	1.36909e+06
Q16853	AOC3	Membrane primary amine oxidase	4	3	2.8	0.246597	0.17753	0.787406	0.105645	156.23	1.33632	0.208428	O	M	368496	286438	382774	577079	245902	294552	338055	386894	391793	204310	333365	327855	174868	528825	368663	483922	261481	270980
Q96FW1	OTUB1	Ubiquitin thioesterase OTUB1	4	4	0.4	0.818731	1	0.589639	0.787406	212.02	1.02335	0.0557734	I	O	566797	566468	553862	494139	557018	680186	506181	596459	545341	493474	507856	581425	704245	550073	461070	617746	490911	649510
P07384	CAPN1	Calpain-1 catalytic subunit	4	4	2.8	0.246597	0.787406	0.17753	0.105645	152.36	1.2226	0.177694	O	M	329195	318087	388892	222455	188433	362048	482308	390729	298760	257245	290112	391838	352480	279269	383921	387468	441441	452360
P50990	CCT8	T-complex protein 1 subunit theta	4	4	0.4	0.818731	0.418492	0.787406	0.787406	204.39	1.09287	0.142934	O	M	943820	902049	985820	1.12585e+06	884140	887120	852641	969350	1.01521e+06	845348	763581	898071	988033	983534	1.13753e+06	1.04443e+06	818352	945263
P0CAP1	MYZAP	Myocardial zonula adherens protein	4	4	1.6	0.449329	0.787406	1	0.589639	287.42	1.01866	0.0550818	I	M	458659	450257	455009	303689	531095	553471	316760	588280	405724	465771	491481	356123	532186	184825	475768	607781	399831	606840
Q6YN16	HSDL2	Hydroxysteroid dehydrogenase-like protein 2	11	10	2.8	0.246597	0.589639	0.17753	0.589639	669.3	1.14077	0.0917083	I	M	7.79978e+06	6.83728e+06	6.91496e+06	9.42511e+06	1.01101e+07	7.38896e+06	4.61558e+06	7.45918e+06	4.59923e+06	8.30684e+06	6.60451e+06	6.38726e+06	8.28854e+06	7.6178e+06	8.28322e+06	6.03108e+06	5.64769e+06	6.995e+06
Q8N142	ADSS1	Adenylosuccinate synthetase isozyme 1	4	4	0.4	0.818731	0.589639	0.589639	0.589639	237.54	1.09033	0.0616891	O	I	1.00241e+06	1.05652e+06	1.09297e+06	397575	953998	1.1795e+06	1.35218e+06	1.12881e+06	513620	1.38579e+06	1.12585e+06	947698	1.30963e+06	536226	1.32615e+06	1.14483e+06	1.16112e+06	1.29651e+06
O95822	MLYCD	Malonyl-CoA decarboxylase, mitochondrial	4	4	0.4	0.818731	0.418492	1	0.418492	235.22	1.09497	0.11217	M	I	830559	909439	845574	858578	552608	845293	728678	1.16764e+06	943043	898940	808802	821127	1.07529e+06	683155	816549	901222	880256	946685
Q9Y4J8	DTNA	Dystrobrevin alpha	4	4	2.8	0.246597	0.418492	0.105645	0.17753	277.47	1.3083	0.105499	O	I	879569	971716	1.15074e+06	478038	662466	1.01185e+06	986613	1.25888e+06	606851	960048	1.00124e+06	1.19028e+06	1.10016e+06	422056	1.24449e+06	1.46151e+06	1.19916e+06	1.42647e+06
O95140	MFN2	Mitofusin-2	4	3	6.4	0.0407622	0.280713	0.280713	0.0590582	164.53	1.2346	0.242578	O	M	321104	292246	360806	323095	377809	331287	206267	367060	306161	282737	278287	243480	350566	350753	305004	427331	287094	433847
Q9UJZ1	STOML2	Stomatin-like protein 2, mitochondrial	4	4	7.6	0.0223708	0.0590582	0.787406	0.0590582	242.87	1.18375	0.222215	M	O	1.53483e+06	1.79061e+06	1.51266e+06	1.63227e+06	1.40018e+06	1.25989e+06	1.35423e+06	2.02759e+06	1.68727e+06	1.51898e+06	1.75649e+06	1.58912e+06	2.40118e+06	1.54421e+06	1.40784e+06	1.28367e+06	1.27744e+06	2.05013e+06
Q8N1G4	LRRC47	Leucine-rich repeat-containing protein 47	4	4	1.2	0.548812	0.589639	0.280713	0.418492	182.53	1.17341	0.0520112	O	M	267941	258392	303198	167568	293135	391425	251862	235712	145678	285317	336076	254234	270653	90024.6	383361	500899	302613	239095
Q8N3V7	SYNPO	Synaptopodin	4	4	1.2	0.548812	0.280713	0.787406	0.418492	226.2	1.15036	0.0550453	M	I	920807	1.05926e+06	980301	512542	1.15185e+06	1.35269e+06	937951	648995	328568	1.06296e+06	1.56683e+06	1.20901e+06	1.12893e+06	468221	1.00322e+06	1.44939e+06	975034	1.00563e+06
Q14974	KPNB1	Importin subunit beta-1	4	4	1.2	0.548812	0.589639	0.280713	1	255.75	1.17589	0.12565	I	M	777736	661402	713474	920793	834154	876173	469919	787640	402080	638991	902706	583407	779825	838876	659739	814456	607857	646443
Q8IWX7	UNC45B	Protein unc-45 homolog B	4	4	0.4	0.818731	0.589639	1	0.787406	212.86	1.09397	0.0663593	I	M	510579	466723	487860	212774	485199	873953	500528	480439	132240	557356	645714	361359	636945	313682	441718	653718	444259	585921
P30041	PRDX6	Peroxiredoxin-6	12	12	1.2	0.548812	0.280713	0.280713	0.589639	728.57	1.06755	0.0866017	O	I	1.39078e+07	1.45229e+07	1.48472e+07	1.46544e+07	1.14837e+07	1.08695e+07	1.63857e+07	1.61454e+07	1.49257e+07	1.36007e+07	1.18286e+07	1.65277e+07	1.57319e+07	1.36606e+07	1.51401e+07	1.24876e+07	1.76171e+07	1.53305e+07
Q9NUJ1	ABHD10	Mycophenolic acid acyl-glucuronide esterase, mitochondrial	4	4	1.2	0.548812	0.280713	0.787406	0.17753	303.58	1.14275	0.128708	I	M	625141	547049	607161	587362	496231	699813	671639	670659	371639	528628	536412	555248	743317	381835	655687	682470	601994	713818
O43674	NDUFB5	NADH dehydrogenase [ubiquinone] 1 beta subcomplex subunit 5, mitochondrial	3	3	1.2	0.548812	0.787406	0.17753	0.589639	140.74	1.0895	0.0882536	O	M	1.29971e+06	1.28568e+06	1.40075e+06	1.0725e+06	1.37981e+06	1.16715e+06	1.10772e+06	1.77134e+06	898883	1.20869e+06	1.44937e+06	1.22592e+06	1.64554e+06	1.41739e+06	1.47715e+06	1.16726e+06	1.17324e+06	1.76873e+06
O14950	MYL12B	Myosin regulatory light chain 12B	6	2	1.6	0.449329	1	0.280713	0.418492	341.7	1.13389	0.150048	O	M	1.11181e+06	1.09004e+06	1.23598e+06	1.12174e+06	812663	1.09012e+06	1.16071e+06	1.37381e+06	1.32421e+06	990039	1.03471e+06	1.03899e+06	1.06225e+06	1.0664e+06	1.16229e+06	1.14763e+06	1.12732e+06	1.67627e+06
P49189	ALDH9A1	4-trimethylaminobutyraldehyde dehydrogenase	5	5	5.2	0.0742736	0.105645	0.0590582	0.418492	231.62	1.19784	0.171854	I	O	1.48034e+06	1.32407e+06	1.23584e+06	2.19635e+06	1.20416e+06	1.36427e+06	1.18861e+06	1.44829e+06	1.72271e+06	1.12163e+06	1.21001e+06	1.19791e+06	1.36807e+06	1.38186e+06	1.17222e+06	1.3564e+06	1.03096e+06	1.23777e+06
O75947	ATP5PD	ATP synthase subunit d, mitochondrial	8	8	1.6	0.449329	0.418492	0.787406	0.105645	692.53	1.09976	0.124021	M	O	2.90653e+07	3.12826e+07	2.84448e+07	2.4979e+07	3.34559e+07	2.83231e+07	2.47056e+07	3.3863e+07	2.48949e+07	2.99754e+07	3.49596e+07	3.0776e+07	3.58068e+07	2.20477e+07	3.1457e+07	3.05192e+07	2.83081e+07	2.9892e+07
P30044	PRDX5	Peroxiredoxin-5, mitochondrial	7	7	5.2	0.0742736	0.280713	0.0590582	0.105645	499.66	1.21228	0.234176	O	I	1.4907e+07	1.58463e+07	1.80714e+07	1.23456e+07	1.18333e+07	1.43892e+07	1.78578e+07	1.8109e+07	1.34506e+07	1.55709e+07	1.36863e+07	1.7065e+07	1.94585e+07	1.31066e+07	1.95641e+07	1.64592e+07	1.8499e+07	2.27283e+07
P45880	VDAC2	Voltage-dependent anion-selective channel protein 2	7	7	1.2	0.548812	0.589639	0.589639	0.280713	475.15	1.04352	0.0706598	M	O	1.27659e+07	1.33129e+07	1.27577e+07	1.49498e+07	1.12753e+07	1.0773e+07	1.11426e+07	1.56889e+07	1.23704e+07	1.16459e+07	1.42075e+07	1.27818e+07	1.55588e+07	1.08328e+07	1.22435e+07	1.27033e+07	1.17896e+07	1.62193e+07
O14558	HSPB6	Heat shock protein beta-6	7	7	1.2	0.548812	1	0.787406	0.589639	378.76	1.0433	0.0508183	I	O	2.17909e+07	2.11715e+07	2.08866e+07	1.42498e+07	3.12328e+07	3.49783e+07	1.577e+07	1.27237e+07	1.54052e+07	2.47849e+07	2.97146e+07	2.16017e+07	1.43511e+07	2.01742e+07	2.1351e+07	2.79059e+07	2.14449e+07	1.35572e+07
Q12931	TRAP1	Heat shock protein 75 kDa, mitochondrial	7	6	0	1	0.418492	1	0.787406	354.64	1.03659	0.064716	I	M	1.37738e+06	1.32876e+06	1.3489e+06	1.48811e+06	1.53803e+06	1.26504e+06	1.13878e+06	1.45692e+06	1.49816e+06	1.37732e+06	1.18779e+06	1.03593e+06	1.54461e+06	1.37843e+06	1.24664e+06	1.43509e+06	1.22159e+06	1.46276e+06
Q9P0J0	NDUFA13	NADH dehydrogenase [ubiquinone] 1 alpha subcomplex subunit 13	8	8	4.8	0.090718	0.105645	0.0590582	1	597.67	1.12108	0.115338	I	O	1.8158e+07	1.63802e+07	1.61969e+07	1.99918e+07	2.09924e+07	1.56478e+07	1.37564e+07	2.04016e+07	1.77635e+07	1.66542e+07	1.47144e+07	1.20462e+07	2.07225e+07	1.88241e+07	1.7132e+07	1.53282e+07	1.11825e+07	1.85176e+07
P00915	CA1	Carbonic anhydrase 1	8	8	3.6	0.165299	0.589639	0.0590582	0.280713	630.72	1.29638	0.0796152	O	I	6.0982e+06	6.95096e+06	7.90559e+06	6.65555e+06	2.83567e+06	7.83497e+06	7.16801e+06	5.99679e+06	5.36478e+06	3.0198e+06	1.03421e+07	1.02813e+07	5.74686e+06	7.61613e+06	2.99462e+06	9.65176e+06	1.25213e+07	6.74413e+06
P50213	IDH3A	Isocitrate dehydrogenase [NAD] subunit alpha, mitochondrial	9	9	1.2	0.548812	0.418492	0.787406	0.589639	483.94	1.07076	0.0928846	I	M	1.03023e+07	9.62154e+06	9.70919e+06	1.14716e+07	8.22061e+06	1.09783e+07	9.0093e+06	1.18319e+07	9.62372e+06	8.81983e+06	9.01323e+06	9.28316e+06	1.13678e+07	8.29625e+06	9.26482e+06	9.94623e+06	9.42167e+06	1.1617e+07
O95299	NDUFA10	NADH dehydrogenase [ubiquinone] 1 alpha subcomplex subunit 10, mitochondrial	8	7	2.8	0.246597	0.787406	0.17753	0.280713	533.06	1.1101	0.113284	I	O	1.1281e+07	1.11196e+07	1.01621e+07	1.08109e+07	1.17012e+07	9.19642e+06	9.88342e+06	1.4813e+07	1.00746e+07	1.01276e+07	1.09734e+07	9.92833e+06	1.44943e+07	9.7955e+06	1.23066e+07	6.96144e+06	9.82563e+06	1.19213e+07
Q16134	ETFDH	Electron transfer flavoprotein-ubiquinone oxidoreductase, mitochondrial	7	7	5.2	0.0742736	0.0590582	0.17753	0.589639	491.93	1.05366	0.104966	O	I	8.98818e+06	9.41717e+06	9.47045e+06	9.12921e+06	9.7041e+06	8.58602e+06	7.90678e+06	9.61481e+06	9.35765e+06	9.85372e+06	9.63695e+06	8.21507e+06	1.00225e+07	1.02723e+07	1.01324e+07	8.08699e+06	8.54222e+06	1.03183e+07
P30084	ECHS1	Enoyl-CoA hydratase, mitochondrial	8	8	1.2	0.548812	0.17753	0.787406	0.589639	627.6	1.07218	0.135172	M	I	8.60554e+06	9.22671e+06	8.62291e+06	9.46155e+06	7.5475e+06	7.79589e+06	8.45184e+06	9.77093e+06	1.01807e+07	7.56552e+06	8.69438e+06	1.0396e+07	9.29691e+06	8.82758e+06	8.21863e+06	8.75685e+06	8.06851e+06	9.24299e+06
Q9UI09	NDUFA12	NADH dehydrogenase [ubiquinone] 1 alpha subcomplex subunit 12	8	8	2.8	0.246597	0.589639	0.589639	0.787406	399.02	1.05244	0.0514515	I	O	4.65222e+06	4.4233e+06	4.42041e+06	2.45844e+06	5.29831e+06	4.65478e+06	4.45648e+06	6.3931e+06	3.19808e+06	4.703e+06	4.38585e+06	3.84151e+06	5.98804e+06	3.94249e+06	4.28963e+06	4.62456e+06	3.51831e+06	5.72707e+06
O00330	PDHX	Pyruvate dehydrogenase protein X component, mitochondrial	7	7	1.2	0.548812	0.589639	0.589639	0.787406	330.98	1.22445	0.0914984	I	M	2.80703e+06	2.29249e+06	2.63213e+06	4.53165e+06	3.13456e+06	2.24766e+06	1.45087e+06	2.67044e+06	2.01318e+06	2.53586e+06	2.11266e+06	2.12211e+06	2.67864e+06	3.98932e+06	2.35546e+06	2.21288e+06	2.3763e+06	2.2267e+06
O43837	IDH3B	Isocitrate dehydrogenase [NAD] subunit beta, mitochondrial	7	7	0.4	0.818731	0.280713	0.787406	0.280713	556.91	1.05434	0.107701	M	O	5.05707e+06	5.32809e+06	5.05347e+06	4.75475e+06	5.02887e+06	5.51807e+06	4.25164e+06	5.73204e+06	5.65862e+06	5.4239e+06	5.2902e+06	4.68274e+06	5.58498e+06	5.05583e+06	4.93559e+06	5.3553e+06	4.16737e+06	5.75327e+06
P35222	CTNNB1	Catenin beta-1	7	5	2.8	0.246597	0.418492	0.589639	0.589639	467	1.06057	0.0630224	I	M	2.60353e+06	2.45485e+06	2.53553e+06	3.20916e+06	2.52554e+06	2.86723e+06	2.11241e+06	2.3033e+06	2.86716e+06	2.35881e+06	2.41426e+06	2.12372e+06	2.5103e+06	2.80836e+06	2.30157e+06	3.50695e+06	1.76036e+06	2.3004e+06
Q9Y2Q3	GSTK1	Glutathione S-transferase kappa 1	10	10	1.2	0.548812	0.418492	0.589639	1	564.01	1.05737	0.102897	I	M	6.10359e+06	5.7724e+06	5.83794e+06	6.75195e+06	5.87632e+06	6.55323e+06	5.32655e+06	6.00988e+06	6.56769e+06	5.79399e+06	5.12884e+06	4.89757e+06	6.47393e+06	5.42792e+06	5.49977e+06	6.33377e+06	5.47593e+06	6.4523e+06
Q9Y305	ACOT9	Acyl-coenzyme A thioesterase 9, mitochondrial	8	8	2.8	0.246597	0.418492	0.589639	0.589639	414.82	1.08406	0.174366	M	I	1.86468e+06	2.02142e+06	2.01119e+06	2.20114e+06	1.53647e+06	1.90757e+06	1.5529e+06	2.1253e+06	1.99613e+06	1.69362e+06	2.10505e+06	2.11623e+06	2.19606e+06	1.97396e+06	2.15164e+06	2.00631e+06	1.95495e+06	1.96909e+06
P31930	UQCRC1	Cytochrome b-c1 complex subunit 1, mitochondrial	13	13	6.4	0.0407622	0.17753	0.280713	0.0590582	1259.02	1.08676	0.138894	M	O	7.55431e+07	8.03683e+07	7.39519e+07	8.5074e+07	6.99591e+07	7.07689e+07	6.61717e+07	8.57416e+07	8.57858e+07	7.96316e+07	6.96818e+07	7.41193e+07	9.26232e+07	7.96622e+07	6.96702e+07	6.73132e+07	6.58222e+07	8.72918e+07
P43155	CRAT	Carnitine O-acetyltransferase	8	8	0.4	0.818731	0.589639	0.589639	0.787406	488.85	1.09834	0.0746238	M	O	4.69757e+06	4.84664e+06	4.4127e+06	6.2203e+06	4.16841e+06	4.51239e+06	3.96792e+06	4.61883e+06	7.14368e+06	4.12668e+06	3.91558e+06	4.09585e+06	4.95142e+06	4.81442e+06	4.41536e+06	3.97753e+06	3.93833e+06	4.91788e+06
P14927	UQCRB	Cytochrome b-c1 complex subunit 7	9	7	1.6	0.449329	0.418492	0.787406	0.787406	594.67	1.07483	0.0919485	M	I	1.86267e+07	2.00206e+07	1.88814e+07	2.35336e+07	1.64835e+07	1.59596e+07	1.64202e+07	2.07364e+07	2.03474e+07	1.88676e+07	1.64227e+07	1.86816e+07	2.57834e+07	1.79418e+07	2.02146e+07	1.90485e+07	1.74862e+07	1.97159e+07
Q13554	CAMK2B	Calcium/calmodulin-dependent protein kinase type II subunit beta	7	4	0.4	0.818731	1	0.787406	1	323.97	1.06013	0.0703883	M	I	472985	501428	481796	266256	660793	535486	478300	424089	571547	465172	520008	478123	472289	251921	688678	612386	453289	402705
Q13424	SNTA1	Alpha-1-syntrophin	7	5	3.6	0.165299	0.280713	0.0590582	1	366.04	1.1013	0.0862831	I	M	2.24329e+06	2.03695e+06	2.08099e+06	1.59496e+06	2.60398e+06	2.39147e+06	2.46257e+06	2.16347e+06	1.2957e+06	2.03888e+06	2.4005e+06	2.27907e+06	2.17062e+06	1.35384e+06	2.32933e+06	2.33881e+06	2.26915e+06	2.11383e+06
P30101	PDIA3	Protein disulfide-isomerase A3	7	7	2.8	0.246597	0.280713	0.105645	0.17753	335.92	1.19153	0.208281	O	I	1.45323e+06	1.57582e+06	1.73156e+06	1.05558e+06	1.04172e+06	1.53631e+06	1.76177e+06	1.87075e+06	1.31565e+06	1.22464e+06	1.48721e+06	2.04906e+06	1.80255e+06	1.57422e+06	1.64611e+06	1.64596e+06	1.95362e+06	1.83789e+06
P28074	PSMB5	Proteasome subunit beta type-5	7	7	0	1	0.589639	0.787406	1	444.54	1.05185	0.0535	I	M	1.79369e+06	1.70527e+06	1.76015e+06	2.04871e+06	1.73617e+06	2.0527e+06	1.13669e+06	1.99419e+06	1.6687e+06	1.89625e+06	1.60308e+06	1.57719e+06	1.78112e+06	1.62838e+06	1.79399e+06	2.15086e+06	1.24308e+06	1.98445e+06
P02730	SLC4A1	Band 3 anion transport protein	7	7	6.4	0.0407622	0.17753	0.0590582	0.280713	464.97	1.42149	0.200818	O	I	2.36082e+06	2.72941e+06	3.35588e+06	2.08378e+06	1.41662e+06	3.48336e+06	2.52415e+06	2.29618e+06	2.2237e+06	1.20501e+06	4.53059e+06	3.0274e+06	2.66033e+06	3.94059e+06	1.80407e+06	3.52357e+06	4.05087e+06	3.46028e+06
Q13011	ECH1	Delta(3,5)-Delta(2,4)-dienoyl-CoA isomerase, mitochondrial	14	12	0.4	0.818731	0.787406	0.787406	1	1019.62	1.00821	0.0510882	M	I	2.62016e+07	2.64167e+07	2.62898e+07	2.84072e+07	2.83325e+07	2.33272e+07	2.89506e+07	2.19908e+07	3.01628e+07	2.43736e+07	2.57202e+07	2.84138e+07	2.34132e+07	3.032e+07	2.93325e+07	2.24086e+07	2.51947e+07	2.41934e+07
P05166	PCCB	Propionyl-CoA carboxylase beta chain, mitochondrial	10	9	1.2	0.548812	0.418492	1	1	536.42	1.0198	0.0557998	I	M	3.14689e+06	3.08579e+06	3.1446e+06	3.31156e+06	2.94777e+06	3.29816e+06	2.76396e+06	3.413e+06	3.2794e+06	2.80869e+06	2.83382e+06	2.74652e+06	3.76052e+06	3.03398e+06	2.63243e+06	3.41036e+06	2.84936e+06	3.79686e+06
P48047	ATP5PO	ATP synthase subunit O, mitochondrial	9	9	3.6	0.165299	0.418492	0.589639	0.589639	755.84	1.04054	0.0654243	M	O	3.29639e+07	3.41332e+07	3.28033e+07	2.29916e+07	3.98046e+07	3.5046e+07	3.02966e+07	3.66808e+07	2.79068e+07	3.66927e+07	3.55255e+07	3.1841e+07	3.87e+07	3.31302e+07	3.40168e+07	3.22577e+07	2.98873e+07	3.47242e+07
P08559	PDHA1	Pyruvate dehydrogenase E1 component subunit alpha, somatic form, mitochondrial	13	13	1.6	0.449329	1	0.280713	0.589639	839.48	1.02631	0.053868	O	M	3.53675e+07	3.53412e+07	3.62711e+07	4.55762e+07	2.80137e+07	3.47361e+07	2.85875e+07	3.99239e+07	4.26848e+07	3.01107e+07	3.23413e+07	3.10134e+07	4.05557e+07	4.39035e+07	2.98712e+07	3.60644e+07	2.92851e+07	4.22313e+07
P35221	CTNNA1	Catenin alpha-1	9	8	0.4	0.818731	1	1	0.787406	559.17	1.03421	0.0553475	M	I	1.01726e+06	1.05206e+06	1.0263e+06	494229	973269	1.23828e+06	971412	1.40913e+06	718691	939233	1.22319e+06	928451	1.45073e+06	642828	924963	1.31331e+06	960918	1.28946e+06
O60313	OPA1	Dynamin-like 120 kDa protein, mitochondrial	9	9	1.2	0.548812	1	0.280713	0.280713	457.71	1.14303	0.193864	M	O	2.59706e+06	2.61677e+06	2.28934e+06	2.55975e+06	2.59631e+06	3.3573e+06	1.93342e+06	2.53853e+06	2.20573e+06	2.32689e+06	2.86639e+06	2.75942e+06	2.92544e+06	2.65781e+06	1.88374e+06	2.66731e+06	2.09383e+06	2.144e+06
P13807;P54840	GYS1	Glycogen [starch] synthase, muscle	9	9	1.6	0.449329	0.280713	0.589639	0.105645	616.32	1.1261	0.0942394	M	O	3.91215e+06	4.21081e+06	3.73929e+06	3.64693e+06	3.59327e+06	4.78059e+06	2.66964e+06	4.87029e+06	3.40252e+06	4.36177e+06	4.31051e+06	3.33248e+06	5.64678e+06	2.76953e+06	3.26053e+06	4.70951e+06	2.86823e+06	5.08864e+06
P10606	COX5B	Cytochrome c oxidase subunit 5B, mitochondrial	9	9	1.6	0.449329	0.418492	0.280713	0.787406	421.06	1.05212	0.0800273	O	I	3.04178e+07	3.13524e+07	3.20032e+07	3.13116e+07	2.89354e+07	2.71377e+07	2.82516e+07	3.64524e+07	2.97619e+07	2.83428e+07	3.00317e+07	2.9153e+07	3.94724e+07	2.80451e+07	3.31611e+07	3.20294e+07	3.00918e+07	3.66887e+07
P99999	CYCS	Cytochrome c	10	10	0.4	0.818731	0.787406	0.787406	1	888.28	1.01518	0.0566964	O	I	2.54808e+07	2.57604e+07	2.58676e+07	3.41022e+07	2.41313e+07	1.82427e+07	2.2494e+07	2.8434e+07	2.73705e+07	2.7693e+07	2.01316e+07	2.63092e+07	2.72979e+07	2.81428e+07	2.76139e+07	2.19374e+07	2.6014e+07	2.56298e+07
P35908	KRT2	Keratin, type II cytoskeletal 2 epidermal	9	4	0	1	1	0.589639	1	494.94	4.46428	0.125726	I	O	365731	124027	81924	89799.4	138125	1.50797e+06	28330.4	64432.6	116035	52382.9	53135.7	305627	92953.8	139299	24122.1	67004.1	24408.7	154786
P47985	UQCRFS1	Cytochrome b-c1 complex subunit Rieske, mitochondrial	9	9	1.6	0.449329	0.418492	0.280713	0.418492	735.73	1.05899	0.0727379	I	O	3.73063e+07	3.63634e+07	3.5228e+07	2.98361e+07	4.05243e+07	3.93118e+07	3.50259e+07	4.18333e+07	2.80299e+07	3.98236e+07	3.61249e+07	3.39095e+07	4.39291e+07	3.01439e+07	3.51085e+07	3.48041e+07	3.25848e+07	4.34988e+07
P36957	DLST	Dihydrolipoyllysine-residue succinyltransferase component of 2-oxoglutarate dehydrogenase complex, mitochondrial	9	9	4.8	0.090718	0.0590582	0.589639	1	695.38	1.0858	0.120574	M	I	2.53722e+07	2.75491e+07	2.68249e+07	3.06427e+07	2.11484e+07	2.42167e+07	2.30781e+07	2.7775e+07	3.24501e+07	2.63819e+07	2.56199e+07	2.35354e+07	2.97584e+07	2.42542e+07	2.65064e+07	2.99895e+07	2.33978e+07	2.99767e+07
P50993	ATP1A2	Sodium/potassium-transporting ATPase subunit alpha-2	10	3	1.2	0.548812	0.17753	0.787406	1	688.39	1.13243	0.0623909	I	M	992959	876836	916756	1.59436e+06	1.16289e+06	594698	957260	655588	1.23505e+06	1.02528e+06	726684	879724	517442	1.64694e+06	905037	903192	651903	476707
P15259	PGAM2	Phosphoglycerate mutase 2	9	6	2.8	0.246597	0.17753	0.105645	0.787406	594.31	1.11139	0.0638397	O	I	5.05778e+06	5.56795e+06	5.62115e+06	3.18667e+06	5.92165e+06	5.00221e+06	4.71101e+06	6.46733e+06	2.48467e+06	6.35053e+06	6.14546e+06	5.53122e+06	7.32788e+06	3.53807e+06	6.6436e+06	4.95067e+06	5.48541e+06	7.48799e+06
P30086	PEBP1	Phosphatidylethanolamine-binding protein 1	8	8	0.4	0.818731	0.418492	0.280713	1	553.11	1.13106	0.158401	I	M	2.39665e+07	2.11894e+07	2.19931e+07	3.15141e+07	2.26979e+07	2.19282e+07	1.94422e+07	2.42501e+07	2.03565e+07	2.36992e+07	1.53575e+07	2.41059e+07	2.24281e+07	2.35444e+07	2.0862e+07	2.29927e+07	2.066e+07	2.19062e+07
P19404	NDUFV2	NADH dehydrogenase [ubiquinone] flavoprotein 2, mitochondrial	9	8	2.8	0.246597	0.105645	0.589639	0.280713	589.14	1.09141	0.102773	I	M	1.46583e+07	1.34307e+07	1.41763e+07	1.55427e+07	1.43043e+07	1.18428e+07	1.3503e+07	1.80986e+07	1.3974e+07	1.30255e+07	1.18833e+07	1.12355e+07	1.7035e+07	1.31669e+07	1.46914e+07	1.34515e+07	1.20412e+07	1.75304e+07
P19022	CDH2	Cadherin-2	9	9	1.6	0.449329	0.787406	0.589639	0.787406	512.46	1.03801	0.0696606	I	O	1.04319e+07	1.01054e+07	1.00499e+07	9.65113e+06	9.99016e+06	1.09352e+07	1.14408e+07	1.01421e+07	9.06578e+06	8.20304e+06	1.17148e+07	1.07608e+07	1.07827e+07	8.2141e+06	7.93204e+06	1.40229e+07	1.09083e+07	9.17224e+06
P21333	FLNA	Filamin-A	8	4	1.6	0.449329	0.105645	0.787406	0.280713	395.9	1.27763	0.212215	I	M	1.32948e+06	1.04058e+06	1.2588e+06	1.57025e+06	952243	1.00062e+06	1.89397e+06	1.23032e+06	1.13825e+06	720610	1.15812e+06	1.36398e+06	821951	951958	1.41844e+06	1.1442e+06	1.66246e+06	1.11695e+06
O00151	PDLIM1	PDZ and LIM domain protein 1	9	9	2.8	0.246597	0.105645	0.105645	0.280713	558.65	1.32867	0.232859	I	O	9.06154e+06	7.57892e+06	6.82003e+06	5.58024e+06	1.27756e+07	1.14595e+07	8.01372e+06	7.47866e+06	5.68141e+06	9.48853e+06	8.26989e+06	7.24994e+06	7.20483e+06	5.8468e+06	7.19932e+06	9.09265e+06	5.7149e+06	6.24647e+06
Q16851	UGP2	UTP--glucose-1-phosphate uridylyltransferase	8	8	6.4	0.0407622	0.105645	0.0590582	0.418492	466.15	1.19879	0.209804	I	O	3.10908e+06	2.68257e+06	2.59352e+06	3.68068e+06	3.06689e+06	3.56611e+06	2.11212e+06	3.11961e+06	2.99145e+06	2.46503e+06	2.99808e+06	2.14862e+06	2.80969e+06	3.13428e+06	2.37363e+06	2.87292e+06	1.84213e+06	2.74466e+06
Q7Z3D6	DGLUCY	D-glutamate cyclase, mitochondrial	9	9	1.2	0.548812	0.280713	0.787406	0.105645	548.1	1.05484	0.14683	O	M	6.06653e+06	5.81037e+06	6.12901e+06	6.27899e+06	6.13973e+06	5.39931e+06	6.38542e+06	6.1292e+06	5.24479e+06	5.7587e+06	5.74092e+06	6.63576e+06	5.6717e+06	5.75876e+06	5.89714e+06	6.61775e+06	6.61981e+06	5.75158e+06
P13645	KRT10	Keratin, type I cytoskeletal 10	8	8	0.4	0.818731	0.589639	0.280713	1	534.24	3.03324	0.177073	I	O	4.20838e+06	1.8027e+06	1.38742e+06	2.32347e+06	2.2123e+06	1.40545e+07	774855	1.67678e+06	1.59212e+06	539882	912367	4.01944e+06	1.94969e+06	1.39927e+06	1.24728e+06	1.07908e+06	1.05812e+06	2.15336e+06
P61978	HNRNPK	Heterogeneous nuclear ribonucleoprotein K	8	8	1.2	0.548812	0.589639	0.787406	0.787406	501.16	1.05043	0.0949797	O	I	2.89829e+06	2.97265e+06	3.04444e+06	2.84234e+06	2.59908e+06	2.80746e+06	3.0871e+06	3.15548e+06	2.50904e+06	2.76824e+06	2.91102e+06	3.352e+06	3.32295e+06	2.89133e+06	3.4122e+06	3.02953e+06	2.99162e+06	2.89755e+06
Q9BUF5	TUBB6	Tubulin beta-6 chain	11	1	0.4	0.818731	1	0.787406	0.280713	729.57	1.35006	0.159046	O	I	82190.3	84370.1	110962	26022.4	58427.9	97203.3	89854.1	139444	0	25330.4	121770	123873	150877	18343.6	46960.1	86759	188312	214436
P78371	CCT2	T-complex protein 1 subunit beta	8	7	1.2	0.548812	0.787406	1	0.280713	417.46	1.07262	0.084096	O	M	2.17248e+06	2.08047e+06	2.23155e+06	2.11905e+06	2.71911e+06	2.11393e+06	1.90247e+06	2.00782e+06	2.59029e+06	2.31479e+06	2.16948e+06	1.52362e+06	1.80418e+06	2.37283e+06	2.45261e+06	2.57544e+06	1.83707e+06	1.91982e+06
Q9Y512	SAMM50	Sorting and assembly machinery component 50 homolog	8	7	1.6	0.449329	0.280713	1	0.418492	423.47	1.13701	0.0813336	I	M	1.52504e+06	1.34127e+06	1.42123e+06	2.24788e+06	1.22454e+06	1.63022e+06	990486	1.53206e+06	1.6565e+06	1.15878e+06	1.49094e+06	1.14346e+06	1.25666e+06	1.54142e+06	1.14787e+06	1.75718e+06	1.24039e+06	1.41929e+06
P31937	HIBADH	3-hydroxyisobutyrate dehydrogenase, mitochondrial	9	7	1.6	0.449329	0.418492	0.17753	0.280713	664.69	1.16337	0.0994336	O	I	3.21168e+06	3.31688e+06	3.73636e+06	2.87978e+06	2.23096e+06	2.80128e+06	3.3257e+06	4.82068e+06	2.53894e+06	2.65539e+06	2.99703e+06	3.74122e+06	4.65184e+06	2.65967e+06	3.75665e+06	2.93817e+06	3.67845e+06	5.64885e+06
Q9BZQ8	NIBAN1	Protein Niban 1	8	8	3.6	0.165299	0.0590582	0.280713	0.280713	474.93	1.19339	0.125325	M	I	2.39806e+06	2.86183e+06	2.67005e+06	1.6591e+06	1.54745e+06	2.90581e+06	2.54956e+06	3.3284e+06	2.06762e+06	2.20541e+06	3.37897e+06	2.85596e+06	3.8012e+06	1.94689e+06	2.30761e+06	2.70818e+06	2.53886e+06	3.84874e+06
Q02978	SLC25A11	Mitochondrial 2-oxoglutarate/malate carrier protein	9	9	2.8	0.246597	0.589639	0.418492	0.589639	733.85	1.10844	0.13852	O	I	1.61772e+07	1.72663e+07	1.79315e+07	1.42598e+07	2.02679e+07	1.52432e+07	1.36294e+07	1.74855e+07	1.86133e+07	1.58641e+07	1.64876e+07	1.64367e+07	1.89296e+07	2.25389e+07	1.64851e+07	1.61292e+07	1.48531e+07	1.9651e+07
P20674	COX5A	Cytochrome c oxidase subunit 5A, mitochondrial	8	8	0.4	0.818731	0.280713	0.280713	1	647.62	1.11045	0.117102	I	O	5.00951e+07	4.51331e+07	4.51125e+07	6.45104e+07	4.98445e+07	3.85261e+07	4.26682e+07	5.49261e+07	4.94646e+07	4.05907e+07	3.60858e+07	4.4289e+07	5.52355e+07	4.76114e+07	4.27549e+07	3.96433e+07	3.9224e+07	5.63288e+07
Q8NI60	COQ8A	Atypical kinase COQ8A, mitochondrial	5	5	0.4	0.818731	0.787406	0.787406	0.787406	328.47	1.01015	0.0541422	O	I	2.44769e+06	2.44951e+06	2.47254e+06	3.50763e+06	2.8133e+06	1.58874e+06	1.97259e+06	2.35621e+06	3.33988e+06	2.83927e+06	1.6381e+06	1.96041e+06	2.4699e+06	2.66282e+06	2.81183e+06	2.04679e+06	2.17312e+06	2.66812e+06
P50395	GDI2	Rab GDP dissociation inhibitor beta	7	4	1.6	0.449329	1	0.589639	0.280713	439.54	1.10829	0.124264	O	M	706699	689802	764500	1.03886e+06	541030	674293	610948	668363	755351	573632	627514	806978	685535	693936	675417	874838	757546	820763
P00403	MT-CO2	Cytochrome c oxidase subunit 2	9	9	6.4	0.0407622	0.17753	0.0590582	0.589639	662.38	1.0725	0.11022	I	O	8.74737e+07	8.28945e+07	8.15603e+07	9.41217e+07	8.61503e+07	7.95758e+07	7.90907e+07	9.843e+07	8.78315e+07	8.50393e+07	6.55349e+07	7.56553e+07	1.00411e+08	8.00207e+07	8.19111e+07	7.59903e+07	7.40891e+07	9.57902e+07
P28289	TMOD1	Tropomodulin-1	6	6	3.6	0.165299	0.105645	0.418492	0.589639	557.75	1.07115	0.113119	O	I	5.19498e+06	5.55027e+06	5.56462e+06	4.33599e+06	5.10329e+06	5.46347e+06	5.88868e+06	5.18345e+06	4.80346e+06	4.98651e+06	6.04167e+06	6.23026e+06	5.68946e+06	5.45882e+06	5.33532e+06	4.52472e+06	6.39183e+06	6.11243e+06
P01023	A2M	Alpha-2-macroglobulin	6	6	0.4	0.818731	0.787406	1	0.589639	299.8	1.09386	0.0557862	O	I	1.41644e+06	1.48161e+06	1.54939e+06	1.58846e+06	1.36418e+06	1.69078e+06	1.29995e+06	1.13885e+06	1.35671e+06	1.09888e+06	2.06978e+06	1.29013e+06	1.59255e+06	1.31475e+06	945455	1.72758e+06	2.40406e+06	1.35511e+06
P21796	VDAC1	Voltage-dependent anion-selective channel protein 1	10	8	3.6	0.165299	0.105645	0.105645	0.17753	662.94	1.09284	0.123116	I	O	1.05977e+07	1.01704e+07	9.69741e+06	9.7091e+06	9.92948e+06	1.03452e+07	9.71894e+06	1.32859e+07	9.25437e+06	9.33811e+06	1.00082e+07	9.86417e+06	1.2387e+07	7.92915e+06	9.21919e+06	1.04107e+07	9.14143e+06	1.17865e+07
Q5VWP3	MLIP	Muscular LMNA-interacting protein	6	6	0.4	0.818731	1	0.787406	1	292.83	1.04241	0.0557506	I	O	1.12561e+06	1.0961e+06	1.07982e+06	716734	1.63613e+06	1.25532e+06	1.21878e+06	801095	356357	1.35243e+06	1.18886e+06	1.41947e+06	1.16338e+06	805853	736875	1.1667e+06	1.08044e+06	1.60921e+06
P0DOX6		Immunoglobulin mu heavy chain	6	6	1.6	0.449329	0.280713	0.589639	1	339.35	1.27297	0.0638417	M	I	435969	554976	528152	317118	423664	1.18878e+06	147239	103046	588936	269470	1.52496e+06	208570	182938	263504	264036	1.57086e+06	394418	147943
P36542	ATP5F1C	ATP synthase subunit gamma, mitochondrial	6	6	0	1	0.787406	0.787406	0.787406	467.12	1.03947	0.0690459	I	M	1.42054e+07	1.36659e+07	1.41359e+07	1.34456e+07	1.52807e+07	1.38752e+07	1.32357e+07	1.51898e+07	1.4093e+07	1.28251e+07	1.09508e+07	1.4357e+07	1.61038e+07	1.36842e+07	1.44333e+07	1.21035e+07	1.24021e+07	1.80564e+07
P31946	YWHAB	14-3-3 protein beta/alpha	6	3	1.2	0.548812	0.418492	0.280713	0.418492	344.41	2.12803	0.190644	O	M	951963	698740	1.48694e+06	1.58258e+06	1.31218e+06	1.14067e+06	161599	562781	147503	1.17469e+06	560305	1.14165e+06	469550	3.30855e+06	1.16871e+06	1.76215e+06	690856	504445
O95168	NDUFB4	NADH dehydrogenase [ubiquinone] 1 beta subcomplex subunit 4	5	4	1.6	0.449329	1	0.17753	0.589639	413.76	1.14266	0.137831	O	I	1.00011e+07	1.06769e+07	1.14279e+07	5.72999e+06	1.14767e+07	1.03952e+07	9.42872e+06	1.29751e+07	1.08011e+07	1.03476e+07	9.23565e+06	9.69808e+06	1.33023e+07	1.07046e+07	1.28165e+07	1.12641e+07	9.01489e+06	1.33393e+07
P40925	MDH1	Malate dehydrogenase, cytoplasmic	11	11	1.2	0.548812	0.280713	0.17753	0.787406	828.75	1.13609	0.13779	O	I	5.10805e+07	5.51933e+07	5.80322e+07	4.84117e+07	4.60066e+07	5.11464e+07	4.93977e+07	6.04402e+07	4.6514e+07	5.85093e+07	5.89907e+07	5.48291e+07	5.71232e+07	4.06887e+07	5.45799e+07	7.2788e+07	5.39043e+07	6.82e+07
O14958	CASQ2	Calsequestrin-2	5	5	3.6	0.165299	0.105645	0.589639	0.280713	371.01	1.06434	0.0679207	M	O	1.58252e+07	1.67743e+07	1.57603e+07	1.60973e+07	1.20655e+07	1.69257e+07	1.54236e+07	1.8614e+07	1.70555e+07	1.17729e+07	1.78519e+07	1.6376e+07	2.08151e+07	1.86964e+07	1.16495e+07	1.6371e+07	1.4559e+07	1.75257e+07
P18859	ATP5PF	ATP synthase-coupling factor 6, mitochondrial	6	6	8.4	0.0149956	0.418492	0.0590582	0.0590582	594.83	1.2188	0.191876	O	I	1.23565e+07	1.29221e+07	1.50601e+07	9.95083e+06	1.07912e+07	1.15022e+07	1.09969e+07	1.85416e+07	1.01603e+07	1.11756e+07	1.46147e+07	1.25416e+07	1.6118e+07	1.03388e+07	1.56237e+07	1.55507e+07	1.37402e+07	2.00473e+07
Q9UIJ7	AK3	GTP:AMP phosphotransferase AK3, mitochondrial	5	5	0.4	0.818731	1	1	0.787406	350.1	1.02886	0.064849	I	O	7.35683e+06	7.31175e+06	7.15046e+06	7.40608e+06	8.47883e+06	6.88823e+06	6.81145e+06	7.19956e+06	8.1594e+06	7.45441e+06	6.17387e+06	6.95546e+06	7.81561e+06	7.71063e+06	6.99908e+06	6.7338e+06	6.95798e+06	7.35082e+06
P19429	TNNI3	Troponin I, cardiac muscle	14	14	1.2	0.548812	0.589639	0.418492	1	1090.86	1.09103	0.0746643	O	I	1.21597e+08	1.29311e+08	1.32666e+08	5.03393e+07	1.69055e+08	1.48649e+08	1.24252e+08	1.1569e+08	5.65735e+07	1.53879e+08	1.45345e+08	1.35911e+08	1.54847e+08	1.05124e+08	1.27433e+08	1.56947e+08	1.25207e+08	1.48619e+08
P62937	PPIA	Peptidyl-prolyl cis-trans isomerase A	8	7	6.4	0.0407622	0.418492	0.280713	0.0590582	380.06	1.12429	0.169565	O	M	5.68354e+06	5.40383e+06	6.07547e+06	4.95985e+06	5.50996e+06	6.13213e+06	5.20468e+06	6.61107e+06	3.68194e+06	5.3274e+06	5.54961e+06	6.12693e+06	6.33326e+06	5.07194e+06	6.08123e+06	6.27415e+06	6.4931e+06	6.45693e+06
P67936	TPM4	Tropomyosin alpha-4 chain	11	1	0.4	0.818731	0.787406	0.589639	0.280713	867.46	1.14398	0.0745269	O	M	161459	152806	174807	124856	89487.2	166341	197933	228677	127477	88080.8	172331	193717	182423	104094	146437	200838	180581	242085
A0A0B4J2D5	GATD3B	Glutamine amidotransferase-like class 1 domain-containing protein 3B, mitochondrial	5	5	2.8	0.246597	0.280713	0.280713	0.105645	217.79	1.15384	0.159641	M	O	1.01339e+07	1.08872e+07	9.43556e+06	6.83038e+06	1.12461e+07	1.15875e+07	8.78825e+06	1.22171e+07	8.79584e+06	1.22471e+07	1.01585e+07	1.08485e+07	1.23858e+07	8.11137e+06	9.17845e+06	1.01689e+07	9.3074e+06	1.04117e+07
O75208	COQ9	Ubiquinone biosynthesis protein COQ9, mitochondrial	7	7	8.4	0.0149956	0.418492	0.0590582	0.0590582	498.77	1.20401	0.135179	M	O	7.92285e+06	8.30069e+06	6.8942e+06	8.43516e+06	8.40572e+06	6.37599e+06	5.09209e+06	1.13053e+07	8.92298e+06	7.83179e+06	6.55888e+06	6.52306e+06	1.16667e+07	7.12393e+06	6.13261e+06	5.57277e+06	4.89513e+06	1.07466e+07
P02042	HBD	Hemoglobin subunit delta	11	4	6.4	0.0407622	0.280713	0.0590582	0.17753	1336.06	1.39253	0.128044	O	I	1.55813e+07	1.78197e+07	2.16974e+07	1.71214e+07	8.40498e+06	2.22214e+07	1.5556e+07	1.46029e+07	1.88191e+07	8.55853e+06	3.12666e+07	1.97849e+07	1.06692e+07	2.30934e+07	1.00591e+07	2.88276e+07	3.04382e+07	1.60689e+07
P61604	HSPE1	10 kDa heat shock protein, mitochondrial	5	5	8.4	0.0149956	0.0590582	0.0590582	0.105645	260.51	1.2347	0.211969	O	I	4.7489e+06	5.19002e+06	5.86345e+06	3.47825e+06	4.14359e+06	4.84855e+06	5.31165e+06	5.96248e+06	4.23481e+06	4.43416e+06	5.5344e+06	5.35648e+06	6.39027e+06	3.91126e+06	5.11651e+06	6.62347e+06	6.95142e+06	6.71458e+06
P11277	SPTB	Spectrin beta chain, erythrocytic	11	11	4.8	0.090718	0.787406	0.105645	0.0590582	659.35	1.20669	0.127892	O	I	1.23617e+06	1.29763e+06	1.49168e+06	721697	1.1659e+06	1.50306e+06	1.40273e+06	1.38746e+06	997943	883503	1.85722e+06	1.42553e+06	1.32397e+06	1.11249e+06	1.10252e+06	2.04796e+06	1.67033e+06	1.52509e+06
Q7Z4W1	DCXR	L-xylulose reductase	6	6	2.8	0.246597	0.418492	0.0590582	0.589639	354.95	1.31397	0.192199	I	M	3.97769e+06	3.02722e+06	3.44255e+06	5.87694e+06	3.56738e+06	4.63468e+06	2.61041e+06	3.19904e+06	2.84657e+06	4.03885e+06	2.38303e+06	3.14168e+06	2.726e+06	4.96407e+06	3.04569e+06	3.9023e+06	2.39184e+06	2.90883e+06
P07737	PFN1	Profilin-1	5	5	2.8	0.246597	0.105645	0.787406	0.17753	283.55	1.14724	0.181696	O	M	4.14915e+06	3.65245e+06	4.19025e+06	3.56974e+06	3.47124e+06	4.32758e+06	4.54998e+06	4.82719e+06	2.45571e+06	3.11514e+06	3.94596e+06	4.61961e+06	4.12583e+06	3.29604e+06	4.08006e+06	5.13954e+06	4.09634e+06	4.33927e+06
P78417	GSTO1	Glutathione S-transferase omega-1	5	5	0.4	0.818731	0.787406	0.787406	0.787406	275.77	1.03579	0.0650516	O	M	6.35133e+06	6.25943e+06	6.48344e+06	7.29584e+06	5.82378e+06	6.1607e+06	5.44852e+06	7.02782e+06	7.59914e+06	5.24224e+06	6.33631e+06	5.91444e+06	6.20504e+06	6.4185e+06	6.14923e+06	7.39311e+06	5.61986e+06	6.83651e+06
Q9GZV1	ANKRD2	Ankyrin repeat domain-containing protein 2	11	11	3.6	0.165299	0.787406	0.418492	0.0590582	617.84	1.27972	0.0584019	M	O	4.97165e+06	5.01495e+06	3.91879e+06	2.47321e+06	1.06335e+07	8.82766e+06	1.02676e+06	1.89713e+06	4.1946e+06	1.11674e+07	6.49861e+06	1.72111e+06	1.49298e+06	3.56177e+06	7.21685e+06	6.22634e+06	1.25353e+06	1.33544e+06
Q9H0U4;P59190;Q15286;Q9H082;Q9NRW1	RAB1B	Ras-related protein Rab-1B	5	3	1.2	0.548812	0.589639	0.280713	0.280713	316.94	1.17936	0.226392	O	M	1.21807e+06	1.11693e+06	1.31727e+06	1.17518e+06	1.26751e+06	1.12436e+06	1.10476e+06	1.41852e+06	672976	1.35398e+06	1.16784e+06	1.07609e+06	1.31378e+06	1.44051e+06	1.191e+06	1.12577e+06	1.34802e+06	1.48105e+06
P39059	COL15A1	Collagen alpha-1(XV) chain	6	5	1.2	0.548812	0.589639	0.589639	0.787406	346.97	1.08951	0.105206	O	M	1.4126e+06	1.40122e+06	1.52664e+06	1.25312e+06	1.08877e+06	1.32737e+06	1.72245e+06	1.67129e+06	1.17812e+06	977828	1.2935e+06	1.96086e+06	1.5958e+06	1.41354e+06	1.65785e+06	1.37412e+06	1.69617e+06	1.49153e+06
Q12955	ANK3	Ankyrin-3	7	4	2.8	0.246597	0.17753	0.418492	0.787406	375.15	1.08564	0.10337	M	I	531658	577190	570626	518487	408259	562142	488585	680818	651410	434310	639932	496089	664208	549498	550441	620079	510830	622284
P13804	ETFA	Electron transfer flavoprotein subunit alpha, mitochondrial	11	11	2.8	0.246597	1	0.17753	0.17753	924.23	1.09989	0.234324	M	O	3.22764e+07	3.24054e+07	2.94625e+07	3.41008e+07	3.58007e+07	3.30289e+07	2.51552e+07	3.32964e+07	2.91683e+07	3.37894e+07	3.28985e+07	3.04758e+07	3.5695e+07	3.21377e+07	3.06732e+07	2.95442e+07	2.76982e+07	2.72594e+07
Q13557	CAMK2D	Calcium/calmodulin-dependent protein kinase type II subunit delta	6	3	1.2	0.548812	0.105645	0.787406	1	328.92	2.12214	0.0754055	O	M	3.6528e+06	2.12639e+06	4.5125e+06	1.29917e+06	1.16647e+07	3.2296e+06	887291	1.18323e+06	877934	6.77088e+06	1.01233e+06	1.04981e+06	920985	1.82343e+07	1.08982e+06	1.40355e+06	944288	890516
P62805	H4C1	Histone H4	7	6	0.4	0.818731	1	0.787406	0.787406	516.14	1.02871	0.0542227	I	M	4.12208e+07	4.00706e+07	4.09792e+07	5.66849e+07	3.47714e+07	3.51351e+07	3.78353e+07	4.16773e+07	4.20832e+07	4.01324e+07	3.35538e+07	4.48478e+07	3.97357e+07	4.15869e+07	4.47005e+07	3.6557e+07	3.76798e+07	4.43717e+07
Q06830	PRDX1	Peroxiredoxin-1	6	3	2.8	0.246597	0.280713	0.17753	0.787406	356.98	1.06528	0.136626	I	M	4.77227e+06	4.47982e+06	4.51993e+06	4.70469e+06	4.56458e+06	4.54476e+06	4.41714e+06	5.63018e+06	4.14769e+06	4.2262e+06	4.89167e+06	4.23127e+06	4.90229e+06	4.27566e+06	4.12917e+06	4.86902e+06	4.21353e+06	5.11229e+06
P61981	YWHAG	14-3-3 protein gamma	7	4	0	1	1	1	1	469.62	1.00422	0.051259	M	I	7.2124e+06	7.24284e+06	7.22636e+06	8.25286e+06	7.82362e+06	6.78428e+06	6.19025e+06	7.01097e+06	7.90388e+06	6.87861e+06	7.10936e+06	6.80947e+06	7.51286e+06	6.60576e+06	7.71458e+06	7.82908e+06	7.07601e+06	6.90637e+06
P18669	PGAM1	Phosphoglycerate mutase 1	6	3	1.2	0.548812	1	0.787406	0.589639	393.01	1.01919	0.0523731	M	O	2.60022e+06	2.62323e+06	2.57385e+06	2.18026e+06	2.27089e+06	2.94781e+06	2.10058e+06	3.50156e+06	2.99746e+06	2.4039e+06	2.30785e+06	2.29478e+06	3.11216e+06	2.44759e+06	2.44638e+06	2.43632e+06	2.3416e+06	3.19734e+06
P10644	PRKAR1A	cAMP-dependent protein kinase type I-alpha regulatory subunit	10	10	4.8	0.090718	1	0.17753	0.0590582	570.24	1.12795	0.133649	O	M	4.08172e+06	4.00204e+06	4.51411e+06	2.64034e+06	5.41334e+06	4.28152e+06	4.13357e+06	3.93984e+06	2.98596e+06	4.46343e+06	4.456e+06	3.39711e+06	4.70769e+06	3.77387e+06	4.77085e+06	5.07056e+06	4.15991e+06	4.79534e+06
P13639	EEF2	Elongation factor 2	10	10	0	1	1	0.589639	1	486.89	1.01994	0.0563457	O	I	3.92899e+06	3.98875e+06	4.00735e+06	3.74414e+06	4.23358e+06	4.01506e+06	3.88134e+06	3.77085e+06	3.59983e+06	3.88152e+06	4.35843e+06	3.66475e+06	4.43923e+06	3.75001e+06	4.58192e+06	3.84332e+06	3.61248e+06	4.24902e+06
P21912	SDHB	Succinate dehydrogenase [ubiquinone] iron-sulfur subunit, mitochondrial	7	7	2.8	0.246597	0.418492	0.589639	0.589639	469.13	1.09241	0.149135	O	I	6.70288e+06	6.96308e+06	7.32231e+06	7.71376e+06	5.73096e+06	6.15771e+06	6.66078e+06	7.25118e+06	7.26596e+06	6.65255e+06	6.44499e+06	7.20738e+06	7.24451e+06	5.78116e+06	7.54267e+06	7.49626e+06	7.30766e+06	8.48379e+06
P15121	AKR1B1	Aldo-keto reductase family 1 member B1	7	5	1.2	0.548812	0.280713	0.280713	1	380.91	1.25856	0.163708	I	M	5.27301e+06	4.18972e+06	4.37854e+06	7.4921e+06	6.10755e+06	4.40385e+06	2.99374e+06	5.36781e+06	4.12014e+06	5.2856e+06	3.89106e+06	3.91986e+06	3.73194e+06	5.6309e+06	4.77124e+06	4.41908e+06	3.37165e+06	3.69981e+06
Q9UHQ9	CYB5R1	NADH-cytochrome b5 reductase 1	7	7	1.2	0.548812	0.105645	0.418492	0.787406	331.17	1.06821	0.0641056	O	I	2.32561e+06	2.42774e+06	2.48424e+06	1.68917e+06	3.04303e+06	2.37089e+06	2.0541e+06	2.47084e+06	1.65138e+06	3.11312e+06	2.69639e+06	2.11848e+06	2.55935e+06	1.93578e+06	2.55568e+06	2.93118e+06	2.00536e+06	2.9932e+06
P27144	AK4	Adenylate kinase 4, mitochondrial	7	7	1.2	0.548812	1	0.105645	0.418492	346.04	1.04933	0.0632114	I	O	7.97846e+06	7.94203e+06	7.60342e+06	8.71471e+06	7.00211e+06	8.68059e+06	6.30034e+06	9.19453e+06	9.51744e+06	6.29588e+06	7.013e+06	7.18107e+06	9.70276e+06	8.64709e+06	6.31231e+06	7.63341e+06	6.31461e+06	9.10966e+06
P16219	ACADS	Short-chain specific acyl-CoA dehydrogenase, mitochondrial	7	7	8.4	0.0149956	0.0590582	0.589639	0.0590582	463.98	1.11526	0.0845751	M	O	3.31551e+06	3.68293e+06	3.3023e+06	3.19486e+06	4.38442e+06	3.25414e+06	2.1805e+06	3.56365e+06	3.77045e+06	4.42499e+06	3.73057e+06	2.25602e+06	4.23262e+06	3.49303e+06	3.76052e+06	3.43787e+06	2.18334e+06	3.63675e+06
P00387	CYB5R3	NADH-cytochrome b5 reductase 3	9	9	1.6	0.449329	0.280713	0.17753	0.418492	781.67	1.14253	0.21627	O	I	4.79895e+06	5.00694e+06	5.48293e+06	4.1599e+06	3.87713e+06	4.70828e+06	5.25901e+06	5.99042e+06	4.8444e+06	4.13769e+06	4.57607e+06	5.67196e+06	5.8046e+06	4.65712e+06	5.21909e+06	6.13705e+06	5.94521e+06	5.45617e+06
P21397	MAOA	Amine oxidase [flavin-containing] A	6	4	3.6	0.165299	0.418492	0.105645	0.105645	416.51	1.23001	0.206853	I	O	3.00698e+06	2.83694e+06	2.44468e+06	3.31489e+06	2.47254e+06	2.50556e+06	2.4341e+06	4.3078e+06	3.23754e+06	2.64101e+06	2.38194e+06	2.29768e+06	3.62653e+06	2.40876e+06	2.03955e+06	2.52612e+06	2.12802e+06	3.12096e+06
Q9HCC0	MCCC2	Methylcrotonoyl-CoA carboxylase beta chain, mitochondrial	7	7	2.8	0.246597	0.280713	0.787406	0.17753	461.61	1.11757	0.138416	O	M	3.77898e+06	3.47378e+06	3.88221e+06	4.52915e+06	3.20589e+06	3.00471e+06	3.53013e+06	4.62504e+06	3.7817e+06	3.02012e+06	3.30635e+06	3.25313e+06	4.00761e+06	3.54228e+06	4.57251e+06	3.45154e+06	3.55358e+06	4.29113e+06
Q9Y4W6	AFG3L2	AFG3-like protein 2	10	9	0.4	0.818731	0.787406	0.280713	0.280713	621.27	1.15492	0.187857	O	M	3.03765e+06	2.84004e+06	3.28001e+06	3.82537e+06	3.07352e+06	3.07767e+06	2.23476e+06	2.97691e+06	2.62777e+06	2.75488e+06	2.81768e+06	2.75386e+06	3.24603e+06	3.59853e+06	3.00533e+06	3.94631e+06	2.60489e+06	3.24502e+06
E9PAV3	NACA	Nascent polypeptide-associated complex subunit alpha, muscle-specific form	6	6	2.8	0.246597	1	0.589639	0.418492	305.79	1.13466	0.0905547	O	I	2.56006e+06	2.62474e+06	2.9048e+06	1.10983e+06	5.75927e+06	2.42723e+06	1.67044e+06	1.8335e+06	1.18633e+06	5.00445e+06	2.33236e+06	2.34029e+06	2.26027e+06	1.80092e+06	4.0743e+06	3.6611e+06	2.62463e+06	2.36306e+06
Q13510	ASAH1	Acid ceramidase	6	6	0.4	0.818731	1	0.418492	0.280713	326.7	1.14833	0.236546	O	M	2.37891e+06	2.37613e+06	2.72859e+06	2.84951e+06	2.05101e+06	2.04506e+06	2.29427e+06	2.65468e+06	2.10905e+06	2.07828e+06	2.62075e+06	2.4563e+06	2.61628e+06	2.33053e+06	3.60884e+06	2.61411e+06	2.44763e+06	2.64181e+06
O75380	NDUFS6	NADH dehydrogenase [ubiquinone] iron-sulfur protein 6, mitochondrial	6	6	5.2	0.0742736	0.0590582	0.17753	0.17753	403.08	1.17171	0.103888	I	O	6.2737e+06	5.80615e+06	5.35429e+06	4.40755e+06	7.15382e+06	6.4718e+06	4.85423e+06	8.48112e+06	4.30495e+06	5.91669e+06	6.12987e+06	4.25077e+06	8.42847e+06	4.79127e+06	4.93871e+06	5.08661e+06	3.75201e+06	8.20288e+06
P07942	LAMB1	Laminin subunit beta-1	6	6	4.8	0.090718	0.787406	0.0590582	0.589639	307.13	1.09195	0.132135	O	M	2.47163e+06	2.4491e+06	2.67428e+06	2.28541e+06	2.45581e+06	2.32456e+06	2.33552e+06	2.95682e+06	2.98862e+06	1.9541e+06	2.08755e+06	2.34312e+06	2.87211e+06	2.30608e+06	2.46442e+06	2.7293e+06	2.69101e+06	3.18061e+06
P82909	MRPS36	28S ribosomal protein S36, mitochondrial	6	6	2.8	0.246597	0.589639	0.17753	0.280713	396.71	1.1865	0.179499	I	O	4.10292e+06	3.94219e+06	3.45802e+06	3.00754e+06	4.87278e+06	4.42338e+06	3.84138e+06	4.36953e+06	4.03949e+06	5.14822e+06	4.04602e+06	2.72515e+06	3.75207e+06	3.37883e+06	3.18294e+06	4.3927e+06	2.63798e+06	3.69763e+06
O14639	ABLIM1	Actin-binding LIM protein 1	6	6	2.8	0.246597	0.589639	0.589639	0.787406	324.26	1.0538	0.0609753	O	I	2.44353e+06	2.46377e+06	2.575e+06	673938	4.88338e+06	2.13463e+06	2.68659e+06	1.83911e+06	907028	2.63738e+06	3.62033e+06	2.78087e+06	2.37327e+06	1.05356e+06	2.29528e+06	3.40903e+06	3.40405e+06	2.71306e+06
P30038	ALDH4A1	Delta-1-pyrroline-5-carboxylate dehydrogenase, mitochondrial	6	6	6.4	0.0407622	0.17753	0.0590582	0.105645	346.28	1.22164	0.21647	I	O	3.91619e+06	3.56941e+06	3.20567e+06	5.29845e+06	3.50029e+06	3.622e+06	2.86658e+06	4.29363e+06	4.34468e+06	3.83967e+06	3.27338e+06	2.7871e+06	3.60221e+06	3.71187e+06	3.22306e+06	2.89886e+06	2.4563e+06	3.73827e+06
P02766	TTR	Transthyretin	6	6	5.2	0.0742736	0.418492	0.280713	0.0590582	635.32	1.33102	0.112469	M	O	4.30624e+06	4.82798e+06	3.62727e+06	2.42217e+06	4.26803e+06	7.20376e+06	3.35771e+06	4.27955e+06	2.76101e+06	3.14343e+06	7.52213e+06	4.07651e+06	6.63682e+06	2.56236e+06	3.03994e+06	4.89754e+06	3.20085e+06	4.43568e+06
P02679	FGG	Fibrinogen gamma chain	7	7	5.2	0.0742736	1	0.589639	0.0590582	468.13	1.27765	0.0801105	O	M	3.94021e+06	3.31148e+06	4.23092e+06	8.66126e+06	2.39691e+06	4.57039e+06	2.21125e+06	1.86126e+06	3.40581e+06	2.32086e+06	5.54647e+06	3.51927e+06	1.76497e+06	5.09975e+06	2.50575e+06	6.36973e+06	5.11869e+06	2.06067e+06
P01011	SERPINA3	Alpha-1-antichymotrypsin	6	6	1.2	0.548812	0.280713	0.280713	0.787406	350.64	1.15121	0.10163	O	I	1.90808e+06	2.11866e+06	2.19661e+06	1.74405e+06	1.86387e+06	2.18331e+06	1.77488e+06	1.9743e+06	2.33976e+06	1.79515e+06	2.56021e+06	1.41954e+06	2.47863e+06	2.13718e+06	1.64558e+06	3.20332e+06	1.87074e+06	2.12623e+06
P07339	CTSD	Cathepsin D	11	11	1.6	0.449329	1	0.418492	0.787406	594.85	1.11357	0.0613756	I	O	1.6788e+07	1.55691e+07	1.50759e+07	2.86991e+07	1.12274e+07	1.37285e+07	1.52026e+07	1.50825e+07	2.03906e+07	9.65545e+06	1.58152e+07	1.80941e+07	1.38904e+07	1.82377e+07	9.85772e+06	1.99255e+07	1.50728e+07	1.22857e+07
P34932	HSPA4	Heat shock 70 kDa protein 4	2	2	1.2	0.548812	0.787406	0.280713	0.589639	104	1.21845	0.189074	I	O	433792	382550	356019	307884	463139	543782	375107	479050	312031	315591	376142	380617	528368	387933	330920	252683	347597	460964
Q01813	PFKP	ATP-dependent 6-phosphofructokinase, platelet type	13	10	4.8	0.090718	0.105645	0.0590582	1	907.66	1.18689	0.108163	I	M	4.88302e+06	4.11412e+06	4.1473e+06	3.70961e+06	3.57305e+06	6.29075e+06	3.91352e+06	6.92814e+06	2.61414e+06	2.78725e+06	5.39233e+06	3.99846e+06	5.77844e+06	3.0965e+06	3.29239e+06	5.51272e+06	3.28953e+06	5.54537e+06
P46976	GYG1	Glycogenin-1	3	3	1.2	0.548812	0.280713	0.787406	0.418492	173.44	1.07117	0.0614808	M	I	3.47678e+06	3.72421e+06	3.62043e+06	2.85726e+06	3.31406e+06	3.46626e+06	3.35585e+06	4.39046e+06	2.81597e+06	3.30631e+06	3.99877e+06	3.59684e+06	4.90318e+06	2.23739e+06	3.19212e+06	3.88754e+06	3.43866e+06	5.34644e+06
Q16775	HAGH	Hydroxyacylglutathione hydrolase, mitochondrial	3	3	0.4	0.818731	1	0.589639	0.787406	144.53	1.03789	0.0582995	O	I	1.78264e+06	1.8338e+06	1.85019e+06	2.15985e+06	2.1144e+06	1.67764e+06	1.51669e+06	1.44464e+06	2.71304e+06	1.87231e+06	1.76238e+06	1.25798e+06	1.56331e+06	2.11164e+06	1.71806e+06	1.94702e+06	1.5741e+06	1.9001e+06
Q16585	SGCB	Beta-sarcoglycan	2	2	1.2	0.548812	0.17753	1	0.418492	158.92	1.08374	0.0997391	I	M	1.09741e+06	1.01262e+06	1.08207e+06	888634	1.01868e+06	1.07966e+06	1.14756e+06	1.35252e+06	991639	855083	993496	1.01742e+06	1.20546e+06	837451	1.10171e+06	1.25482e+06	1.18758e+06	1.0288e+06
Q9HAV0	GNB4	Guanine nucleotide-binding protein subunit beta-4	2	1	4.8	0.090718	0.787406	0.17753	0.0590582	107.51	1.40324	0.154186	M	O	612392	695757	495824	215635	731169	869571	519908	725677	517403	681379	838684	443568	997753	329864	524269	623528	433693	567765
Q86TX2	ACOT1	Acyl-coenzyme A thioesterase 1	14	1	4.8	0.090718	0.0590582	0.17753	0.787406	916.44	1.22945	0.124718	O	I	510035	607066	627064	361799	524757	483455	496074	684087	404419	546172	635665	610665	838407	364661	484927	662647	671311	951776
P04004	VTN	Vitronectin	2	2	1.6	0.449329	0.787406	0.280713	0.17753	96.27	1.20219	0.142547	O	M	999386	954138	1.14705e+06	1.11044e+06	703279	972472	1.01688e+06	1.19386e+06	965055	676248	1.18432e+06	1.13254e+06	812531	783343	1.10003e+06	1.40157e+06	1.51724e+06	933075
Q92506	HSD17B8	Estradiol 17-beta-dehydrogenase 8	2	2	0.4	0.818731	0.589639	0.418492	0.418492	79.72	1.12921	0.0961367	I	O	220051	208948	194872	239719	154683	295969	201836	208047	182704	181090	264113	170922	245913	141176	171503	227842	180717	253119
Q86Y39	NDUFA11	NADH dehydrogenase [ubiquinone] 1 alpha subcomplex subunit 11	2	2	0.4	0.818731	0.589639	1	0.589639	78.72	1.12092	0.0596472	I	M	783009	698541	721122	1.12859e+06	540898	552788	564280	1.12849e+06	817466	629637	469248	681540	894816	717723	664781	588013	609963	1.02513e+06
P49419	ALDH7A1	Alpha-aminoadipic semialdehyde dehydrogenase	2	2	1.6	0.449329	0.589639	1	0.17753	121.81	1.07295	0.0621798	O	M	685073	645248	692317	972004	614099	571516	539031	728715	732546	591128	558519	545519	798530	811572	674038	626339	469572	880065
Q96QK1	VPS35	Vacuolar protein sorting-associated protein 35	2	2	1.6	0.449329	0.787406	0.418492	0.280713	124.99	1.12647	0.0904528	O	M	320032	310166	349393	346169	312238	323554	205647	412554	275544	222118	330517	264678	457974	233762	349649	386682	328656	448216
Q32P51	HNRNPA1L2	Heterogeneous nuclear ribonucleoprotein A1-like 2	2	1	1.2	0.548812	0.787406	0.17753	0.787406	164.45	1.17508	0.205054	O	I	346175	367569	406783	281178	386301	243252	478549	341595	387953	259925	376661	445706	367600	382485	429294	363420	420541	438175
P51991	HNRNPA3	Heterogeneous nuclear ribonucleoprotein A3	2	1	3.6	0.165299	0.418492	0.280713	0.0590582	130.1	1.83285	0.181472	O	M	85121.1	66730	122306	28359.6	80699.5	124977	105758	85812	6694.62	95235.6	67248.7	44886.8	119584	25573.9	157739	129943	105430	192845
P27797	CALR	Calreticulin	2	2	2.8	0.246597	0.418492	1	0.589639	96.8	1.09364	0.0928773	O	M	525432	494975	541326	562002	535627	520091	442727	566713	540514	370423	495754	364091	704093	662087	425178	666450	509567	443348
P62942	FKBP1A	Peptidyl-prolyl cis-trans isomerase FKBP1A	2	2	0.4	0.818731	0.589639	1	1	125.61	1.04139	0.056134	M	I	863447	899185	888926	309779	850026	1.17271e+06	948701	1.03602e+06	404377	855390	1.37922e+06	868854	988084	596957	689556	1.20182e+06	878313	1.07798e+06
Q9NPC6	MYOZ2	Myozenin-2	16	16	8.4	0.0149956	0.0590582	0.0590582	0.105645	1077.82	1.30869	0.0978141	O	I	3.38834e+07	3.83707e+07	4.43428e+07	1.27884e+07	4.79402e+07	4.39252e+07	3.01695e+07	3.45938e+07	1.40471e+07	5.69491e+07	4.60628e+07	3.61256e+07	3.86689e+07	1.78148e+07	5.34123e+07	5.85937e+07	4.11041e+07	5.07891e+07
Q7Z4H3	HDDC2	HD domain-containing protein 2	2	2	0.4	0.818731	0.787406	0.787406	0.787406	91.19	1.14202	0.101536	O	I	285105	294407	325595	254771	303451	362179	276635	228490	323726	289760	310504	238709	309335	466013	271908	358213	223415	308426
P04439	HLA-A	HLA class I histocompatibility antigen, A alpha chain	2	2	3.6	0.165299	0.280713	0.0590582	0.787406	124.11	1.29932	0.168251	I	O	1.48994e+06	1.16457e+06	1.14671e+06	2.67263e+06	1.04067e+06	1.05602e+06	1.24473e+06	1.43565e+06	1.39427e+06	1.10587e+06	893977	1.40024e+06	1.02851e+06	1.39648e+06	917353	875699	1.20042e+06	1.34358e+06
Q9Y2Q9	MRPS28	28S ribosomal protein S28, mitochondrial	2	2	0.4	0.818731	0.787406	0.787406	0.589639	96.36	1.08378	0.0561394	O	M	154086	150604	163221	172497	130831	195067	140036	132000	150668	150974	168481	93143.8	189753	101627	115368	240065	159839	199208
P23381	WARS1	Tryptophan--tRNA ligase, cytoplasmic	2	2	0.4	0.818731	0.418492	0.787406	0.418492	135.07	1.04718	0.0818228	M	O	890191	924739	883080	749650	894329	924311	845999	1.03667e+06	817838	875536	1.03591e+06	926575	967836	829456	796880	1.01907e+06	758341	1.01165e+06
P02763	ORM1	Alpha-1-acid glycoprotein 1	2	1	1.2	0.548812	0.418492	0.589639	0.418492	174.38	1.09374	0.0692685	M	O	1.31371e+06	1.35572e+06	1.23953e+06	981967	770564	2.20592e+06	1.09675e+06	1.51334e+06	1.49726e+06	836084	1.71489e+06	1.16956e+06	1.56081e+06	1.12331e+06	468606	1.78811e+06	1.34217e+06	1.47546e+06
P19652	ORM2	Alpha-1-acid glycoprotein 2	2	1	1.2	0.548812	0.589639	1	0.280713	76.13	1.31998	0.113204	M	O	191279	252111	190995	79314.3	143456	337160	265598	130867	341881	176782	270570	385063	86258.6	107471	100735	341818	358527	46426.4
O00148	DDX39A	ATP-dependent RNA helicase DDX39A	2	2	0.4	0.818731	0.418492	0.787406	0.787406	94.32	1.1125	0.121779	I	M	197090	177159	185850	198322	167070	204083	217432	198544	151488	160914	131525	218413	223455	138593	230326	211332	163179	185822
Q06323	PSME1	Proteasome activator complex subunit 1	2	1	1.2	0.548812	0.787406	0.418492	0.418492	101.89	1.52701	0.235234	O	I	127951	154563	195382	27037.3	116464	149501	156517	190235	138957	174599	144248	152363	162648	302449	173954	165243	95327.9	239939
O43169	CYB5B	Cytochrome b5 type B	2	2	1.6	0.449329	0.280713	0.787406	0.105645	130.65	1.11122	0.0770619	O	M	1.10621e+06	1.02893e+06	1.14337e+06	819212	834523	1.03776e+06	1.49117e+06	1.34839e+06	879565	661504	1.06824e+06	1.31937e+06	1.21599e+06	822730	885509	1.28026e+06	1.42306e+06	1.30532e+06
O75439	PMPCB	Mitochondrial-processing peptidase subunit beta	2	2	1.6	0.449329	1	1	0.589639	111.38	1.07892	0.099045	I	O	245397	240107	227446	279224	206732	261837	225737	253456	194048	260247	286806	244428	215006	178229	234983	242077	205717	276225
Q92841	DDX17	Probable ATP-dependent RNA helicase DDX17	2	2	0.4	0.818731	0.418492	0.787406	0.589639	81.77	1.08687	0.0897317	I	M	177925	163705	173730	175808	220801	149771	181210	162034	122312	169691	199167	186663	140689	165528	193336	168003	213914	127868
P49753	ACOT2	Acyl-coenzyme A thioesterase 2, mitochondrial	15	2	1.6	0.449329	0.589639	0.418492	0.589639	945.72	1.20461	0.122987	I	O	1.0317e+06	988387	856459	442202	1.25302e+06	1.17144e+06	1.14681e+06	1.14501e+06	580573	1.10211e+06	1.01361e+06	921607	1.32404e+06	358559	728022	461416	949435	1.78486e+06
P22695	UQCRC2	Cytochrome b-c1 complex subunit 2, mitochondrial	16	15	0	1	0.787406	0.787406	1	1365.29	1.00993	0.0513085	I	M	7.32576e+07	7.25369e+07	7.31742e+07	7.86751e+07	6.61031e+07	6.90228e+07	7.10907e+07	8.13961e+07	7.47632e+07	7.12149e+07	6.57381e+07	7.25729e+07	7.83955e+07	6.51616e+07	6.91901e+07	7.5271e+07	6.92302e+07	8.7018e+07
P62249	RPS16	40S ribosomal protein S16	2	2	0.4	0.818731	0.787406	0.418492	0.418492	102.94	1.10278	0.165306	O	M	317748	315265	347669	413539	276644	274189	276209	348156	399805	279799	261058	329763	305900	345394	377398	350033	329338	336181
Q07020	RPL18	60S ribosomal protein L18	2	2	0.4	0.818731	0.589639	0.280713	1	156.13	1.14976	0.138586	I	M	621740	540756	543749	436295	755175	793264	519343	604622	575077	481923	500605	497046	649130	468344	627185	526222	446243	650749
O94875	SORBS2	Sorbin and SH3 domain-containing protein 2	14	14	1.6	0.449329	0.280713	0.105645	0.418492	738.08	1.12825	0.0843342	I	O	2.08529e+07	1.90047e+07	1.84824e+07	1.33142e+07	2.60916e+07	2.40528e+07	2.10128e+07	1.97931e+07	1.11147e+07	2.13667e+07	1.96614e+07	2.14958e+07	2.1385e+07	1.14641e+07	1.94003e+07	2.15492e+07	1.92568e+07	2.07417e+07
P62899	RPL31	60S ribosomal protein L31	2	2	1.2	0.548812	1	0.418492	0.17753	132.11	1.18217	0.214438	O	M	688516	661062	781489	947909	601640	494186	634158	764687	657649	601839	558750	825812	661260	815381	965399	697816	744355	684493
Q9UMS6	SYNPO2	Synaptopodin-2	2	2	1.6	0.449329	0.280713	0.418492	1	124.29	1.1803	0.0799404	I	O	548092	485882	464368	407619	814103	741271	440987	336478	407401	616860	538830	399809	466509	420657	447452	595872	407370	450487
P06727	APOA4	Apolipoprotein A-IV	2	2	2.8	0.246597	0.17753	1	0.105645	97.5	1.16307	0.0729562	M	I	377595	439168	385001	300851	264358	466216	364812	491738	308330	264494	621441	363515	638059	258946	212418	479150	397372	577119
Q14103	HNRNPD	Heterogeneous nuclear ribonucleoprotein D0	2	2	8.4	0.0149956	0.105645	0.0590582	0.0590582	98.02	1.39515	0.228455	O	M	587096	518188	722950	354969	728919	557055	679879	614659	292257	593939	565597	636907	502238	369686	786186	871656	858177	729044
P04080	CSTB	Cystatin-B	2	2	1.6	0.449329	0.105645	0.280713	0.589639	127.18	1.27557	0.161307	I	M	1.38247e+06	1.08381e+06	1.15472e+06	1.37912e+06	1.31334e+06	1.764e+06	1.65987e+06	796007	697313	1.20359e+06	1.34159e+06	1.27353e+06	903008	752960	970115	1.78122e+06	1.23226e+06	1.03706e+06
P14550;Q96JD6	AKR1A1	Aldo-keto reductase family 1 member A1	3	1	4.8	0.090718	0.17753	0.0590582	1	191.73	1.358	0.110912	I	M	160981	118542	136637	79391	268814	126078	143207	187415	58146.3	123018	152483	111673	147392	61875.2	263818	99823.9	107147	150521
P42766	RPL35	60S ribosomal protein L35	2	2	1.6	0.449329	1	0.280713	0.589639	64.15	1.10324	0.122185	O	I	440635	446385	486127	501899	447178	381293	381297	491510	436574	417273	434628	533755	409693	564766	485089	552552	352050	476179
P03886	MT-ND1	NADH-ubiquinone oxidoreductase chain 1	4	4	2.8	0.246597	0.17753	0.105645	0.418492	205.95	1.23411	0.173827	O	I	1.77712e+06	2.06506e+06	2.19316e+06	634684	1.92577e+06	1.77541e+06	2.09293e+06	2.4568e+06	1.3833e+06	2.20402e+06	2.24595e+06	2.18541e+06	2.30663e+06	1.746e+06	2.4355e+06	2.08974e+06	1.8924e+06	2.80213e+06
P04632	CAPNS1	Calpain small subunit 1	2	2	1.2	0.548812	0.17753	1	0.787406	92.73	1.0356	0.056845	I	M	211138	203881	205726	151514	227935	214627	223073	238542	130426	216683	211297	211385	249611	110207	230901	232847	215442	239231
Q9Y697	NFS1	Cysteine desulfurase, mitochondrial	2	2	3.6	0.165299	0.280713	0.280713	0.589639	107.13	1.12429	0.0905446	I	O	705787	642282	627760	989868	654011	672559	496228	716269	926184	505563	587747	606296	585620	755376	460426	573112	494290	855597
Q53GG5	PDLIM3	PDZ and LIM domain protein 3	2	2	7.6	0.0223708	0.0590582	0.0590582	1	189.63	1.47263	0.138123	I	O	1.62952e+06	1.20097e+06	1.10654e+06	3.41561e+06	1.61254e+06	832884	1.00413e+06	1.28242e+06	2.10332e+06	1.54006e+06	590999	848283	922179	2.21309e+06	801785	692246	644307	1.18125e+06
P02647	APOA1	Apolipoprotein A-I	14	13	8.4	0.0149956	0.105645	0.0590582	0.0590582	843.01	1.74483	0.19479	O	I	7.04477e+06	9.50613e+06	1.22919e+07	2.98561e+06	7.21152e+06	9.78897e+06	6.11223e+06	9.12549e+06	2.95e+06	7.54796e+06	1.46642e+07	9.56467e+06	1.28038e+07	4.66261e+06	8.89154e+06	2.07201e+07	1.43113e+07	1.2874e+07
P26373	RPL13	60S ribosomal protein L13	2	2	1.6	0.449329	0.787406	0.418492	0.418492	86.28	1.07801	0.108405	O	M	415127	410543	442570	504393	400751	381289	384307	404895	498473	450660	352924	320005	430652	425048	494545	488335	367502	437420
Q9NRX4	PHPT1	14 kDa phosphohistidine phosphatase	2	2	2.8	0.246597	0.787406	0.418492	0.589639	153.8	1.04983	0.0545141	O	M	1.67762e+06	1.63557e+06	1.71707e+06	1.53049e+06	1.95511e+06	1.78695e+06	1.97712e+06	1.13846e+06	1.39155e+06	1.94446e+06	2.05289e+06	1.63373e+06	1.15522e+06	1.54952e+06	2.32978e+06	1.43376e+06	2.05707e+06	1.21521e+06
Q92523	CPT1B	Carnitine O-palmitoyltransferase 1, muscle isoform	13	12	0.4	0.818731	0.589639	1	0.280713	865.74	1.07105	0.0778454	O	M	9.43984e+06	9.02722e+06	9.66857e+06	8.04435e+06	1.11178e+07	9.43793e+06	7.6461e+06	1.0953e+07	6.86664e+06	9.20361e+06	1.01202e+07	8.21539e+06	1.07303e+07	8.22613e+06	1.04596e+07	1.1479e+07	8.02585e+06	1.01523e+07
P09417	QDPR	Dihydropteridine reductase	2	2	1.6	0.449329	0.418492	0.787406	0.589639	92.71	1.11596	0.121309	I	M	370263	331789	360131	479744	404050	327179	290767	349578	309335	349343	259346	396638	344284	411278	349905	410338	331959	297174
P00167	CYB5A	Cytochrome b5	2	2	4.8	0.090718	0.0590582	0.589639	0.105645	126.54	1.14994	0.09729	O	M	769906	699952	804900	524044	654924	891821	969838	808901	456325	583538	830965	836947	791987	725981	504831	946823	920033	926833
P18124	RPL7	60S ribosomal protein L7	2	2	0	1	1	1	0.589639	117.81	1.08996	0.0828443	O	M	498020	469030	511226	736699	410412	380609	465400	496982	478343	377978	489640	497580	501608	558589	587140	531589	421858	456952
P62714	PPP2CB	Serine/threonine-protein phosphatase 2A catalytic subunit beta isoform	2	2	0.4	0.818731	1	0.418492	0.280713	121.38	1.13526	0.159496	O	I	1.1256e+06	1.14905e+06	1.27784e+06	680798	965976	1.58178e+06	1.25047e+06	1.14896e+06	1.22895e+06	1.20037e+06	1.02438e+06	1.07906e+06	1.21251e+06	1.28016e+06	1.17346e+06	1.54343e+06	1.18641e+06	1.20575e+06
P30046	DDT	D-dopachrome decarboxylase	2	2	1.2	0.548812	0.418492	0.589639	0.418492	122.35	1.10853	0.0668871	O	M	1.45417e+06	1.36841e+06	1.51692e+06	565564	1.35441e+06	1.37726e+06	2.3446e+06	1.62901e+06	515684	1.33194e+06	1.31868e+06	1.76384e+06	1.9119e+06	1.02211e+06	1.1247e+06	1.42423e+06	2.11785e+06	1.8957e+06
P20618	PSMB1	Proteasome subunit beta type-1	2	2	1.6	0.449329	0.418492	0.589639	1	84.63	1.06509	0.059477	I	M	553320	519507	550432	562261	681631	505152	395932	621624	506204	586939	521070	455471	527853	450494	546478	781724	395121	578341
P49368	CCT3	T-complex protein 1 subunit gamma	2	2	2.8	0.246597	0.280713	0.418492	0.17753	124.31	1.2592	0.143226	O	M	392705	343373	432375	179667	563994	471112	336801	411948	182148	480344	347576	287366	419430	307588	458135	535162	433328	427665
P40123	CAP2	Adenylyl cyclase-associated protein 2	2	1	1.2	0.548812	0.589639	0.418492	1	112.03	1.07895	0.0546645	O	I	180100	187221	194319	71203.8	110873	279485	185487	253452	90736.7	122045	251985	209168	262172	136786	72846.6	294102	228528	239329
Q0ZGT2	NEXN	Nexilin	2	2	1.6	0.449329	0.589639	0.787406	0.105645	82.13	1.14869	0.112399	M	O	527276	582270	506900	239714	678638	610036	439117	668873	533216	666654	632774	513693	565014	389118	690708	515318	439085	500270
P15088	CPA3	Mast cell carboxypeptidase A	2	2	5.2	0.0742736	0.17753	0.589639	0.0590582	152.91	1.46969	0.187237	O	M	328243	255060	374858	507975	220502	157779	231613	523348	459861	220159	138191	234517	222571	471955	431829	192844	309707	467953
Q13425	SNTB2	Beta-2-syntrophin	2	1	0.4	0.818731	0.787406	0.280713	0.589639	70.56	1.26558	0.108263	O	I	10954.9	11803.3	13864.3	6544.04	11306	14482.4	12512.9	9929.24	4325.85	12429.8	14569.3	17941.4	9750.1	12138.9	17688.4	20108	10682.1	8704.26
Q86YB7	ECHDC2	Enoyl-CoA hydratase domain-containing protein 2, mitochondrial	2	1	0.4	0.818731	0.589639	1	1	68.13	1.10077	0.0878495	I	M	183822	166994	168845	204651	146415	187414	234377	146251	156470	159613	179329	184736	154823	102738	135929	210391	220418	174751
Q9NRG7	SDR39U1	Epimerase family protein SDR39U1	2	2	0.4	0.818731	0.418492	0.280713	1	65.91	1.07559	0.0982622	M	I	624259	671445	665972	562420	517090	682272	619011	740504	679597	522429	672064	744153	738982	548949	640742	639937	679469	820763
P32418	SLC8A1	Sodium/calcium exchanger 1	2	2	0	1	0.418492	0.787406	0.787406	89.52	1.0792	0.0997574	M	O	287250	295988	274266	255294	277689	266282	286158	350827	228648	307376	291780	325499	326639	233702	321870	298293	244369	273094
P19827	ITIH1	Inter-alpha-trypsin inhibitor heavy chain H1	2	2	1.2	0.548812	1	0.418492	0.589639	128.08	1.13875	0.0653628	I	O	281782	279068	247448	92680.8	340427	573514	181292	220994	124708	265097	328511	409671	267352	69938.8	300139	410028	237096	220041
O95674	CDS2	Phosphatidate cytidylyltransferase 2	2	2	1.2	0.548812	0.105645	0.787406	1	116.72	1.17051	0.153215	M	I	421050	492841	484758	199686	425016	518477	464822	497251	382073	495464	580945	523174	482551	436444	402054	692411	428026	464856
Q9BR39	JPH2	Junctophilin-2	2	2	7.6	0.0223708	0.0590582	0.0590582	1	88.61	1.36406	0.167353	O	I	584063	778623	796695	274426	881619	733865	567000	463403	660582	1.18959e+06	855599	648263	539076	401323	1.00868e+06	1.34702e+06	712113	514343
P23284	PPIB	Peptidyl-prolyl cis-trans isomerase B	2	2	0.4	0.818731	1	0.589639	0.589639	128.75	1.08696	0.0849392	O	M	218539	213919	232521	288151	166442	239411	213485	185208	291560	133800	183283	254786	206165	276501	232931	207199	257790	188184
Q14126	DSG2	Desmoglein-2	2	2	0	1	0.787406	1	1	145.77	1.0257	0.0523941	I	M	627871	612138	613232	779356	746204	520632	579206	513954	684114	669810	455602	600841	650322	535883	656894	594567	640376	638442
P21810	BGN	Biglycan	2	2	3.6	0.165299	0.280713	0.17753	0.418492	112.13	1.84449	0.103011	I	M	266411	144436	184783	58567.9	281705	185546	638446	167792	185193	121968	144155	200799	70067.2	51620.2	149932	212864	377876	131620
Q13561	DCTN2	Dynactin subunit 2	2	2	2.8	0.246597	0.0590582	0.280713	0.787406	150.99	1.12407	0.0904572	I	M	409127	363968	386235	271941	476123	386336	414101	497131	160556	462286	351981	386885	458134	275592	429235	346229	367917	512200
P68402	PAFAH1B2	Platelet-activating factor acetylhydrolase IB subunit beta	2	2	1.2	0.548812	1	0.787406	0.589639	130.5	1.09551	0.108186	I	O	483048	478560	440933	332363	542428	507588	566749	466112	417546	462535	485776	492122	534818	575219	378058	439700	340841	470848
O94826	TOMM70	Mitochondrial import receptor subunit TOM70	2	2	3.6	0.165299	0.418492	0.418492	0.280713	97.15	1.13626	0.0913863	M	O	234642	243664	214443	155220	257771	289806	169504	300910	170119	268788	240604	237621	301186	148096	185814	265995	217813	254496
P54578	USP14	Ubiquitin carboxyl-terminal hydrolase 14	2	2	0.4	0.818731	0.787406	0.418492	0.589639	122.23	1.0776	0.0558943	I	O	173298	170466	160818	40378.4	160298	213206	191295	261313	18169.7	175891	282223	143281	232763	23809	126410	232299	192271	229303
P05155	SERPING1	Plasma protease C1 inhibitor	2	2	2.8	0.246597	0.418492	0.418492	1	84.79	1.2221	0.102804	O	I	282055	323621	344700	394751	187371	414766	262574	150812	268907	332858	464199	332450	219693	229314	277110	621276	361205	234597
P14672	SLC2A4	Solute carrier family 2, facilitated glucose transporter member 4	2	2	1.6	0.449329	0.280713	0.280713	0.418492	113.28	1.57753	0.244604	I	O	218583	171179	138560	115881	300898	332634	162582	180918	82422.3	194871	197144	141352	240104	165000	91453.4	146308	103524	186514
P62826	RAN	GTP-binding nuclear protein Ran	2	2	1.2	0.548812	0.787406	0.280713	0.280713	86.11	1.17107	0.0978191	I	O	568052	544045	485073	363975	334740	622623	726495	792428	423331	458416	476424	670168	691886	412008	271695	320204	612747	808712
P45974	USP5	Ubiquitin carboxyl-terminal hydrolase 5	2	2	1.2	0.548812	1	1	0.589639	84.98	1.05989	0.053454	I	O	190010	187312	179273	119079	95261.8	247987	206551	281169	72507.3	185726	266309	147837	264180	63276.2	164642	228817	267100	172531
P02649	APOE	Apolipoprotein E	2	2	2.8	0.246597	0.17753	0.280713	0.787406	119.76	2.27997	0.0746865	O	I	50822	70308.9	115873	15141.1	29010.2	135711	32811.4	41436.1	30398.8	23910.9	205188	34309.1	57737.4	24109.2	10132	354839	133007	57277
P39656	DDOST	Dolichyl-diphosphooligosaccharide--protein glycosyltransferase 48 kDa subunit	2	2	1.2	0.548812	0.418492	1	0.787406	106.78	1.06471	0.0640238	M	I	103884	110606	106055	83538.2	80262.5	108874	133840	112906	89397.2	88853.2	120471	116415	137895	63777.9	100595	128227	97345.2	140328
Q9H845	ACAD9	Complex I assembly factor ACAD9, mitochondrial	2	2	2.8	0.246597	0.418492	0.418492	1	78.45	1.05923	0.0595331	O	I	153218	161518	162293	103187	143094	169962	162135	187713	111089	143406	159037	197604	196456	133268	149524	127925	167701	233049
P05455	SSB	Lupus La protein	2	2	2.8	0.246597	0.280713	0.17753	0.418492	72.98	1.37825	0.118523	O	I	106454	135075	146720	55496.2	105599	155319	121155	94700.6	67656.6	207611	198515	118327	83265.8	84544.9	229850	209201	95158.4	114844
A3KMH1	VWA8	von Willebrand factor A domain-containing protein 8	2	2	2.8	0.246597	0.280713	0.418492	1	77.85	1.18238	0.0926925	M	I	97544.5	115334	112983	102917	87952.2	94407.2	93294.9	109152	112611	143267	64205.4	101638	154950	77506.9	163780	100680	93770.7	129179
O75339	CILP	Cartilage intermediate layer protein 1	2	2	5.2	0.0742736	0.280713	0.17753	0.0590582	82.5	1.48486	0.222609	O	M	453812	378910	562627	600331	571107	355681	364392	377548	552399	340616	365207	237929	398399	725495	782759	384285	268585	652010
P09972	ALDOC	Fructose-bisphosphate aldolase C	16	14	2.8	0.246597	1	0.17753	0.280713	1322	1.11826	0.195521	O	M	4.4894e+07	4.4213e+07	4.94417e+07	4.59555e+07	3.65293e+07	4.26313e+07	5.33439e+07	4.60102e+07	4.70578e+07	3.5655e+07	3.86581e+07	5.24478e+07	4.72465e+07	4.15485e+07	4.89497e+07	4.96822e+07	5.56356e+07	5.13924e+07
P25398	RPS12	40S ribosomal protein S12	2	2	2.8	0.246597	0.787406	0.17753	0.280713	72.49	1.16177	0.0975211	I	O	253041	236544	217806	399499	215143	224102	197869	228591	321664	167815	243729	202094	247419	297180	160751	178167	186335	266599
P67809	YBX1	Y-box-binding protein 1	2	2	4.8	0.090718	0.280713	0.17753	0.0590582	204.06	1.66718	0.129862	O	I	178652	251604	297844	56148.2	117651	222079	328781	168601	47981.7	332271	324756	248381	304629	72623	366995	415925	268944	364736
P53814	SMTN	Smoothelin	3	3	1.2	0.548812	1	1	0.105645	154.73	1.20281	0.0839805	O	I	218872	237984	263261	96703.1	269255	330467	271288	126646	109781	270027	233436	233535	343140	119659	304741	277813	228924	385166
P04844	RPN2	Dolichyl-diphosphooligosaccharide--protein glycosyltransferase subunit 2	2	2	0.4	0.818731	0.787406	0.280713	0.280713	137.86	1.17264	0.151634	I	O	504872	474855	430543	381414	581863	523415	557882	479784	426075	460310	341943	465518	680430	442643	410496	343779	353438	602358
Q12988	HSPB3	Heat shock protein beta-3	2	2	5.2	0.0742736	0.589639	0.280713	0.0590582	142.4	1.28944	0.144887	O	M	244537	228126	294155	177203	200990	357251	269066	218173	107519	154269	478820	146101	253918	180643	288173	516417	213432	272110
Q6P587	FAHD1	Acylpyruvase FAHD1, mitochondrial	2	2	7.6	0.0223708	0.0590582	0.280713	0.0590582	121.17	1.71208	0.184131	M	O	330760	406494	237427	41422.8	419482	357676	295988	539231	225356	427843	382549	442916	553808	68539.5	230120	193973	319349	375153
O75955	FLOT1	Flotillin-1	2	2	2.8	0.246597	0.0590582	0.787406	0.280713	123.26	1.28462	0.172901	I	M	319322	248573	289243	452032	171837	336835	358075	277834	330812	163429	243209	310405	195012	301997	239009	362211	260842	282154
P04217	A1BG	Alpha-1B-glycoprotein	2	2	2.8	0.246597	0.418492	1	0.418492	83.3	1.1202	0.0698675	M	O	109974	121368	108344	81563.6	81691	150619	114440	121557	88735.5	69470.2	156336	124170	168128	85233.1	61861.2	85436.9	175970	133221
Q9BTZ2	DHRS4	Dehydrogenase/reductase SDR family member 4	2	2	0	1	1	1	1	142.87	1.03614	0.0537849	M	O	255208	255268	246365	310209	239539	311711	112968	301610	308088	237266	320636	129194	281156	221795	268997	317265	99762.6	324005
Q15119	PDK2	[Pyruvate dehydrogenase (acetyl-transferring)] kinase isozyme 2, mitochondrial	2	2	5.2	0.0742736	1	0.589639	0.0590582	136.25	1.15464	0.194074	O	M	278495	256788	296498	383646	254485	221757	263591	268996	261930	262657	232469	259307	267579	282512	307199	252614	271589	368575
P20774	OGN	Mimecan	2	2	0.4	0.818731	0.787406	1	1	79.45	1.0896	0.0542949	O	M	254410	240692	262259	152231	180903	275589	338801	324527	137528	269880	218335	394837	182882	122165	395876	198995	399431	194827
Q14697	GANAB	Neutral alpha-glucosidase AB	2	2	2.8	0.246597	0.418492	0.17753	0.280713	110	1.27522	0.191781	O	I	324184	373047	413406	128597	284237	413176	372531	422377	322631	309928	327180	433108	472387	313377	386023	367096	407906	592629
O00748	CES2	Cocaine esterase	2	2	1.6	0.449329	0.280713	0.105645	1	98.24	1.19137	0.103327	M	I	237578	283044	282372	338416	242633	230034	201612	175197	489963	215919	215720	242282	251335	446082	290371	216454	251443	207509
P0DMV8	HSPA1A	Heat shock 70 kDa protein 1A	16	4	0.4	0.818731	0.589639	0.787406	1	1272.29	1.07395	0.11549	M	I	7.52217e+06	8.0784e+06	7.90858e+06	6.35201e+06	7.35241e+06	7.10438e+06	8.52575e+06	8.27631e+06	8.83446e+06	6.88259e+06	7.95404e+06	8.7283e+06	7.99263e+06	6.66087e+06	7.41684e+06	9.37179e+06	8.34538e+06	7.74801e+06
Q6PIU2	NCEH1	Neutral cholesterol ester hydrolase 1	2	2	1.6	0.449329	1	0.589639	0.105645	138.64	1.14129	0.158271	O	M	320076	317375	362217	252324	301456	409366	300914	336320	382357	222163	298773	348944	334635	408695	281361	419481	383686	317861
Q9UN36	NDRG2	Protein NDRG2	2	2	10	0.00673795	0.0590582	0.0590582	0.0590582	137.18	1.53063	0.163646	O	M	537725	474015	725542	151076	494908	738053	655334	649253	122954	399851	672176	573735	601359	302979	701818	1.08087e+06	799911	742137
P22061	PCMT1	Protein-L-isoaspartate(D-aspartate) O-methyltransferase	3	3	0.4	0.818731	0.787406	1	0.787406	178.77	1.09068	0.0511693	I	M	1.28128e+06	1.17475e+06	1.20692e+06	408956	1.15141e+06	1.41682e+06	1.49062e+06	1.93861e+06	487512	1.11119e+06	1.30215e+06	1.67871e+06	1.2942e+06	442209	1.11444e+06	1.49959e+06	1.64716e+06	1.33118e+06
P12236	SLC25A6	ADP/ATP translocase 3	15	1	0.4	0.818731	0.418492	1	0.418492	957.51	1.36701	0.128671	O	M	52646.8	45417.6	62086.4	2015.98	37181.4	62159.7	64534.8	97342	26830.4	25864	31839.5	75033.1	67520.8	88641.3	55347.5	53552.1	49256.2	63635
P62857	RPS28	40S ribosomal protein S28	2	2	1.6	0.449329	0.418492	1	0.589639	119.25	1.27199	0.0662092	I	M	392466	308546	368674	139678	157368	453865	602976	608442	194974	199511	257704	554959	335579	202552	475407	544123	206519	414772
Q13057	COASY	Bifunctional coenzyme A synthase	2	1	1.2	0.548812	1	0.589639	1	80.84	1.01732	0.0547509	M	O	69112.8	69154.7	67977.1	83182.1	55635.3	101222	58064.6	47460.3	76586.3	70475.2	76356.3	61570.2	60785.4	67786.5	51031.9	97914	55090.5	68062.5
O60763	USO1	General vesicular transport factor p115	2	1	0.4	0.818731	0.787406	0.787406	1	66.33	1.04772	0.0538819	I	M	299476	285834	287950	368300	213069	382384	273062	260563	276005	279839	276521	273780	323027	281869	231943	335568	290817	299553
O43852	CALU	Calumenin	2	2	1.2	0.548812	1	0.280713	0.589639	86.24	1.12754	0.104988	M	O	474250	476766	422839	404496	384189	407989	486898	687677	487503	322899	455471	508197	609762	464022	356264	275310	384097	634501
Q9UL25	RAB21	Ras-related protein Rab-21	2	2	2.8	0.246597	0.17753	0.17753	0.418492	108.95	1.24865	0.178114	O	I	270334	301681	337554	126151	248228	302180	302527	372586	217996	282427	312072	342480	353429	225540	352735	437822	340683	330991
P49590	HARS2	Histidine--tRNA ligase, mitochondrial	2	1	2.8	0.246597	0.105645	0.280713	0.589639	89.85	2.87722	0.165737	M	I	10424.8	29994.4	21147	0	4658.1	14396.6	11986.5	21082.7	49359.9	28802.2	22836.2	11853.7	37120	3500.56	0	19764.7	12714.4	69755.3
P22033	MMUT	Methylmalonyl-CoA mutase, mitochondrial	2	2	1.6	0.449329	0.418492	0.418492	1	72.63	1.15429	0.0619443	I	O	252253	223675	218534	298231	102074	227786	341733	291438	188526	164681	139924	326107	299138	170832	219563	192869	290589	218819
P50991	CCT4	T-complex protein 1 subunit delta	2	2	0.4	0.818731	0.787406	0.787406	0.280713	133.21	1.39072	0.230563	O	I	184950	203066	257214	39343.1	304940	114907	186783	278775	142407	228081	194288	179792	270763	232326	300585	307259	178055	267842
P01019	AGT	Angiotensinogen	2	2	1.6	0.449329	0.418492	0.418492	0.787406	149.06	2.10474	0.17407	M	I	401803	845690	508890	347042	402143	520449	362545	376839	2.4707e+06	377821	395720	389256	594950	794759	505058	406124	426639	411870
P17568	NDUFB7	NADH dehydrogenase [ubiquinone] 1 beta subcomplex subunit 7	12	12	1.6	0.449329	0.589639	0.17753	0.280713	787.62	1.17031	0.0948396	I	O	2.72315e+06	2.57626e+06	2.32686e+06	2.84451e+06	2.17982e+06	2.50944e+06	1.87213e+06	4.20987e+06	2.77243e+06	2.61986e+06	2.52491e+06	1.67212e+06	3.29197e+06	2.17041e+06	2.11826e+06	2.62878e+06	1.72991e+06	2.98693e+06
P14543	NID1	Nidogen-1	10	10	2.8	0.246597	0.105645	0.787406	0.280713	471.96	1.07351	0.0668285	O	M	7.65274e+06	7.27195e+06	7.80651e+06	1.00002e+07	6.57398e+06	7.7485e+06	6.20779e+06	7.73319e+06	9.5054e+06	6.16113e+06	6.87446e+06	5.97088e+06	7.84789e+06	1.1396e+07	6.4591e+06	7.13212e+06	7.05881e+06	6.98651e+06
Q9BRA2	TXNDC17	Thioredoxin domain-containing protein 17	2	2	0.4	0.818731	0.787406	0.589639	0.589639	81.47	1.11178	0.122397	O	I	166069	177336	184631	163074	83760.3	242429	168818	172264	186045	157723	205138	181223	156550	162410	173066	182033	212917	192731
Q93052	LPP	Lipoma-preferred partner	2	2	1.2	0.548812	1	0.589639	0.280713	115.89	1.1798	0.0668059	O	M	256283	237655	280386	60058.1	493884	343025	155689	228759	131409	289942	335953	155505	275465	100872	267639	464073	262109	307236
P14923	JUP	Junction plakoglobin	15	13	2.8	0.246597	0.787406	0.105645	0.105645	930.74	1.14852	0.200521	O	I	7.52515e+06	7.68947e+06	8.64282e+06	5.90513e+06	8.93428e+06	6.95441e+06	8.22777e+06	7.60415e+06	5.33566e+06	7.81043e+06	7.4152e+06	8.92184e+06	8.96424e+06	7.29557e+06	8.67081e+06	8.99778e+06	9.99889e+06	8.25106e+06
P49720	PSMB3	Proteasome subunit beta type-3	2	2	1.2	0.548812	0.589639	0.787406	0.280713	198.27	1.13633	0.144269	I	M	698682	614860	674418	558920	714614	898274	583824	737779	702673	526006	491739	672745	681137	770699	648676	607409	557973	787333
O60888	CUTA	Protein CutA	2	2	7.6	0.0223708	1	0.0590582	0.0590582	77.61	1.18751	0.118709	I	O	883459	876339	743962	505639	1.10115e+06	841069	939154	1.03028e+06	585885	830309	895929	807147	1.26243e+06	494919	786009	733971	802148	902760
Q5VST9	OBSCN	Obscurin	12	10	0.4	0.818731	0.787406	0.418492	1	682.03	1.03048	0.054898	I	O	1.67247e+06	1.66656e+06	1.62299e+06	1.28835e+06	1.82078e+06	1.96372e+06	1.65595e+06	1.63354e+06	1.28674e+06	1.49774e+06	1.93312e+06	1.68232e+06	1.93288e+06	1.31141e+06	1.65694e+06	1.85113e+06	1.72248e+06	1.57301e+06
P08758	ANXA5	Annexin A5	13	12	2.8	0.246597	0.17753	0.787406	0.280713	841.77	1.10663	0.132175	O	M	8.67834e+06	8.16796e+06	9.03892e+06	9.27923e+06	6.8767e+06	8.23406e+06	8.92473e+06	1.0077e+07	8.36187e+06	7.37965e+06	7.57733e+06	8.73123e+06	8.78972e+06	8.56716e+06	9.59815e+06	7.60232e+06	8.09064e+06	1.13363e+07
Q9BV79	MECR	Enoyl-[acyl-carrier-protein] reductase, mitochondrial	2	2	1.6	0.449329	0.418492	0.418492	0.17753	83.38	1.14069	0.181406	M	O	861677	929680	815014	1.04494e+06	716387	761552	768638	1.01687e+06	1.03582e+06	933227	833469	975685	870193	900658	820198	579597	778771	995846
Q6PI78	TMEM65	Transmembrane protein 65	3	3	2.8	0.246597	0.105645	0.105645	0.787406	130.59	1.18278	0.180601	I	O	834293	710516	705365	1.13137e+06	615354	690601	824654	909486	840515	640515	507250	688587	875712	765132	654960	606029	663572	837132
P46783	RPS10	40S ribosomal protein S10	3	3	3.6	0.165299	0.105645	0.105645	0.105645	213.49	1.2636	0.156261	O	I	621015	682585	784714	456259	639273	729822	706372	573350	442348	729487	785866	791852	663374	417930	861378	942833	825543	875887
Q00577	PURA	Transcriptional activator protein Pur-alpha	3	3	2.8	0.246597	0.589639	0.17753	1	152.8	1.07475	0.0791756	O	I	534596	566937	574556	436768	638193	486858	551337	559825	513357	546049	544290	594181	636807	403375	691161	492107	682102	604034
P00395	MT-CO1	Cytochrome c oxidase subunit 1	3	3	1.6	0.449329	1	0.418492	0.105645	115.41	1.19462	0.210704	O	M	1.10143e+06	1.09784e+06	1.3115e+06	1.20735e+06	933598	732024	1.16712e+06	1.46704e+06	937457	1.13202e+06	949826	1.11825e+06	1.35164e+06	899905	1.41963e+06	1.50526e+06	1.32846e+06	1.40425e+06
P02787	TF	Serotransferrin	16	16	1.6	0.449329	0.17753	1	0.418492	837.16	1.10009	0.0960719	M	I	2.25766e+07	2.48363e+07	2.33156e+07	2.22986e+07	1.76795e+07	2.99709e+07	1.9344e+07	2.359e+07	2.47886e+07	1.81608e+07	2.7498e+07	2.51045e+07	2.86297e+07	2.04562e+07	1.82614e+07	2.88618e+07	2.48206e+07	2.41778e+07
P04843	RPN1	Dolichyl-diphosphooligosaccharide--protein glycosyltransferase subunit 1	3	3	2.8	0.246597	0.280713	0.105645	0.589639	171.75	1.16342	0.192784	O	I	541197	593279	629641	502227	646208	643362	433984	480203	721955	651982	538318	539511	514629	616879	728325	643353	464880	694769
P27816	MAP4	Microtubule-associated protein 4	3	3	3.6	0.165299	0.280713	0.0590582	0.418492	216.39	1.2625	0.137959	O	I	676180	772148	853677	431045	1.04345e+06	957024	574049	375332	386068	1.19564e+06	1.06198e+06	566257	650796	611847	1.06255e+06	997434	691504	905048
P36578	RPL4	60S ribosomal protein L4	3	3	1.6	0.449329	0.105645	0.589639	1	111.96	1.15858	0.137138	I	O	604784	545690	522003	756184	437737	555706	586784	687510	660986	470929	416202	539424	640908	361871	568941	563263	540181	575757
Q5HYK3	COQ5	2-methoxy-6-polyprenyl-1,4-benzoquinol methylase, mitochondrial	3	3	2.8	0.246597	0.589639	0.280713	0.589639	143.55	1.10784	0.0733607	O	I	418152	439828	463245	144640	416085	536265	351621	642151	263675	375087	577353	432420	550603	313750	416355	610463	309045	666612
P82930	MRPS34	28S ribosomal protein S34, mitochondrial	3	3	0.4	0.818731	0.787406	0.787406	1	125.64	1.0142	0.0549961	I	M	179984	177464	177831	197291	172830	197439	150283	182079	199495	142339	181697	143218	220573	147704	132174	237313	147499	224464
P49821	NDUFV1	NADH dehydrogenase [ubiquinone] flavoprotein 1, mitochondrial	12	11	5.2	0.0742736	0.418492	0.0590582	0.105645	693.33	1.14141	0.144787	I	O	1.63918e+07	1.58238e+07	1.43609e+07	2.0385e+07	1.69026e+07	1.3818e+07	1.32083e+07	1.76449e+07	1.87789e+07	1.47885e+07	1.40767e+07	1.2356e+07	1.91191e+07	1.4844e+07	1.51403e+07	1.31588e+07	1.15694e+07	1.7092e+07
Q8NBN7	RDH13	Retinol dehydrogenase 13	3	3	2.8	0.246597	0.418492	0.105645	0.105645	130.09	1.74806	0.102202	O	M	404038	331242	579030	216281	583418	729518	169521	321455	192842	253322	592517	288350	329178	96651.4	914137	916269	509067	459025
P62258	YWHAE	14-3-3 protein epsilon	16	13	2.8	0.246597	0.418492	0.17753	0.280713	1044.92	1.25908	0.217549	O	I	1.06637e+07	1.16311e+07	1.34265e+07	9.49325e+06	8.71811e+06	1.05929e+07	1.07481e+07	1.37664e+07	9.88734e+06	9.56276e+06	1.43669e+07	1.18842e+07	1.24542e+07	7.87733e+06	1.40548e+07	1.42394e+07	1.62393e+07	1.47218e+07
P30153	PPP2R1A	Serine/threonine-protein phosphatase 2A 65 kDa regulatory subunit A alpha isoform	4	4	1.6	0.449329	0.589639	0.418492	0.589639	248.4	1.09299	0.0675141	O	I	890125	918275	972898	670185	601809	957864	917618	1.30315e+06	471755	848635	1.00762e+06	1.15269e+06	1.11068e+06	705907	955958	826120	990285	1.38622e+06
O00299	CLIC1	Chloride intracellular channel protein 1	3	3	0.4	0.818731	1	0.787406	1	167.26	1.16259	0.115389	O	M	579341	536430	623646	642410	507896	635041	457867	653491	247562	527545	701409	668198	537437	833628	487336	559436	749556	488276
Q6NVY1	HIBCH	3-hydroxyisobutyryl-CoA hydrolase, mitochondrial	3	3	1.6	0.449329	1	0.418492	0.589639	152.23	1.33985	0.106702	M	O	366310	451024	336623	339475	260354	358051	376126	497544	880526	355508	313106	233694	472284	278428	348779	351529	235032	469346
O43488	AKR7A2	Aflatoxin B1 aldehyde reductase member 2	3	3	1.6	0.449329	0.418492	1	0.418492	174.47	1.5206	0.105251	O	M	978199	770644	1.17184e+06	717752	639923	881465	986280	1.66557e+06	508755	604796	883074	1.0483e+06	808299	546752	656212	769467	1.06401e+06	2.82277e+06
Q6ZP82	CCDC141	Coiled-coil domain-containing protein 141	3	3	5.2	0.0742736	0.589639	0.0590582	0.418492	166.97	1.08081	0.102264	O	I	556740	576902	601732	680973	446480	505740	607229	543279	739866	492538	527412	525129	599565	698330	539998	549011	632339	588981
Q6UXV4	APOOL	MICOS complex subunit MIC27	3	3	0.4	0.818731	0.787406	0.589639	0.787406	110.44	1.05675	0.0505504	I	O	449622	430821	425478	319800	243457	644833	387261	652759	269675	345288	491781	406819	640542	376867	272332	518013	349850	610326
P19823	ITIH2	Inter-alpha-trypsin inhibitor heavy chain H2	3	3	1.2	0.548812	0.418492	0.280713	0.589639	202.3	1.22286	0.0900864	M	I	338486	413920	413266	262727	366393	539985	151027	372299	223506	280146	692245	217497	656208	320940	326974	692797	386495	339123
Q9NTK5	OLA1	Obg-like ATPase 1	3	3	2.8	0.246597	0.589639	0.17753	0.17753	153.03	1.13591	0.0981504	O	I	634448	653046	720679	438958	606493	685291	716048	725449	402513	633112	702974	817981	708651	495630	783851	625647	840952	857313
Q9NTG7	SIRT3	NAD-dependent protein deacetylase sirtuin-3, mitochondrial	3	3	1.2	0.548812	0.787406	0.418492	1	182.91	1.05583	0.0696304	I	O	437075	426984	413963	469017	523231	400266	367971	424889	412983	371830	425235	356739	568133	416469	396021	350500	357316	549512
P12277	CKB	Creatine kinase B-type	17	17	5.2	0.0742736	0.0590582	0.280713	0.589639	1621.44	1.20474	0.0973362	I	M	5.47014e+07	4.54051e+07	4.67335e+07	2.77913e+07	5.53813e+07	6.59916e+07	6.3711e+07	6.06317e+07	2.25188e+07	5.14096e+07	4.43559e+07	5.74007e+07	5.13403e+07	2.22505e+07	4.99636e+07	4.20634e+07	5.20158e+07	6.73744e+07
O60825	PFKFB2	6-phosphofructo-2-kinase/fructose-2,6-bisphosphatase 2	3	3	0.4	0.818731	1	0.787406	0.589639	158.4	1.08167	0.0728684	M	O	506298	526508	486753	506371	429618	540355	525603	529543	497407	403250	735586	400787	595511	293463	454562	682332	514381	489028
Q86UT6	NLRX1	NLR family member X1	3	3	1.6	0.449329	0.787406	0.17753	0.280713	159.66	1.14461	0.178032	M	O	490539	507295	443204	441623	518361	550056	383665	558992	430867	507239	640048	452574	505745	483841	398600	479530	336863	517187
P11310	ACADM	Medium-chain specific acyl-CoA dehydrogenase, mitochondrial	12	12	5.2	0.0742736	0.0590582	0.105645	0.105645	738.42	1.18402	0.113351	I	O	2.31673e+07	2.1231e+07	1.95667e+07	3.09781e+07	2.92886e+07	1.6499e+07	1.74943e+07	2.15768e+07	2.84822e+07	2.27688e+07	1.60462e+07	1.7413e+07	2.14449e+07	2.41691e+07	2.06513e+07	1.69079e+07	1.61005e+07	2.00048e+07
Q9Y6E2	BZW2	Basic leucine zipper and W2 domain-containing protein 2	3	3	4.8	0.090718	1	0.280713	0.0590582	144.37	1.19558	0.230164	O	M	306198	287211	343383	206948	262703	432710	313970	314659	234200	333879	253106	272576	342295	305963	373131	358787	320740	358295
P23246	SFPQ	Splicing factor, proline- and glutamine-rich	3	3	0.4	0.818731	0.787406	1	0.280713	153.15	1.11493	0.0716031	O	M	831870	757829	844928	369617	1.31538e+06	1.07164e+06	740935	661780	282219	1.09673e+06	618618	856654	934927	472743	1.03552e+06	904339	966804	845232
P00558	PGK1	Phosphoglycerate kinase 1	16	16	5.2	0.0742736	0.0590582	0.17753	0.280713	1272.36	1.08956	0.241657	I	M	2.93906e+07	2.69746e+07	2.78635e+07	3.03248e+07	2.83453e+07	2.78607e+07	2.73552e+07	3.30669e+07	2.53962e+07	2.64826e+07	2.71789e+07	2.62435e+07	2.95718e+07	2.5811e+07	2.6228e+07	2.85423e+07	2.58887e+07	3.28474e+07
P24666	ACP1	Low molecular weight phosphotyrosine protein phosphatase	3	3	2.8	0.246597	0.589639	0.105645	0.17753	167.43	1.20604	0.209044	O	I	745647	781470	899283	1.04019e+06	473109	727568	705079	782292	1.19725e+06	620560	715288	743270	630983	1.0309e+06	812703	971636	844075	837103
P01009	SERPINA1	Alpha-1-antitrypsin	13	13	2.8	0.246597	0.589639	0.787406	0.0590582	804.35	1.20244	0.15646	M	O	1.59307e+07	1.71972e+07	1.4302e+07	1.73881e+07	1.2523e+07	2.35135e+07	1.29629e+07	1.32658e+07	1.99762e+07	1.23699e+07	2.06818e+07	1.52173e+07	1.7741e+07	1.74417e+07	1.06335e+07	1.5422e+07	1.33826e+07	1.46302e+07
P51452	DUSP3	Dual specificity protein phosphatase 3	3	3	1.6	0.449329	0.787406	0.280713	0.280713	194.48	1.09496	0.0808323	O	I	936747	951602	1.0257e+06	768915	779503	1.20604e+06	858446	1.07083e+06	838530	846271	1.03802e+06	999735	1.03546e+06	717922	1.01819e+06	1.23718e+06	874162	1.28106e+06
P15880	RPS2	40S ribosomal protein S2	3	3	1.6	0.449329	0.589639	0.589639	1	164.58	1.08555	0.0914017	M	I	533293	578914	567567	678973	459625	481189	506085	540591	439379	556563	581779	555945	760904	531909	692652	542446	499234	571593
P62070	RRAS2	Ras-related protein R-Ras2	3	2	1.2	0.548812	0.787406	0.589639	1	166.73	1.12393	0.0611895	I	M	156314	139078	142607	153583	130491	248406	24169.5	224922	27159.1	145907	133768	128429	260127	129212	111143	212191	101055	159436
P24298	GPT	Alanine aminotransferase 1	3	3	3.6	0.165299	0.589639	0.105645	0.589639	156.53	1.04387	0.0600124	O	I	698741	704680	729396	533455	878426	734419	707636	639769	821153	824283	678847	682237	516878	549650	894287	725104	756791	721145
P46781	RPS9	40S ribosomal protein S9	3	3	1.2	0.548812	0.787406	0.787406	0.17753	139.78	1.17159	0.101366	O	M	571746	494639	579512	1.06363e+06	337116	415184	481558	561240	519528	427064	521619	551288	453696	527143	645637	674361	477418	573001
Q15084	PDIA6	Protein disulfide-isomerase A6	3	3	2.8	0.246597	0.589639	0.105645	0.280713	178.34	1.15631	0.138694	O	I	1.16262e+06	1.26418e+06	1.34435e+06	1.28602e+06	689035	1.34049e+06	1.12595e+06	1.3716e+06	1.036e+06	910851	1.47857e+06	1.32223e+06	1.57323e+06	1.23048e+06	1.1414e+06	1.52973e+06	1.2805e+06	1.53965e+06
P03915	MT-ND5	NADH-ubiquinone oxidoreductase chain 5	4	4	1.2	0.548812	0.418492	0.589639	1	312.43	1.08178	0.0755512	M	I	1.54438e+06	1.67068e+06	1.6653e+06	1.46602e+06	1.1495e+06	1.26127e+06	1.5738e+06	2.27133e+06	1.63778e+06	1.60922e+06	1.36898e+06	1.65363e+06	2.0838e+06	1.13453e+06	1.74862e+06	1.48813e+06	1.415e+06	2.54023e+06
Q13683	ITGA7	Integrin alpha-7	3	3	3.6	0.165299	0.589639	0.280713	0.280713	149.49	1.1057	0.158737	O	I	808975	814859	894484	944270	782131	784384	732161	801930	1.07697e+06	744613	760704	722267	769740	872549	967485	786707	767199	1.07848e+06
Q14BN4	SLMAP	Sarcolemmal membrane-associated protein	3	3	2.8	0.246597	0.17753	0.418492	0.589639	175.48	1.17555	0.163807	M	I	1.4913e+06	1.75311e+06	1.61356e+06	1.56842e+06	1.01586e+06	1.95001e+06	1.26927e+06	1.65294e+06	1.65709e+06	1.47744e+06	1.70711e+06	1.94632e+06	1.97756e+06	1.55453e+06	1.33362e+06	2.44725e+06	1.38341e+06	1.34899e+06
P40227	CCT6A	T-complex protein 1 subunit zeta	3	2	0.4	0.818731	0.589639	1	0.787406	145	1.15575	0.0902994	I	M	486319	420783	473441	301451	744916	416830	335913	632484	251928	463180	515726	395782	477297	556017	391669	502300	436343	480879
Q8WUF5	PPP1R13L	RelA-associated inhibitor	3	3	1.2	0.548812	0.280713	1	0.280713	145.7	1.15685	0.0736609	I	M	380548	328951	358114	204916	611930	405201	417315	263377	102910	427106	465949	287807	360981	153237	395253	490296	384573	367210
P20073	ANXA7	Annexin A7	3	3	2.8	0.246597	0.589639	0.589639	1	271.75	1.03103	0.0787614	M	I	1.45352e+06	1.49862e+06	1.47986e+06	1.73802e+06	1.37578e+06	1.44841e+06	1.30917e+06	1.39622e+06	1.604e+06	1.48591e+06	1.5443e+06	1.44027e+06	1.41863e+06	1.3132e+06	1.53215e+06	1.48319e+06	1.5764e+06	1.49434e+06
Q04837	SSBP1	Single-stranded DNA-binding protein, mitochondrial	3	3	0.4	0.818731	0.787406	0.418492	0.418492	149.29	1.07966	0.157742	M	O	1.15076e+06	1.15658e+06	1.07124e+06	1.1223e+06	1.14429e+06	1.16064e+06	1.28921e+06	1.03736e+06	1.04622e+06	1.02313e+06	1.36043e+06	1.12049e+06	1.23264e+06	1.12909e+06	889582	1.0388e+06	1.05154e+06	1.24721e+06
Q15365	PCBP1	Poly(rC)-binding protein 1	4	4	1.6	0.449329	0.787406	0.280713	0.418492	240.81	1.25327	0.182508	O	M	864817	790603	990838	690250	985115	990651	783462	874607	190377	1.05744e+06	702375	942801	1.06002e+06	1.06132e+06	1.00945e+06	957882	1.04289e+06	882639
P25311	AZGP1	Zinc-alpha-2-glycoprotein	3	3	5.2	0.0742736	0.0590582	0.280713	0.105645	124.05	1.19417	0.229363	M	I	651079	777502	701071	816161	459601	830455	554887	594290	878155	581377	841551	717253	869172	749142	602816	730908	669063	753425
Q13825	AUH	Methylglutaconyl-CoA hydratase, mitochondrial	3	2	5.2	0.0742736	0.0590582	0.17753	0.280713	119.62	1.2045	0.225125	O	I	396702	418460	477828	490248	384173	282472	413212	413404	495551	418316	328089	423867	426476	611224	464404	514811	449479	349219
O95831	AIFM1	Apoptosis-inducing factor 1, mitochondrial	13	13	0.4	0.818731	1	0.280713	0.589639	781.16	1.03542	0.0918114	O	M	1.91841e+07	1.91628e+07	1.98416e+07	1.75185e+07	1.99394e+07	1.96438e+07	1.69207e+07	2.18978e+07	2.014e+07	1.78566e+07	1.80576e+07	1.87557e+07	2.10041e+07	1.88932e+07	1.92857e+07	2.15215e+07	1.88468e+07	2.0661e+07
O75347	TBCA	Tubulin-specific chaperone A	3	3	6.4	0.0407622	0.17753	0.17753	0.0590582	123.63	1.38457	0.148902	M	O	215703	260574	188198	82123.8	204668	299578	247748	244397	127736	320948	283910	250785	319491	78163.1	156457	249879	203726	252764
Q8TAA3	PSMA8	Proteasome subunit alpha-type 8	3	3	5.2	0.0742736	0.105645	0.0590582	0.589639	148.39	1.08951	0.0989733	I	M	1.03426e+06	949293	984703	1.13741e+06	1.04906e+06	1.0667e+06	823219	1.09491e+06	991305	960369	933398	859467	1.00193e+06	1.13635e+06	988534	1.06537e+06	660070	1.07319e+06
Q9NXA8	SIRT5	NAD-dependent protein deacylase sirtuin-5, mitochondrial	3	3	1.6	0.449329	0.105645	0.589639	1	203.02	1.04528	0.0677514	O	I	1.12311e+06	1.14907e+06	1.17397e+06	1.27482e+06	1.07048e+06	1.19204e+06	996319	1.08192e+06	1.28371e+06	1.06734e+06	1.22205e+06	1.07682e+06	1.09543e+06	1.13401e+06	1.00221e+06	1.48721e+06	1.07071e+06	1.17569e+06
O95139	NDUFB6	NADH dehydrogenase [ubiquinone] 1 beta subcomplex subunit 6	4	4	2.8	0.246597	0.418492	0.105645	0.787406	217.91	1.13829	0.156632	O	I	2.72691e+06	3.0214e+06	3.10403e+06	2.21621e+06	2.34904e+06	2.2894e+06	2.9978e+06	3.7821e+06	2.39e+06	2.74681e+06	3.42222e+06	3.48574e+06	3.06222e+06	2.34624e+06	3.24092e+06	3.10336e+06	3.15089e+06	3.67874e+06
Q9UKS6	PACSIN3	Protein kinase C and casein kinase substrate in neurons protein 3	3	3	7.6	0.0223708	0.418492	0.0590582	0.0590582	289.88	1.61644	0.224059	O	I	708610	840063	1.14542e+06	199916	759334	910977	644689	1.02813e+06	396531	726508	972893	1.17735e+06	927036	444538	1.27519e+06	1.43711e+06	1.18023e+06	1.39004e+06
P61019	RAB2A	Ras-related protein Rab-2A	3	3	1.6	0.449329	0.589639	0.589639	1	203.7	1.05212	0.0758344	I	M	885600	841728	843894	871722	665801	1.00048e+06	902497	987498	903473	815716	721752	837926	929775	772266	884978	848600	787204	926421
Q00839	HNRNPU	Heterogeneous nuclear ribonucleoprotein U	3	3	1.2	0.548812	0.589639	0.787406	0.589639	175.02	1.10658	0.127655	I	M	1.25236e+06	1.13174e+06	1.17941e+06	1.30703e+06	1.26526e+06	1.09503e+06	1.28697e+06	1.3075e+06	819498	1.13721e+06	1.30212e+06	1.08517e+06	1.31472e+06	855863	1.36886e+06	1.05816e+06	1.27164e+06	1.34254e+06
P02774	GC	Vitamin D-binding protein	4	4	1.6	0.449329	0.17753	0.589639	0.418492	140.92	1.10613	0.102505	M	I	447779	495301	465439	586899	456545	527638	340569	327243	550939	458061	585923	443965	437619	438832	322706	541500	543122	481035
O95167	NDUFA3	NADH dehydrogenase [ubiquinone] 1 alpha subcomplex subunit 3	2	2	0.4	0.818731	0.787406	0.787406	0.418492	76.21	1.11209	0.0733291	O	M	1.04272e+06	1.00446e+06	1.11706e+06	1.03652e+06	777304	1.08876e+06	1.17918e+06	1.13185e+06	690813	951733	1.04724e+06	944078	1.38846e+06	1.06441e+06	742365	990346	1.09609e+06	1.69206e+06
P04083	ANXA1	Annexin A1	3	3	1.2	0.548812	0.418492	0.589639	1	342.03	1.04191	0.0757119	I	O	882701	849607	847195	946465	900566	865226	830793	870457	873988	857256	837347	675249	1.0042e+06	923532	967169	683962	662345	998966
Q05639	EEF1A2	Elongation factor 1-alpha 2	13	6	1.2	0.548812	0.589639	0.280713	0.17753	672.6	1.15446	0.0740197	I	O	1.90252e+07	1.87709e+07	1.64797e+07	1.04035e+07	2.04443e+07	2.55596e+07	2.02126e+07	1.85058e+07	9.23713e+06	2.03494e+07	2.39282e+07	2.02683e+07	2.00716e+07	1.18222e+07	1.77135e+07	1.73203e+07	1.65967e+07	1.89456e+07
P13861	PRKAR2A	cAMP-dependent protein kinase type II-alpha regulatory subunit	2	2	2.8	0.246597	0.589639	0.105645	0.589639	66.3	1.33748	0.140438	M	I	913031	1.22116e+06	1.20521e+06	1.13211e+06	794964	912444	903505	822131	804394	860985	2.38105e+06	1.32097e+06	738401	1.18419e+06	922907	1.74727e+06	1.39574e+06	775937
P02794	FTH1	Ferritin heavy chain	2	2	5.2	0.0742736	0.418492	0.418492	0.0590582	101.69	1.23999	0.149664	O	M	1.27377e+06	1.1304e+06	1.40167e+06	1.59027e+06	937251	1.38448e+06	1.41217e+06	1.04467e+06	1.28845e+06	1.30508e+06	1.23397e+06	1.34213e+06	482356	1.33077e+06	1.37612e+06	1.80134e+06	1.62138e+06	878765
O15273	TCAP	Telethonin	2	2	2.8	0.246597	0.105645	1	0.105645	80.33	1.08064	0.0888947	M	I	1.18158e+06	1.27686e+06	1.18171e+06	1.23061e+06	811971	1.35578e+06	1.31985e+06	1.18969e+06	1.45912e+06	961976	1.31546e+06	1.38769e+06	1.26006e+06	1.35012e+06	853082	1.3306e+06	1.33036e+06	1.04439e+06
Q6IQ22	RAB12	Ras-related protein Rab-12	2	1	3.6	0.165299	0.787406	0.418492	0.0590582	116.17	1.59782	0.173379	O	M	88081.8	68453	109375	20817.3	69415	123000	166792	60385	0	59870.3	134669	61932.7	85792.9	18803.5	71514.7	171552	136097	148910
Q9UHG3	PCYOX1	Prenylcysteine oxidase 1	2	2	1.6	0.449329	0.589639	0.787406	1	115.8	1.06655	0.0890174	I	O	936784	900428	878334	979103	924606	884102	1.08551e+06	810598	908520	900121	729102	960617	1.00378e+06	980910	686737	699139	962768	1.06212e+06
P55072;Q8IYT4	VCP	Transitional endoplasmic reticulum ATPase	15	15	2.8	0.246597	0.17753	0.17753	1	970.48	1.08818	0.16531	I	O	7.54891e+06	6.95708e+06	6.93719e+06	9.27387e+06	6.98952e+06	7.69027e+06	6.2487e+06	7.54221e+06	7.9539e+06	6.71755e+06	6.78087e+06	6.72344e+06	6.60963e+06	7.32485e+06	7.38823e+06	7.13071e+06	5.97446e+06	6.8677e+06
P04899	GNAI2	Guanine nucleotide-binding protein G(i) subunit alpha-2	2	1	1.2	0.548812	0.105645	0.787406	1	139.88	1.3303	0.0658797	M	I	64897	86332.6	79279.2	17546.8	18437.8	109998	108706	69796.5	26637	23665.8	108816	175658	96886.2	45409.6	12777.2	96971.4	90447.6	150790
P09471	GNAO1	Guanine nucleotide-binding protein G(o) subunit alpha	2	1	0.4	0.818731	0.787406	0.280713	0.787406	108.91	1.21564	0.109721	I	O	68630.9	59579.1	56456.6	77627.1	30299.3	36486.3	113247	85495.1	11132.9	72937	21278.2	81042.7	111505	25813	62212.3	2263.29	139600	52394
P04114	APOB	Apolipoprotein B-100	2	2	2.8	0.246597	0.17753	0.105645	0.787406	68.49	1.20145	0.13998	O	I	422927	475151	508128	349930	379478	435942	376450	572837	388131	468787	395486	469458	653890	345154	515252	593033	400578	686622
P15311;Q5TZA2	EZR	Ezrin	13	7	0.4	0.818731	0.280713	1	0.787406	741.74	1.12581	0.149514	I	M	2.72167e+06	2.41752e+06	2.64707e+06	2.26014e+06	3.00732e+06	2.80427e+06	2.64597e+06	2.89067e+06	1.89189e+06	2.40673e+06	1.96888e+06	2.832e+06	2.98807e+06	3.26631e+06	2.2121e+06	2.1742e+06	2.51328e+06	3.06947e+06
P61088	UBE2N	Ubiquitin-conjugating enzyme E2 N	2	2	0.4	0.818731	0.787406	0.280713	0.589639	85.01	1.10482	0.129644	O	I	1.46906e+06	1.47078e+06	1.62305e+06	1.16184e+06	1.79551e+06	1.61806e+06	1.1341e+06	1.6358e+06	1.07676e+06	1.54631e+06	1.68275e+06	1.58476e+06	1.46333e+06	1.55092e+06	1.58126e+06	1.49799e+06	1.4666e+06	2.0185e+06
Q9UDW1	UQCR10	Cytochrome b-c1 complex subunit 9	2	2	1.2	0.548812	0.787406	0.280713	0.280713	104.64	1.26717	0.137437	O	I	1.19325e+06	1.30752e+06	1.51205e+06	1.17881e+06	824637	917308	1.21639e+06	1.8291e+06	1.17049e+06	1.37495e+06	797404	1.75483e+06	1.43991e+06	891413	1.7775e+06	1.15764e+06	1.65878e+06	2.07494e+06
P13637;P20648	ATP1A3	Sodium/potassium-transporting ATPase subunit alpha-3	14	5	5.2	0.0742736	0.0590582	1	0.105645	905.22	1.09663	0.0731756	M	I	1.28368e+06	1.40772e+06	1.29429e+06	848250	1.02938e+06	1.51859e+06	1.50862e+06	1.51354e+06	908054	1.24981e+06	1.68954e+06	1.52346e+06	1.66774e+06	794831	1.2218e+06	1.54732e+06	1.21284e+06	1.69467e+06
P30405	PPIF	Peptidyl-prolyl cis-trans isomerase F, mitochondrial	2	2	1.2	0.548812	0.17753	0.787406	1	86.87	1.05255	0.0814629	M	I	2.46514e+06	2.59468e+06	2.57423e+06	2.75298e+06	1.92523e+06	2.73407e+06	2.13722e+06	2.77619e+06	2.81391e+06	2.35037e+06	2.64449e+06	2.23367e+06	2.93097e+06	2.25991e+06	2.39501e+06	3.03148e+06	2.45784e+06	2.72688e+06
Q9BX68	HINT2	Histidine triad nucleotide-binding protein 2, mitochondrial	2	2	1.2	0.548812	0.589639	0.787406	0.589639	124.31	1.1033	0.086811	M	O	1.69731e+06	1.70666e+06	1.54687e+06	1.33194e+06	2.00495e+06	1.75799e+06	1.40769e+06	1.98399e+06	1.30667e+06	1.78369e+06	1.69263e+06	1.25503e+06	2.49528e+06	1.51644e+06	1.0819e+06	1.49053e+06	1.2924e+06	2.35307e+06
P10809	HSPD1	60 kDa heat shock protein, mitochondrial	16	16	5.2	0.0742736	0.589639	0.0590582	0.589639	1153.18	1.05149	0.0639265	I	O	1.61673e+07	1.56004e+07	1.53757e+07	1.89245e+07	1.62825e+07	1.56402e+07	1.20029e+07	1.79862e+07	1.6269e+07	1.59174e+07	1.46543e+07	1.25343e+07	1.86269e+07	1.75036e+07	1.56134e+07	1.42545e+07	1.18038e+07	1.7703e+07
P63241	EIF5A	Eukaryotic translation initiation factor 5A-1	2	2	0.4	0.818731	0.787406	0.589639	1	143.6	1.09045	0.0713285	M	I	520348	567413	555693	361527	320694	542205	682585	694732	335306	609442	580655	650327	661337	361277	542988	657117	500160	716922
Q13608	PEX6	Peroxisome assembly factor 2	1	1	0.4	0.818731	0.418492	0.589639	1	38	1.30003	0.066978	M	I	30689.7	39897.5	39190	29157.9	43304.4	28466.5	44119.1	8400.77	54500.6	73207.3	38155.6	25625.2	7998.8	46027.1	39026.4	71940.3	13192.2	25764.3
P61313	RPL15	60S ribosomal protein L15	2	2	1.6	0.449329	0.280713	0.418492	0.589639	91.33	1.46081	0.222562	I	M	435992	298460	374538	667942	531795	414900	262018	303306	120405	386553	412055	374802	198485	400087	595060	315768	311794	249982
P25789	PSMA4	Proteasome subunit alpha type-4	2	2	2.8	0.246597	0.787406	0.0590582	1	99.08	1.10775	0.063809	I	O	992715	913784	896156	1.69135e+06	900244	836565	719889	815529	1.28179e+06	631499	970685	809003	875941	1.42612e+06	816958	762644	712986	762067
Q9Y235	APOBEC2	C->U-editing enzyme APOBEC-2	2	2	5.2	0.0742736	0.0590582	0.787406	0.17753	69.87	1.13527	0.103004	I	M	546546	481425	537655	391568	669989	616595	484604	569971	367022	603445	473933	438484	524239	412501	785967	541186	416960	531661
P08865	RPSA	40S ribosomal protein SA	2	2	1.6	0.449329	0.589639	0.418492	0.589639	92.17	1.1642	0.107495	I	O	497305	440962	427164	776148	503327	364055	394865	448132	482072	401118	411400	373015	537204	409897	463329	348193	370540	543860
O75131	CPNE3	Copine-3	2	2	0.4	0.818731	0.280713	0.787406	0.589639	80.61	1.08945	0.0892489	M	I	709367	772817	739624	752539	472306	710621	707013	904355	867922	665702	794138	649652	886671	658606	621668	906858	619301	891686
P62917	RPL8	60S ribosomal protein L8	2	2	2.8	0.246597	0.589639	0.418492	0.105645	103.15	1.36378	0.194301	O	M	463512	366026	499179	727756	620408	319387	296967	353041	376783	382376	314034	365404	391534	775454	536240	425506	377064	381631
P35754	GLRX	Glutaredoxin-1	2	2	0.4	0.818731	0.787406	0.280713	0.418492	80.17	1.07383	0.119585	O	M	816690	807152	866744	755069	797616	829759	717192	983813	864511	793946	740675	799030	837600	855582	873198	948429	690412	966098
P12829	MYL4	Myosin light chain 4	13	10	5.2	0.0742736	0.280713	0.0590582	0.589639	881.69	2.07355	0.206605	I	O	2.91524e+07	2.07366e+07	1.40592e+07	1.75711e+07	9.53273e+06	1.30282e+07	4.24453e+07	6.31849e+07	4.17674e+06	4.41423e+06	5.43706e+06	1.47907e+07	7.48642e+07	5.05419e+06	6.99958e+06	4.84191e+06	1.17733e+07	4.16269e+07
O75251	NDUFS7	NADH dehydrogenase [ubiquinone] iron-sulfur protein 7, mitochondrial	3	3	1.2	0.548812	0.589639	1	0.787406	292.04	1.01961	0.0511516	M	O	2.89806e+06	2.95295e+06	2.89617e+06	3.03488e+06	2.83603e+06	2.44377e+06	2.47187e+06	3.70375e+06	3.20917e+06	3.05768e+06	2.51607e+06	2.24245e+06	3.7394e+06	2.59101e+06	3.5722e+06	2.8261e+06	2.47244e+06	3.01909e+06
P69905	HBA1	Hemoglobin subunit alpha	15	15	2.8	0.246597	0.589639	0.105645	0.17753	1466	1.42477	0.117561	O	I	6.4101e+08	7.48485e+08	9.13291e+08	6.99189e+08	4.00844e+08	8.09006e+08	7.47828e+08	5.48181e+08	7.33014e+08	3.37619e+08	1.25983e+09	9.94836e+08	4.17131e+08	1.02443e+09	3.86625e+08	1.19482e+09	1.32792e+09	6.32661e+08
P35580	MYH10	Myosin-10	3	1	0.4	0.818731	0.418492	0.418492	0.787406	163.87	1.79201	0.107324	I	M	77426.4	43206.5	63984.2	143020	88266.9	83267.9	8464.06	64113	13447.7	58402.8	34208.6	45464.4	64509.2	122741	46153.6	38653	41005.9	71367
Q8WWI1	LMO7	LIM domain only protein 7	3	3	0	1	0.787406	0.280713	0.787406	184.72	1.53814	0.0674916	O	M	74546.3	64879.8	99794.1	27029.8	80702.1	186807	30882.5	47310.1	22409.7	67512	94723.7	87265.1	52488.2	20132.3	51335.6	244385	67109.4	116008
O00764	PDXK	Pyridoxal kinase	3	3	1.6	0.449329	0.589639	0.589639	1	209.32	1.08996	0.0596453	O	I	636111	686018	693333	461854	440636	760707	742726	774630	368495	372974	874311	1.02481e+06	789502	590608	572298	502281	898057	903420
Q9NVI7	ATAD3A	ATPase family AAA domain-containing protein 3A	3	3	1.6	0.449329	0.280713	1	0.280713	110.76	1.21413	0.225533	M	I	260976	316859	262297	160501	202802	323678	337236	280662	291862	316696	359717	286295	329723	168212	219500	364044	287807	271925
P40926	MDH2	Malate dehydrogenase, mitochondrial	15	15	2.8	0.246597	0.787406	0.280713	0.589639	1213.74	1.04124	0.0846382	I	O	1.16434e+08	1.14988e+08	1.11823e+08	1.20005e+08	1.2027e+08	1.11552e+08	1.05648e+08	1.24695e+08	1.11607e+08	1.16692e+08	1.00205e+08	1.14819e+08	1.31615e+08	1.27691e+08	1.08232e+08	9.84719e+07	1.02758e+08	1.21962e+08
Q5JRX3	PITRM1	Presequence protease, mitochondrial	3	3	2.8	0.246597	0.280713	0.17753	1	130.75	1.22305	0.057402	I	O	297859	254770	243538	220361	91636.1	440604	389619	347074	203474	131675	276843	321185	340673	172260	191738	330347	279701	243644
P09525	ANXA4	Annexin A4	3	2	2.8	0.246597	0.17753	0.280713	1	138.04	1.19716	0.225191	I	O	373174	315343	311717	297389	324528	475992	329254	438708	362005	229300	330478	304967	349963	272456	266374	262949	410811	345996
Q63ZY3	KANK2	KN motif and ankyrin repeat domain-containing protein 2	3	2	1.2	0.548812	0.589639	1	0.418492	171.52	1.16621	0.136243	M	I	68789.3	80223	74445.8	28621.1	25046.9	111734	112076	66468.6	63802.1	70461.4	91555.9	68741.7	106554	49554.5	67593.2	68744.7	86200.1	100137
P00505	GOT2	Aspartate aminotransferase, mitochondrial	14	14	3.6	0.165299	0.418492	0.105645	0.17753	1161.6	1.13847	0.190579	I	O	9.45215e+07	9.02432e+07	8.30252e+07	1.16451e+08	9.08294e+07	9.45395e+07	7.65219e+07	9.42658e+07	9.49112e+07	9.05227e+07	8.10843e+07	7.62228e+07	1.08475e+08	8.92874e+07	7.71566e+07	8.6945e+07	6.67055e+07	9.50313e+07
P55060	CSE1L	Exportin-2	3	1	1.2	0.548812	0.280713	1	0.418492	167.98	1.21252	0.0938926	M	O	1.75746e+06	2.05889e+06	1.69803e+06	2.07457e+06	2.95018e+06	1.3141e+06	1.64957e+06	798913	1.79071e+06	3.29299e+06	2.41027e+06	1.48128e+06	1.31917e+06	1.56838e+06	1.98487e+06	2.00796e+06	1.92671e+06	1.00223e+06
Q9BXW7	HDHD5	Haloacid dehalogenase-like hydrolase domain-containing 5	2	1	2.8	0.246597	1	0.280713	0.17753	110.42	1.26706	0.10287	O	I	327171	330924	414545	263599	107661	330711	399598	534287	287391	216355	388116	357400	405357	161004	382624	559174	430635	539290
P30049	ATP5F1D	ATP synthase subunit delta, mitochondrial	2	2	0.4	0.818731	0.589639	1	0.418492	224.42	1.06707	0.0727669	O	M	2.50826e+07	2.40086e+07	2.5619e+07	3.20932e+07	2.73602e+07	2.23706e+07	2.20601e+07	2.15289e+07	2.64212e+07	2.21424e+07	2.69785e+07	2.0397e+07	2.4104e+07	2.6143e+07	2.1389e+07	2.74941e+07	2.15115e+07	3.15574e+07
Q9BUR5	APOO	MICOS complex subunit MIC26	2	2	0.4	0.818731	0.589639	1	0.589639	104.45	1.19224	0.146132	M	I	1.28493e+06	1.53194e+06	1.47537e+06	494624	1.30017e+06	1.51354e+06	1.20431e+06	1.912e+06	1.90782e+06	1.57116e+06	1.45813e+06	1.30978e+06	1.41283e+06	1.8049e+06	1.58243e+06	1.37306e+06	884406	1.73205e+06
Q6NXT2	H3F3C	Histone H3.3C	2	2	2.8	0.246597	0.17753	0.787406	0.105645	123.81	1.27136	0.14052	I	M	1.66064e+07	1.30619e+07	1.64426e+07	2.6945e+07	2.02408e+07	1.08131e+07	1.30702e+07	1.19628e+07	1.78211e+07	1.23765e+07	1.10746e+07	1.29753e+07	1.10622e+07	2.48531e+07	1.80684e+07	1.51382e+07	1.33113e+07	1.08419e+07
Q9NX14	NDUFB11	NADH dehydrogenase [ubiquinone] 1 beta subcomplex subunit 11, mitochondrial	2	2	0.4	0.818731	0.787406	0.418492	0.589639	97.8	1.1534	0.105249	O	I	4.65291e+06	5.17983e+06	5.36668e+06	3.43775e+06	6.83398e+06	3.79092e+06	2.29792e+06	6.90397e+06	2.48793e+06	6.01667e+06	7.06592e+06	4.20348e+06	6.12514e+06	5.56873e+06	6.3336e+06	4.56538e+06	4.55375e+06	5.81194e+06
P08574	CYC1	Cytochrome c1, heme protein, mitochondrial	2	2	1.2	0.548812	0.787406	0.589639	0.787406	194.72	1.06685	0.062385	O	I	8.24668e+06	8.52398e+06	8.79798e+06	9.10668e+06	6.61334e+06	6.7947e+06	8.74223e+06	9.97647e+06	8.38362e+06	9.03952e+06	7.79153e+06	8.16451e+06	9.24074e+06	5.48645e+06	9.03181e+06	8.52975e+06	9.64188e+06	1.13e+07
Q13642	FHL1	Four and a half LIM domains protein 1	2	2	0.4	0.818731	1	0.418492	0.589639	145.38	1.07734	0.0569401	M	O	6.72291e+06	6.76761e+06	6.28179e+06	4.01446e+06	8.19939e+06	8.28187e+06	5.25587e+06	7.86296e+06	3.73228e+06	1.03533e+07	7.17841e+06	5.72115e+06	6.85294e+06	4.09475e+06	7.26551e+06	8.86937e+06	4.82061e+06	6.35871e+06
Q01469	FABP5	Fatty acid-binding protein 5	2	2	2.8	0.246597	0.105645	1	0.105645	97.43	1.07354	0.0789129	O	M	2.18105e+06	2.03636e+06	2.18611e+06	2.15459e+06	1.72124e+06	2.38923e+06	1.88957e+06	2.75063e+06	2.03798e+06	1.61887e+06	2.04177e+06	1.64444e+06	2.83874e+06	2.12845e+06	1.80095e+06	2.48138e+06	1.76006e+06	2.75972e+06
P05141	SLC25A5	ADP/ATP translocase 2	14	1	5.2	0.0742736	0.105645	0.0590582	0.589639	908.48	1.2212	0.174585	O	I	930027	1.04978e+06	1.13575e+06	1.16374e+06	727521	774867	891872	1.09214e+06	1.48424e+06	912537	745898	973681	1.13253e+06	1.26082e+06	1.32915e+06	818279	945771	1.32472e+06
O75438	NDUFB1	NADH dehydrogenase [ubiquinone] 1 beta subcomplex subunit 1	2	2	1.2	0.548812	1	0.280713	0.418492	97.55	1.08148	0.12827	I	O	3.7003e+06	3.69336e+06	3.42153e+06	3.50693e+06	3.63365e+06	3.354e+06	3.56215e+06	4.44479e+06	3.2295e+06	4.13615e+06	3.39479e+06	3.24826e+06	4.45811e+06	2.93622e+06	3.22864e+06	3.77589e+06	3.30682e+06	3.86006e+06
Q14152	EIF3A	Eukaryotic translation initiation factor 3 subunit A	2	1	1.6	0.449329	0.589639	0.418492	0.280713	90.89	1.46811	0.172349	M	O	62388.6	71702.1	48839.9	43880.7	99808.4	68569	48622.8	51062.3	26626.4	65929.6	76327.8	88326	101301	76027.2	44692.5	25243.5	56615.4	41620.7
P07305	H1-0	Histone H1.0	3	2	3.6	0.165299	0.418492	0.0590582	0.787406	159.59	1.13363	0.217487	I	O	866980	780458	764780	814400	985154	819849	896951	818547	933874	619504	655721	812407	880784	737400	976665	765888	685383	658566
P0DOX2		Immunoglobulin alpha-2 heavy chain	2	1	0.352941	0.838223	0.589639	0.422678	0.583882	113.21	3.0594	0.105961	O	I	3305.87	4508.75	10114	0	6195.32	1799.69	8534.32	0	3556.19	3762.33	0	13517.1	1708.13	0	10271.5	0	40298.2	0
O14561	NDUFAB1	Acyl carrier protein, mitochondrial	2	2	2.8	0.246597	1	0.280713	0.280713	118.26	1.19012	0.159965	M	O	523357	531044	446210	540668	732529	478887	344211	520490	459447	594670	653463	394156	553485	587447	432902	363829	334673	512199
P14406	COX7A2	Cytochrome c oxidase subunit 7A2, mitochondrial	2	2	7.6	0.0223708	0.0590582	0.0590582	1	149.23	1.10875	0.102746	I	O	4.62558e+06	4.20025e+06	4.17188e+06	4.28287e+06	4.89613e+06	5.01467e+06	3.31738e+06	5.61685e+06	3.89353e+06	4.23815e+06	4.71572e+06	3.31235e+06	4.84151e+06	3.8354e+06	4.56208e+06	4.46249e+06	2.77745e+06	5.22199e+06
Q9BSH5	HDHD3	Haloacid dehalogenase-like hydrolase domain-containing protein 3	2	1	2.8	0.246597	0.105645	0.105645	0.787406	77.46	1.26581	0.168849	O	I	71002.2	89783.1	89875.3	37540.9	41916.6	87305.7	91736.9	96510.9	77501.1	71470.7	75583.2	111020	113341	65391.7	50362.5	107908	87255.8	138459
Q8WZ42;A6NNT2	TTN	Titin	836	823	3.6	0.165299	0.418492	0.280713	0.17753	57590.6	1.06008	0.188044	O	I	1.21462e+09	1.24041e+09	1.28759e+09	1.42989e+09	1.16429e+09	1.12431e+09	1.11729e+09	1.2373e+09	1.31541e+09	1.18129e+09	1.16308e+09	1.28635e+09	1.25594e+09	1.33809e+09	1.23518e+09	1.3151e+09	1.25271e+09	1.29685e+09
P40939	HADHA	Trifunctional enzyme subunit alpha, mitochondrial	39	38	0.4	0.818731	0.787406	1	0.787406	2859.99	1.00666	0.0502744	O	M	9.0271e+07	8.98958e+07	9.04944e+07	9.71634e+07	9.96746e+07	7.66186e+07	7.95545e+07	9.83439e+07	8.97674e+07	8.61315e+07	8.28143e+07	8.63476e+07	1.04418e+08	9.89022e+07	9.5864e+07	7.51512e+07	8.5097e+07	9.74577e+07
P60174	TPI1	Triosephosphate isomerase	10	10	0.4	0.818731	1	0.787406	0.589639	685.46	1.01515	0.0500023	M	O	3.06416e+07	3.09454e+07	3.04836e+07	2.78445e+07	3.80569e+07	2.98073e+07	2.79527e+07	2.95465e+07	2.1239e+07	3.13106e+07	3.75822e+07	3.31711e+07	3.14244e+07	2.75252e+07	3.02052e+07	3.11024e+07	3.11657e+07	3.24197e+07
