# Supplementary material for: Layer-specific proteomic analysis of human hearts in patients with sudden cardiac death
Source: PLoS One. 2025 Dec 30;20(12):e0339886. doi: 10.1371/journal.pone.0339886 (PMC12753045; doi:10.1371/journal.pone.0339886)
Supplement: S6 Table — (XLSX) [file pone.0339886.s006.xlsx]

## Sheet: In
Accession	Gene ID	Description	Peptide count	Unique peptides	H_value	p-value (K-W)	p-value(S-D, A to B)	p-value(S-D, A to C)	p-value(S-D, B to C)	Confidence score	Fold change	Power	Highest	Lowest	Mass	SCD mean	CH mean	Ctl mean	SCD1_I	SCD2_I	SCD3_I	SCD4_I	SCD5_I	SCD6_I	SCD7_I	SCD8_I	CH1_I	CH2_I	CH3_I	CH4_I	CH5_I	Ctl1_I	Ctl_I	Ctl3_I	Ctl4_I	Ctl5_I
P28070	PSMB4	Proteasome subunit beta type-4	1	1	11.4534	0.00325783	0.0698249	0.00732984	0.295353	42.54	Infinity	0.999691	A	C	29185	29874.9	7678.62	0	57956	3209.66	43596.9	33040.4	2616.17	34537.4	25703.3	38339.3	0	0	0	36942.8	1450.29	0	0	0	0	0
P51665	PSMD7	26S proteasome non-ATPase regulatory subunit 7	1	1	9.69384	0.00785252	0.237483	0.00732984	0.295353	46.4	Infinity	0.998486	A	C	37002	31953.5	15265.6	0	19265	6114.63	41461.1	50152.2	35413.8	74652.9	19178.8	9389.87	0	0	17467.9	58860	0	0	0	0	0	0
P24752	ACAT1	Acetyl-CoA acetyltransferase, mitochondrial	18	17	9.12632	0.0104291	0.953851	0.0228992	0.0244861	1284.08	1.3896893569425	0.945981	C	B	45171	8.03958e+07	7.99298e+07	1.11078e+08	8.69601e+07	5.98677e+07	7.25032e+07	8.90598e+07	8.5837e+07	8.04342e+07	1.09618e+08	5.88862e+07	8.30024e+07	7.95348e+07	8.07342e+07	7.32499e+07	8.3128e+07	125021377	116142447	9.75763e+07	1.11812e+08	1.04837e+08
Q99798	ACO2	Aconitate hydratase, mitochondrial	39	38	7.9193	0.0190698	0.988256	0.0342808	0.0430351	3539.98	1.34705130458491	0.950271	C	B	85372	2.59667e+08	2.52248e+08	3.3979e+08	2.36099e+08	2.2773e+08	2.40424e+08	2.85427e+08	2.74782e+08	2.56105e+08	3.14192e+08	2.4258e+08	2.95808e+08	2.75183e+08	2.31012e+08	2.59992e+08	1.99243e+08	3.35876e+08	3.84583e+08	3.11988e+08	2.81662e+08	3.84843e+08
Q8WXI4	ACOT11	Acyl-coenzyme A thioesterase 11	1	1	6.22105	0.0445775	0.0501952	0.184412	0.744994	42.79	1.4412225575265001	0.230917	C	A	68449	81072.2	102146	116843	77578.3	80536	62467.3	90482.6	88013	90108.4	68761.4	90630.9	86390.6	92324.3	104713	94052.4	133250	196688	126403	116454	101455	43216.6
P00414	MT-CO3	Cytochrome c oxidase subunit 3	1	1	11.3693	0.00339773	0.0718786	0.00956597	0.177804	31.35	33.598932997602198	0.996924	C	A	29931	241977	1.60726e+06	8.13016e+06	175297	527028	210407	160225	341856	126543	283661	110795	4.11263e+06	2.253e+06	995456	176243	498976	1.33917e+07	1.4914e+07	8.06857e+06	674715	3.60178e+06
P31946	YWHAB	14-3-3 protein beta/alpha	6	2	6.97895	0.0305169	0.899169	0.0342808	0.116011	340.36	9.2010864815952207	0.951798	C	A	28065	152022	231007	1.39877e+06	100171	211528	129355	223344	186072	137618	122937	105153	610141	245241	155593	111584	32476.4	2.38579e+06	1.98866e+06	1.77442e+06	140344	704627
Q5VWP3	MLIP	Muscular LMNA-interacting protein	5	5	10.6421	0.00488761	0.184412	0.00956597	0.116011	200.68	3.1097849931938701	0.995453	C	A	50398	502199	958322	1.56173e+06	814294	496279	426402	514640	309972	493537	495269	467202	538788	1.53448e+06	777658	451625	1.48906e+06	1.50088e+06	1.93854e+06	1.68713e+06	1.62455e+06	1.05756e+06
P68032	ACTC1	Actin, alpha cardiac muscle 1	45	4	8.42456	0.0148125	0.137791	0.137791	0.0430351	4252.41	1.4299281521557901	0.925628	C	B	41992	4.0655e+08	3.33467e+08	4.76834e+08	427923948	3.14572e+08	3.97275e+08	4.33137e+08	4.00012e+08	4.10945e+08	4.39776e+08	4.28758e+08	428466953	3.64241e+08	2.45479e+08	3.21118e+08	3.08031e+08	4.75447e+08	4.44522e+08	374499355	5.29479e+08	5.60223e+08
P00325	ADH1B	All-trans-retinol dehydrogenase [NAD(+)] ADH1B	1	1	6.3193	0.0424406	0.953851	0.100648	0.0430351	34.26	1.92813884770229	0.582798	C	B	39829	113657	105126	202698	286438	84831.6	50414.8	87630.1	112322	46088.9	180188	61342	154548	138817	117978	27901.2	86384.7	150315	207317	206625	260152	189080
P05198	EIF2S1	Eukaryotic translation initiation factor 2 subunit 1	1	1	12.8289	0.00163768	0.0718786	0.00956597	0.0244861	61.18	2.39057285108797	1	C	A	36089	444612	629616	1.06288e+06	422170	381043	457677	521745	435886	485950	442512	409910	698924	615534	831484	435522	566613	1.29681e+06	1.14977e+06	973697	842833	1.05127e+06
P43652	AFM	Afamin	1	1	7.33421	0.0255503	0.654016	0.0342808	0.116011	49	2.2356919270342601	0.661505	C	A	69024	39452.2	49823.1	88203	20717.6	35013.8	42228.4	84022	39759.4	11635.5	49974.3	32266.5	52992.8	46176.4	34159.2	90658.6	25128.4	56374.4	54401.8	148792	103074	78373.2
Q09666	AHNAK	Neuroblast differentiation-associated protein AHNAK	17	17	6.99035	0.0303434	0.100648	0.0718786	0.614913	954.7	1.29249981867348	0.800492	A	C	628699	1.26896e+07	1.06305e+07	9.81785e+06	1.3594e+07	1.06917e+07	1.52235e+07	1.19093e+07	1.19247e+07	1.25554e+07	1.32562e+07	1.23618e+07	1.3029e+07	1.05281e+07	9.53951e+06	9.27765e+06	1.07782e+07	8.43397e+06	8.18117e+06	9.1748e+06	1.07784e+07	1.25209e+07
P05091	ALDH2	Aldehyde dehydrogenase, mitochondrial	17	14	9.72719	0.00772266	0.561228	0.0228992	0.0244861	1186.68	1.5626587749566201	0.66522	C	B	56346	2.84429e+07	2.55667e+07	3.99521e+07	3.53134e+07	2.50407e+07	3.18678e+07	1.34034e+07	3.27261e+07	2.63147e+07	3.855e+07	2.43272e+07	3.12236e+07	3.04032e+07	2.91461e+07	2.38265e+07	1.32342e+07	4.17727e+07	4.07918e+07	3.29904e+07	3.96064e+07	4.4599e+07
Q02252	ALDH6A1	Methylmalonate-semialdehyde dehydrogenase [acylating], mitochondrial	7	7	8.45614	0.0145805	0.184412	0.100648	0.0430351	386.56	1.3313686098184501	0.903064	C	B	57803	7.34497e+06	6.58591e+06	8.76828e+06	8.58397e+06	6.72059e+06	8.03499e+06	6.75179e+06	7.86891e+06	8.02374e+06	7.01338e+06	5.76239e+06	6.25813e+06	6.64753e+06	7.84168e+06	5.83693e+06	6.34529e+06	1.08045e+07	8.31039e+06	8.83363e+06	7.82441e+06	8.06846e+06
P26678	PLN	Cardiac phospholamban	1	1	6.95526	0.0308805	0.470502	0.0342808	0.26016	41.71	2.12239106746047	0.558987	C	A	6104	4.23148e+06	5.68497e+06	8.98085e+06	8.33161e+06	8.38203e+06	2.91533e+06	3.11822e+06	3.22584e+06	2.55595e+06	3.66746e+06	1.6554e+06	2.55827e+06	9.45916e+06	6.77233e+06	4.47804e+06	5.15704e+06	3.27781e+06	1.12504e+07	1.00993e+07	8.67603e+06	1.16007e+07
P09972	ALDOC	Fructose-bisphosphate aldolase C	14	11	6.25351	0.0438599	0.744515	0.100648	0.0722889	1187.53	1.37719355425701	0.566725	C	B	39431	5.43289e+07	5.01488e+07	6.90646e+07	5.80437e+07	3.99052e+07	56841267	5.84021e+07	6.71015e+07	6.00794e+07	5.41199e+07	4.01378e+07	5.77811e+07	5.18005e+07	6.3632e+07	5.12614e+07	2.62689e+07	7.0986e+07	5.43951e+07	6.53792e+07	8.29192e+07	7.16433e+07
P10155	RO60	60 kDa SS-A/Ro ribonucleoprotein	1	1	8.536	0.0140098	0.654016	0.0147934	0.114509	35.82	7.0407200135958501	0.871259	A	C	60631	64338.7	55245.2	9138.09	54359.6	56391.6	69238.4	65083.5	28836.7	86692.1	64184.4	89923.5	24671.2	23211.1	27088.2	86350.9	114904	0	0	9808.38	29748.1	6133.93
Q6YN16	HSDL2	Hydroxysteroid dehydrogenase-like protein 2	8	7	9.49561	0.00867069	0.0718786	0.0228992	0.36328	533.78	2.0167531967022501	0.938207	C	A	45366	5.8699e+06	8.66473e+06	1.18381e+07	4.05371e+06	6.38592e+06	4.91807e+06	6.40117e+06	6.90358e+06	5.04268e+06	7.90467e+06	5.3494e+06	1.20046e+07	9.66556e+06	8.74028e+06	5.44403e+06	7.46922e+06	1.49213e+07	1.58387e+07	1.09395e+07	6.66259e+06	1.08286e+07
Q16853	AOC3	Membrane primary amine oxidase	2	1	7.33421	0.0255503	0.654016	0.0342808	0.116011	89.28	1.55568088403456	0.911457	C	A	84568	337217	366771	524601	376995	391209	424110	308677	272038	270395	331874	322435	315902	369336	340660	365296	442662	776774	491673	363842	475703	515014
Q9BUR5	APOO	MICOS complex subunit MIC26	1	1	6.37895	0.0411935	0.899169	0.0718786	0.0722889	39.66	2.0847238678986701	0.313848	C	A	22271	184409	231750	384442	332724	306769	139207	154674	238887	3454.87	298742	814.85	202871	319060	215132	224056	197629	272021	430600	327591	315030	576968
Q9NVJ2	ARL8B	ADP-ribosylation factor-like protein 8B	1	1	9.48158	0.00873175	0.744515	0.00956597	0.0722889	33.8	1.63519756099197	0.977029	C	A	21525	203797	219914	333249	243904	193777	192817	187802	176425	213956	236660	185038	132810	310486	218049	207191	231032	297883	422441	283702	349531	312688
O95674	CDS2	Phosphatidate cytidylyltransferase 2	2	2	11.7061	0.00287107	0.0342808	0.00956597	0.36328	111.4	1.9967243672795401	0.818347	C	A	51384	923613	1.57317e+06	1.8442e+06	1.2581e+06	1.36241e+06	979404	766377	1.1568e+06	478976	1.1219e+06	264940	1.36027e+06	2.01484e+06	1.89261e+06	1.38558e+06	1.21256e+06	1.39414e+06	1.86693e+06	1.94873e+06	1.90053e+06	2.11068e+06
P14854	COX6B1	Cytochrome c oxidase subunit 6B1	1	1	12.1904	0.00225371	0.137791	0.00956597	0.0244861	42.29	1.9903265509678401	0.991503	C	A	10186	4.33437e+06	5.50653e+06	8.62681e+06	5.79559e+06	3.57375e+06	4.78345e+06	5.52225e+06	4.74237e+06	2.66675e+06	4.78226e+06	2.80853e+06	4.44115e+06	5.92953e+06	5.86359e+06	4.83939e+06	6.45899e+06	1.08436e+07	9.63313e+06	8.19727e+06	6.85963e+06	7.60037e+06
P0C0S5	H2AZ1	Histone H2A.Z	4	2	10.3088	0.00577402	0.953851	0.00956597	0.0244861	212.69	1.7972147060643999	0.999425	C	A	13545	1.31541e+06	1.37213e+06	2.36407e+06	1.37551e+06	1.08609e+06	1.75583e+06	1.36345e+06	1.14811e+06	1.20386e+06	1.23702e+06	1.35338e+06	1.5233e+06	1.17403e+06	1.98433e+06	1.14619e+06	1.03282e+06	2.04688e+06	2.95363e+06	2.10723e+06	2.34728e+06	2.36533e+06
Q9HAT2	SIAE	Sialate O-acetylesterase	1	1	9.35088	0.00932144	0.827877	0.00956597	0.0722889	93.31	1.91067738246759	0.973834	C	A	58277	534307	620179	1.02089e+06	714706	456363	502897	616923	593010	582192	525973	282391	608051	689687	933591	472559	397009	994325	1.12023e+06	928076	923194	1.13862e+06
P21953	BCKDHB	2-oxoisovalerate dehydrogenase subunit beta, mitochondrial	1	1	10.9693	0.00414999	0.100648	0.0149633	0.0722889	37.23	2.16378750315116	0.993239	C	A	43095	59327.1	84312.1	128371	46125.4	81977.6	51094	68646.5	53842	61207.2	66496.4	45227.7	119623	77750.7	60480.7	84157.9	79548.6	128700	79661.7	125406	121273	186815
P04080	CSTB	Cystatin-B	2	2	6.19737	0.0451085	0.827877	0.0149633	0.614913	138.24	1.7161942553079199	0.647971	C	A	11133	2.76186e+06	3.53961e+06	4.73989e+06	2.4022e+06	3.74572e+06	2.97386e+06	2.19724e+06	2.70993e+06	2.7386e+06	3.23157e+06	2.09577e+06	3.67353e+06	4.48198e+06	1.54268e+06	2.12959e+06	5.87027e+06	4.29814e+06	3.4137e+06	5.71544e+06	5.62091e+06	4.65128e+06
O95182	NDUFA7	NADH dehydrogenase [ubiquinone] 1 alpha subcomplex subunit 7	6	6	10.393	0.00553595	0.0718786	0.0149633	0.26016	364.12	1.7008322370526301	0.794453	C	A	12544	2.50603e+06	3.58128e+06	4.26233e+06	2.16072e+06	2.21321e+06	3.31051e+06	2.96722e+06	3.00109e+06	1.03507e+06	3.73667e+06	1.62372e+06	3.26907e+06	4.03017e+06	3.68495e+06	3.01229e+06	3.90993e+06	4.38461e+06	4.82739e+06	3.87049e+06	3.34776e+06	4.88139e+06
Q99460	PSMD1	26S proteasome non-ATPase regulatory subunit 1	1	1	10.0009	0.00673499	0.744515	0.00956597	0.0430351	32.42	6.9049586926364999	0.956294	A	C	105769	20161.5	17987.2	2919.85	42892.4	12562	14990	14908.8	17454.1	19181.2	16954.6	22348.6	15561.4	17538.7	9168	12349.7	35318	0	217.72	4770.16	4.03282	9607.34
Q13554	CAMK2B	Calcium/calmodulin-dependent protein kinase type II subunit beta	9	4	8.24211	0.0162274	0.744515	0.0342808	0.0430351	424.49	1.61792276633083	0.932484	C	B	72632	557106	507417	820962	565095	443100	635693	562558	526987	433520	566709	723183	346491	582911	427931	631221	548534	627139	1.11015e+06	926421	696489	744617
P20810	CAST	Calpastatin	2	2	6.38684	0.0410313	0.385384	0.100648	0.116011	139.36	1.3918101016030999	0.812529	C	B	76526	1.22193e+06	1.04793e+06	1.45852e+06	1.09771e+06	1.58477e+06	1.20828e+06	1.11246e+06	1.19265e+06	1.32103e+06	1.13663e+06	1.12194e+06	1.50768e+06	936282	1.14865e+06	710779	936264	1.28533e+06	1.31964e+06	1.69145e+06	1.45189e+06	1.54431e+06
P04040	CAT	Catalase	6	6	6.88421	0.0319973	0.953851	0.0501952	0.0722889	392.92	1.6399320419757	0.799671	C	B	59719	2.54214e+06	2.30221e+06	3.77546e+06	1.68593e+06	2.13264e+06	2.56864e+06	2.65882e+06	2.34898e+06	3.90109e+06	3.00651e+06	2.03454e+06	2.9728e+06	3.24668e+06	2.36457e+06	1.2375e+06	1.68948e+06	4.86804e+06	3.86966e+06	3.69793e+06	3.20459e+06	3.2371e+06
P16152;O75828	CBR1	Carbonyl reductase [NADPH] 1	4	3	7.89561	0.019297	0.988256	0.0501952	0.0244861	308.22	1.34597581331326	0.524652	C	B	30356	796362	777032	1.04587e+06	994227	570325	584291	835794	968328	851141	691429	875358	921296	886703	884390	811856	380916	1.01913e+06	940513	1.13145e+06	940442	1.19779e+06
Q4VC31	CCDC58	Coiled-coil domain-containing protein 58	1	1	6.44298	0.0398955	0.100648	0.137791	0.26016	45.07	1.6890654975504	0.764967	C	A	16609	337536	398096	570120	416926	383114	329689	323111	343531	302488	379110	222316	438030	419945	398139	353383	380983	276097	743195	474170	635056	722082
E9PAV3	NACA	Nascent polypeptide-associated complex subunit alpha, muscle-specific form	6	6	10.9263	0.00424014	0.308445	0.00956597	0.0430351	330.42	1.6999909460999201	0.872124	C	A	205295	3.3421e+06	3.68668e+06	5.68155e+06	3.7916e+06	2.54611e+06	3.78496e+06	3.29001e+06	3.32526e+06	2.87902e+06	3.65378e+06	3.46609e+06	3.73048e+06	4.23391e+06	3.73377e+06	2.94017e+06	3.79507e+06	4.63756e+06	1.03025e+07	5.10341e+06	4.07106e+06	4.29316e+06
Q5XKP0	MICOS13	MICOS complex subunit MIC13	2	2	7.45614	0.0240392	0.241245	0.0342808	0.36328	128.94	1.6584212006600001	0.749644	C	A	13079	485907	619511	805839	462680	609621	469051	609534	561508	327879	596359	250626	581042	698214	578335	674541	565421	1.19616e+06	696810	578811	652649	904769
Q9Y696	CLIC4	Chloride intracellular channel protein 4	2	2	6.60351	0.0368185	0.241245	0.0718786	0.26016	96.24	2.2261037002802402	0.790807	C	A	28754	517765	669254	1.1526e+06	490899	584003	386576	438913	526311	719616	457033	538769	544467	977944	655015	461498	707345	2.1509e+06	1.32403e+06	1.05137e+06	464493	772198
P09497	CLTB	Clathrin light chain B	1	1	8.38246	0.0151277	0.308445	0.0228992	0.177804	34.96	7.8892218821284601	0.836194	C	A	25175	46659.7	156519	368109	11814.9	119243	46102.3	34662.3	38440.5	23163.5	86799.7	13052.3	328819	170430	226430	27594.7	29321.6	709560	404870	417787	47469.7	260858
P23946	CMA1	Chymase	1	1	6.80088	0.0333586	0.184412	0.137791	0.116011	72.9	4.0396599747724	0.969569	B	C	27307	148904	267427	66200.3	105531	55131.1	126581	306183	167513	50589.4	207958	171742	334000	271941	105178	389188	236826	7151.53	8964.28	29267.7	11090.8	274527
Q86UK0	ABCA12	ATP-binding cassette sub-family A member 12	1	1	12.7193	0.00172997	0.00956597	0.00956597	0.86047	35.45	4.5196252218633601	0.661827	A	C	293049	84418.4	27987.5	18678.2	83903.1	68239.1	84656.9	89459.3	86062.4	103224	88002.9	71799.4	7172.85	13114	52439.5	47895.3	19315.9	0	398.143	21791.1	13710.9	57490.8
Q9NZJ6	COQ3	Ubiquinone biosynthesis O-methyltransferase, mitochondrial	1	1	9.70614	0.00780438	0.953851	0.0149633	0.0244861	34.63	2.19916916579233	0.999456	C	B	41028	471349	423960	932360	428987	445395	345633	352304	512558	517083	779839	388992	420925	400979	475021	357280	465595	912135	1.35396e+06	945746	779940	670019
Q99807	COQ7	5-demethoxyubiquinone hydroxylase, mitochondrial	1	1	11.3132	0.00349445	0.00956597	0.0342808	0.614913	47.75	1.6142468915992101	0.890253	B	A	24262	344353	555871	465024	312932	330974	395011	276809	387104	397896	321990	332111	664205	511487	402180	458695	742791	335153	676716	464317	433152	415780
Q96IU4	ABHD14B	Protein ABHD14B	2	2	7.07318	0.0291124	0.898906	0.00909112	0.437992	70.57	17.9066137229464	0.741304	A	C	22332	28070.4	20725.5	1567.6	28152.1	21964.7	33820.1	28542.6	9873.89	28113.4	35443.1	38653.7	0	0	12196.9	47017.7	44413	0	1413.92	0	6424.09	0
P46781	RPS9	40S ribosomal protein S9	2	2	10.1763	0.00616937	0.0342808	0.0228992	0.483958	95.1	1.5966822662451501	0.917376	C	A	22578	388078	502308	619637	354008	376791	389488	383954	373701	427535	344971	454175	453869	402878	456905	484615	713272	861710	541276	423031	692816	579352
P04075	ALDOA	Fructose-bisphosphate aldolase A	19	17	11.4035	0.0033401	0.308445	0.00956597	0.0244861	1473.13	1.61752230699446	0.999276	C	A	39395	1.4036e+08	1.64175e+08	2.27036e+08	1.3231e+08	1.15133e+08	1.47509e+08	1.49787e+08	1.65458e+08	1.38845e+08	1.62065e+08	1.11774e+08	1.99511e+08	1.80574e+08	1.52566e+08	1.29079e+08	1.59147e+08	262976459	2.06503e+08	2.32595e+08	2.13434e+08	2.19671e+08
Q9UHQ9	CYB5R1	NADH-cytochrome b5 reductase 1	7	7	6.90614	0.0316483	0.988256	0.0228992	0.177804	329.63	1.60135953757309	0.815991	C	A	34073	2.26346e+06	2.4985e+06	3.62461e+06	2.75122e+06	3.43783e+06	1.85601e+06	2.04665e+06	2.20709e+06	2.02091e+06	1.79019e+06	1.99779e+06	1.485e+06	3.58646e+06	2.37605e+06	1.67716e+06	3.36781e+06	3.06052e+06	4.04041e+06	3.57499e+06	3.36846e+06	4.07869e+06
P48735	IDH2	Isocitrate dehydrogenase [NADP], mitochondrial	25	23	8.99035	0.0111627	0.654016	0.0149633	0.0722889	2115.01	1.5968098097329	0.989822	C	A	50877	1.47491e+08	1.5699e+08	2.35514e+08	1.56729e+08	1.22707e+08	1.23485e+08	1.44938e+08	1.582e+08	1.31595e+08	2.06413e+08	1.35856e+08	1.75666e+08	1.80636e+08	1.49535e+08	128285175	150826515	2.88013e+08	2.2995e+08	2.34602e+08	1.70405e+08	2.54601e+08
Q9P0L0	VAPA	Vesicle-associated membrane protein-associated protein A	3	3	8.36842	0.0152342	0.0718786	0.0342808	0.744994	130.64	1.5912499507607001	0.772154	C	A	27875	1.82783e+06	2.64148e+06	2.90853e+06	1.30281e+06	2.52963e+06	2.16787e+06	1.68149e+06	2.47275e+06	1.55562e+06	1.81527e+06	1.09718e+06	2.76439e+06	3.44929e+06	2.7586e+06	1.93426e+06	2.30086e+06	1.84638e+06	3.0792e+06	3.35151e+06	3.01265e+06	3.25292e+06
Q9NYK5	MRPL39	39S ribosomal protein L39, mitochondrial	1	1	8.36842	0.0152342	0.744515	0.0149633	0.116011	36.88	3.5952871723895501	0.941359	A	C	38687	70780.9	53534.6	19687.1	84101.1	66124.7	86996.7	89051	35393.1	69811.5	55684	79084.9	38110.3	17223.8	94335.6	84169.3	33834.3	3662.43	37904.1	16210.5	16663	23995.6
P14868	DARS1	Aspartate--tRNA ligase, cytoplasmic	2	2	6.5693	0.0374537	0.0718786	0.827877	0.0722889	81.92	1.55431433547076	0.724787	C	B	57100	971330	771789	1.1996e+06	956955	652244	1.06162e+06	947749	920219	1.19972e+06	1.08316e+06	948979	677151	736760	890719	855530	698784	1.92753e+06	817830	1.04155e+06	946725	1.26438e+06
Q7Z4W1	DCXR	L-xylulose reductase	8	8	6.74035	0.0343836	0.385384	0.0718786	0.116011	370.77	1.5662815687609499	0.744684	C	A	25897	3.97241e+06	4.66035e+06	6.22191e+06	3.68488e+06	5.41803e+06	4.76652e+06	3.82116e+06	5.38862e+06	3.36086e+06	3.1811e+06	2.15807e+06	4.51717e+06	5.16698e+06	5.58921e+06	3.95401e+06	4.0744e+06	8.46056e+06	4.68511e+06	6.61484e+06	5.38629e+06	5.96273e+06
P35613	BSG	Basigin	2	2	9.7193	0.0077532	0.899169	0.0149633	0.0244861	95.07	1.5814059002022101	0.995591	C	A	42174	2.00748e+06	2.10655e+06	3.17464e+06	1.98841e+06	1.74855e+06	2.30322e+06	2.15839e+06	1.83312e+06	1.60467e+06	2.57799e+06	1.84548e+06	2.13642e+06	2.21849e+06	2.52805e+06	1.8091e+06	1.84066e+06	3939191	3.5646e+06	2.73912e+06	2.57477e+06	3.05552e+06
Q9NR28	DIABLO	Diablo homolog, mitochondrial	3	2	6.61404	0.0366252	0.241245	0.561228	0.0244861	193.97	1.72763507993888	0.414672	C	B	27114	636955	426201	736319	1.47062e+06	229403	413573	659525	545662	529736	724678	522446	490515	328604	453395	420337	438152	587483	570751	1.08157e+06	524055	917733
P10515	DLAT	Dihydrolipoyllysine-residue acetyltransferase component of pyruvate dehydrogenase complex, mitochondrial	16	16	6.44298	0.0398955	0.899169	0.0501952	0.116011	1209.39	1.38667657724566	0.766785	C	A	68953	2.85493e+07	2.91591e+07	3.95887e+07	2.35724e+07	2.75581e+07	2.88335e+07	2.34083e+07	3.20772e+07	2.55682e+07	2.98037e+07	3.75735e+07	3.26337e+07	2.87053e+07	2.97699e+07	3.42869e+07	2.03998e+07	5.44196e+07	4.14933e+07	3.39517e+07	3.14884e+07	3.65905e+07
P09622	DLD	Dihydrolipoyl dehydrogenase, mitochondrial	13	13	6.09474	0.0474837	0.470502	0.0501952	0.36328	1003.98	1.30882816520116	0.756526	C	A	54143	4.64089e+07	5.12262e+07	6.07413e+07	4.67406e+07	4.5091e+07	3.95886e+07	4.33492e+07	5.141e+07	4.4278e+07	5.00105e+07	5.08034e+07	5.29992e+07	4.70343e+07	4.45111e+07	4.5883e+07	6.57034e+07	7.64383e+07	6.46887e+07	5.92758e+07	4.65161e+07	5.67876e+07
P36957	DLST	Dihydrolipoyllysine-residue succinyltransferase component of 2-oxoglutarate dehydrogenase complex, mitochondrial	12	12	7.14474	0.0280892	0.137791	0.0501952	0.614913	887.69	1.2009870919558401	0.687734	C	A	48724	3.94088e+07	4.25561e+07	4.73295e+07	3.87856e+07	3.53811e+07	3.82382e+07	3.77719e+07	4.31489e+07	4.09119e+07	3.98483e+07	4.11844e+07	4.64465e+07	4.03603e+07	4.19973e+07	4.10757e+07	4.29004e+07	6.09362e+07	4.07971e+07	4.415e+07	4.14544e+07	4.93096e+07
P11532	DMD	Dystrophin	46	45	8.15526	0.0169476	0.100648	0.241245	0.0430351	2798.37	1.2238993947056001	0.95345	C	B	426484	2.17175e+07	1.9359e+07	2.36934e+07	2.26656e+07	2.10879e+07	2.05989e+07	2.11073e+07	2.01835e+07	2.24868e+07	2.1728e+07	2.38817e+07	1.99421e+07	2.18968e+07	1.75264e+07	2.03448e+07	1.70847e+07	2.11011e+07	2.21474e+07	2.56702e+07	2.3881e+07	2.56676e+07
Q96EY1	DNAJA3	DnaJ homolog subfamily A member 3, mitochondrial	1	1	9.48158	0.00873175	0.561228	0.0228992	0.0244861	73.38	1.60795293471154	0.888129	C	A	52456	146324	162834	235281	98272.2	155948	117786	94532	178700	133549	158624	233177	186562	140899	169453	144991	172265	237142	287230	251587	190435	210013
Q8TF09	DYNLRB2	Dynein light chain roadblock-type 2	1	1	6.52982	0.0382003	0.953851	0.0228992	0.26016	63.41	1.53216475835559	0.471253	C	A	10848	255202	295256	391011	340186	328862	238867	294817	153701	355266	175278	154637	128900	295317	242675	298173	511213	356534	431111	464270	339393	363747
Q13011	ECH1	Delta(3,5)-Delta(2,4)-dienoyl-CoA isomerase, mitochondrial	16	14	6.88421	0.0319973	0.308445	0.0501952	0.26016	1298.38	1.4011742064236099	0.382799	C	A	35793	3.2069e+07	3.92663e+07	4.49342e+07	3.59924e+07	2.71023e+07	3.01366e+07	4.35237e+07	3.21992e+07	3.73178e+07	4.06108e+07	9.66902e+06	4.46957e+07	3.88847e+07	4.39666e+07	3.45433e+07	3.42414e+07	5.05837e+07	4.60676e+07	3.8293e+07	5.02829e+07	3.94439e+07
P30084	ECHS1	Enoyl-CoA hydratase, mitochondrial	9	9	6.40088	0.0407443	0.953851	0.0718786	0.0722889	703.18	1.2577627386952701	0.72426	C	B	31367	9.93253e+06	9.90957e+06	1.24639e+07	1.11095e+07	9.09295e+06	8.06948e+06	9.35713e+06	1.21947e+07	8.94462e+06	1.20013e+07	8.69064e+06	1.16847e+07	1.05785e+07	8.38334e+06	8.31268e+06	1.05885e+07	1.38271e+07	1.41754e+07	1.08784e+07	1.11487e+07	1.22898e+07
Q02978	SLC25A11	Mitochondrial 2-oxoglutarate/malate carrier protein	12	11	6.35088	0.0417758	0.385384	0.0342808	0.614913	848.19	1.5667421313181	0.41815	C	A	34040	1.61955e+07	2.18032e+07	2.53741e+07	2.36558e+07	2.2155e+07	1.72675e+07	1.69102e+07	2.08259e+07	7.35422e+06	1.76193e+07	3.77584e+06	1.9253e+07	2.46719e+07	2.8257e+07	1.49262e+07	2.19079e+07	2.2397e+07	3.15822e+07	2.44724e+07	2.15587e+07	2.68604e+07
P26641	EEF1G	Elongation factor 1-gamma	5	5	6.82456	0.0329659	0.988256	0.0718786	0.0430351	315.35	1.3467945071206999	0.787353	C	B	50087	1.50202e+06	1.48906e+06	2.00546e+06	1.75503e+06	1.13283e+06	1.4882e+06	1.39485e+06	1.55285e+06	1.28196e+06	1.41038e+06	2.00007e+06	1.25004e+06	1.65398e+06	1.5401e+06	1.46006e+06	1.54112e+06	1.75933e+06	1.93137e+06	1.98187e+06	1.61548e+06	2.73926e+06
P25789	PSMA4	Proteasome subunit alpha type-4	3	3	8.09211	0.0174913	0.744515	0.00956597	0.26016	143.2	1.5306448939947701	0.903233	C	A	29465	1.26404e+06	1.45337e+06	1.9348e+06	1.32657e+06	1.09985e+06	1.17767e+06	1.30849e+06	1.2508e+06	1.23616e+06	1.36082e+06	1.352e+06	1.25905e+06	1.22036e+06	1.5644e+06	1.24427e+06	1.97878e+06	2.938e+06	1.55057e+06	1.67789e+06	1.67114e+06	1.8364e+06
Q9NZN4	EHD2	EH domain-containing protein 2	18	17	6.3193	0.0424406	1	0.0501952	0.116011	1175.55	1.6887212468008099	0.942665	C	A	61123	9.51095e+06	9.82187e+06	1.60613e+07	8.36611e+06	1.13385e+07	9.32937e+06	1.18133e+07	1.0388e+07	8.47921e+06	8.7474e+06	7.62571e+06	1.09249e+07	8.32124e+06	1.02447e+07	7.53271e+06	1.20858e+07	1.86905e+07	1.11969e+07	1.06839e+07	2.23991e+07	1.73363e+07
Q13835	PKP1	Plakophilin-1	1	1	7.27719	0.0262892	0.137791	0.0342808	0.947319	40.53	1.5506877150659399	0.581381	C	A	82808	1.05565e+06	1.54158e+06	1.63698e+06	1.32621e+06	1.16173e+06	1.20453e+06	1.06029e+06	1.50525e+06	650856	1.15193e+06	384377	1.29248e+06	1.76935e+06	1.61547e+06	1.07695e+06	1.95365e+06	1.64898e+06	1.94437e+06	1.75952e+06	1.17608e+06	1.65595e+06
Q15370	ELOB	Elongin-B	1	1	12.2114	0.00223012	0.0342808	0.00956597	0.177804	37.23	1.6853549795693401	0.956889	C	A	13125	125988	186447	212334	107746	121391	83012.5	86547.3	160130	137669	152568	158838	150555	164890	191259	172270	253261	267789	207776	196586	196434	193086
Q9Y6C2	EMILIN1	EMILIN-1	2	2	9.15877	0.0102612	0.308445	0.0342808	0.0430351	107.98	1.7922258421363599	0.945423	C	B	106630	133830	104871	187953	153664	161196	133384	153990	96858.6	121664	126691	123194	57669.5	117974	146736	127470	74506.8	196479	222258	193145	192426	135457
P06733	ENO1	Alpha-enolase	13	12	8.17193	0.0168069	0.0342808	0.0718786	0.947319	1104.04	1.1570604996293099	0.700596	A	B	47139	2.09061e+07	1.80682e+07	1.84605e+07	2.1459e+07	1.8496e+07	1.9828e+07	2.44715e+07	2.05049e+07	2.16821e+07	2.07595e+07	2.00473e+07	1.82471e+07	1.69492e+07	1.54797e+07	1.96272e+07	2.0038e+07	1.75455e+07	1.6446e+07	1.99273e+07	1.85177e+07	1.98659e+07
P34913	EPHX2	Bifunctional epoxide hydrolase 2	1	1	7.78246	0.0204203	0.184412	0.308445	0.0244861	46.56	3.65085830632772	0.674235	B	C	62575	36247.4	68356.9	18723.5	14513.1	52035	23038.6	30413.9	44173	10057.5	84033.4	31714.3	40818.1	81974.7	54546.3	42316.4	122129	40187.7	131.599	29439	3956.02	19903.3
Q6QEF8	CORO6	Coronin-6	1	1	6.23889	0.0441816	0.744515	0.0497874	0.175953	37.78	3.2369320362036902	0.750879	A	C	52729	60302	46184.4	18629.4	57053.7	41349.5	41402.4	44602.2	62071.2	76366.3	57820.3	101750	27545.7	53049.4	63505.7	64046.8	22774.5	0	0	8134.81	42489.1	42523
Q99714	HSD17B10	3-hydroxyacyl-CoA dehydrogenase type-2	6	6	8.49474	0.0143018	0.899169	0.0342808	0.0244861	720.84	1.5232494597935899	0.869647	C	A	26906	4.34089e+06	4.54993e+06	6.61226e+06	3.5946e+06	4.28014e+06	2.84242e+06	3.09441e+06	5.43354e+06	4.54165e+06	5.94915e+06	4.99123e+06	5.02188e+06	4.15309e+06	4.80658e+06	5.01893e+06	3.74917e+06	6.72891e+06	5.69989e+06	8.39085e+06	5.23073e+06	7.01093e+06
P55290	CDH13	Cadherin-13	4	4	7.64211	0.0219047	0.899169	0.0149633	0.177804	372.23	1.4989687679702099	0.753107	C	A	78238	6.08716e+06	6.52896e+06	9.12446e+06	7.24341e+06	4.9638e+06	6.84374e+06	7.42384e+06	6.20558e+06	4.01529e+06	5.77146e+06	6.23014e+06	8.85084e+06	8.30146e+06	6.28209e+06	5.38281e+06	3.82761e+06	7.31814e+06	8.76561e+06	1.053e+07	8.30931e+06	1.06992e+07
P15311;Q5TZA2	EZR	Ezrin	15	7	8.28158	0.0159103	0.308445	0.0718786	0.0430351	883.9	1.8671004030432099	0.950336	C	B	69370	3.62481e+06	3.28517e+06	6.13374e+06	3.39194e+06	3.57365e+06	3.38629e+06	4.13635e+06	4.73946e+06	3.61588e+06	3.44853e+06	2.70634e+06	2.55946e+06	4.1505e+06	3.35205e+06	3.12983e+06	3.23399e+06	3.53908e+06	8.26982e+06	8.79184e+06	4.65767e+06	5.41029e+06
Q99959	PKP2	Plakophilin-2	25	24	8.54825	0.0139243	0.988256	0.00956597	0.116011	1675.52	1.52751824221216	0.919263	C	A	97355	1.73989e+07	1.85136e+07	2.65771e+07	1.797e+07	1.90215e+07	1.5138e+07	1.56397e+07	1.51522e+07	1.64436e+07	1.85568e+07	21269229	1.4364e+07	2.53824e+07	1.52254e+07	2.01234e+07	1.7473e+07	2.20037e+07	3.56013e+07	3.13845e+07	2.2281e+07	2.1615e+07
P51148	RAB5C	Ras-related protein Rab-5C	2	2	7.73684	0.0208913	0.241245	0.0342808	0.26016	95.94	1.4900354548450701	0.861511	C	A	23468	233215	289106	347499	185828	284223	267941	235797	334367	184965	192437	180163	236382	271255	323300	261920	352673	378143	321161	296600	410293	331297
Q9H479	FN3K	Fructosamine-3-kinase	1	1	7.68989	0.0213876	0.561228	0.0667726	0.0352096	43.33	6.5091112667984303	0.99988	B	C	35149	20778.6	28704.8	4409.93	15351.4	24180	30324.3	15597.5	31591.7	19507.6	21065	8611.54	24926.2	4369.31	46965	22409.9	44853.3	0	0	0	22049.7	0
Q16658	FSCN1	Fascin	1	1	7.53389	0.0231226	0.0718786	0.0698249	0.527976	32.76	4.51605105750828	0.756576	A	C	54496	43735.9	17539.2	9684.54	29814.5	35389.5	39955.8	67159.6	22693.7	37561.5	45004.7	72307.6	0	11357.1	14326.6	23434.4	38578	0	0	0	4956.23	43466.4
O00168	FXYD1	Phospholemman	1	1	7.9193	0.0190698	0.827877	0.00956597	0.26016	32.3	2.6036074593461702	0.709874	C	A	10434	45462.3	73306.5	118366	89962.9	31270.1	75897.7	14711.5	56479.4	11124.6	49938.8	34313.5	42784.2	57634.3	192198	30519.6	43396.6	135706	104738	164160	93458.1	93767.4
P04406	GAPDH	Glyceraldehyde-3-phosphate dehydrogenase	23	22	6.32368	0.0423477	0.988256	0.0501952	0.116011	2175.34	1.3032501164447201	0.879851	C	B	36030	2.7453e+08	2.66871e+08	3.478e+08	2.6114e+08	2.56175e+08	2.77635e+08	2.76401e+08	3.15247e+08	2.64063e+08	3.19723e+08	2.25857e+08	2.88924e+08	2.90592e+08	2.39461e+08	2.76657e+08	2.38723e+08	4.35566e+08	2.70513e+08	3.59944e+08	328865061	3.44112e+08
A0A0B4J2D5	GATD3B	Glutamine amidotransferase-like class 1 domain-containing protein 3B, mitochondrial	8	8	6.19737	0.0451085	0.470502	0.0718786	0.177804	433.03	1.4170087691300199	0.560249	C	A	28125	1.36553e+07	1.56545e+07	1.93496e+07	1.51501e+07	1.4026e+07	9.27227e+06	1.0449e+07	1.8604e+07	1.04953e+07	2.01528e+07	1.10925e+07	1.55752e+07	2.08222e+07	1.39909e+07	1.19194e+07	1.59647e+07	1.48173e+07	2.20082e+07	2.12312e+07	1.62462e+07	2.24452e+07
Q92947	GCDH	Glutaryl-CoA dehydrogenase, mitochondrial	1	1	9.88421	0.00713955	0.827877	0.00956597	0.0430351	38.02	1.97848403318809	0.907473	C	A	48096	133510	142554	264147	184554	188130	124752	80921.5	198297	112428	107914	71083.1	172902	118252	204136	126033	91447.7	255347	386961	199028	221194	258205
P36269	GGT5	Glutathione hydrolase 5 proenzyme	1	1	7.89474	0.0193054	1	0.0228992	0.0722889	85.85	2.1163152701176702	0.662885	C	A	62222	55282.5	55608.4	116995	81110.5	65824.4	50500.2	35041.6	52776.1	43608.5	83723.6	29675.1	103443	49968.9	49307.5	66281	9041.43	201775	73795.9	86184.9	107383	115838
Q04760	GLO1	Lactoylglutathione lyase	4	4	6.3614	0.0415565	0.137791	0.0718786	0.86047	178.68	1.29091067793602	0.600992	C	A	20764	926873	1.06433e+06	1.19651e+06	848398	1.1965e+06	1.06517e+06	843292	883814	834800	832711	910304	1.03974e+06	937450	1.11942e+06	1.07289e+06	1.15217e+06	1.13072e+06	971462	926184	1.53935e+06	1.41483e+06
O94925	GLS	Glutaminase kidney isoform, mitochondrial	1	1	7.10877	0.0285989	0.137791	0.0342808	0.947319	42.92	1.7741855543671601	0.708023	B	A	73414	68757.3	121988	106488	62285.2	50697.6	60062.4	83638.3	69332.8	84431.1	57759.1	81851.9	76649.1	111367	200959	64799	156167	97573	124472	136371	99580.3	74444.8
Q5JWF2;Q03113	GNAS	Guanine nucleotide-binding protein G(s) subunit alpha isoforms XLas	3	2	6.88421	0.0319973	0.988256	0.0718786	0.0430351	176.1	1.34099767071919	0.821042	C	B	110956	650110	621591	833552	863517	522523	602114	584935	526516	572049	748309	780919	658394	568173	562887	644087	674413	868384	832429	658574	851764	956610
P10606	COX5B	Cytochrome c oxidase subunit 5B, mitochondrial	7	7	7.64211	0.0219047	0.827877	0.0228992	0.116011	435.3	1.4895218015804399	0.668315	C	A	13687	2.74888e+07	3.18835e+07	4.09452e+07	3.04488e+07	2.65113e+07	2.97781e+07	2.83711e+07	3.45388e+07	1.55971e+07	3.87821e+07	1.58833e+07	3.44029e+07	3.95821e+07	2.59374e+07	2.49939e+07	3.45012e+07	3.94135e+07	4.33651e+07	3.86501e+07	3.61805e+07	4.71167e+07
Q00325	SLC25A3	Phosphate carrier protein, mitochondrial	13	13	8.12719	0.0171871	0.470502	0.0149633	0.26016	797.67	1.4792214727802	0.620942	C	A	40069	4.40232e+07	5.55333e+07	6.51201e+07	3.78619e+07	5.38078e+07	4.91442e+07	5.21726e+07	5.70062e+07	2.98766e+07	5.04718e+07	2.18447e+07	7.44863e+07	6.03749e+07	4.45416e+07	5.31837e+07	4.50799e+07	6.13881e+07	6.66107e+07	6.19732e+07	5.67907e+07	7.88378e+07
Q8N335	GPD1L	Glycerol-3-phosphate dehydrogenase 1-like protein	5	5	6.01404	0.0494389	0.654016	0.0501952	0.26016	291.3	1.68506926975064	0.768456	C	A	38394	2.74669e+06	3.12587e+06	4.62836e+06	3.7837e+06	2.97995e+06	3.61368e+06	2.11141e+06	2.19851e+06	1.92216e+06	3.28098e+06	2.0831e+06	2.03522e+06	3.65043e+06	3.7228e+06	2.11545e+06	4.10544e+06	4.718e+06	5.75757e+06	3.66519e+06	3.24975e+06	5.75127e+06
P61313	RPL15	60S ribosomal protein L15	3	3	6.88421	0.0319973	0.470502	0.0228992	0.483958	139.16	1.4723419165118801	0.59893	C	A	24131	1.09611e+06	1.36573e+06	1.61384e+06	962091	1.12064e+06	860723	871352	1.12791e+06	1.04511e+06	1.30646e+06	1.47457e+06	1.29969e+06	1.5187e+06	2.09859e+06	1.18583e+06	725825	1.93104e+06	1.42769e+06	1.69706e+06	1.36859e+06	1.64485e+06
P09211	GSTP1	Glutathione S-transferase P	7	7	6.57632	0.0373225	0.561228	0.100648	0.0722889	588.43	1.3582460778712699	0.966352	C	B	23341	1.59279e+07	1.43971e+07	1.95548e+07	1.35021e+07	1.5784e+07	1.67724e+07	1.69648e+07	1.62211e+07	1.68749e+07	1.68169e+07	1.44871e+07	1.69698e+07	1.35702e+07	1.2665e+07	1.66725e+07	1.2108e+07	2.0602e+07	1.56187e+07	2.02728e+07	1.96215e+07	2.16591e+07
Q7Z3D6	DGLUCY	D-glutamate cyclase, mitochondrial	6	6	10.5482	0.00512245	0.744515	0.00956597	0.0244861	354.94	1.4466352986394599	0.991704	C	A	66394	5.87152e+06	6.15658e+06	8.49395e+06	6.45218e+06	6.44686e+06	5.61691e+06	5.60181e+06	6.07869e+06	6.33271e+06	5.61939e+06	4.82363e+06	5.53038e+06	4.36778e+06	6.8077e+06	6.49241e+06	7.58462e+06	8.07271e+06	8.26475e+06	8.25697e+06	9.70877e+06	8.16656e+06
Q9BX68	HINT2	Histidine triad nucleotide-binding protein 2, mitochondrial	2	2	7.74825	0.0207726	0.744515	0.0501952	0.0430351	126.46	1.57395555585446	0.873487	C	B	17151	3.81843e+06	3.36034e+06	5.28903e+06	4.27555e+06	4.62825e+06	3.10009e+06	2.99712e+06	3.64069e+06	2.66642e+06	5.08981e+06	4.1495e+06	2.24782e+06	4.43101e+06	3.43761e+06	3.3186e+06	3.36667e+06	3.97685e+06	5.30457e+06	5.19438e+06	5.61829e+06	6.35104e+06
Q8N257	HIST3H2BB	Histone H2B type 3-B	7	2	10.1404	0.00628132	0.241245	0.0342808	0.0244861	619.89	1.46938718115157	0.986686	C	B	13900	4.30187e+06	3.92877e+06	5.77289e+06	3.91681e+06	4.29814e+06	4.13745e+06	4.60779e+06	4.6619e+06	3.82127e+06	4.69855e+06	4.27301e+06	4.12671e+06	3.9237e+06	3.65221e+06	4.47436e+06	3.46688e+06	7.98443e+06	5.46873e+06	4.54295e+06	5.06477e+06	5.80356e+06
B2RPK0	HMGB1P1	Putative high mobility group protein B1-like 1	1	1	11.3482	0.00343368	0.137791	0.00956597	0.0722889	30.06	4.8154698053154403	0.99446	C	A	24223	53732.3	79259.7	258746	28598	57620.9	78332.1	70611.2	28708.9	86400.6	47449.5	32137.7	101224	90663.4	80809.9	38256.6	85344.3	406596	89549.6	142064	305515	350009
P22626;Q13151	HNRNPA2B1	Heterogeneous nuclear ribonucleoproteins A2/B1	6	5	7.96579	0.0186316	0.953851	0.0342808	0.0430351	382.62	1.3059836942731999	0.936445	C	B	37407	5.22148e+06	5.1287e+06	6.69801e+06	6.28195e+06	5.66e+06	5.5075e+06	5.5903e+06	4.06832e+06	4.52516e+06	5.15217e+06	4.98647e+06	5.04193e+06	5.29217e+06	5831612	4.41605e+06	5.06176e+06	5.52179e+06	7.27207e+06	6.72274e+06	7.33956e+06	6.63387e+06
Q14103	HNRNPD	Heterogeneous nuclear ribonucleoprotein D0	1	1	7.10526	0.0286491	0.654016	0.0228992	0.26016	44.21	1.95604913533256	0.668098	C	A	38410	88992	111985	174073	121283	96118.7	54735.9	87849.5	90729.5	64941.8	85597.4	110681	55387.9	101874	95364.7	104157	203143	103966	318814	180041	126417	141126
P11766	ADH5	Alcohol dehydrogenase class-3	2	2	13.0561	0.00146182	0.00956597	0.00956597	0.483958	75.82	1.44394493693967	0.808655	B	A	39698	639089	922809	901790	697452	584716	572221	630268	688604	632202	641676	665572	751990	777605	722459	804774	1.55722e+06	1.14143e+06	797591	906549	777824	885551
Q00839	HNRNPU	Heterogeneous nuclear ribonucleoprotein U	4	4	7.96579	0.0186316	0.00956597	0.744515	0.177804	241.69	1.28517203747498	0.91291	C	B	90528	2.28482e+06	1.83468e+06	2.35788e+06	2.23499e+06	2.17132e+06	2.48946e+06	2.47044e+06	2.03055e+06	2.13216e+06	2.10835e+06	2.64131e+06	1.90106e+06	1.55356e+06	1.85858e+06	1.93697e+06	1.92323e+06	2.58665e+06	1.80837e+06	2.19915e+06	2.56998e+06	2.62523e+06
P14625	HSP90B1	Endoplasmin	8	7	8.70877	0.0128503	0.470502	0.0228992	0.0722889	436.92	1.46274270616472	0.965913	C	A	92411	3.74511e+06	4.06528e+06	5.47813e+06	3.28712e+06	4.88508e+06	3.60786e+06	3.14206e+06	3.22834e+06	3.88073e+06	3.57711e+06	4.35258e+06	4.00249e+06	3.40253e+06	4.96694e+06	4.09546e+06	3.85896e+06	6.21194e+06	4.9992e+06	4.65107e+06	4.87206e+06	6.6564e+06
P31040	SDHA	Succinate dehydrogenase [ubiquinone] flavoprotein subunit, mitochondrial	15	15	9.67105	0.00794251	0.988256	0.00956597	0.0430351	1177.67	1.4538615642203501	0.995467	C	A	72645	3.0275e+07	3.17691e+07	4.40157e+07	3.13318e+07	2.91052e+07	2.83512e+07	2.90893e+07	3.23917e+07	2.92872e+07	3.14842e+07	3.11597e+07	3.94997e+07	3.31327e+07	2.68145e+07	3.04977e+07	2.89007e+07	5.67422e+07	4.35162e+07	4.47386e+07	3.43496e+07	4.0732e+07
P24844	MYL9	Myosin regulatory light polypeptide 9	5	2	7.10526	0.0286491	0.561228	0.0342808	0.177804	318.31	1.4439029400800101	0.701691	C	A	19814	446448	461172	644628	398321	405687	396517	477183	421154	680391	378841	413490	443376	329044	530167	504699	498573	930392	748504	488483	505764	549997
P38646	HSPA9	Stress-70 protein, mitochondrial	21	21	7.39737	0.0247561	0.953851	0.0342808	0.0722889	1588.15	1.2368309303705001	0.983662	C	B	73635	4.0074e+07	4.00707e+07	4.95607e+07	4.07709e+07	3.71913e+07	3.63463e+07	4.30645e+07	4.31993e+07	3.86791e+07	4.31436e+07	3.81969e+07	4.36718e+07	3.84904e+07	3.94696e+07	3.74254e+07	4.12963e+07	5.52783e+07	4.91512e+07	4.79924e+07	4.09959e+07	5.43854e+07
Q13557	ATP2A2	Calcium/calmodulin-dependent protein kinase type II subunit delta	7	3	7.69825	0.0212984	0.137791	0.0342808	0.614913	378.24	1.43796226148614	0.746488	C	A	56334	1.93429e+06	2.57044e+06	2.78144e+06	1.82956e+06	1.89225e+06	1.81866e+06	1.76033e+06	2.1955e+06	1.57762e+06	2.13194e+06	2.26845e+06	2.29559e+06	2.50289e+06	1.79604e+06	2.238e+06	4.01969e+06	2.99758e+06	2.70509e+06	3.15372e+06	2.0467e+06	3.00409e+06
Q9Y305	ACOT9	Acyl-coenzyme A thioesterase 9, mitochondrial	6	6	9.35088	0.00932144	0.654016	0.0228992	0.0244861	330.72	1.43621261015315	0.882023	C	A	49870	2.48978e+06	2.73255e+06	3.57585e+06	2.24934e+06	3.11584e+06	2.32034e+06	1.59643e+06	3.11474e+06	2.45235e+06	2.76181e+06	2.30739e+06	2.71059e+06	2.6247e+06	3.00054e+06	2.44319e+06	2.88371e+06	4.36138e+06	3.07794e+06	3.35872e+06	3.12804e+06	3.95319e+06
Q86U28	ISCA2	Iron-sulfur cluster assembly 2 homolog, mitochondrial	1	1	7.45351	0.0240708	0.0228992	0.385384	0.36328	59.79	1.4245070890594	0.833517	A	B	16466	2.14379e+06	1.50494e+06	1.83154e+06	2.0555e+06	2.28873e+06	1.9252e+06	2.35592e+06	2.22815e+06	2.39343e+06	1.73772e+06	2.16569e+06	1.97062e+06	1.46411e+06	1.34442e+06	1.57556e+06	1.16998e+06	2.43084e+06	1.34284e+06	2.14209e+06	1.59409e+06	1.64785e+06
P82930	MRPS34	28S ribosomal protein S34, mitochondrial	5	5	6.07105	0.0480494	0.561228	0.0228992	0.744994	196.22	1.40140545974427	0.619376	C	A	25634	383941	463784	538057	400333	321074	495482	414614	338649	309271	355210	436892	616525	477790	553459	302977	368169	468435	448232	659151	501260	613205
Q63ZY3	KANK2	KN motif and ankyrin repeat domain-containing protein 2	1	1	7.27719	0.0262892	0.827877	0.100648	0.0244861	65.83	4.2658541555420699	0.957687	B	C	91118	108182	126703	29701.7	122883	38525.4	33000.4	97750.3	39550.3	240102	194116	99524.6	83444	152172	91732.2	178636	127532	11836.2	52479.1	23620.7	15630.4	44942.3
P04264	KRT1	Keratin, type II cytoskeletal 1	12	8	6.99035	0.0303434	0.137791	0.470502	0.0430351	900.73	4.0752651304538698	0.941438	C	B	65999	4.05013e+06	1.5322e+06	6.24411e+06	3.24894e+06	5.15775e+06	972599	3.1137e+06	3.11864e+06	9.37765e+06	3.20525e+06	4.2065e+06	657242	555039	1.13184e+06	614318	4.70255e+06	5.12208e+06	8.73229e+06	8.79587e+06	2.10607e+06	6.46425e+06
P13645	KRT10	Keratin, type I cytoskeletal 10	9	7	6.99035	0.0303434	0.100648	0.385384	0.0722889	534.57	3.6749145417758302	0.644883	C	B	58792	2.04834e+06	1.12729e+06	4.14268e+06	1.44713e+06	2.16658e+06	1.18801e+06	2.0225e+06	1.58604e+06	5.23555e+06	1.16197e+06	1.57895e+06	807668	774287	1.15626e+06	804960	2.09326e+06	1.95934e+06	2.16758e+06	1.27708e+07	1.35907e+06	2.45662e+06
Q9NSB4	KRT82	Keratin, type II cuticular Hb2	1	1	8.50877	0.0142018	0.953851	0.0228992	0.0430351	51.67	2.1775012070075301	0.993435	B	C	56616	2.73291e+06	2.83487e+06	1.30189e+06	2.88195e+06	3.17268e+06	2.58454e+06	2.9844e+06	2.77966e+06	2.45351e+06	1.92045e+06	3.0861e+06	1.79757e+06	3.69767e+06	2.83289e+06	3.27482e+06	2.57139e+06	664347	1.0855e+06	852878	2.49905e+06	1.40767e+06
P78386	KRT85	Keratin, type II cuticular Hb5	2	1	8.03074	0.0180362	0.415114	0.0117716	0.437992	78.26	Infinity	0.68215	B	A	55766	0	67716.4	1204.72	0	0	0	0	0	0	0	0	0	338582	0	0	0	0	3175.4	979.233	582.888	1286.08
Q9H9P8	L2HGDH	L-2-hydroxyglutarate dehydrogenase, mitochondrial	4	4	6.78246	0.0336673	0.137791	0.0718786	0.483958	206.9	1.3238171272724599	0.59305	C	A	50284	744708	844341	985857	730882	653227	807680	695329	1.06821e+06	700499	630704	671131	987317	732348	844611	754111	903317	1.37335e+06	774643	884489	887818	1.00898e+06
P36871	PGM1	Phosphoglucomutase-1	13	12	9.09561	0.0105904	0.988256	0.00956597	0.0722889	788.9	1.4160720885270099	0.992054	C	A	61411	1.41134e+07	1.48781e+07	1.99857e+07	1.18779e+07	1.46345e+07	1.4877e+07	1.398e+07	1.5258e+07	1.35039e+07	1.51189e+07	1.36574e+07	1.93108e+07	1.49682e+07	1.36816e+07	1.25534e+07	1.38767e+07	2.35595e+07	1.75254e+07	1.97615e+07	1.73024e+07	2.17794e+07
Q5VWZ2	LYPLAL1	Lysophospholipase-like protein 1	3	3	6.18246	0.0454461	0.744515	0.241245	0.0244861	208.86	1.35680956265398	0.723311	C	B	26299	1.10916e+06	1.0113e+06	1.37214e+06	1.11674e+06	852315	835446	883177	1.49386e+06	1.11542e+06	1.15469e+06	1.42166e+06	1.0762e+06	1.01007e+06	1.05829e+06	932321	979606	1.53083e+06	1.39836e+06	1.55251e+06	1.2652e+06	1.1138e+06
P31153	MAT2A	S-adenosylmethionine synthase isoform type-2	1	1	8.03509	0.0179971	0.953851	0.0501952	0.0244861	35.32	2.2426936636464401	0.454465	A	C	43633	24667.6	24537.2	10999.1	23848.4	29923.3	33648.8	12858	21990.8	38348.4	16586.6	20136.2	21036	20811.7	24184.5	22797.3	33856.4	3184.72	0	16400.9	19976.9	15432.9
P31942	HNRNPH3	Heterogeneous nuclear ribonucleoprotein H3	2	2	10.3588	0.00563146	0.0501952	0.0149633	0.483958	97.5	1.4142529128166099	0.703796	C	A	36903	924809	1.18766e+06	1.30791e+06	805337	934785	844841	860417	909633	993564	1.03998e+06	1.00991e+06	1.04637e+06	1.13057e+06	916911	1.04319e+06	1.80127e+06	1.14187e+06	1.84566e+06	1.31603e+06	1.21752e+06	1.01849e+06
P16615	ATP2A2	Sarcoplasmic/endoplasmic reticulum calcium ATPase 2	36	35	8.04298	0.0179262	0.241245	0.0228992	0.36328	2836.21	1.40740581300811	0.815577	C	A	114683	7.19889e+07	8.8497e+07	1.01318e+08	8.0647e+07	8.31409e+07	6.41015e+07	7.38756e+07	7.02552e+07	6.81657e+07	8.53248e+07	5.04002e+07	8.07896e+07	1.10144e+08	7.64492e+07	7.2954e+07	1.02148e+08	8.24286e+07	1.20959e+08	8.8849e+07	1.09679e+08	1.04672e+08
P38117	ETFB	Electron transfer flavoprotein subunit beta	11	11	10.3377	0.00569105	0.184412	0.0149633	0.0722889	791.12	1.40184262855981	0.847416	C	A	27826	3.32319e+07	3.80759e+07	4.65858e+07	3.50079e+07	2.86181e+07	2.41008e+07	3.27984e+07	3.84292e+07	3.7219e+07	3.70199e+07	3.26616e+07	3.76314e+07	4.3054e+07	3.77652e+07	2.89824e+07	4.29465e+07	5.94029e+07	4.76752e+07	4.33656e+07	3.77745e+07	4.47109e+07
Q99735	MGST2	Microsomal glutathione S-transferase 2	1	1	7.13684	0.0282003	0.0718786	0.0718786	0.947319	72.63	1.5325120416884901	0.603549	B	A	16610	735748	1.12754e+06	1.01169e+06	554377	539936	847242	742167	1.00141e+06	906498	359100	935254	1.05141e+06	1.00267e+06	1.36429e+06	1.49226e+06	727086	770624	973631	1.05677e+06	1.17905e+06	1.07836e+06
P33121	ACSL1	Long-chain-fatty-acid--CoA ligase 1	18	18	6.01404	0.0494389	0.744515	0.0342808	0.36328	1131.45	1.3928784297196	0.799102	C	A	77893	1.55431e+07	1.81039e+07	2.16497e+07	1.75695e+07	1.53686e+07	1.33254e+07	1.69132e+07	1.58794e+07	1.22102e+07	1.73011e+07	1.57777e+07	1.63197e+07	2.2405e+07	1.44043e+07	1.48995e+07	2.24912e+07	1.64276e+07	2.53498e+07	2.18124e+07	2.14522e+07	2.32066e+07
P30049	ATP5F1D	ATP synthase subunit delta, mitochondrial	2	2	10.6184	0.00494583	0.137791	0.00956597	0.177804	220.03	1.3926108272690201	0.733163	C	A	17479	2.97346e+07	3.34136e+07	4.14087e+07	31980858	2.90227e+07	3.40616e+07	3.17531e+07	3.27311e+07	2.58443e+07	3.22624e+07	2.02204e+07	3.67498e+07	3.73097e+07	3.42051e+07	2.42799e+07	3.45234e+07	5.5697e+07	4.31089e+07	3.83134e+07	3.4624e+07	3.53e+07
P18621	RPL17	60S ribosomal protein L17	2	2	9.48158	0.00873175	0.744515	0.00956597	0.0722889	96.77	4.2552832499386701	0.99973	A	C	21383	166458	137821	39117.9	134204	152829	156410	178045	141754	157745	173902	236772	161908	149241	139919	183901	54134.2	55796.3	10339.9	40607.5	57796.3	31049.4
Q96CN7	ISOC1	Isochorismatase domain-containing protein 1	2	2	7.07456	0.0290923	0.953851	0.0149633	0.26016	122.13	1.3799083773918299	0.487431	C	A	32216	1.42773e+06	1.72559e+06	1.97014e+06	1.73003e+06	1.49547e+06	1.20141e+06	1.64816e+06	1.2844e+06	1.46568e+06	1.35353e+06	1.24317e+06	1.293e+06	1.37471e+06	1.30755e+06	1.4329e+06	3.21981e+06	2.25561e+06	1.80656e+06	2.27149e+06	1.81215e+06	1.70488e+06
P82909	MRPS36	28S ribosomal protein S36, mitochondrial	5	5	6.88421	0.0319973	0.308445	0.0501952	0.26016	413.09	1.54760508203226	0.717971	C	A	11459	4.20426e+06	5.23071e+06	6.50653e+06	5.08395e+06	4.77202e+06	4.37142e+06	3.76618e+06	5.48971e+06	2.2956e+06	5.09567e+06	2.75954e+06	4.95265e+06	6.26323e+06	5.15119e+06	4.9536e+06	4.83287e+06	4.92624e+06	5.42205e+06	8.84256e+06	6.4395e+06	6.90231e+06
Q9BUF5	TUBB6	Tubulin beta-6 chain	9	1	9.94035	0.00694193	0.137791	0.0149633	0.177804	611.47	2.7701743021298402	0.802039	A	C	49825	458098	278673	165368	307060	265720	239347	354417	765468	649038	332510	751224	190343	298071	224406	229014	451530	183253	33064.5	219440	132298	258784
Q9Y2R9	MRPS7	28S ribosomal protein S7, mitochondrial	2	2	6.89211	0.0318712	0.0228992	0.385384	0.614913	89.18	1.6494207195455901	0.683258	A	B	28116	1.33457e+06	809114	1.01825e+06	1.13944e+06	1.07594e+06	1.38437e+06	1.45715e+06	1.36517e+06	1.35361e+06	1.53397e+06	1.36691e+06	990672	781126	1.18426e+06	461171	628343	1.22744e+06	519791	1.10841e+06	648895	1.58672e+06
P82933	MRPS9	28S ribosomal protein S9, mitochondrial	1	1	7.89474	0.0193054	0.241245	0.0149633	0.744994	61.17	1.62902380768398	0.746013	C	A	45806	152252	208203	248021	205726	173970	151916	146910	101247	182751	129287	126204	312124	178918	210184	125054	214733	209322	357737	257352	202055	213642
Q969Z3	MTARC2	Mitochondrial amidoxime reducing component 2	1	1	6.95526	0.0308805	0.561228	0.0228992	0.36328	43.84	1.4768637453412801	0.626496	C	A	37999	34564.7	40864.7	51047.4	32358.1	40566.8	33820.6	49674.2	30197.9	26617.8	33302.7	29979.7	36821.4	33363	58620.4	23843.9	51674.8	60346	43123.3	42061.3	49773.1	59933.3
Q9Y6C9	MTCH2	Mitochondrial carrier homolog 2	3	3	9.67105	0.00794251	0.988256	0.00956597	0.0430351	143.02	1.49213505808488	0.973146	B	C	33309	1.40694e+06	1.46761e+06	983562	1.52474e+06	1.54268e+06	1.29587e+06	1.39679e+06	1.68274e+06	1.2278e+06	1.2516e+06	1.33328e+06	1.12641e+06	1.1987e+06	1.55375e+06	1.38865e+06	2.07053e+06	964689	923329	861863	1.00085e+06	1.16708e+06
P00403	MT-CO2	Cytochrome c oxidase subunit 2	9	8	7.64211	0.0219047	0.654016	0.0501952	0.0430351	666.05	1.43054366575689	0.544414	C	A	25548	9.26706e+07	1.08487e+08	1.32569e+08	1.22993e+08	93688360	9.10444e+07	8.92541e+07	1.3187e+08	6.10517e+07	1.09941e+08	4.15221e+07	1.23359e+08	114104747	1.08749e+08	8.30474e+07	1.13174e+08	1.37825e+08	1.29509e+08	1.19117e+08	1.31396e+08	1.44999e+08
P02144	MB	Myoglobin	18	17	7.19298	0.0274198	0.654016	0.00956597	0.614913	1510.15	1.37544691636808	0.638657	C	A	17173	5.20726e+08	6.15326e+08	7.16231e+08	5.62992e+08	569281746	5.45162e+08	5.93772e+08	5.45179e+08	3.90003e+08	6.00009e+08	3.59409e+08	5.83375e+08	7.00702e+08	5.19493e+08	4.35447e+08	8.37613e+08	6.99856e+08	6.9826e+08	6.02636e+08	7.47999e+08	832404639
P03905	MT-ND4	NADH-ubiquinone oxidoreductase chain 4	4	4	7.19298	0.0274198	0.0718786	0.0718786	0.86047	215.24	2.19595706594892	0.630505	B	A	51547	1.40498e+06	3.08528e+06	2.90201e+06	1.23192e+06	2.31292e+06	1.45389e+06	1.8616e+06	1.95461e+06	630635	1.55228e+06	241993	4.33909e+06	3.36113e+06	3.72075e+06	1.4509e+06	2.5545e+06	2.25248e+06	1.74962e+06	2.99937e+06	2.04134e+06	5.4672e+06
P06744	GPI	Glucose-6-phosphate isomerase	17	17	9.48158	0.00873175	0.654016	0.0149633	0.0430351	1319.54	1.36950263692264	0.993625	C	A	63107	3.87221e+07	4.11979e+07	5.303e+07	4.34153e+07	4.00171e+07	4.20425e+07	3.7928e+07	3.77781e+07	3.44983e+07	3.96379e+07	3.44595e+07	4.20318e+07	4.29767e+07	3.50829e+07	3.77872e+07	4.8111e+07	54259762	4.3306e+07	6.05106e+07	5.08761e+07	5.61977e+07
P47985	UQCRFS1	Cytochrome b-c1 complex subunit Rieske, mitochondrial	10	10	9.64561	0.00804418	0.988256	0.0149633	0.0244861	895.06	1.3626712097095099	0.96566	C	A	29649	5.68705e+07	5.94077e+07	7.74958e+07	5.75454e+07	5.22705e+07	6.01455e+07	6.52042e+07	6.97804e+07	4.32885e+07	6.0725e+07	4.60046e+07	6.8695e+07	6.24188e+07	5.22117e+07	5.63926e+07	5.73206e+07	8.16264e+07	8.02711e+07	7.60039e+07	6.96658e+07	79911817
O00159	MYO1C	Unconventional myosin-Ic	9	9	9.29825	0.00956999	0.827877	0.0228992	0.0244861	495.46	1.19579496947954	0.991317	C	B	121606	2.79011e+06	2.71325e+06	3.24449e+06	2.62116e+06	2.58427e+06	2.7305e+06	3.14591e+06	2.73422e+06	2.75498e+06	2.66844e+06	3.08139e+06	2.75315e+06	2.52498e+06	2.91659e+06	2.71768e+06	2.65383e+06	3.14569e+06	3.5879e+06	3.15206e+06	3.21012e+06	3.12666e+06
P52179	MYOM1	Myomesin-1	59	58	7.39035	0.0248431	0.899169	0.0228992	0.116011	4128.61	1.11119945634309	0.693262	C	B	187509	9.65112e+07	9.29109e+07	1.03243e+08	9.43781e+07	8.96029e+07	9.61648e+07	9.69378e+07	9.69622e+07	9.78492e+07	1.00628e+08	9.95673e+07	101580682	9.07243e+07	7.74487e+07	9.52781e+07	9.95228e+07	106584456	1.0563e+08	1.03099e+08	1.01466e+08	9.94335e+07
Q5VTT5	MYOM3	Myomesin-3	37	35	6.77193	0.033845	0.470502	0.100648	0.0722889	2686.25	1.3132123777851099	0.808297	C	B	162088	6.03323e+07	5.51776e+07	7.24599e+07	5.98119e+07	5.24991e+07	5.47242e+07	5.99254e+07	6.3469e+07	6.36455e+07	6.40083e+07	6.45747e+07	6.40397e+07	5.49987e+07	5.45575e+07	5.78635e+07	4.44287e+07	9.9832e+07	7.07518e+07	6.2008e+07	6.39087e+07	6.57992e+07
Q9NUB1	ACSS1	Acetyl-coenzyme A synthetase 2-like, mitochondrial	8	8	6.44298	0.0398955	0.988256	0.0228992	0.26016	357.7	1.36261735509872	0.616643	C	A	74809	4.90991e+06	5.18169e+06	6.69032e+06	3.21029e+06	4.23675e+06	4.1324e+06	5.1349e+06	5.90932e+06	5.58086e+06	4.99003e+06	6.0847e+06	7.47136e+06	4.21954e+06	4.2923e+06	3.85522e+06	6.07006e+06	6.69272e+06	6.21392e+06	7.20504e+06	5.64158e+06	7.69836e+06
P55209	NAP1L1	Nucleosome assembly protein 1-like 1	1	1	9.66316	0.00797392	0.988256	0.0149633	0.0244861	47.11	1.62727278950093	0.876386	C	B	45346	122519	117816	191719	113132	122721	76017.2	96548	111322	153620	160194	146594	128300	154228	105117	134042	67394.8	224862	163795	231509	157876	180555
Q99733	NAP1L4	Nucleosome assembly protein 1-like 4	2	2	8.92982	0.0115057	0.0342808	0.385384	0.0430351	89.62	1.5147127540213301	0.921657	C	B	42797	407510	306854	464795	296725	388776	325873	384559	546936	485656	445083	386468	294613	366943	284112	320747	267853	561145	446522	352844	451655	511810
Q8IW45	NAXD	ATP-dependent (S)-NAD(P)H-hydrate dehydratase	1	1	6.25351	0.0438599	0.744515	0.100648	0.0722889	52.94	2.0148961080730401	0.397446	C	B	36553	95718.9	75684.4	152496	58227	88038.1	107758	98707.8	133215	117194	98626.4	63985.1	150830	102512	46579.1	78342.4	158.939	160352	187650	151464	86724.6	176291
O95167	NDUFA3	NADH dehydrogenase [ubiquinone] 1 alpha subcomplex subunit 3	1	1	6.44298	0.0398955	0.100648	0.137791	0.26016	38.73	2.3419156336652001	0.525237	C	A	9273	143540	263861	336159	87942.3	196487	126881	196393	141144	107848	239877	51748.6	304384	325963	331899	162585	194475	473890	456263	349387	66977.1	334277
Q13423	NNT	NAD(P) transhydrogenase, mitochondrial	35	33	7.9193	0.0190698	0.744515	0.0149633	0.177804	2552.08	1.3577363131918301	0.792348	C	A	113823	8.65091e+07	9.83525e+07	1.17457e+08	9.23457e+07	8.62094e+07	9.53837e+07	9.03884e+07	8.99571e+07	6.41608e+07	1.10953e+08	6.26747e+07	1.08427e+08	8.44306e+07	8.72523e+07	9.1962e+07	1.19691e+08	1.2985e+08	1.15573e+08	1.17448e+08	1.0101e+08	123401837
O14561	NDUFAB1	Acyl carrier protein, mitochondrial	2	1	6.61404	0.0366252	0.184412	0.0501952	0.744994	91.28	2.46015973758377	0.771881	C	A	17406	209764	404800	516053	276579	284057	155591	177277	315462	113025	170559	185564	543833	386188	174981	247538	671460	867365	613481	288957	267219	543246
O75380	NDUFS6	NADH dehydrogenase [ubiquinone] iron-sulfur protein 6, mitochondrial	4	4	6.23246	0.044324	0.744515	0.0501952	0.177804	298.42	2.06993448436369	0.594944	C	A	13703	2.82433e+06	3.91206e+06	5.84619e+06	1.44901e+06	3.40786e+06	3.02451e+06	3.14024e+06	4.64697e+06	689735	5.36423e+06	872117	4.14693e+06	5.3275e+06	3.00153e+06	2.81185e+06	4.27247e+06	3.60552e+06	6.15383e+06	5.91625e+06	4.63962e+06	8.91571e+06
O75251	NDUFS7	NADH dehydrogenase [ubiquinone] iron-sulfur protein 7, mitochondrial	3	3	6.88421	0.0319973	0.953851	0.0501952	0.0722889	132.69	1.42481927255712	0.901124	C	A	23548	1.27162e+06	1.28874e+06	1.81183e+06	1.21271e+06	1.4149e+06	1.54253e+06	1.32076e+06	1.39051e+06	1.06032e+06	1.20012e+06	1.03112e+06	1.69274e+06	1.28028e+06	1.15707e+06	1.18566e+06	1.12795e+06	2.11296e+06	1.97426e+06	1.34089e+06	1.47887e+06	2.15217e+06
P48681	NES	Nestin	14	14	6.27719	0.0433436	0.0501952	0.184412	0.994004	945.16	1.3804277941613301	0.467431	A	B	177332	6.95937e+06	5.04146e+06	5.40465e+06	7.46574e+06	6.76834e+06	7.2124e+06	5.28667e+06	5.4301e+06	8.27317e+06	5.96572e+06	9.27282e+06	3.8865e+06	4.68227e+06	4.88595e+06	7.16975e+06	4.58283e+06	5.11085e+06	3.6295e+06	9.21613e+06	3.74312e+06	5.32367e+06
Q8NBF2	NHLRC2	NHL repeat-containing protein 2	2	2	6.78246	0.0336673	0.184412	0.0501952	0.614913	85.87	3.3305340892120401	0.744524	C	A	79393	140231	260087	467044	163053	264295	100728	70824.8	262866	99019.6	101406	59656.6	318080	395499	265781	78670.5	242407	1.03006e+06	472807	175592	224177	432583
P14543	NID1	Nidogen-1	13	13	6.88421	0.0319973	0.953851	0.0501952	0.0722889	659.22	1.6290922002324499	0.956761	C	B	136291	1.27831e+07	1.22161e+07	1.99012e+07	1.07163e+07	1.11701e+07	1.46943e+07	1.26693e+07	1.11283e+07	1.18829e+07	1.43993e+07	1.5604e+07	1.16801e+07	1.12342e+07	1.21672e+07	1.57349e+07	1.02643e+07	2.04222e+07	2.32051e+07	1.53975e+07	1.32677e+07	2.72135e+07
Q9NQR4	NIT2	Omega-amidase NIT2	1	1	6.40088	0.0407443	0.953851	0.0718786	0.0722889	83.7	1.31504248407705	0.690177	C	B	30589	402469	397302	522470	468822	516557	360939	429466	358719	487441	263809	333998	343049	409684	482007	339271	412502	573570	524215	450739	476956	586867
P56385	ATP5ME	ATP synthase subunit e, mitochondrial	4	4	6.74035	0.0343836	0.561228	0.0342808	0.26016	279.34	1.3573557369552001	0.60832	C	A	7928	1.60411e+07	1.86517e+07	2.17735e+07	1.66781e+07	1.53196e+07	1.79512e+07	1.85156e+07	1.98022e+07	11781255	1.79965e+07	1.02843e+07	2.16769e+07	1.78248e+07	1.7504e+07	1.6094e+07	2.01587e+07	2.8437e+07	2.31211e+07	1.82695e+07	1.86022e+07	2.04377e+07
P15531	NME1	Nucleoside diphosphate kinase A	5	5	7.96579	0.0186316	0.899169	0.0228992	0.0722889	187.78	1.3515906333385099	0.94498	C	A	17138	1.76305e+06	1.77393e+06	2.38292e+06	1.68682e+06	1.58247e+06	2.06723e+06	1.89115e+06	1.83601e+06	1.76129e+06	1.69945e+06	1.57997e+06	2.14632e+06	1.67917e+06	1.54286e+06	1.48801e+06	2.01328e+06	1.8448e+06	2.46192e+06	2.3326e+06	2.31215e+06	2.96314e+06
P53370	NUDT6	Nucleoside diphosphate-linked moiety X motif 6	1	1	9.15789	0.0102657	0.0228992	0.0501952	0.994004	34.23	1.8385834085105199	0.572923	A	C	35656	50814.3	31531.3	27637.8	51203.9	35273.8	60706.4	56954.1	60050.3	53334.3	45599	43392.9	23330	31684.2	41033	19115.4	42493.8	9464.89	3298.98	43148.3	34699	47577.7
Q02218	OGDH	2-oxoglutarate dehydrogenase, mitochondrial	31	31	6.54825	0.0378501	0.561228	0.0501952	0.177804	2064.36	1.28870777251507	0.785367	C	A	115861	7.396e+07	8.00775e+07	9.53128e+07	7.34873e+07	6.88265e+07	7.60715e+07	6.93757e+07	9.19022e+07	6.42104e+07	8.564e+07	6.21664e+07	8.67805e+07	8.49316e+07	7.70844e+07	8.47108e+07	6.68802e+07	1.1088e+08	9.06877e+07	9.54198e+07	7.54989e+07	1.04077e+08
Q9H6K4	OPA3	Optic atrophy 3 protein	1	1	7.8114	0.0201268	0.184412	0.0149633	0.994004	44.82	2.2540175125803601	0.457844	C	A	19984	19736.2	41705.4	44485.8	26119.2	32109.1	17808.6	16046.8	24728.5	3035.42	36281.2	1761.01	7700.19	60312.5	42217.3	28368.8	69928.1	32543.4	53173.7	43687.8	41094.8	51929.2
Q8NGQ4	OR10Q1	Olfactory receptor 10Q1	1	1	9.7193	0.0077532	0.0501952	0.0228992	0.483958	35.42	1.353879776216	0.778206	C	A	35579	700558	828771	948471	673308	674792	842656	669488	832663	767031	694836	449690	785564	854233	861691	768228	874141	1.1472e+06	780635	853043	902251	1.05923e+06
O75396	SEC22B	Vesicle-trafficking protein SEC22b	1	1	9.89561	0.00709896	0.0501952	0.0149633	0.86047	97.86	2.4194484618876602	0.707214	A	C	24578	359837	202007	148727	407532	331772	433334	335328	391395	330744	280761	367828	152535	257158	176879	345746	77719.3	168656	12336.1	281786	90815.5	190041
Q9UQ80	PA2G4	Proliferation-associated protein 2G4	1	1	6.54825	0.0378501	0.561228	0.0501952	0.177804	40.34	3.2719703020886901	0.763207	A	C	43759	429966	311629	131409	208859	655499	486442	274790	808211	378502	504594	122834	152165	194208	680098	350512	181159	208233	36069.6	124606	125334	162801
Q9NVD7	PARVA	Alpha-parvin	3	3	8.65351	0.0132104	0.0228992	0.0718786	0.744994	202.23	1.8240873512400699	0.7444	A	C	42217	586464	362542	321511	536798	653528	490945	475763	526387	795017	661659	551613	511175	393257	357092	347348	203840	347841	92608.6	303857	293754	569493
Q9BV79	MECR	Enoyl-[acyl-carrier-protein] reductase, mitochondrial	2	2	7.89474	0.0193054	0.137791	0.0342808	0.483958	78.56	1.3430876577859201	0.509175	C	A	40436	1.23299e+06	1.48637e+06	1.65602e+06	1.25002e+06	1.35899e+06	1.0921e+06	1.1315e+06	1.22436e+06	1.24561e+06	1.34954e+06	1.21182e+06	1.34378e+06	1.2538e+06	1.35311e+06	1.3114e+06	2.16976e+06	2.43965e+06	1.35379e+06	1.37447e+06	1.30617e+06	1.806e+06
Q13608	PEX6	Peroxisome assembly factor 2	1	1	7.17982	0.0276008	0.0718786	0.470502	0.0722889	43.19	2.3540360108626501	0.363704	B	C	103996	97069.4	157194	66776.3	91536.9	140810	115104	64413.5	122497	74810.2	43676.4	123707	143147	206516	202953	132965	100389	0	70793.3	81798.6	139499	41790.9
Q9Y276	BCS1L	Mitochondrial chaperone BCS1	6	6	10.8219	0.00446733	0.561228	0.00956597	0.0244861	316.03	1.33088008366092	0.965767	C	A	47504	1.82302e+06	1.92013e+06	2.42622e+06	2.03025e+06	1.64888e+06	1.97402e+06	2.01041e+06	1.88987e+06	1.55123e+06	1.96016e+06	1.51936e+06	2.0843e+06	1.96891e+06	2.08184e+06	1.73866e+06	1.72693e+06	2.22594e+06	2.34202e+06	2.34205e+06	2.23174e+06	2.98936e+06
P10916;Q02045	MYL2	Myosin regulatory light chain 2, ventricular/cardiac muscle isoform	41	35	9.79737	0.00745639	0.385384	0.00956597	0.116011	3109.54	1.3303298120101299	0.915536	C	A	18777	4.09891e+08	4.36514e+08	5.45291e+08	3.83532e+08	374440582	3.99209e+08	4.224e+08	4.48308e+08	3.73122e+08	4.4466e+08	4.3346e+08	4.6659e+08	4.30065e+08	3.10921e+08	4.52348e+08	5.22648e+08	6.20598e+08	5.70549e+08	5.63463e+08	4.56141e+08	5.15702e+08
Q15124	PGM5	Phosphoglucomutase-like protein 5	16	15	7.53772	0.0230784	0.654016	0.0718786	0.0244861	842.81	1.56106491381649	0.829969	A	C	62186	2.61985e+07	2.45695e+07	1.67825e+07	3.45121e+07	2.70416e+07	3.29493e+07	2.83441e+07	2.50886e+07	1.91732e+07	1.38571e+07	2.86222e+07	3.00595e+07	2.36951e+07	2.08343e+07	2.49116e+07	2.3347e+07	1.83236e+07	1.60347e+07	1.61402e+07	1.53371e+07	1.80767e+07
P17174	GOT1	Aspartate aminotransferase, cytoplasmic	22	21	6.97895	0.0305169	1	0.00956597	0.36328	1791.48	1.32800995702349	0.664834	C	A	46219	1.23647e+08	1.2916e+08	1.64205e+08	122671208	1.40247e+08	1.40549e+08	1.0615e+08	130873676	1.36049e+08	1.22324e+08	9.03122e+07	186874497	1.48904e+08	1.11255e+08	1.11816e+08	8.69501e+07	1.83051e+08	1.67814e+08	1.53359e+08	1.47762e+08	1.69038e+08
Q86TD4	SRL	Sarcalumenin	24	24	10.0561	0.00655144	0.241245	0.0149633	0.0722889	2015.5	1.3232445329747899	0.84731	C	A	100727	4.08417e+07	4.57113e+07	5.40435e+07	3.8443e+07	3.82147e+07	4.54343e+07	3.88789e+07	4.08156e+07	4.22569e+07	5.35384e+07	2.91515e+07	4.34691e+07	4.32596e+07	3.95924e+07	4.84468e+07	5.37888e+07	5.42305e+07	4.72912e+07	5.50667e+07	5.66975e+07	5.69317e+07
P60174	TPI1	Triosephosphate isomerase	10	10	6.52982	0.0382003	0.953851	0.0228992	0.26016	705.05	1.3184561669052099	0.658019	C	A	30772	3.53301e+07	3.57913e+07	4.65812e+07	3.10545e+07	3.40117e+07	3.84111e+07	3.34855e+07	3.34376e+07	2.97868e+07	4.37148e+07	3.8739e+07	4.76848e+07	4.13868e+07	3.25588e+07	3.63648e+07	2.09613e+07	4.12063e+07	5.70086e+07	4.5712e+07	4.34167e+07	4.55625e+07
Q15181	PPA1	Inorganic pyrophosphatase	1	1	6.74035	0.0343836	0.744515	0.0149633	0.483958	35.14	3.55331635338253	0.648544	C	A	32639	10623.6	21740.5	37748.9	4397.58	7069.92	11494.1	23642.1	1649.62	17949.1	13309.5	5476.52	49931	35581.7	4592.46	3748.76	14848.6	22638.5	24942.6	41029.9	69915	30218.4
Q06830	PRDX1	Peroxiredoxin-1	8	5	6.47368	0.0392878	0.953851	0.100648	0.0430351	421.14	1.2766982027695599	0.769711	C	B	22096	6.60701e+06	6.46758e+06	8.25715e+06	7.39902e+06	5.16642e+06	8.11577e+06	6.80409e+06	5.83559e+06	7.3809e+06	6.38436e+06	5.76995e+06	6.5726e+06	6.4051e+06	7.17597e+06	5.41081e+06	6.77345e+06	7.0881e+06	8.01597e+06	8.49337e+06	7.38917e+06	1.02992e+07
P04843	RPN1	Dolichyl-diphosphooligosaccharide--protein glycosyltransferase subunit 1	7	7	10.8246	0.00446145	0.0501952	0.00956597	0.614913	362.63	1.31766196835574	0.865867	C	A	68527	1.39044e+06	1.64192e+06	1.83213e+06	1.45863e+06	1.38264e+06	1.50766e+06	1.36366e+06	1.54908e+06	1.21628e+06	1.55478e+06	1.09075e+06	1.75243e+06	1.72369e+06	1.55226e+06	1.7077e+06	1.47352e+06	1.58534e+06	2.29912e+06	1.99322e+06	1.56264e+06	1.72032e+06
P30041	PRDX6	Peroxiredoxin-6	13	13	8.36842	0.0152342	0.0501952	0.0501952	0.614913	811.19	1.37467942670992	0.870126	C	A	25019	1.60365e+07	1.87047e+07	2.2045e+07	1.62596e+07	1.7004e+07	1.48993e+07	1.54223e+07	1.80125e+07	1.8823e+07	1.50802e+07	1.27909e+07	1.84617e+07	1.96158e+07	1.89048e+07	1.63435e+07	2.01977e+07	2.22292e+07	1.79592e+07	1.71684e+07	2.65132e+07	2.6355e+07
P17612	PRKACA	cAMP-dependent protein kinase catalytic subunit alpha	4	1	10.8219	0.00446733	0.561228	0.00956597	0.0244861	204.19	2.0304923260413701	0.975671	C	B	40564	425507	356757	724392	222276	540871	439173	584668	353434	345295	334229	584109	400829	343599	259364	288629	491364	670031	762282	920072	654484	615093
P22694	PRKACB	cAMP-dependent protein kinase catalytic subunit beta	4	1	7.3614	0.0252053	1	0.0228992	0.116011	201.69	1.6336079252350799	0.754966	C	A	40597	44464.3	47845.9	72637.2	30372.9	56579.5	45636.6	58680.8	52905.5	43697.1	29553.5	38288.3	73770.3	36778.5	50929.8	52562	25189	67072.8	84029	63912.6	92209	55962.5
Q9Y3D6	FIS1	Mitochondrial fission 1 protein	2	2	9.15789	0.0102657	0.561228	0.0149633	0.0722889	111.08	1.30982461972925	0.77128	C	A	16927	1.75581e+06	1.86778e+06	2.29981e+06	1.59569e+06	1.72425e+06	1.90307e+06	1.85046e+06	1.9848e+06	1.50066e+06	2.0292e+06	1.45835e+06	2.1641e+06	1.87723e+06	1.24174e+06	2.07314e+06	1.98268e+06	2.56907e+06	2.24451e+06	2.02039e+06	2.28845e+06	2.3766e+06
P28066	PSMA5	Proteasome subunit alpha type-5	4	3	6.61404	0.0366252	0.137791	0.385384	0.0722889	269.67	1.41810637539644	0.811577	C	B	26394	1.10107e+06	949617	1.34666e+06	1.1943e+06	817247	1.14985e+06	1.10736e+06	1.00993e+06	1.29224e+06	1.02223e+06	1.21539e+06	920408	965563	822731	1.10192e+06	937466	1.70462e+06	1.56159e+06	1.01842e+06	1.04253e+06	1.40614e+06
P49721	PSMB2	Proteasome subunit beta type-2	1	1	12.1904	0.00225371	0.137791	0.00956597	0.0244861	52.02	1.7110666271897701	0.999999	C	A	22822	401220	442233	686515	393957	520158	382645	363187	382477	396168	367980	403190	524128	430026	457239	387452	412318	792804	757616	674763	668788	538603
Q8TE67	EPS8L3	Epidermal growth factor receptor kinase substrate 8-like protein 3	1	1	7.39737	0.0247561	0.953851	0.0342808	0.0722889	34.05	2.3091229760375902	0.954903	A	C	66819	619635	600520	268342	770242	856075	818710	483172	611872	635541	350261	431207	614231	625021	609412	329135	824801	117822	152569	226218	502298	342804
Q9BRA2	TXNDC17	Thioredoxin domain-containing protein 17	1	1	6.89211	0.0318712	0.308445	0.0342808	0.483958	64.02	2.0132844377604702	0.747205	A	C	13932	274904	201212	136545	311899	282463	279132	267782	224349	308349	302294	222963	155247	239238	92830	206178	312564	70476.5	32651.1	268352	159069	152177
Q15008	PSMD6	26S proteasome non-ATPase regulatory subunit 6	2	2	9.41842	0.00901189	0.744515	0.0228992	0.0244861	122.32	1.45621937938885	0.845297	B	C	45502	161007	161518	110916	159552	169326	144334	168825	148626	218595	120172	158628	149428	148979	175603	160484	173097	108206	56099.6	136607	113282	140385
Q14118	DAG1	Dystroglycan	2	2	10.4877	0.00527984	0.470502	0.00956597	0.0430351	118.11	2.8765629789851301	0.996138	A	C	97381	520338	415912	180889	515218	355187	550727	421703	443198	569784	688939	617945	252798	287738	340337	641552	557135	264185	73822.5	149118	235821	181497
Q92530	PSMF1	Proteasome inhibitor PI31 subunit	1	1	6.38962	0.0409742	0.987926	0.0497874	0.114509	38.65	5.0220129559601299	0.368475	C	B	29798	9464.01	9198.28	46193.9	5523.08	25958.6	11248.6	5862.63	16281.6	0	10837.6	0	7954.85	24293.8	0	13742.7	0	7518.86	27337	36268.7	68578.4	91266.5
Q8N8N7	PTGR2	Prostaglandin reductase 2	1	1	6.86404	0.0323217	0.100648	0.0718786	0.744994	50.84	1.71074071943275	0.611423	C	A	38474	63038.6	104797	107843	86370.1	115549	67382.3	65859	47973.3	41406.5	40453.8	39315.3	76793.5	94967.6	93955.2	80635.2	177635	50421.7	100636	146789	116689	124678
P32119	PRDX2	Peroxiredoxin-2	9	8	10.2632	0.00590723	1	0.00956597	0.0244861	720.05	1.30545714309903	0.998413	C	A	21878	3.61732e+07	3.65828e+07	4.72225e+07	3.92559e+07	2.90248e+07	3.83286e+07	36518877	3.98376e+07	3.84518e+07	3.59414e+07	3.20265e+07	3.82968e+07	3.65668e+07	3.28745e+07	3.49395e+07	4.02365e+07	5.14704e+07	4.56364e+07	4.72267e+07	4.64389e+07	4.53402e+07
Q9NRW1	RAB6B	Ras-related protein Rab-6B	2	1	7.91667	0.0190949	0.988256	0.0228992	0.0722889	83.18	1.8381674331947999	0.882678	C	A	23447	53520.9	53879.2	98380.4	43368	50968.2	56479.8	64425.6	66770.4	55147.3	32513	58495	32144.6	44625.7	56814	64339.9	71472	84662.5	103048	165991	75763.7	62437.1
P15153	RAC2	Ras-related C3 botulinum toxin substrate 2	1	1	8.75877	0.0125331	0.827877	0.0342808	0.0244861	44.78	1.59385248103233	0.862187	C	B	21415	1.44279e+06	1.42187e+06	2.26626e+06	1.13643e+06	1.07741e+06	1.33344e+06	1.63023e+06	1.5214e+06	1.5181e+06	1.82822e+06	1.49712e+06	1.49778e+06	1.51748e+06	1.48518e+06	1.40291e+06	1.20601e+06	3.87053e+06	2.21631e+06	1.79236e+06	1.66869e+06	1.7834e+06
P63244	RACK1	Receptor of activated protein C kinase 1	2	2	7.89561	0.019297	0.899169	0.00956597	0.177804	139.1	1.4697416311365099	0.925815	B	C	35055	912721	915517	622910	926680	761485	959014	1.03393e+06	810092	959213	810732	1.04062e+06	599533	832264	992745	1.00787e+06	1.14517e+06	613400	436586	748336	687752	628477
Q8NBN7	RDH13	Retinol dehydrogenase 13	1	1	8.72368	0.0127549	0.561228	0.0501952	0.0244861	48.54	5.5780681356353501	0.88508	C	B	35910	163387	87941	490541	68735.3	363190	14532.8	82651.6	132800	174698	143996	326494	29000.9	212729	71310.5	84651.1	42013.9	306156	657160	864366	216295	408729
O43396	TXNL1	Thioredoxin-like protein 1	1	1	12.2409	0.00219749	0.137791	0.00909112	0.0223555	42.21	17.8766954476297	0.991532	A	C	32231	144501	64725.8	8083.2	283825	47880.6	120951	183451	41909.1	162283	154193	161513	37308.5	54470.6	79314	121960	30575.7	0	0	0	30333.8	10082.2
P30085	CMPK1	UMP-CMP kinase	1	1	6.74035	0.0343836	0.744515	0.0149633	0.483958	63.87	15.7234920823691	0.863474	A	C	22208	91195.9	73375.8	5799.98	99366.5	78219.9	80629.2	142503	70921.6	37736.1	15055.1	205136	2527.69	1345.73	26252.9	125281	211472	760.69	17237.8	2555.06	1633.69	6812.7
Q14192	FHL2	Four and a half LIM domains protein 2	3	3	7.19298	0.0274198	0.561228	0.0149633	0.483958	222.62	1.2949788592043501	0.733392	C	A	32171	2.15403e+07	2.42794e+07	2.78943e+07	1.86544e+07	1.72255e+07	2.34039e+07	2.49428e+07	2.16607e+07	2.40831e+07	2.11173e+07	2.12351e+07	1.96534e+07	2.8991e+07	2.43409e+07	1.89252e+07	2.94862e+07	2.45325e+07	2.74856e+07	2.87711e+07	2.90433e+07	2.9639e+07
P19652	ORM2	Alpha-1-acid glycoprotein 2	3	1	8.66053	0.0131641	0.385384	0.00956597	0.36328	146.65	10.1967431179449	0.931785	A	C	23588	469055	302326	46000.4	402232	347422	523818	468974	571821	513327	383938	540905	11252	19357	440852	716309	323859	136153	22071	3616.05	10711.6	57450.9
P83731	RPL24	60S ribosomal protein L24	3	3	6.37895	0.0411935	0.953851	0.0501952	0.116011	151.71	1.7766814061234699	0.778654	C	A	17768	1.27764e+06	1.3203e+06	2.26996e+06	1.107e+06	1.05617e+06	1.05273e+06	1.3109e+06	1.38695e+06	1.42266e+06	1.2697e+06	1.615e+06	1.24156e+06	1.13334e+06	1.65411e+06	1.38446e+06	1.18806e+06	4.58709e+06	2.06683e+06	1.71218e+06	1.38311e+06	1.60058e+06
Q02878	RPL6	60S ribosomal protein L6	3	3	6.5193	0.0384019	0.385384	0.241245	0.0430351	204.16	1.4678884504883001	0.6935	C	B	32708	1.51685e+06	1.36813e+06	2.00826e+06	1.29817e+06	1.23272e+06	1.6092e+06	1.54686e+06	1.47195e+06	1.84431e+06	1.38961e+06	1.74197e+06	1.29258e+06	1.47021e+06	1.4143e+06	1.41765e+06	1.24592e+06	3.34195e+06	1.82996e+06	1.8559e+06	1.46595e+06	1.54756e+06
P05386	RPLP1	60S acidic ribosomal protein P1	1	1	7.07456	0.0290923	0.988256	0.00956597	0.36328	61.57	1.26307650874253	0.436351	C	B	11507	1.15017e+06	1.08166e+06	1.36622e+06	1.27391e+06	1.07638e+06	1.2112e+06	1.03357e+06	1.27385e+06	1.07334e+06	1.24621e+06	1.01291e+06	1.42203e+06	1.31508e+06	1.02217e+06	1.12167e+06	527344	1.28415e+06	1.57511e+06	1.36265e+06	1.33434e+06	1.27485e+06
Q9UIJ7	AK3	GTP:AMP phosphotransferase AK3, mitochondrial	5	5	11.643	0.00296318	0.241245	0.00956597	0.0244861	289.88	1.29095902670102	0.999964	C	A	25550	9.92405e+06	1.06927e+07	1.28115e+07	1.03624e+07	9.37451e+06	9.92784e+06	1.02663e+07	9.43504e+06	1.02868e+07	1.02783e+07	9.46122e+06	1.15401e+07	1.08205e+07	9.89344e+06	1.0026e+07	1.11835e+07	1.36399e+07	1.41341e+07	1.18276e+07	1.15938e+07	1.28623e+07
P04844	RPN2	Dolichyl-diphosphooligosaccharide--protein glycosyltransferase subunit 2	3	3	9.64561	0.00804418	0.988256	0.0149633	0.0244861	190.11	1.33446813201896	0.90136	B	C	69241	1.1259e+06	1.13717e+06	852155	1.00088e+06	1.03514e+06	1.04381e+06	931669	1.22402e+06	1.4359e+06	1.24489e+06	1.0909e+06	994871	974237	1.03876e+06	1.45155e+06	1.22645e+06	845123	730853	970243	846632	867922
P02760	AMBP	Protein AMBP	3	3	8.87368	0.0118332	0.184412	0.00956597	0.744994	193.21	1.79041763217781	0.632647	A	C	38974	3.05909e+06	2.24641e+06	1.70859e+06	2.58145e+06	2.25291e+06	2.62137e+06	2.65871e+06	2.68724e+06	3.24166e+06	2.07053e+06	6.35882e+06	1.89591e+06	1.54848e+06	2.10644e+06	4.06193e+06	1.61928e+06	1.79425e+06	1.24702e+06	1.8234e+06	1.72171e+06	1.95655e+06
P62249	RPS16	40S ribosomal protein S16	2	2	6.19298	0.0452075	0.184412	0.0501952	0.947319	103.62	1.2488022813297199	0.61279	B	A	16435	485186	605902	574736	549974	485209	557924	490590	476877	450997	401925	467993	540962	458683	711050	562540	756273	631665	576319	538261	500722	626714
Q8NB12	SMYD1	Histone-lysine N-methyltransferase SMYD1	6	6	11.643	0.00296318	0.241245	0.00956597	0.0244861	482.2	1.74129784668448	0.999999	A	C	56580	3.48136e+06	3.02289e+06	1.99929e+06	3.95115e+06	4.00937e+06	2.97137e+06	3.24521e+06	3.42286e+06	3.94979e+06	2.94665e+06	3.3545e+06	2.80849e+06	3.14626e+06	2.41994e+06	3.52205e+06	3.21771e+06	1.84594e+06	1.81926e+06	1.85964e+06	2.19473e+06	2.27689e+06
P62979	RPS27A	Ubiquitin-40S ribosomal protein S27a	6	6	6.85614	0.0324495	0.953851	0.0501952	0.0722889	422.38	1.2283460644373301	0.631622	C	A	17953	4.11475e+07	4.16114e+07	5.05434e+07	3.52438e+07	3.37829e+07	3.95425e+07	3.89433e+07	3.90887e+07	4.37321e+07	4.94828e+07	4.93641e+07	4.35193e+07	4.05922e+07	3.45954e+07	4.09124e+07	4.84378e+07	6.3362e+07	5.11013e+07	5.03328e+07	4.4163e+07	4.37578e+07
P13804	ETFA	Electron transfer flavoprotein subunit alpha, mitochondrial	10	10	6.37895	0.0411935	0.744515	0.0342808	0.26016	1002.91	1.28881539517706	0.619281	C	A	35058	3.97958e+07	4.41985e+07	5.12894e+07	4.01828e+07	4.02864e+07	2.86387e+07	3.75994e+07	4.4733e+07	3.652e+07	4.77129e+07	4.26928e+07	4.86951e+07	5.34696e+07	3.63042e+07	3.51788e+07	4.73448e+07	5.32269e+07	5.60981e+07	5.31479e+07	4.0315e+07	5.3659e+07
P10301	RRAS	Ras-related protein R-Ras	3	1	6.48772	0.039013	0.184412	0.184412	0.116011	163.55	2.1152546483921801	0.816815	B	C	23466	332866	466308	220450	342481	336745	288893	327864	340121	351215	332213	343393	239545	591102	402472	609697	488723	44863.7	83886.3	207773	189558	576168
Q9NQC3	RTN4	Reticulon-4	1	1	8.36842	0.0152342	0.561228	0.0342808	0.0430351	58.3	1.67234745134843	0.740224	C	A	129851	549259	652942	918552	836865	752977	789644	312178	576273	342137	424756	359244	499006	586504	666857	672992	839348	1.08304e+06	673824	852340	1.00409e+06	979465
P42126	ECI1	Enoyl-CoA delta isomerase 1, mitochondrial	6	6	9.14035	0.0103561	0.385384	0.0149633	0.116011	422.73	1.27679675401113	0.965225	C	A	32795	8.91588e+06	9.74096e+06	1.13838e+07	8.51436e+06	8.44097e+06	9.36572e+06	8.96574e+06	9.04018e+06	8.09875e+06	1.03609e+07	8.54043e+06	1.00059e+07	9.32421e+06	1.06609e+07	7.89082e+06	1.08229e+07	1.15567e+07	1.24152e+07	1.01832e+07	1.07771e+07	1.19866e+07
Q99584	S100A13	Protein S100-A13	1	1	9.29825	0.00956999	0.0149633	0.0718786	0.947319	37.1	1.3708979007941	0.805675	C	A	11464	143997	177927	197405	143290	156019	168438	141820	121141	121632	128529	171107	169064	179079	180281	180194	181018	219112	174586	153947	164776	274603
Q8NBX0	SCCPDH	Saccharopine dehydrogenase-like oxidoreductase	3	2	7.34825	0.0253717	1	0.0342808	0.0722889	161.39	1.4413727339039899	0.760938	C	B	47121	736490	712121	1.02643e+06	538376	666634	711891	508277	896090	716103	771289	1.08326e+06	831386	811064	702874	737942	477339	1.09539e+06	1.09453e+06	1.14512e+06	774879	1.02224e+06
Q9NTG7	SIRT3	NAD-dependent protein deacetylase sirtuin-3, mitochondrial	3	3	6.63947	0.0361623	0.899169	0.0228992	0.26016	192.4	1.26210368441613	0.540501	C	A	43546	481174	501656	607292	439967	569992	528753	413246	438077	426813	455522	577025	514152	511332	513457	305187	664153	662311	623665	591671	540100	618713
P0C0L4	C4A	Complement C4-A	9	9	6.99035	0.0303434	0.308445	0.0149633	0.994004	654.58	1.6512817464639999	0.80438	A	C	192664	3.84426e+06	2.72874e+06	2.32804e+06	2.38733e+06	3.40168e+06	4.75435e+06	4.22662e+06	3.21587e+06	4.55724e+06	3.89042e+06	4.32053e+06	2.47158e+06	2.56003e+06	1.84721e+06	4.76727e+06	1.9976e+06	2.21528e+06	2.1006e+06	2.87144e+06	2.33633e+06	2.11657e+06
Q15019	SEPTIN2	Septin-2	3	3	6.09474	0.0474837	0.0228992	0.654016	0.614913	169.02	1.2538737836144001	0.568915	B	A	41461	317435	398024	348908	257388	287220	339357	345933	374396	306880	346287	282023	474172	350472	352478	423780	389218	269912	296964	438966	371887	366811
Q16585	SGCB	Beta-sarcoglycan	3	3	8.54825	0.0139243	0.899169	0.0228992	0.0430351	193.19	1.54005550725663	0.840736	C	B	34755	1.25078e+06	1.22254e+06	1.88278e+06	1.21282e+06	1.04647e+06	1.32652e+06	1.16841e+06	1.54831e+06	1.03308e+06	1.60988e+06	1.06078e+06	1.66356e+06	1.32768e+06	1.08367e+06	1.39819e+06	639595	1.42397e+06	1.76267e+06	1.87053e+06	2.00134e+06	2.3554e+06
Q13326	SGCG	Gamma-sarcoglycan	1	1	6.85614	0.0324495	0.953851	0.0501952	0.0722889	76.46	1.2683808769096001	0.741674	C	A	32359	1.82276e+06	1.86089e+06	2.31195e+06	2.00936e+06	1.74611e+06	2.08552e+06	1.78205e+06	2.01744e+06	1.46908e+06	2.07989e+06	1.39262e+06	1.74556e+06	1.69936e+06	1.50174e+06	2.1291e+06	2.22867e+06	2.2948e+06	2.36818e+06	2.43957e+06	2.496e+06	1.96121e+06
P07954	FH	Fumarate hydratase, mitochondrial	16	15	6.90614	0.0316483	1	0.0149633	0.26016	1121.54	1.2713533793170599	0.730656	C	A	54602	4.8759e+07	5.05793e+07	6.19899e+07	5.02018e+07	4.63526e+07	4.26748e+07	5.02596e+07	4.89984e+07	5.09628e+07	5.78289e+07	4.27932e+07	7.07891e+07	5.30781e+07	4.43046e+07	3.76404e+07	4.70841e+07	6.42041e+07	6.11702e+07	6.35596e+07	5.36536e+07	6.73622e+07
P40925	MDH1	Malate dehydrogenase, cytoplasmic	11	11	7.19298	0.0274198	0.654016	0.00956597	0.614913	1100.43	1.26078554865051	0.718745	C	A	36403	6.69968e+07	7.5629e+07	8.44686e+07	6.39272e+07	7.66098e+07	7.07494e+07	6.97723e+07	6.91801e+07	6.5553e+07	5.91719e+07	6.10106e+07	8.82577e+07	7.00716e+07	6.27756e+07	6.21288e+07	9.49111e+07	7.89565e+07	7.82373e+07	8.3599e+07	8.16412e+07	9.99088e+07
P43003	SLC1A3	Excitatory amino acid transporter 1	1	1	6.61404	0.0366252	0.100648	0.100648	0.483958	47.55	2.4716595581982901	0.711057	C	A	59534	17489.7	27559.3	43228.7	30413.1	11583.2	20688.9	16792.2	21599.6	9356.71	24287.8	5196.29	22882	30149.3	24099.3	27517.2	33148.5	15805.4	73283.5	29586.9	55905.1	41562.4
P28289	TMOD1	Tropomodulin-1	8	8	9.09561	0.0105904	0.988256	0.00956597	0.0722889	560.3	1.25922785925799	0.964632	C	A	40544	8.96184e+06	9.103e+06	1.1285e+07	9.25682e+06	9.56619e+06	9.03146e+06	9.89247e+06	9.23322e+06	7.99186e+06	8.4625e+06	8.26021e+06	9.28899e+06	8.72307e+06	7.50987e+06	9.14674e+06	1.08463e+07	1.1068e+07	1.30206e+07	1.07647e+07	1.14997e+07	1.0072e+07
Q16891	IMMT	MICOS complex subunit MIC60	19	18	8.65263	0.0132161	0.137791	0.0342808	0.177804	1319.84	1.2519816777566499	0.878881	C	A	83626	2.89654e+07	3.20137e+07	3.62641e+07	2.8282e+07	3.0081e+07	3.0013e+07	3.1048e+07	3.24005e+07	2.68818e+07	3.05069e+07	2.25098e+07	3.37339e+07	3.31332e+07	2.88678e+07	3.08333e+07	3.35002e+07	3.90794e+07	3.5439e+07	3.7068e+07	3.02234e+07	3.95108e+07
Q6PCB7	SLC27A1	Long-chain fatty acid transport protein 1	1	1	9.15789	0.0102657	0.561228	0.0149633	0.0722889	41.79	2.29644756129303	0.692529	C	A	71063	20114	28562	46190.7	14796.5	36377.6	3533.42	10402.8	26120.5	6124.06	31254.7	32302.2	26422.8	30461.7	21050.1	37723.5	27151.9	52691.7	49969.4	37366	33768.3	57157.9
P32418	SLC8A1	Sodium/calcium exchanger 1	1	1	7.07456	0.0290923	0.827877	0.0342808	0.116011	65.63	1.59508651205606	0.599853	C	A	108478	147465	162162	235219	208400	168024	133539	92394	166196	79934.1	236356	94873.4	109267	202259	109464	245247	144571	247055	252785	177090	213658	285506
O95202	LETM1	Mitochondrial proton/calcium exchanger protein	1	1	6.33772	0.0420515	0.988256	0.0228992	0.26016	94.89	1.63237556198467	0.630664	A	C	83302	567111	548065	347414	481130	403167	519674	551833	815438	586941	656196	522508	610733	777154	643752	491888	216799	425361	274348	308389	314147	414827
Q13424	SNTA1	Alpha-1-syntrophin	3	3	8.5693	0.0137785	0.899169	0.0228992	0.0430351	168.98	1.3976387073469001	0.921061	C	B	53862	1.40919e+06	1.36001e+06	1.9008e+06	1.34112e+06	1.15993e+06	1.20455e+06	1.27501e+06	1.3803e+06	1.77379e+06	1.50325e+06	1.63561e+06	1.02149e+06	1.7133e+06	1.53937e+06	1.37738e+06	1.1485e+06	1.558e+06	1.9668e+06	1.89212e+06	2.0864e+06	2.00069e+06
Q8WW59	SPRYD4	SPRY domain-containing protein 4	1	1	9.73421	0.00769561	0.100648	0.0149633	0.36328	54.32	1.75347219643693	0.907878	C	A	23114	175664	227505	308021	150790	170031	199775	180127	204608	142484	127527	229966	258690	263121	235969	155869	223875	242206	421809	388370	208667	279055
P00505	GOT2	Aspartate aminotransferase, mitochondrial	18	17	8.38246	0.0151277	0.385384	0.0149633	0.26016	1413.4	1.23962432634002	0.840173	C	A	47487	1.3233e+08	1.40573e+08	1.64039e+08	1.23321e+08	1.3463e+08	1.3246e+08	1.27949e+08	1.41639e+08	1.3667e+08	1.31502e+08	1.30465e+08	1.587e+08	1.36607e+08	1.5126e+08	1.41301e+08	1.14995e+08	202932627	1.5022e+08	1.64199e+08	1.37291e+08	1.65552e+08
Q8IZP2	ST13P4	Putative protein FAM10A4	3	3	7.39035	0.0248431	1	0.0718786	0.0244861	147.72	1.0991393493717601	0.62052	C	A	27390	1.63717e+06	1.64208e+06	1.79948e+06	1.68354e+06	1.42913e+06	1.78715e+06	1.56306e+06	1.76851e+06	1.55193e+06	1.79732e+06	1.51675e+06	1.619e+06	1.58605e+06	1.51841e+06	1.73413e+06	1.75284e+06	1.76006e+06	1.77786e+06	1.80414e+06	1.84861e+06	1.80673e+06
O15400	STX7	Syntaxin-7	1	1	7.87719	0.0194755	0.308445	0.100648	0.0430351	76.45	2.6160751721345101	0.376735	C	B	29797	178594	105047	274812	221883	155847	211394	44080.1	159911	222593	284033	129008	157136	137936	58495.1	171670	0	161616	262797	376552	254807	318287
Q13148	TARDBP	TAR DNA-binding protein 43	1	1	6.57632	0.0373225	0.561228	0.100648	0.0722889	42.88	2.8887582981550102	0.846935	C	B	44711	30457.5	20899.6	60374	31772.7	28904.3	19568.2	17856.5	28089	20839.2	59485.5	37144.9	37862.1	8553.69	21107.9	27630.6	9343.87	22391.9	101110	68696.3	67178.1	42493.4
P26639	TARS1	Threonine--tRNA ligase 1, cytoplasmic	2	2	6.3193	0.0424406	0.988256	0.0718786	0.0722889	90.4	1.5546679566116099	0.515565	B	C	83382	152576	157528	101326	194384	150958	150499	150163	170316	222957	66179.9	115150	122430	144323	162140	236788	121961	87132.4	110427	112149	54848.1	142073
P21980	TGM2	Protein-glutamine gamma-glutamyltransferase 2	17	15	9.55877	0.00840116	0.184412	0.0718786	0.0244861	1301.25	1.6490857074507601	0.93194	C	B	77280	2.70896e+07	2.09208e+07	3.45002e+07	2.59668e+07	2.70769e+07	1.84664e+07	2.33629e+07	2.18931e+07	2.96047e+07	2.33063e+07	4.70399e+07	1.8018e+07	2.19486e+07	2.04203e+07	2.60263e+07	1.8191e+07	3.94232e+07	3.26415e+07	3.35043e+07	3.18802e+07	3.50519e+07
Q8WUY1	THEM6	Protein THEM6	1	1	6.01404	0.0494389	0.561228	0.0718786	0.177804	57.54	1.98504274472459	0.564768	C	A	23850	66734.3	88607.1	132470	88725.2	123024	67109.3	44676.7	87422.4	37360.5	72616.2	12940.3	74018	79831.9	114925	65001.4	109259	79910	185313	167863	122617	106650
Q9BVV7	TIMM21	Mitochondrial import inner membrane translocase subunit Tim21	1	1	9.15789	0.0102657	0.385384	0.0342808	0.0244861	30.86	2.1576645684289502	0.957758	C	A	28185	158594	192516	342192	276166	176323	145481	111645	99710.2	127803	98140.1	233479	183825	162773	226632	190077	199275	229321	396946	243787	468350	372555
Q9Y5J9	TIMM8B	Mitochondrial import inner membrane translocase subunit Tim8 B	1	1	10.6737	0.00481104	0.654016	0.00956597	0.0244861	111.29	2.2420405984929701	0.995301	C	B	9338	129437	105710	237006	186394	122301	89966.1	122965	169265	180642	78756.2	85203.3	129270	110129	112349	105219	71583.4	258326	205229	284615	212841	224018
Q9Y490	TLN1	Talin-1	16	13	8.46404	0.0145231	0.988256	0.0228992	0.0430351	1008.65	1.3709827625845601	0.929384	C	B	269599	4.02326e+06	3.91649e+06	5.36944e+06	3.76325e+06	3.59387e+06	3.80086e+06	3.71089e+06	3.63078e+06	3.95102e+06	4.79552e+06	4.93991e+06	4.64606e+06	3.77006e+06	4.25507e+06	3.84296e+06	3.06831e+06	6.6799e+06	4.28958e+06	5.62959e+06	5.24544e+06	5.00271e+06
Q8N2U0	TMEM256	Transmembrane protein 256	1	1	7.13684	0.0282003	0.241245	0.137791	0.0722889	48.05	1.6402795884162999	0.7963	C	B	11734	69376.2	52634.2	86334.8	64525.7	63150.4	84131.9	76976.7	55400.4	76768.1	71102.9	62953.6	75808.8	69150.5	41879.5	22317.1	54015.1	117030	75091.9	71697.3	87000.9	80854.2
Q92736	RYR2	Ryanodine receptor 2	27	26	8.99035	0.0111627	0.744515	0.00956597	0.116011	1519.66	1.2303351901359001	0.87609	C	A	564206	7.95623e+06	8.44129e+06	9.78883e+06	7.51366e+06	8.52865e+06	8.23254e+06	8.6694e+06	8.51372e+06	7.28211e+06	7.34919e+06	7.5606e+06	6.98189e+06	8.43299e+06	7.75545e+06	9.42247e+06	9.61366e+06	1.11276e+07	9.94118e+06	9.76565e+06	8.68259e+06	9.42719e+06
Q92973	TNPO1	Transportin-1	1	1	10.6456	0.00487904	0.100648	0.0501952	0.0244861	52.81	2.8606881776174	0.989917	C	B	102289	156359	113587	324938	88404.8	152872	134291	195088	193654	163968	139719	182873	132373	139027	81599.2	143311	71625.9	153882	574299	310232	306549	279725
P11177	PDHB	Pyruvate dehydrogenase E1 component subunit beta, mitochondrial	18	17	8.09211	0.0174913	0.654016	0.0149633	0.177804	1451.53	1.1903381632061301	0.863008	C	A	39208	6.29943e+07	6.56537e+07	7.49845e+07	6.7382e+07	5.96485e+07	6.29772e+07	6.57934e+07	6.38943e+07	5.70906e+07	6.41801e+07	6.29883e+07	7.05041e+07	6.14533e+07	59234053	6.69709e+07	7.01062e+07	8.95052e+07	6.77608e+07	7.22533e+07	6.70718e+07	7.83315e+07
P30536	TSPO	Translocator protein	1	1	7.52982	0.0231696	0.470502	0.0228992	0.26016	34.83	5.82044601244126	0.669685	C	A	18816	63248.6	191573	368135	68234.2	115958	46072.2	32039.2	142581	25246.8	74098.4	1758.98	290886	330510	280539	27228.4	28703.2	660105	429324	319981	103717	327549
Q16762;Q9UL42	TST	Thiosulfate sulfurtransferase	4	4	6.23246	0.044324	0.744515	0.0501952	0.177804	222.99	1.37190885994142	0.636359	C	A	33408	5.40553e+06	5.81703e+06	7.4159e+06	5.67852e+06	3.85631e+06	5.10764e+06	5.81975e+06	5.85776e+06	4.67252e+06	8.31522e+06	3.93652e+06	5.61251e+06	5.79197e+06	6.80609e+06	4.10388e+06	6.7707e+06	8.41119e+06	6.62892e+06	6.21016e+06	7.69372e+06	8.13549e+06
P25398	RPS12	40S ribosomal protein S12	3	3	7.10526	0.0286491	0.654016	0.0228992	0.26016	195.02	1.4443198713770999	0.769184	A	C	14505	749583	660212	518987	753261	850628	807799	545275	598506	867153	925407	648630	783798	813358	599792	657435	446675	549578	476752	460771	577155	530677
P15880	RPS2	40S ribosomal protein S2	4	4	6.40351	0.0406908	0.654016	0.0228992	0.483958	229.55	1.15455444702526	0.562853	A	C	31305	1.18569e+06	1.1268e+06	1.02697e+06	1.16072e+06	1.16748e+06	1.32441e+06	1.13335e+06	1.14624e+06	1.26149e+06	1.06918e+06	1.2227e+06	1.06079e+06	935110	1.34698e+06	1.18446e+06	1.10666e+06	960749	1.02713e+06	912649	1.13015e+06	1.10418e+06
P19971	TYMP	Thymidine phosphorylase	1	1	6.82456	0.0329659	0.988256	0.0718786	0.0430351	61.51	2.20435238693931	0.758473	A	C	49924	43810.3	40437.4	19874.5	28375.4	31364.8	44615.5	83131.4	16343.6	43642.5	50935.9	52073.6	27234.1	35745	45657	33864.3	59686.4	24238.5	5640.49	32140.7	13383.8	23968.8
P61088	UBE2N	Ubiquitin-conjugating enzyme E2 N	2	2	9.04561	0.0108585	0.988256	0.0149633	0.0430351	83.43	1.6191199613145599	0.946931	C	B	17127	1.50188e+06	1.48527e+06	2.40482e+06	1.60761e+06	1.85186e+06	1.41914e+06	1.52963e+06	1.42999e+06	1.74628e+06	1.53858e+06	891966	1.44872e+06	2.07709e+06	1.62e+06	1.23973e+06	1.04079e+06	2.16341e+06	2.71373e+06	2.67162e+06	1.78778e+06	2.68757e+06
Q9BRT2	UQCC2	Ubiquinol-cytochrome-c reductase complex assembly factor 2	1	1	10.4772	0.0053077	0.308445	0.00956597	0.0722889	30.79	1.78247141278564	0.611108	C	A	14865	34891.1	46256.4	62192.4	50022	35104.4	29187	33470.6	48943.3	36711.1	37730.8	7959.72	45493.7	55615.1	57824.8	30971.8	41376.9	61611.3	58689.6	62968.1	54368.2	73324.8
P31930	UQCRC1	Cytochrome b-c1 complex subunit 1, mitochondrial	16	16	6.82895	0.0328937	1	0.0342808	0.116011	1014.25	1.25788135526927	0.657571	C	B	52612	8.37129e+07	8.35193e+07	1.05057e+08	8.19221e+07	6.92868e+07	8.56039e+07	8.6387e+07	1.05799e+08	7.89414e+07	8.5434e+07	7.63296e+07	1.10514e+08	8.94334e+07	7.89748e+07	7.87776e+07	5.98971e+07	124570636	9.35358e+07	9.60942e+07	9.31964e+07	1.1789e+08
P13639	EEF2	Elongation factor 2	12	12	7.30614	0.0259115	0.470502	0.0342808	0.177804	662.01	1.1615477273761601	0.562725	C	A	95277	8.7898e+06	9.16086e+06	1.02098e+07	8.39389e+06	8.47255e+06	7.97238e+06	8.54543e+06	8.20628e+06	9.76062e+06	9.53964e+06	9.42762e+06	9.94111e+06	9.71264e+06	7.1969e+06	9.07005e+06	9.88357e+06	8.66275e+06	1.04072e+07	1.0142e+07	1.05369e+07	1.12999e+07
O76024	WFS1	Wolframin	2	2	6.63947	0.0361623	0.0718786	0.100648	0.994004	83.86	22.2081195982962	0.613726	C	A	100227	8210.11	65894.5	182331	34672.1	23551.3	568.957	993.176	241.599	3315.67	2338.09	0	102498	136457	30963.5	1434.33	58120.1	12889.4	424455	445778	8294.39	20237.7
P13010	XRCC5	X-ray repair cross-complementing protein 5	1	1	10.2746	0.00587364	0.988256	0.00956597	0.0244861	41.96	1.6143636007754401	0.977181	C	A	82652	115698	124028	186779	77568.6	81986.4	119555	137526	124740	112502	148442	123267	99743.1	106367	109978	142397	161655	193148	200538	195863	171395	172951
P12956	XRCC6	X-ray repair cross-complementing protein 6	3	3	6.95526	0.0308805	0.0228992	0.561228	0.36328	135.68	1.24015687217919	0.630808	A	B	69799	927043	747521	872698	916407	921977	954572	906869	854382	1.00118e+06	854276	1.00668e+06	714785	607841	883978	832641	698357	733563	724347	791704	940672	1.1732e+06
P00558	PGK1	Phosphoglycerate kinase 1	16	16	6.10877	0.0471517	1	0.00956597	0.614913	1330.82	1.1489220327324801	0.401278	C	A	44586	4.19589e+07	4.50865e+07	4.82075e+07	4.43393e+07	4.28808e+07	4.24434e+07	4.24009e+07	4.24436e+07	3.96944e+07	4.41344e+07	3.73341e+07	4.7445e+07	4.13648e+07	3.69255e+07	4.0267e+07	5.94302e+07	4.98129e+07	4.58819e+07	4.5982e+07	4.5347e+07	5.40136e+07
P62258	YWHAE	14-3-3 protein epsilon	18	15	7.52368	0.0232409	0.827877	0.0342808	0.0722889	1187	1.20954856339398	0.942147	C	B	29155	3.12681e+07	3.05649e+07	3.69697e+07	3.41713e+07	2.94591e+07	2.85539e+07	3.50439e+07	3.2509e+07	3.066e+07	2.89999e+07	3.0748e+07	2.86783e+07	3.17605e+07	3.01372e+07	2.72908e+07	3.49578e+07	3.69392e+07	3.7816e+07	3.38179e+07	3.43975e+07	4.1878e+07

## Sheet: Mid
Accession	Gene ID	Description	Peptide count	Unique peptides	H_value	p-value (K-W)	p-value(S-D, A to B)	p-value(S-D, A to C)	p-value(S-D, B to C)	Confidence score	Fold change	Power	Highest	Lowest	Mass	SCD mean	CH mean	Ctl mean	SCD1_M	SCD2_M	SCD3_M	SCD4_M	SCD5_M	SCD6_M	SCD7_M	SCD8_M	CH1_M	CH2_M	CH3_M	CH4_M	CH5_M	Ctl1_M	Ctl2_M	Ctl3_M	Ctl4_M	Ctl5_M
P42765	ACAA2	3-ketoacyl-CoA thiolase, mitochondrial	18	18	6.12632	0.0467399	0.241245	0.0718786	0.483958	1630.21	1.31588	0.635483	C	A	41898	4.9234e+07	5.71019e+07	6.6652e+07	5.2093e+07	3.97762e+07	3.58491e+07	6.02971e+07	5.01265e+07	4.57859e+07	6.09322e+07	4.90119e+07	5.44393e+07	6.79995e+07	4.629e+07	6.09987e+07	5.57818e+07	5.73214e+07	6.04711e+07	5.66212e+07	6.56338e+07	8.38819e+07
Q9H845	ACAD9	Complex I assembly factor ACAD9, mitochondrial	4	4	8.25614	0.0161139	0.0342808	0.0718786	0.86047	214.85	1.30384	0.683309	B	A	68717	494181	644335	621311	467207	468745	448025	497118	457168	462391	729943	422854	588481	527070	757993	564581	783553	527452	649261	550887	699627	585467
P45954	ACADSB	Short/branched chain specific acyl-CoA dehydrogenase, mitochondrial	7	7	6.07105	0.0480494	0.385384	0.0501952	0.483958	456.97	1.15331	0.685764	C	A	47455	2.76578e+06	2.98563e+06	3.23068e+06	2.99092e+06	2.54183e+06	2.85514e+06	2.55827e+06	3.26669e+06	2.87867e+06	2.60901e+06	2.42571e+06	3.21656e+06	2.89685e+06	2.69131e+06	2.85264e+06	3.27078e+06	3.02631e+06	3.12132e+06	3.2489e+06	3.15792e+06	3.39458e+06
Q99798	ACO2	Aconitate hydratase, mitochondrial	40	38	6.82456	0.0329659	1	0.0501952	0.0722889	3412.52	1.23377	0.702089	C	B	85372	1.96797e+08	1.92594e+08	2.38721e+08	1.72494e+08	1.64692e+08	1.90573e+08	2.12855e+08	2.04103e+08	1.85142e+08	2.42117e+08	2.02397e+08	2.21518e+08	2.05277e+08	1.53825e+08	2.26066e+08	1.56283e+08	2.33198e+08	2.39233e+08	2.32412e+08	2.14225e+08	2.69016e+08
Q8WXI4	ACOT11	Acyl-coenzyme A thioesterase 11	1	1	7.8114	0.0201268	0.0342808	0.100648	0.86047	34.74	1.54331	0.586576	C	A	68449	3.60012e+06	5.12748e+06	4.7602e+06	3.70559e+06	3.39213e+06	4.81081e+06	3.42806e+06	3.73666e+06	3.77331e+06	2.90799e+06	3.04644e+06	4.65323e+06	4.25681e+06	7.32018e+06	4.39095e+06	5.01623e+06	8.73979e+06	7.51495e+06	3.63137e+06	4.08328e+06	3.81119e+06
Q9NPJ3	ACOT13	Acyl-coenzyme A thioesterase 13	2	2	6.76579	0.033949	0.137791	0.0501952	0.947319	101.29	1.55372	0.600305	C	A	14951	676049	1.01905e+06	1.11229e+06	698666	705944	544340	639818	694591	535519	1.1583e+06	431216	735666	1.20754e+06	992106	605227	1.5547e+06	802770	1.02841e+06	875789	979436	1.56554e+06
P00414	MT-CO3	Cytochrome c oxidase subunit 3	1	1	10.9825	0.00412278	0.100648	0.00956597	0.177804	35.32	17.5304	0.995725	C	A	29931	208575	1.17966e+06	4.11933e+06	729311	174957	128930	286130	160849	55414.8	66918.1	66087.3	2.36289e+06	2.31238e+06	817920	110791	294314	1.80464e+06	7.63001e+06	2.44561e+06	4.61124e+06	1.79046e+06
P33121	ACSL1	Long-chain-fatty-acid--CoA ligase 1	18	17	6.09474	0.0474837	0.385384	0.0718786	0.26016	1040.61	1.42952	0.779536	C	A	77893	1.30845e+07	1.47161e+07	2.03567e+07	1.55934e+07	1.38939e+07	9.77996e+06	1.35696e+07	1.19522e+07	1.20664e+07	1.47805e+07	1.30401e+07	1.32653e+07	1.78039e+07	1.22631e+07	1.41754e+07	1.60728e+07	1.2096e+07	2.21855e+07	1.89949e+07	1.8042e+07	2.22042e+07
P17987	TCP1	T-complex protein 1 subunit alpha	1	1	10.1404	0.00628132	0.654016	0.00956597	0.0430351	48.12	8.15152	0.885995	C	A	60306	362215	456302	3.54152e+06	452563	459342	432619	495394	355681	227337	147903	326884	524773	605224	406996	317706	426809	596943	1.0294e+07	737349	2.48363e+06	651122
P62736	ACTA2	Actin, aortic smooth muscle	44	1	8.15526	0.0169476	0.184412	0.0718786	0.0722889	4310.99	6.38815	0.914782	C	B	41982	54163.9	34954.7	119333	67961.8	78840.5	41664.1	79471.1	27817.1	69958.6	36533	31064.9	23240.9	54669.1	52002.7	25872.2	18988.7	639147	215330	125400	99406.1	37196.6
P00325	ADH1B	All-trans-retinol dehydrogenase [NAD(+)] ADH1B	1	1	6.88421	0.0319973	0.308445	0.0501952	0.26016	41.93	2.12429	0.692363	C	A	39829	96417.5	127716	187853	239146	35286.3	73026.3	58834.4	88484.5	57389.7	169476	49696.5	118084	130503	155829	102819	131348	272680	98101.4	179508	295601	178202
P30566	ADSL	Adenylosuccinate lyase	1	1	6.82456	0.0329659	0.953851	0.0228992	0.177804	33.96	1.57242	0.709148	C	B	54854	102218	101357	152481	89592.3	110876	102299	89100.3	116329	93251.8	149559	66733.7	147483	143371	92480.4	81868.8	41580.9	186953	137250	150950	133058	188667
P31946	YWHAB	14-3-3 protein beta/alpha	7	2	7.52982	0.0231696	0.470502	0.0228992	0.26016	357.57	5.1608	0.863568	C	A	28065	200976	364035	1.23008e+06	509278	233024	130091	203944	97454.2	161374	75187.8	197457	599741	567325	398543	86612.9	167952	265667	1.82357e+06	793356	1.81044e+06	492953
P52943	CRIP2	Cysteine-rich protein 2	2	2	8.12719	0.0171871	0.561228	0.00956597	0.36328	196.5	3.22059	0.812073	C	A	22478	765710	1.44633e+06	2.66302e+06	1.57356e+06	1.37642e+06	350173	468565	543807	317115	826735	669300	590117	3.01851e+06	468223	810493	2.34431e+06	1.67812e+06	3.66754e+06	3.51874e+06	1.76528e+06	1.70054e+06
Q5VWP3	MLIP	Muscular LMNA-interacting protein	4	4	8.65263	0.0132161	0.184412	0.0228992	0.26016	192.61	2.68109	0.910923	C	A	50398	491794	836976	1.45855e+06	1.24867e+06	350999	280571	522014	219323	279525	652760	380484	531249	1.22681e+06	805044	471119	1.15065e+06	758495	1.52598e+06	1.41895e+06	1.74148e+06	1.14781e+06
P05091	ALDH2	Aldehyde dehydrogenase, mitochondrial	16	13	7.52368	0.0232409	0.953851	0.0718786	0.0244861	1045.36	1.4748	0.496646	C	B	56346	2.2987e+07	2.1024e+07	3.12314e+07	2.67646e+07	1.72266e+07	2.80677e+07	9.94935e+06	2.41929e+07	2.35709e+07	3.36794e+07	2.04443e+07	2.52499e+07	2.49315e+07	2.05925e+07	2.40708e+07	1.02752e+07	3.01056e+07	2.79362e+07	3.04928e+07	3.48156e+07	3.1681e+07
P49189	ALDH9A1	4-trimethylaminobutyraldehyde dehydrogenase	6	6	6.95526	0.0308805	0.0149633	0.654016	0.483958	296.26	1.17671	0.791204	A	B	53767	5.71796e+06	4.85927e+06	5.2085e+06	5.92502e+06	6.371e+06	5.86358e+06	5.45852e+06	5.3522e+06	5.67104e+06	5.05004e+06	6.05229e+06	5.12547e+06	4.72643e+06	4.49258e+06	4.96416e+06	4.98772e+06	6.10171e+06	5.37421e+06	5.88786e+06	4.92038e+06	4.65155e+06
Q8N3V7	SYNPO	Synaptopodin	2	2	8.23246	0.0163059	0.744515	0.0228992	0.0722889	104.21	2.49568	0.956363	C	A	99402	419201	503988	1.15746e+06	707161	693836	305130	474900	279673	327201	268533	297170	275564	669211	440770	414251	720143	601118	1.41082e+06	1.37253e+06	980635	865859
P09972	ALDOC	Fructose-bisphosphate aldolase C	16	13	6.84298	0.0326637	0.953851	0.0342808	0.116011	1261.33	1.36666	0.693732	C	B	39431	4.95436e+07	4.68406e+07	6.32116e+07	5.49776e+07	3.70949e+07	5.14102e+07	5.18802e+07	5.49574e+07	5.49349e+07	4.89425e+07	4.21512e+07	5.77886e+07	4.89682e+07	4.62449e+07	5.36081e+07	2.75931e+07	6.723e+07	5.2248e+07	5.6034e+07	7.76438e+07	6.69207e+07
P02760	AMBP	Protein AMBP	2	2	6.19298	0.0452075	0.0718786	0.137791	0.994004	136.8	1.52407	0.534092	A	B	38974	1.78159e+06	1.16897e+06	1.13538e+06	2.00363e+06	1.25926e+06	1.34779e+06	1.6128e+06	1.89135e+06	1.76924e+06	1.21921e+06	3.14942e+06	1.03702e+06	1.1962e+06	903141	1.88977e+06	818704	1.36473e+06	718804	1.18621e+06	1.74367e+06	892828
Q12955	ANK3	Ankyrin-3	6	3	7.62456	0.0220977	0.744515	0.0342808	0.0722889	366.94	1.61657	0.759304	C	B	480113	307953	267599	438356	272821	198520	282963	327837	364610	360248	413161	243467	401971	319311	183085	291888	141741	409541	375287	561542	376829	439766
P20073	ANXA7	Annexin A7	2	2	9.05614	0.0108015	0.0228992	0.953851	0.0244861	233.32	1.26136	0.940346	A	B	52706	1.64061e+06	1.30067e+06	1.57785e+06	1.59472e+06	1.32992e+06	1.53477e+06	1.53926e+06	1.58816e+06	1.73091e+06	2.12227e+06	1.68489e+06	1.29696e+06	1.29325e+06	1.33857e+06	1.38122e+06	1.19333e+06	1.85777e+06	1.72112e+06	1.53629e+06	1.53578e+06	1.51821e+06
Q96CW1	AP2M1	AP-2 complex subunit mu	1	1	6.07105	0.0480494	0.0501952	0.385384	0.483958	35.63	1.55989	0.645391	A	B	49623	26678.7	17102.9	22584	29971.4	20263.9	27365.4	27403.6	33417.9	28351.2	27401.8	19254.3	15343.4	23312.7	5847.99	16868.7	24142	23841.7	20071.2	19467.8	23016.3	27780.5
Q9BUR5	APOO	MICOS complex subunit MIC26	1	1	6.3193	0.0424406	0.953851	0.100648	0.0430351	41.8	2.00892	0.442577	C	A	22271	173921	195152	358900	318608	327823	40058.7	199600	131854	59273.3	303919	10234.6	153722	308476	197202	112405	203953	311368	299982	395091	326471	414058
P05023	ATP1A1	Sodium/potassium-transporting ATPase subunit alpha-1	12	3	7.15877	0.0278928	0.241245	0.0501952	0.26016	960.19	1.4133	0.685536	C	A	112824	586636	682143	787713	512647	411206	729739	699465	514863	523302	736071	565798	800003	579584	811722	629645	589760	994610	733058	814081	605215	998499
P48047	ATP5PO	ATP synthase subunit O, mitochondrial	10	10	6.77193	0.033845	0.654016	0.0501952	0.116011	850.45	1.42946	0.432478	C	A	23263	4.13896e+07	5.00011e+07	6.1608e+07	5.54155e+07	4.86884e+07	3.09013e+07	5.10291e+07	4.37258e+07	3.1697e+07	5.62271e+07	1.34329e+07	4.56543e+07	5.54471e+07	4.96097e+07	5.0079e+07	4.92153e+07	4.93927e+07	6.30647e+07	6.18855e+07	5.59319e+07	6.555e+07
P61769	B2M	Beta-2-microglobulin	1	1	7.19298	0.0274198	0.470502	0.0228992	0.36328	37.41	1.90681	0.4615	C	A	13706	56853.1	86574.8	106235	102132	72910.8	77711.5	71877	59298.5	11453.7	6237.81	53203	61631.4	115723	68129	70436.1	116955	117099	89030.3	131661	110590	93659.8
P12694	BCKDHA	2-oxoisovalerate dehydrogenase subunit alpha, mitochondrial	1	1	7.64211	0.0219047	0.827877	0.0228992	0.116011	43.77	1.72293	0.781645	C	A	50439	187180	213530	316227	254534	210928	255127	125541	224045	161553	164331	101379	165598	325270	252331	192294	132157	347580	340002	389327	230820	304760
Q9Y696	CLIC4	Chloride intracellular channel protein 4	2	2	9.0114	0.0110458	0.308445	0.0149633	0.177804	86.34	2.49232	0.740981	C	A	28754	237528	381573	639774	367987	55463.7	104466	450239	352812	62986.5	185611	320662	250325	647168	376100	220438	413832	400892	576170	644799	660075	678052
O95861	BPNT1	3'(2'),5'-bisphosphate nucleotidase 1	1	1	7.8114	0.0201268	0.0718786	0.0501952	0.744994	32.61	4.06375	0.612415	B	A	33371	35208.1	143077	79431.8	34669.6	46070.3	25882.1	40501.8	22744.7	21499.1	71857	18440.3	42243.6	64876.1	56718.6	59557.9	491989	33800.5	72542.3	75704.8	93558.8	75921.3
P35613	BSG	Basigin	3	3	8.46404	0.0145231	0.953851	0.0342808	0.0244861	128.09	1.23617	0.934528	C	B	42174	2.95481e+06	2.88917e+06	3.62712e+06	2.72278e+06	2.97734e+06	2.87518e+06	2.95302e+06	2.82047e+06	3.06187e+06	3.45125e+06	2.77657e+06	3.06732e+06	2.7474e+06	3.06705e+06	3.24806e+06	2.31602e+06	3.34899e+06	3.77474e+06	3.28323e+06	3.43383e+06	4.0167e+06
P01008	SERPINC1	Antithrombin-III	3	3	13.1825	0.00137235	0.0501952	0.00956597	0.0244861	133.09	2.38241	0.976425	C	A	52569	320577	474091	665079	462977	132148	287064	442128	364843	192120	306437	376895	484097	426044	479503	540287	440522	1.15841e+06	704997	661235	741534	552549
O95810	CAVIN2	Caveolae-associated protein 2	5	4	8.45614	0.0145805	0.137791	0.241245	0.0244861	312.73	1.55816	0.797689	C	B	47145	2.46347e+06	2.048e+06	3.36766e+06	3.00373e+06	2.35517e+06	2.23649e+06	2.3244e+06	1.945e+06	2.27328e+06	2.78463e+06	2.78505e+06	2.25695e+06	2.09824e+06	1.44069e+06	2.15722e+06	2.2869e+06	2.48499e+06	2.5172e+06	5.15974e+06	2.70356e+06	3.09013e+06
P16152	CBR1	Carbonyl reductase [NADPH] 1	3	3	8.02895	0.0180525	0.953851	0.0149633	0.116011	234.32	1.42847	0.554125	C	B	30356	641133	589980	881671	795285	675623	481135	656812	562949	628430	679269	649560	843453	728668	419030	726512	232239	687160	887582	888396	850531	900177
P50990	CCT8	T-complex protein 1 subunit theta	4	4	8.45614	0.0145805	0.184412	0.100648	0.0430351	268.6	1.40545	0.96354	C	B	59583	1.4934e+06	1.27424e+06	1.76323e+06	1.57934e+06	1.44279e+06	1.37808e+06	1.38598e+06	1.56407e+06	1.36531e+06	1.95405e+06	1.27758e+06	1.26133e+06	1.08239e+06	1.11643e+06	1.31421e+06	1.59685e+06	1.90148e+06	1.52616e+06	1.83066e+06	1.9934e+06	1.70272e+06
P03905	MT-ND4	NADH-ubiquinone oxidoreductase chain 4	5	5	9.41053	0.00904753	0.0718786	0.0149633	0.86047	271.81	2.38015	0.857062	C	A	51547	1.44213e+06	2.86866e+06	3.48403e+06	2.3503e+06	1.10139e+06	1.11891e+06	2.67259e+06	1.29367e+06	932757	1.65562e+06	411823	3.82135e+06	3.12777e+06	3.4785e+06	1.2443e+06	2.6714e+06	3.2263e+06	2.43628e+06	3.64098e+06	3.10516e+06	4.75371e+06
P09497	CLTB	Clathrin light chain B	1	1	6.10614	0.0472137	0.241245	0.0501952	0.86047	40.21	6.08809	0.592059	C	A	25175	43898.7	183810	329525	188112	20474.7	15615	49791.4	49754.4	1777.55	7818.47	17846.9	328122	290238	244085	12161.4	44443.2	18196.8	582990	206483	332209	196417
P08123	COL1A2	Collagen alpha-2(I) chain	2	2	8.50877	0.0142018	0.00956597	0.184412	0.947319	154.72	1.89498	0.831164	A	B	129235	2.05115e+07	1.08241e+07	1.27154e+07	1.79e+07	3.36725e+07	2.34473e+07	2.7377e+07	1.72435e+07	1.46954e+07	1.36748e+07	1.60817e+07	1.30738e+07	8.89872e+06	1.0337e+07	9.3899e+06	1.24211e+07	1.06284e+07	9.38823e+06	1.80035e+07	1.68826e+07	6.58747e+06
P27658	COL8A1	Collagen alpha-1(VIII) chain	1	1	7.43246	0.0243255	0.241245	0.308445	0.0244861	48.4	2.27588	0.617785	C	B	73317	37063	23640.4	54315.1	33207.4	50130.9	38694.3	54490	54654.8	16044.5	12111.7	37170.4	37011.7	35673.3	9247.48	33807.5	2462.23	51753.2	37162.6	47159.3	58613	74325.7
Q9NVE7	PANK4	4'-phosphopantetheine phosphatase	2	2	7.19298	0.0274198	0.385384	0.0342808	0.26016	138.39	2.12825	0.70452	C	A	85937	152949	232004	355582	235386	86013.4	56706.4	222144	256700	120749	126843	119050	317761	359996	233726	148103	100432	205235	364676	404987	334848	317819
P19652	ORM2	Alpha-1-acid glycoprotein 2	3	1	6.35088	0.0417758	0.561228	0.0149633	0.86047	127.51	13.3495	0.591946	A	C	23588	447302	309780	32289.9	89418.7	85441.2	654616	461031	558168	1.16827e+06	44890.5	516583	12308.1	8266.75	353659	805963	368706	38375.6	41545.3	49930.5	20937	16746.9
Q5RI15	COX20	Cytochrome c oxidase assembly protein COX20, mitochondrial	1	1	6.61404	0.0366252	0.308445	0.0228992	0.947319	35.52	5.26676	0.700186	C	A	13283	12031.8	52276.6	60850.5	56963.5	7739.88	17108.7	2221.91	1534.78	6034.9	3759.65	891.29	76635.4	121831	52098.3	9765.12	1053.8	73441.5	37185.3	98440.8	67443.1	40332.9
P04080	CSTB	Cystatin-B	1	1	8.52719	0.0140716	0.561228	0.0228992	0.0722889	93.93	2.047	0.672384	C	A	11133	1.66558e+06	2.1365e+06	3.5655e+06	2.36028e+06	2.94744e+06	2.82081e+06	927868	803698	1.95413e+06	389384	1.12106e+06	2.41373e+06	3.09617e+06	1.48696e+06	1.42948e+06	2.25616e+06	2.7852e+06	3.88019e+06	3.01217e+06	3.96688e+06	3.40276e+06
Q9P0L0	VAPA	Vesicle-associated membrane protein-associated protein A	2	2	8.99035	0.0111627	0.137791	0.0228992	0.26016	106.84	1.87036	0.934685	C	A	27875	1.61589e+06	2.24921e+06	3.24962e+06	2.65415e+06	1.64247e+06	1.52845e+06	2.13338e+06	1.3227e+06	1.36544e+06	1.05187e+06	1.22868e+06	2.45824e+06	3.06681e+06	2.19209e+06	1.54262e+06	1.98629e+06	2.11301e+06	3.06427e+06	3.303e+06	3.70664e+06	2.92457e+06
Q08257	CRYZ	Quinone oxidoreductase	6	6	7.77632	0.020483	0.137791	0.0501952	0.26016	345.9	1.22898	0.533958	C	A	35185	5.81926e+06	6.46243e+06	6.71687e+06	5.6785e+06	5.58846e+06	4.95635e+06	5.78755e+06	8.08902e+06	5.61507e+06	5.05717e+06	5.78199e+06	5.94649e+06	6.55452e+06	5.76411e+06	6.22036e+06	7.82665e+06	8.89141e+06	7.48617e+06	6.58719e+06	6.225e+06	6.56914e+06
Q8N335	GPD1L	Glycerol-3-phosphate dehydrogenase 1-like protein	5	5	10.8219	0.00446733	0.561228	0.00956597	0.0244861	300.42	1.80665	0.975281	C	A	38394	1.88918e+06	2.22655e+06	3.51984e+06	2.21152e+06	2.15958e+06	1.84975e+06	1.44387e+06	1.66557e+06	1.26182e+06	2.77943e+06	1.74192e+06	1.49921e+06	1.87808e+06	2.96286e+06	2.11717e+06	2.67543e+06	2.98607e+06	4.13561e+06	3.34413e+06	3.08732e+06	3.51229e+06
Q9BR39	JPH2	Junctophilin-2	3	3	8.54825	0.0139243	0.988256	0.00956597	0.116011	148.1	1.79652	0.716266	C	A	74176	690510	743516	1.30836e+06	901367	856499	689891	710276	407467	431071	896383	631125	612408	1.15147e+06	677974	933882	341843	969146	1.98979e+06	1.32357e+06	978508	941563
O95168	NDUFB4	NADH dehydrogenase [ubiquinone] 1 beta subcomplex subunit 4	4	3	9.64561	0.00804418	0.988256	0.0149633	0.0244861	253.37	1.7669	0.493041	C	A	15199	7.42159e+06	9.54276e+06	1.2961e+07	1.01456e+07	1.05432e+07	4.00469e+06	1.012e+07	9.00647e+06	2.66464e+06	1.1561e+07	1.32707e+06	1.00411e+07	1.04335e+07	9.6244e+06	9.79081e+06	7.82397e+06	1.37219e+07	1.32438e+07	1.16156e+07	1.15428e+07	1.54418e+07
P62917	RPL8	60S ribosomal protein L8	2	2	9.39035	0.00913926	0.385384	0.00956597	0.177804	105.52	1.73634	0.58244	C	A	28007	367616	511323	592086	550924	265118	380876	530432	440633	89066	289210	394669	522844	474161	714406	472055	373150	823194	619772	570803	626529	551239
Q9HCP6	HHATL	Protein-cysteine N-palmitoyltransferase HHAT-like protein	7	7	8.1193	0.0172551	0.744515	0.0342808	0.0430351	321.41	1.71702	0.778624	C	A	56666	1.46933e+06	1.65212e+06	2.71033e+06	1.64223e+06	2.2519e+06	1.07398e+06	1.49913e+06	1.48879e+06	1.13508e+06	1.94859e+06	714910	1.18769e+06	2.25055e+06	1.71686e+06	1.71451e+06	1.39097e+06	1.77305e+06	2.49123e+06	2.6362e+06	3.46222e+06	2.25165e+06
P11532	DMD	Dystrophin	47	45	6.00088	0.0497652	0.100648	0.561228	0.116011	2916.77	1.17861	0.738389	C	B	426484	2.14662e+07	1.92992e+07	2.36257e+07	2.2901e+07	2.06249e+07	1.91714e+07	2.1185e+07	1.95672e+07	2.11333e+07	2.42388e+07	2.29083e+07	1.94318e+07	2.08212e+07	1.68473e+07	2.05084e+07	1.88873e+07	1.92286e+07	2.21595e+07	2.49997e+07	2.26284e+07	2.47151e+07
Q9UHQ9	CYB5R1	NADH-cytochrome b5 reductase 1	8	8	7.07456	0.0290923	0.827877	0.0342808	0.116011	369.53	1.69701	0.733812	C	A	34073	2.37251e+06	2.5252e+06	4.40218e+06	3.43563e+06	3.62121e+06	1.63813e+06	2.1859e+06	2.03793e+06	1.74327e+06	2.21273e+06	2.10528e+06	1.29341e+06	3.75561e+06	2.33159e+06	2.11941e+06	3.12595e+06	2.52218e+06	5.14841e+06	4.75056e+06	3.43617e+06	4.27358e+06
Q9NZN4	EHD2	EH domain-containing protein 2	16	13	7.23158	0.0268957	0.308445	0.100648	0.0722889	970.02	1.24812	0.897913	C	B	61123	8.21599e+06	7.58762e+06	9.21855e+06	7.67346e+06	7.33988e+06	7.76364e+06	9.2479e+06	8.26229e+06	8.39968e+06	8.16916e+06	8.87188e+06	8.82744e+06	6.95903e+06	7.3917e+06	6.67367e+06	8.08627e+06	1.04772e+07	7.73454e+06	9.52997e+06	9.80576e+06	9.80392e+06
P05198	EIF2S1	Eukaryotic translation initiation factor 2 subunit 1	1	1	11.3193	0.00348374	0.100648	0.00956597	0.116011	93.34	1.91323	0.988667	C	A	36089	443347	591607	919541	469428	502439	494093	491386	456042	475770	348489	309127	702430	626006	698313	407764	523522	562957	982744	747747	1.08182e+06	865854
Q15370	ELOB	Elongin-B	1	1	7.53772	0.0230784	0.744515	0.0501952	0.0430351	36.85	1.29741	0.61311	C	A	13125	154257	164389	199607	166737	176120	132982	138919	95818.3	205428	180246	137808	149916	144849	181298	175763	170121	202249	177883	220319	182808	217417
Q15063	POSTN	Periostin	1	1	9.35088	0.00932144	0.654016	0.0228992	0.0244861	71.89	6.85776	0.927915	A	C	93255	304741	140041	48771.1	63585.2	482610	233822	99378.4	144951	111836	348929	952818	109249	80980.4	127274	253283	129416	27102.9	67221	64159.6	19759.2	43944.5
P38117	ETFB	Electron transfer flavoprotein subunit beta	12	12	6.40351	0.0406908	0.470502	0.0501952	0.26016	843.4	1.30243	0.717021	C	A	27826	3.29197e+07	3.62338e+07	4.11999e+07	3.54244e+07	2.79791e+07	2.35782e+07	3.06502e+07	3.92367e+07	3.59869e+07	3.45988e+07	3.59036e+07	3.66627e+07	4.04136e+07	3.47712e+07	3.04607e+07	3.88607e+07	4.95786e+07	4.4099e+07	3.69441e+07	3.58173e+07	4.79393e+07
Q6IPR1	ETFRF1	Electron transfer flavoprotein regulatory factor 1	1	1	6.95526	0.0308805	0.561228	0.0228992	0.36328	37.94	2.37058	0.527504	C	A	10857	40714.5	72679.1	104992	79518	82203.6	7227.6	17950.1	58375.2	28160.5	48462.5	3818.74	29172.5	74565.9	50568.6	39994.2	169094	62616	120041	92306.7	124237	83384.9
P15311;Q5TZA2	EZR	Ezrin	17	7	10.4456	0.00539217	0.827877	0.00956597	0.0244861	931.33	1.43256	0.992939	C	B	69370	3.70736e+06	3.58693e+06	5.27149e+06	3.64424e+06	3.73627e+06	3.40776e+06	4.09186e+06	4.48195e+06	3.32568e+06	4.15647e+06	2.81465e+06	3.21457e+06	4.50301e+06	3.37149e+06	3.48176e+06	3.36379e+06	4.60654e+06	5.7912e+06	4.73147e+06	5.35922e+06	5.20405e+06
Q02978	SLC25A11	Mitochondrial 2-oxoglutarate/malate carrier protein	13	13	10.6421	0.00488761	0.184412	0.00956597	0.116011	941.95	1.69563	0.664626	C	A	34040	1.64824e+07	2.43724e+07	2.79079e+07	2.37436e+07	2.39017e+07	9.95784e+06	1.79536e+07	1.99534e+07	7.88836e+06	2.30501e+07	5.41059e+06	2.04053e+07	2.72453e+07	2.80923e+07	2.3279e+07	2.284e+07	2.81087e+07	2.6012e+07	2.81465e+07	2.74339e+07	3.0039e+07
P10606	COX5B	Cytochrome c oxidase subunit 5B, mitochondrial	7	7	9.0114	0.0110458	0.308445	0.0149633	0.177804	371.12	1.67034	0.889464	C	A	13687	2.18649e+07	2.85535e+07	3.66583e+07	2.44547e+07	2.19898e+07	1.87157e+07	2.32434e+07	2.53651e+07	1.43454e+07	3.31289e+07	1.36761e+07	3.17211e+07	3.73588e+07	2.40423e+07	2.15374e+07	2.81079e+07	3.59763e+07	3.6108e+07	3.35856e+07	3.1829e+07	4.51106e+07
Q9NYK5	MRPL39	39S ribosomal protein L39, mitochondrial	1	1	7.89474	0.0193054	0.988256	0.0342808	0.0430351	38.99	3.8254	0.879232	A	C	38687	46150.3	43149.3	11705.7	28014.1	26846.9	85889.7	49885.6	55277.6	38192.5	8331.09	76765	31189.4	15950.4	53833.1	69763.2	45010.5	13498	3454.48	13432.9	8131.47	21804
O00168	FXYD1	Phospholemman	1	1	6.09474	0.0474837	0.385384	0.0718786	0.26016	45.49	2.23686	0.536015	C	A	10434	35976.6	59169.7	82637.8	147180	24299.3	26589	41768	25948.5	7481.04	6647.71	7899.29	10710.6	29843.5	197539	28460.8	29294.4	71822.8	94808.3	78022.6	72037.9	85682.2
P61088	UBE2N	Ubiquitin-conjugating enzyme E2 N	2	2	7.89474	0.0193054	0.470502	0.0228992	0.177804	76.74	1.64725	0.833429	C	A	17127	1.29359e+06	1.5089e+06	2.32549e+06	1.84054e+06	1.1042e+06	941477	1.70202e+06	1.34597e+06	867588	1.21624e+06	1.33067e+06	1.33588e+06	2.11009e+06	1.53282e+06	1.19933e+06	1.36639e+06	1.35236e+06	2.37257e+06	2.52421e+06	2.37798e+06	2.02719e+06
Q92947	GCDH	Glutaryl-CoA dehydrogenase, mitochondrial	3	3	8.65263	0.0132161	0.654016	0.00956597	0.116011	100.56	1.45221	0.607027	C	B	48096	524545	453112	667731	527016	583001	501700	351689	604716	603551	554588	470096	554207	432776	437470	653474	187636	619143	609079	629851	726811	705183
Q6YN16	HSDL2	Hydroxysteroid dehydrogenase-like protein 2	12	11	8.36842	0.0152342	0.0718786	0.0342808	0.744994	758.9	1.62608	0.888778	C	A	45366	7.31756e+06	1.08962e+07	1.28304e+07	9.42589e+06	5.5891e+06	5.06227e+06	9.55124e+06	7.33574e+06	5.78276e+06	8.23406e+06	7.55938e+06	1.15911e+07	1.2423e+07	1.09535e+07	7.09271e+06	1.24209e+07	8.17307e+06	1.42647e+07	1.18931e+07	1.13988e+07	1.3765e+07
O95563	MPC2	Mitochondrial pyruvate carrier 2	6	6	9.55088	0.00843438	0.0501952	0.0228992	0.614913	309.99	1.6224	0.871875	C	A	14270	1.76351e+06	2.53976e+06	3.04697e+06	2.00414e+06	2.23317e+06	1.7447e+06	2.05993e+06	2.37529e+06	1.43303e+06	1.26368e+06	994170	2.36594e+06	2.32703e+06	2.69129e+06	3.0831e+06	2.23144e+06	2.11769e+06	3.65601e+06	3.12365e+06	2.79413e+06	2.61411e+06
Q9Y305	ACOT9	Acyl-coenzyme A thioesterase 9, mitochondrial	6	6	10.993	0.00410114	0.470502	0.00956597	0.0244861	342.55	1.59472	0.901898	C	A	49870	2.01763e+06	2.35096e+06	3.19357e+06	2.43151e+06	2.78322e+06	1.41031e+06	1.17509e+06	2.42181e+06	1.74198e+06	2.14698e+06	2.03014e+06	1.88898e+06	2.51232e+06	2.06603e+06	2.71972e+06	2.56773e+06	3.31352e+06	2.81097e+06	3.20085e+06	3.56544e+06	3.197e+06
Q9UBQ7	GRHPR	Glyoxylate reductase/hydroxypyruvate reductase	3	3	6.19737	0.0451085	0.561228	0.0501952	0.26016	190.15	1.406	0.667563	C	A	35646	1.91797e+06	2.17793e+06	2.84321e+06	2.15503e+06	1.88594e+06	1.23937e+06	2.43006e+06	1.89875e+06	1.84352e+06	2.38904e+06	1.50206e+06	2.3753e+06	2.48413e+06	1.58063e+06	2.30577e+06	2.14384e+06	2.11047e+06	2.71925e+06	3.47169e+06	2.4259e+06	2.75601e+06
P0C0S5	H2AZ1	Histone H2A.Z	4	2	10.2746	0.00587364	0.988256	0.00956597	0.0244861	199.41	1.76078	0.999285	C	B	13545	1.18971e+06	1.15588e+06	2.03728e+06	1.14893e+06	976210	1.39444e+06	831734	1.01024e+06	1.73884e+06	1.2208e+06	1.19648e+06	1.35126e+06	920047	1.0382e+06	1.26514e+06	1.20476e+06	2.02715e+06	1.96283e+06	1.99025e+06	2.40639e+06	1.78966e+06
P68871	HBB	Hemoglobin subunit beta	19	12	7.19298	0.0274198	0.0342808	0.744515	0.116011	2210.3	2.23609	0.653317	A	B	15988	1.3723e+09	6.13705e+08	1.19317e+09	6.55025e+08	8.08298e+08	1.54311e+09	1.34512e+09	7.44425e+08	2.39325e+09	1.6281e+09	1.86107e+09	1.02254e+09	5.50539e+08	5.03002e+08	4.79315e+08	5.13129e+08	1.10518e+09	5.31911e+08	2.03607e+09	1.55797e+09	6.46713e+08
P02042	HBD	Hemoglobin subunit delta	11	4	7.49825	0.0235384	0.0342808	0.561228	0.116011	1458.41	2.11254	0.567905	A	B	16045	3.61444e+07	1.71095e+07	2.87201e+07	1.78343e+07	2.05669e+07	3.63761e+07	3.28571e+07	1.92756e+07	7.23402e+07	4.26211e+07	4.72837e+07	2.92209e+07	1.39196e+07	1.3679e+07	1.33679e+07	1.53599e+07	3.18446e+07	1.43864e+07	5.11372e+07	3.18484e+07	1.75083e+07
Q9Y4D8	HECTD4	Probable E3 ubiquitin-protein ligase HECTD4	1	1	10.3658	0.00561174	0.899169	0.00956597	0.0244861	31.61	1.58056	0.602741	B	C	439065	1.53864e+06	1.691e+06	1.05144e+06	1.26735e+06	1.35091e+06	1.3197e+06	1.35301e+06	1.42243e+06	1.46216e+06	2.4815e+06	1.65204e+06	1.37335e+06	1.37225e+06	1.19378e+06	1.29009e+06	3.22554e+06	1.14361e+06	1.16479e+06	986000	903001	1.15198e+06
Q86TC9	MYPN	Myopalladin	2	2	6.97895	0.0305169	0.241245	0.0342808	0.614913	64.04	1.58232	0.7383	C	A	145167	234566	319383	385810	200510	190985	185604	300824	175902	293767	245466	283471	185633	300539	284263	420070	406413	312553	403576	437940	274180	427545
P52272	HNRNPM	Heterogeneous nuclear ribonucleoprotein M	4	4	6.37895	0.0411935	0.899169	0.0718786	0.0722889	255.73	1.35292	0.636676	C	A	77464	848504	892772	1.20011e+06	1.21237e+06	739575	955598	927899	784277	601262	887835	679225	862684	936065	1.07213e+06	867435	725544	939344	1.55498e+06	1.14906e+06	1.10256e+06	993828
Q00839	HNRNPU	Heterogeneous nuclear ribonucleoprotein U	3	3	8.49474	0.0143018	0.0149633	0.988256	0.0722889	188.6	1.34095	0.950462	A	B	90528	1.20498e+06	898599	1.25145e+06	1.21922e+06	1.22965e+06	1.32462e+06	1.33266e+06	1.07772e+06	1.13717e+06	1.31554e+06	1.00326e+06	1.01034e+06	749413	878589	854295	1.00036e+06	946745	1.47441e+06	1.237e+06	1.04496e+06	1.24944e+06
P04075	ALDOA	Fructose-bisphosphate aldolase A	20	19	10.2956	0.00581214	0.137791	0.00956597	0.26016	1330.27	1.54466	0.960408	C	A	39395	1.12579e+08	1.40311e+08	1.77663e+08	1.37578e+08	8.21147e+07	1.04977e+08	1.281e+08	1.25538e+08	1.05529e+08	1.16166e+08	1.00626e+08	1.63024e+08	1.63919e+08	1.51038e+08	1.06627e+08	1.16948e+08	1.58829e+08	1.64396e+08	1.82655e+08	2.13847e+08	1.49753e+08
P62899	RPL31	60S ribosomal protein L31	2	2	9.63509	0.00808662	0.654016	0.00956597	0.0722889	143.79	1.52135	0.979802	C	A	14454	734484	807617	1.12011e+06	822716	668597	728067	629982	639763	758840	843951	783953	707949	797235	649127	839751	1.04402e+06	1.10659e+06	973153	863687	1.34155e+06	1.30205e+06
P08238;Q58FF8	HSP90AB1	Heat shock protein HSP 90-beta	20	8	7.39035	0.0248431	0.953851	0.0342808	0.0722889	1258.97	1.29996	0.758321	C	B	83212	9.94748e+06	9.52842e+06	1.28649e+07	9.80458e+06	1.00757e+07	8.02341e+06	1.00077e+07	8.82511e+06	1.02956e+07	1.08375e+07	1.17102e+07	9.04827e+06	1.04527e+07	6.54007e+06	1.23339e+07	9.26711e+06	1.04732e+07	1.30687e+07	1.2873e+07	1.16897e+07	1.38282e+07
Q7Z4W1	DCXR	L-xylulose reductase	7	7	9.63158	0.00810082	0.137791	0.0149633	0.26016	410.31	1.51769	0.835595	C	A	25897	2.83543e+06	3.51931e+06	4.38637e+06	3.19819e+06	3.54607e+06	3.08833e+06	2.71922e+06	3.13577e+06	2.5276e+06	2.49333e+06	1.97491e+06	3.93727e+06	3.22737e+06	4.51552e+06	3.19993e+06	2.71645e+06	3.971e+06	5.81777e+06	3.40786e+06	4.72601e+06	3.59383e+06
Q5T440	IBA57	Putative transferase CAF17, mitochondrial	2	2	9.29825	0.00956999	0.827877	0.0228992	0.0244861	137.14	1.66354	0.839649	C	B	38131	768679	647773	1.13088e+06	590551	700160	943020	826560	912977	656819	824501	694839	809630	707552	713388	729414	278879	864472	1.3816e+06	1.12086e+06	951855	1.06919e+06
P82909	MRPS36	28S ribosomal protein S36, mitochondrial	8	8	10.6737	0.00481104	0.654016	0.00956597	0.0244861	555.65	1.51036	0.83248	C	A	11459	4.88682e+06	5.53953e+06	7.53675e+06	5.59745e+06	6.45244e+06	4.89799e+06	4.68823e+06	5.47723e+06	2.6808e+06	6.05221e+06	3.24823e+06	4.80953e+06	5.92593e+06	5.8384e+06	5.50408e+06	5.61974e+06	6.75724e+06	8.26614e+06	7.47178e+06	6.99701e+06	7.41208e+06
Q13418	ILK	Integrin-linked protein kinase	6	6	6.63947	0.0361623	0.744515	0.0501952	0.116011	250.47	1.48303	0.713673	C	A	51386	437533	475102	697927	629909	400027	464639	475364	344372	494241	441948	249767	469969	515846	590418	352257	447020	452679	758973	727826	670672	634235
P82930	MRPS34	28S ribosomal protein S34, mitochondrial	5	5	6.74035	0.0343836	0.561228	0.0342808	0.26016	217.29	1.45995	0.755081	C	A	25634	475408	583408	682021	467180	431095	585085	574566	355132	447502	429307	513395	646024	706400	715293	419685	429639	742263	737972	791507	505867	692738
Q14624	ITIH4	Inter-alpha-trypsin inhibitor heavy chain H4	1	1	6.35088	0.0417758	0.385384	0.0342808	0.614913	36.76	5.14968	0.75836	C	A	103293	27107	78527.8	135421	133995	4101.67	5619.43	53198.7	9851.24	5512.12	1427.81	3150.13	137303	108795	131680	2095.5	12765.7	156278	107142	229101	110250	95191.4
A0A0B4J2D5	GATD3B	Glutamine amidotransferase-like class 1 domain-containing protein 3B, mitochondrial	7	7	8.28772	0.0158615	0.385384	0.0342808	0.0722889	406.67	1.45969	0.784784	C	A	28125	1.26483e+07	1.5039e+07	1.92361e+07	1.41544e+07	1.22907e+07	8.19505e+06	9.83489e+06	1.64866e+07	9.80825e+06	1.83451e+07	1.20717e+07	1.62429e+07	1.74175e+07	1.34545e+07	1.28943e+07	1.51859e+07	1.53692e+07	2.09413e+07	1.77149e+07	1.87665e+07	1.95217e+07
P14923	JUP	Junction plakoglobin	12	12	6.09474	0.0474837	0.385384	0.0718786	0.26016	841.69	1.32655	0.656919	C	A	81693	7.82358e+06	8.80302e+06	1.10973e+07	8.75787e+06	7.17149e+06	8.45327e+06	8.00117e+06	6.35241e+06	8.47595e+06	8.22434e+06	7.15216e+06	8.77157e+06	1.06165e+07	8.30115e+06	1.01562e+07	6.16963e+06	7.50252e+06	1.09474e+07	1.02365e+07	1.17688e+07	1.14366e+07
Q8WWI1	LMO7	LIM domain only protein 7	2	2	7.39711	0.0247593	0.0228992	0.18356	0.258043	99.88	2.60024	0.943348	A	B	192576	22909.9	8810.68	20253.2	39042.8	24181	16393.5	22215.6	10053.1	18030.4	20268.8	33093.6	7351.21	6488.82	654.712	15012.6	14546	2.843	0	0	80535.4	477.439
Q6P5Q4	LMOD2	Leiomodin-2	4	4	7.03509	0.0296722	0.899169	0.0718786	0.0430351	162.12	1.48424	0.731752	C	B	61638	675645	639272	896826	702924	766816	529931	961790	572530	844585	403010	623575	754057	606166	701151	681897	453092	1.15686e+06	715775	932882	859297	1.07935e+06
Q5VWZ2	LYPLAL1	Lysophospholipase-like protein 1	3	3	7.61053	0.0222533	0.470502	0.0501952	0.0722889	209.07	1.28045	0.774975	C	B	26299	956111	879682	1.10689e+06	988217	838080	825818	953299	1.08665e+06	1.06798e+06	955197	933648	1.08596e+06	948812	930949	773049	659638	1.20438e+06	1.01101e+06	1.01082e+06	1.09537e+06	1.31036e+06
Q9UL63	MKLN1	Muskelin	1	1	7.77632	0.020483	0.385384	0.00956597	0.744994	30.24	1.45164	0.742375	C	A	84713	1.22462e+06	1.64756e+06	1.8242e+06	1.41913e+06	1.14193e+06	1.33064e+06	1.29112e+06	1.55729e+06	896739	973816	1.18628e+06	1.40647e+06	1.85908e+06	1.32232e+06	1.12138e+06	2.52855e+06	1.5917e+06	1.96412e+06	1.83418e+06	1.73524e+06	1.76326e+06
Q5XKP0	MICOS13	MICOS complex subunit MIC13	3	3	8.04298	0.0179262	0.385384	0.00956597	0.614913	151.2	1.44129	0.440939	C	A	13079	855210	1.042e+06	1.16878e+06	969092	1.00556e+06	1.03046e+06	943288	1.04664e+06	461002	1.00961e+06	376022	1.1527e+06	1.33165e+06	666038	1.11602e+06	943605	1.48791e+06	1.28696e+06	1.07963e+06	1.21037e+06	1.09815e+06
P00403	MT-CO2	Cytochrome c oxidase subunit 2	9	9	7.45614	0.0240392	0.241245	0.0342808	0.36328	691.55	1.42737	0.667387	C	A	25548	9.37539e+07	1.18579e+08	1.32392e+08	1.11318e+08	9.70446e+07	8.61798e+07	1.0549e+08	1.12308e+08	6.78244e+07	1.16931e+08	5.2936e+07	1.34166e+08	1.38991e+08	1.02837e+08	9.15925e+07	1.25307e+08	1.39537e+08	1.39734e+08	1.08088e+08	1.24966e+08	1.56781e+08
P23526	AHCY	Adenosylhomocysteinase	3	3	6.74035	0.0343836	0.561228	0.0342808	0.26016	164.8	1.42172	0.71946	C	A	47685	778180	888078	1.18518e+06	755450	561691	1.00379e+06	714158	845839	623518	742349	978642	973627	1.16821e+06	717597	803769	777186	791080	1.14871e+06	1.30147e+06	1.20371e+06	1.08682e+06
Q96EY8	MMAB	Corrinoid adenosyltransferase	1	1	9.15789	0.0102657	0.827877	0.0228992	0.0244861	55.99	2.24331	0.961746	C	A	27371	147743	153992	307077	296829	148671	137347	164102	139723	90882.9	66656.5	137736	193729	149238	118007	123273	185711	428862	400832	366842	211104	249530
Q7Z3D6	DGLUCY	D-glutamate cyclase, mitochondrial	5	5	10.3088	0.00577402	0.953851	0.00956597	0.0244861	315.11	1.39449	0.967662	C	A	66394	3.57348e+06	3.5808e+06	5.14096e+06	3.54365e+06	3.3234e+06	3.7521e+06	3.47364e+06	4.21728e+06	4.14229e+06	3.21986e+06	2.91559e+06	3.89361e+06	2.54108e+06	4.18806e+06	3.41813e+06	3.86314e+06	4.35198e+06	4.47249e+06	5.2987e+06	5.78064e+06	5.01202e+06
P46782	RPS5	40S ribosomal protein S5	1	1	10.2772	0.00586592	0.137791	0.0149633	0.116011	51.77	3.49555	0.981528	A	C	22862	255457	163117	84859.6	150601	181784	248242	176337	244158	368625	311456	362457	99349.6	130181	166161	328253	91638.9	25965.8	64958.3	81177.8	40074.4	153228
Q13405	MRPL49	39S ribosomal protein L49, mitochondrial	1	1	8.04561	0.0179026	0.385384	0.0149633	0.36328	58.34	2.09849	0.618392	C	A	19186	35920.2	66272.2	72429.4	45202.6	42712.2	19628.7	34630.6	31445.2	31325.9	23767.4	58649	62218	43585.8	43017.2	21658.7	160881	87172.9	101322	64920.3	75068.1	48407
P47756	CAPZB	F-actin-capping protein subunit beta	3	3	10.6737	0.00481104	0.654016	0.00956597	0.0244861	150.23	1.386	0.987546	C	A	31331	1.95328e+06	2.11147e+06	2.75744e+06	1.98944e+06	1.97164e+06	2.07419e+06	2.05135e+06	2.01617e+06	2.13012e+06	1.44392e+06	1.94943e+06	2.27769e+06	2.31575e+06	1.73235e+06	1.92053e+06	2.31104e+06	2.50653e+06	3.09461e+06	2.54835e+06	2.55725e+06	2.82956e+06
Q9UIJ7	AK3	GTP:AMP phosphotransferase AK3, mitochondrial	10	10	10.0105	0.00670258	0.470502	0.00956597	0.0722889	541.73	1.37888	0.944947	C	A	25550	1.04717e+07	1.17788e+07	1.41789e+07	1.19122e+07	9.35674e+06	9.50559e+06	1.08137e+07	9.52505e+06	9.21828e+06	1.12702e+07	1.21716e+07	1.2035e+07	1.1868e+07	8.41757e+06	1.20194e+07	1.45541e+07	1.548e+07	1.45566e+07	1.30202e+07	1.45924e+07	1.45465e+07
O75521	ECI2	Enoyl-CoA delta isomerase 2, mitochondrial	4	4	6.60351	0.0368185	0.385384	0.0342808	0.483958	231.7	1.37373	0.468447	C	A	43557	1.61376e+06	1.96025e+06	2.19796e+06	2.06278e+06	1.81894e+06	1.56726e+06	1.38191e+06	1.53132e+06	1.63721e+06	2.22576e+06	684917	2.25052e+06	2.01619e+06	1.43051e+06	1.79417e+06	2.30985e+06	2.29253e+06	2.01347e+06	2.25067e+06	2.14966e+06	2.37803e+06
P35268	RPL22	60S ribosomal protein L22	1	1	6.88421	0.0319973	0.470502	0.0228992	0.483958	77.8	1.36351	0.593254	C	A	14778	945072	1.04364e+06	1.30309e+06	973594	899957	1.19484e+06	938723	821402	1.09718e+06	709072	925811	1.05723e+06	1.00493e+06	1.26332e+06	1.26676e+06	625933	1.23072e+06	1.65689e+06	1.23563e+06	1.05295e+06	1.26689e+06
P48735	IDH2	Isocitrate dehydrogenase [NADP], mitochondrial	26	24	10.2325	0.00599861	0.385384	0.00956597	0.0722889	2221.32	1.36236	0.954574	C	A	50877	1.48381e+08	1.62441e+08	1.98729e+08	1.69017e+08	1.26682e+08	1.22035e+08	1.65253e+08	1.51563e+08	1.27234e+08	1.75912e+08	1.49355e+08	1.81528e+08	1.85305e+08	1.59074e+08	1.29328e+08	1.56972e+08	2.15825e+08	1.80827e+08	2.04959e+08	2.05528e+08	2.03603e+08
Q13505	MTX1	Metaxin-1	1	1	9.4114	0.00904357	0.470502	0.0342808	0.0244861	77.99	1.65776	0.92348	C	B	51431	188764	157066	242930	168639	186082	197263	251653	210082	127505	161226	207662	154758	221899	142887	171061	94725.1	330169	245360	226123	263772	236464
P10916;Q02045	MYL2	Myosin regulatory light chain 2, ventricular/cardiac muscle isoform	39	34	6.63246	0.0362895	0.385384	0.0501952	0.26016	3166.98	1.3166	0.709419	C	A	18777	4.09238e+08	4.31602e+08	5.66481e+08	3.86297e+08	3.96514e+08	3.78371e+08	4.28446e+08	4.31281e+08	3.4416e+08	4.68586e+08	4.40251e+08	4.46279e+08	4.41238e+08	2.76424e+08	4.54965e+08	5.39103e+08	4.28093e+08	6.30772e+08	5.69863e+08	5.61773e+08	5.03517e+08
P24844	MYL9	Myosin regulatory light polypeptide 9	4	2	6.47368	0.0392878	0.953851	0.100648	0.0430351	162.54	1.37016	0.647432	C	A	19814	382300	390733	500218	393505	371938	517114	440923	399973	441444	262397	231106	381815	391836	340203	425255	414557	618190	588271	419923	430212	562467
O00159	MYO1C	Unconventional myosin-Ic	7	7	6.61404	0.0366252	0.241245	0.0718786	0.177804	375.58	1.28085	0.868728	C	B	121606	1.55363e+06	1.36793e+06	1.76361e+06	1.61697e+06	1.35712e+06	1.48586e+06	1.446e+06	1.40982e+06	1.59441e+06	1.90413e+06	1.61475e+06	1.79059e+06	1.16785e+06	1.2819e+06	1.41263e+06	1.18667e+06	1.70613e+06	1.644e+06	1.7457e+06	1.76336e+06	1.90136e+06
P54819	AK2	Adenylate kinase 2, mitochondrial	3	3	10.4772	0.0053077	0.241245	0.0149633	0.0430351	195.05	1.35047	0.964513	C	A	26461	2.69793e+06	2.98584e+06	3.71826e+06	2.03277e+06	2.50893e+06	2.79303e+06	2.83357e+06	3.28989e+06	2.45989e+06	3.00968e+06	2.65569e+06	3.1684e+06	3.05276e+06	2.87495e+06	3.06936e+06	2.76373e+06	3.34434e+06	3.87458e+06	3.16759e+06	3.69968e+06	4.13117e+06
P55209	NAP1L1	Nucleosome assembly protein 1-like 1	1	1	8.06404	0.0177385	0.385384	0.0228992	0.116011	69.82	1.6309	0.857205	C	B	45346	137506	117916	200268	146965	159065	101299	111644	152827	140108	173223	114920	76211.6	199901	83765.5	135488	94216.2	160480	161997	207488	234026	197559
O14561	NDUFAB1	Acyl carrier protein, mitochondrial	3	3	6.22105	0.0445775	0.100648	0.100648	0.947319	202.79	1.40287	0.649368	C	A	17406	1.43489e+06	1.9032e+06	2.17103e+06	1.44237e+06	1.35153e+06	1.3796e+06	1.72905e+06	1.6217e+06	1.03756e+06	1.38492e+06	1.53236e+06	2.11124e+06	1.87092e+06	1.56361e+06	1.42197e+06	2.54829e+06	1.38068e+06	2.44155e+06	2.34618e+06	1.63168e+06	2.26471e+06
P68371	TUBB4B	Tubulin beta-4B chain	21	1	10.3658	0.00561174	0.899169	0.00956597	0.0244861	1647.97	1.34656	0.999072	C	A	49799	4.7162e+06	4.8294e+06	6.36971e+06	4.25727e+06	5.52581e+06	4.39196e+06	4.45165e+06	4.20443e+06	5.54126e+06	4.53355e+06	4.82366e+06	4.95201e+06	5.39366e+06	4.10814e+06	5.01757e+06	4.67564e+06	6.27442e+06	5.91293e+06	6.1929e+06	6.60935e+06	6.76368e+06
O75380	NDUFS6	NADH dehydrogenase [ubiquinone] iron-sulfur protein 6, mitochondrial	5	5	8.36842	0.0152342	0.0501952	0.0501952	0.614913	336.99	1.73916	0.706068	C	A	13703	4.55835e+06	6.56698e+06	8.52833e+06	4.84182e+06	4.47243e+06	4.87594e+06	6.84945e+06	5.57867e+06	1.92381e+06	5.00898e+06	2.91572e+06	7.78269e+06	7.03978e+06	5.91951e+06	6.81631e+06	5.2766e+06	5.52515e+06	8.24315e+06	8.39831e+06	5.54722e+06	1.19246e+07
Q8NBF2	NHLRC2	NHL repeat-containing protein 2	2	2	7.49825	0.0235384	0.470502	0.0501952	0.0722889	85.31	1.96537	0.57065	C	A	79393	161893	215455	343488	314202	184487	56953.4	242502	199352	34301.3	114864	148481	197416	298042	205786	159409	216623	216950	389151	349903	230873	404024
P14543	NID1	Nidogen-1	11	11	8.23246	0.0163059	0.561228	0.0501952	0.0244861	579.69	1.63308	0.871158	C	A	136291	9.76844e+06	1.06996e+07	1.64387e+07	8.51738e+06	6.98046e+06	1.40941e+07	9.47505e+06	8.88416e+06	9.54419e+06	1.11025e+07	9.54965e+06	1.20771e+07	1.23727e+07	1.05826e+07	1.15859e+07	6.87949e+06	1.40088e+07	1.40605e+07	1.36245e+07	2.48953e+07	1.31743e+07
Q9NQR4	NIT2	Omega-amidase NIT2	1	1	8.45614	0.0145805	0.241245	0.137791	0.0244861	83.33	1.87018	0.931932	C	B	30589	341044	248155	493884	576063	400795	265433	367333	273109	270428	316703	258485	262767	309888	278033	253061	137028	344932	524980	540375	466750	443432
P15531	NME1	Nucleoside diphosphate kinase A	3	3	6.82456	0.0329659	1	0.0501952	0.0722889	160.67	1.22198	0.659931	C	B	17138	1.64493e+06	1.60131e+06	2.00458e+06	1.23312e+06	1.64707e+06	1.80081e+06	1.64898e+06	1.96224e+06	1.6058e+06	1.47765e+06	1.78375e+06	1.68122e+06	1.68066e+06	1.25454e+06	1.51857e+06	1.87154e+06	1.7655e+06	1.80727e+06	2.10733e+06	1.97542e+06	2.12829e+06
Q8TAT6	NPLOC4	Nuclear protein localization protein 4 homolog	1	1	6.86404	0.0323217	0.385384	0.184412	0.0430351	36.31	1.43902	0.803756	C	B	68077	420715	371180	557362	458118	410868	474183	471746	301899	530960	383121	334824	345501	450105	331907	334394	393992	441239	550968	730205	471441	476832
Q02818	NUCB1	Nucleobindin-1	1	1	6.63947	0.0361623	0.744515	0.0501952	0.116011	34.88	1.65078	0.606519	C	A	53846	172627	190103	313599	191317	200936	180097	131028	161427	123814	139537	252864	238591	252979	141923	78862.8	238160	170456	265951	343310	283355	361781
Q9H6K4	OPA3	Optic atrophy 3 protein	1	1	9.89561	0.00709896	0.0501952	0.0149633	0.86047	41.27	2.94779	0.292327	C	A	19984	13916	35704.9	44658.7	21642.8	28104	11542.4	19825.2	20294.7	3910.33	0	6008.67	14559.6	45052.6	39449.6	29413.7	50049	26472.8	49874.7	28577.4	45490.5	54692.4
Q6QEF8	CORO6	Coronin-6	1	1	8.66053	0.0131641	0.241245	0.0228992	0.177804	41.02	3.00204	0.518522	A	C	52729	62247.9	44457.2	25918.2	40859.3	49377.1	56799.9	51841.1	75459.2	62237.9	44959.2	116449	38636.3	37538.2	50841.9	66555.4	28714.3	3.05711	9513.86	14991.5	33016.9	46150.7
P06744	GPI	Glucose-6-phosphate isomerase	18	18	10.0009	0.00673499	0.744515	0.00956597	0.0430351	1347.32	1.34545	0.993217	C	A	63107	3.58108e+07	3.73591e+07	5.01015e+07	3.89662e+07	3.7928e+07	3.63472e+07	3.62992e+07	3.3827e+07	3.31892e+07	3.60607e+07	3.38686e+07	3.30439e+07	3.94761e+07	3.58529e+07	3.67094e+07	4.17131e+07	4.05019e+07	4.23349e+07	6.04002e+07	4.73187e+07	5.0352e+07
Q9BZA7	PCDH11X	Protocadherin-11 X-linked	1	1	8.99035	0.0111627	0.100648	0.0342808	0.177804	33.22	3.86897	0.756927	C	A	147466	211585	541223	943876	786621	9182.85	7891.99	476712	334484	13871.4	15955.2	47959.2	807416	884777	578084	64977.3	370861	317566	958735	984445	891876	940446
Q9NUB1	ACSS1	Acetyl-coenzyme A synthetase 2-like, mitochondrial	8	8	6.92719	0.0313169	0.827877	0.0149633	0.36328	360.04	1.34098	0.613959	C	A	74809	4.43413e+06	4.80081e+06	5.91083e+06	2.93614e+06	4.3554e+06	4.63477e+06	4.52879e+06	4.60138e+06	4.45868e+06	4.21948e+06	5.73838e+06	6.77446e+06	5.15797e+06	3.32522e+06	3.70372e+06	5.04268e+06	6.087e+06	5.13046e+06	6.40268e+06	5.84741e+06	6.26276e+06
P00558	PGK1	Phosphoglycerate kinase 1	18	18	6.35088	0.0417758	0.241245	0.0718786	0.36328	1402.07	1.1336	0.33841	C	A	44586	3.7492e+07	4.10453e+07	4.29259e+07	3.77848e+07	3.80783e+07	3.47443e+07	3.87148e+07	3.76172e+07	3.27787e+07	4.92896e+07	3.09283e+07	4.06436e+07	3.82485e+07	3.48628e+07	4.11641e+07	5.03074e+07	4.08004e+07	4.17809e+07	4.32351e+07	4.13417e+07	4.53458e+07
Q15393	SF3B3	Splicing factor 3B subunit 3	1	1	8.99035	0.0111627	0.241245	0.00956597	0.483958	39.92	2.38123	0.795942	A	C	135492	184363	179477	67643.4	181108	207709	188552	194194	168982	216672	175919	141768	97299.4	65919.7	86896.2	159413	487855	116544	41120.5	39734	79098	110621
Q15111	PLCL1	Inactive phospholipase C-like protein 1	1	1	6.25351	0.0438599	0.744515	0.100648	0.0722889	32.1	3.28234	0.827303	C	B	122649	35476.4	28259.8	110051	60427.4	53037.1	38032.2	32913.4	19060.8	34255.4	23960.9	22123.8	23141.8	64238.6	6653.9	35957.7	11307.2	23588.1	80601.6	142917	89557	127128
P13797	PLS3	Plastin-3	2	2	6.10877	0.0471517	0.827877	0.0501952	0.177804	91.57	1.64914	0.788934	A	C	70766	271916	236351	167062	219036	195595	236297	294831	452512	294042	268141	214877	169665	197653	287470	301957	225012	156172	118020	128102	195912	226215
Q8TCS8	PNPT1	Polyribonucleotide nucleotidyltransferase 1, mitochondrial	2	1	6.89211	0.0318712	0.308445	0.0342808	0.483958	71.31	2.55165	0.250239	C	A	85897	35898.4	85582.5	89982.2	21233.6	0	6912.16	62731.6	26560.3	47859.3	48446.2	73444.6	64633.5	46860.6	71115.4	44547.9	200755	98073.6	105596	120608	60498.6	73226.1
P60900	PSMA6	Proteasome subunit alpha type-6	2	2	8.04561	0.0179026	0.308445	0.0228992	0.26016	118.59	2.3322	0.902583	A	C	27382	506281	380058	232527	597438	516965	555985	541244	451072	644560	496791	246189	381518	350158	644030	333180	191405	155306	93516.6	201347	175019	460226
P30041	PRDX6	Peroxiredoxin-6	14	14	9.63158	0.00810082	0.137791	0.0149633	0.26016	960.59	1.33357	0.89216	C	A	25019	1.71609e+07	2.03307e+07	2.26333e+07	1.85815e+07	1.34436e+07	1.43857e+07	1.90115e+07	1.92306e+07	2.01016e+07	1.58807e+07	1.66523e+07	1.95314e+07	2.22871e+07	1.8612e+07	1.89409e+07	2.22822e+07	2.38937e+07	2.05779e+07	1.92324e+07	2.67852e+07	2.39376e+07
P32119	PRDX2	Peroxiredoxin-2	7	6	6.40088	0.0407443	0.953851	0.0718786	0.0722889	585.22	1.22666	0.765446	C	B	21878	3.26986e+07	3.10639e+07	3.87764e+07	3.69953e+07	2.85637e+07	3.24192e+07	3.16775e+07	3.25741e+07	3.56048e+07	3.21168e+07	3.16371e+07	3.25868e+07	3.50659e+07	2.60627e+07	2.72248e+07	3.43792e+07	3.54176e+07	3.28905e+07	4.544e+07	3.5877e+07	4.08982e+07
P32418	SLC8A1	Sodium/calcium exchanger 1	2	2	9.67105	0.00794251	0.988256	0.00956597	0.0430351	105.33	1.33301	0.864384	C	A	108478	718477	735683	964041	715788	751068	764129	492572	822695	751705	822390	627471	703718	826151	591491	682855	874199	932530	992683	838481	1.10506e+06	919943
P31040	SDHA	Succinate dehydrogenase [ubiquinone] flavoprotein subunit, mitochondrial	16	16	7.68509	0.021439	0.561228	0.0228992	0.177804	1177.53	1.31885	0.861851	C	A	72645	2.9955e+07	3.21644e+07	4.18063e+07	2.92469e+07	2.83801e+07	2.84539e+07	3.02449e+07	2.8797e+07	2.54114e+07	3.62436e+07	3.28627e+07	3.85959e+07	3.43356e+07	2.87746e+07	3.04443e+07	2.86715e+07	3.03061e+07	4.73393e+07	4.18128e+07	3.70274e+07	4.10458e+07
P17612	PRKACA	cAMP-dependent protein kinase catalytic subunit alpha	5	1	10.9825	0.00412278	0.0718786	0.0149633	0.116011	286.89	1.70233	0.983671	C	A	40564	343172	418875	621212	336757	336019	321643	361631	266525	325059	491096	306650	384238	547898	376415	342814	443008	436115	508478	648402	574177	753789
P22694	PRKACB	cAMP-dependent protein kinase catalytic subunit beta	5	1	6.09474	0.0474837	0.385384	0.0718786	0.26016	291.51	1.93532	0.312321	C	A	40597	37272.9	43393.3	69932.6	26120.2	47869.2	46116.6	33747.3	45811.1	26780.6	3875.9	67861.9	59088.1	55253.8	48811.2	48950.8	4862.32	80944.1	39279.2	58744	83170.6	98536.7
P25788	PSMA3	Proteasome subunit alpha type-3	2	2	7.89561	0.019297	0.988256	0.0501952	0.0244861	154.2	1.38407	0.582841	C	A	28415	328670	330835	474837	429798	262263	435099	318419	316503	294385	151192	421700	327744	359657	363431	299018	304328	375167	433829	487343	445684	532491
P25789	PSMA4	Proteasome subunit alpha type-4	3	3	6.00789	0.0495909	0.827877	0.0718786	0.116011	162.87	1.39455	0.665373	C	A	29465	1.41186e+06	1.47482e+06	1.71106e+06	1.23595e+06	1.34634e+06	1.45568e+06	1.18995e+06	1.14287e+06	1.80192e+06	1.60377e+06	1.51835e+06	1.65334e+06	1.17712e+06	1.65111e+06	1.23237e+06	1.66013e+06	3.00026e+06	1.49072e+06	1.93324e+06	1.73777e+06	1.68249e+06
Q15124	PGM5	Phosphoglucomutase-like protein 5	12	11	9.14035	0.0103561	0.241245	0.0342808	0.0430351	569.62	2.06811	0.860162	A	C	62186	1.583e+07	1.15372e+07	8.02976e+06	2.54057e+07	1.15751e+07	1.12465e+07	1.6461e+07	2.24789e+07	7.04672e+06	1.56853e+07	1.67405e+07	1.49003e+07	1.09833e+07	1.01906e+07	1.2935e+07	8.67687e+06	6.15257e+06	6.97554e+06	7.15403e+06	9.69531e+06	8.29416e+06
Q8N8N7	PTGR2	Prostaglandin reductase 2	1	1	6.12632	0.0467399	0.241245	0.0718786	0.483958	51.44	3.00855	0.706154	C	A	38474	56498.4	99524.9	201005	84800.1	79974	46911.6	59648.9	31483.9	44135.8	35577.4	69455.9	58436.8	105571	60262.6	78009.9	195344	45873.8	215459	347783	120852	119925
P47897	QARS1	Glutamine--tRNA ligase	1	1	6.77193	0.033845	0.561228	0.137791	0.0430351	41.53	28.7387	0.833938	B	C	87743	12917.7	25093.5	376.61	1189.15	6679.3	2641.07	158.162	4021.43	20950.7	17466.2	50235.7	1781.95	7587.04	7775.57	45275.6	63047.6	2859.37	213.165	459.462	452.286	381.529
P61026	RAB10	Ras-related protein Rab-10	4	2	6.44298	0.0398955	0.241245	0.0501952	0.614913	225.07	2.35322	0.58342	C	A	22527	121952	274656	328163	209178	229729	55018.5	137972	106235	59340.5	137605	40534.3	82891	242687	202713	167606	677386	122244	406882	351811	256098	297860
Q8TE67	EPS8L3	Epidermal growth factor receptor kinase substrate 8-like protein 3	1	1	9.63158	0.00810082	0.184412	0.00956597	0.36328	30.57	1.923	0.83539	A	C	66819	669258	527094	380607	702398	864862	628920	564838	559962	678323	545125	809638	504666	526718	239567	390284	974236	217717	341064	455286	403643	322434
P62826	RAN	GTP-binding nuclear protein Ran	3	3	7.33421	0.0255503	0.827877	0.0149633	0.26016	148.99	1.66691	0.717763	B	C	24408	799506	846005	499576	827297	912357	807798	841666	817267	777787	672417	739458	552362	500535	614023	1.00128e+06	1.56182e+06	539339	311432	456983	521123	708767
P38159	RBMX	RNA-binding motif protein, X chromosome	1	1	6.63246	0.0362895	0.470502	0.0342808	0.36328	33.61	2.35042	0.711758	C	A	42306	356438	537397	788878	686099	737375	316236	119042	231664	238969	265812	256305	304376	352440	848738	186776	994654	1.03338e+06	1.03792e+06	746387	691771	679432
Q8NBN7	RDH13	Retinol dehydrogenase 13	1	1	6.35088	0.0417758	0.988256	0.0718786	0.0722889	42.14	3.57942	0.539593	C	B	35910	97190.2	89570.2	336284	136147	103378	11698.7	89907.3	136340	3243.78	62634.3	234172	76681.9	187344	124422	16983.4	42420.5	257913	83885.5	556667	341567	363017
Q9BRA2	TXNDC17	Thioredoxin domain-containing protein 17	1	1	8.52719	0.0140716	0.561228	0.0228992	0.0722889	54.59	1.58549	0.968484	A	C	13932	247310	225803	147746	241563	168957	265924	227394	250106	264961	316938	242634	253941	218441	177480	235340	243815	188934	122964	204767	138469	124783
P52758	RIDA	2-iminobutanoate/2-iminopropanoate deaminase	2	2	8.12719	0.0171871	0.827877	0.0342808	0.0430351	77.04	4.04476	0.904342	C	B	14485	488259	442108	1.73968e+06	357640	377735	417392	582202	541865	485482	704638	439120	446275	429077	370067	412994	552128	1.98237e+06	4.91954e+06	531236	794463	713495
Q96MF6	COQ10A	Coenzyme Q-binding protein COQ10 homolog A, mitochondrial	3	3	8.04561	0.0179026	0.385384	0.0149633	0.36328	122.99	1.3143	0.553408	C	A	27668	1.34422e+06	1.64641e+06	1.73314e+06	1.3138e+06	1.41536e+06	1.40255e+06	1.31954e+06	1.33172e+06	1.55721e+06	1.27793e+06	1.13565e+06	1.41332e+06	1.41048e+06	1.16509e+06	1.60196e+06	2.6412e+06	1.90097e+06	1.99089e+06	1.71686e+06	1.7429e+06	1.48192e+06
Q9Y276	BCS1L	Mitochondrial chaperone BCS1	6	6	9.7193	0.0077532	0.953851	0.00956597	0.0430351	312.04	1.30315	0.98028	C	A	47504	1.8601e+06	1.89604e+06	2.46959e+06	1.70001e+06	1.80043e+06	1.8457e+06	2.03489e+06	2.1018e+06	1.57175e+06	1.96422e+06	1.86196e+06	1.97311e+06	2.19893e+06	1.86883e+06	1.76798e+06	1.67135e+06	2.2416e+06	2.30475e+06	2.45374e+06	2.18003e+06	2.93983e+06
P04843	RPN1	Dolichyl-diphosphooligosaccharide--protein glycosyltransferase subunit 1	5	5	6.88421	0.0319973	0.561228	0.0149633	0.614913	248.67	1.29712	0.494866	C	A	68527	1.15677e+06	1.3342e+06	1.52257e+06	1.41103e+06	1.15024e+06	1.10107e+06	1.43358e+06	1.2852e+06	1.02622e+06	1.20161e+06	645247	1.10442e+06	1.51215e+06	1.2359e+06	1.70069e+06	1.11786e+06	1.41208e+06	1.62852e+06	1.51505e+06	1.4687e+06	1.47801e+06
P42766	RPL35	60S ribosomal protein L35	2	2	7.39737	0.0247561	0.988256	0.0228992	0.116011	77.28	1.35842	0.770984	C	B	14543	474394	466902	626956	471998	435369	539606	490809	395867	445858	469054	546589	550650	365079	489522	638441	290820	663423	609180	653279	723701	521666
P10515	DLAT	Dihydrolipoyllysine-residue acetyltransferase component of pyruvate dehydrogenase complex, mitochondrial	16	16	7.7693	0.020555	0.654016	0.0342808	0.0722889	1171.94	1.2894	0.844031	C	A	68953	2.55225e+07	2.66769e+07	3.13951e+07	2.41492e+07	2.41408e+07	2.83839e+07	2.2568e+07	2.52538e+07	2.50414e+07	2.31904e+07	3.14531e+07	2.99398e+07	2.70829e+07	2.60611e+07	3.0238e+07	2.00626e+07	3.89631e+07	3.39309e+07	2.80134e+07	3.13601e+07	3.22759e+07
Q16586	SGCA	Alpha-sarcoglycan	3	3	8.33772	0.0154699	0.241245	0.0228992	0.26016	159.22	1.28784	0.847698	C	A	42848	2.32599e+06	2.66019e+06	3.0096e+06	2.74591e+06	2.47473e+06	2.64566e+06	2.2705e+06	1.93837e+06	1.92187e+06	2.60087e+06	2.01004e+06	2.67928e+06	2.60369e+06	3.01728e+06	2.62322e+06	2.37749e+06	2.93914e+06	3.44985e+06	2.85264e+06	2.60444e+06	3.13146e+06
P60866	RPS20	40S ribosomal protein S20	1	1	6.12632	0.0467399	0.308445	0.0501952	0.614913	94.18	1.32992	0.671063	C	A	13364	385841	462113	500377	480553	436785	390229	350837	343765	336068	358121	390367	405148	350304	512518	427974	614624	564184	416454	578406	572948	433698
P62851	RPS25	40S ribosomal protein S25	2	2	7.33421	0.0255503	0.561228	0.0501952	0.0722889	125.4	1.30846	0.600098	C	A	13734	735189	819901	928843	761696	683394	801378	740449	555569	942260	930430	466332	697397	788729	822994	856984	933401	1.09445e+06	985669	878790	990534	860380
P62857	RPS28	40S ribosomal protein S28	1	1	10.5482	0.00512245	0.744515	0.00956597	0.0244861	50.4	1.61006	0.985233	C	B	7836	128823	121290	181856	154386	117449	152882	96885.7	126979	143023	106327	132652	139036	120151	96748.6	153957	96558.1	248994	198456	194540	179556	154872
Q92736	RYR2	Ryanodine receptor 2	31	29	6.10614	0.0472137	0.184412	0.0718786	0.744994	1824.15	1.1838	0.681574	C	A	564206	1.07867e+07	1.21817e+07	1.23412e+07	1.11695e+07	9.77556e+06	1.0831e+07	1.11041e+07	9.808e+06	1.02195e+07	1.3357e+07	1.00291e+07	1.07138e+07	1.16725e+07	1.22873e+07	1.29144e+07	1.33205e+07	1.44821e+07	1.36547e+07	1.20416e+07	1.09572e+07	1.27113e+07
Q9Y6B6	SAR1B	GTP-binding protein SAR1b	1	1	7.71316	0.0211402	0.0718786	0.0501952	0.86047	37.09	2.0417	0.49421	C	A	22396	8.11649e+06	1.55078e+07	1.86363e+07	1.31804e+07	1.22176e+07	9.03302e+06	1.0084e+07	7.6933e+06	6.39043e+06	708879	5.62428e+06	1.40248e+07	2.10788e+07	1.81027e+07	7.2783e+06	1.70544e+07	8.31205e+06	2.05776e+07	1.84929e+07	2.1024e+07	1.44509e+07
P26373	RPL13	60S ribosomal protein L13	2	2	8.72368	0.0127549	0.827877	0.0149633	0.0722889	80.71	1.2877	0.960432	C	A	24247	857026	887500	1.09263e+06	823753	1.02421e+06	890284	767853	786351	930712	877070	755978	854429	845762	1.02887e+06	923052	785392	1.14745e+06	952989	1.11931e+06	1.02802e+06	1.27021e+06
Q9BV79	MECR	Enoyl-[acyl-carrier-protein] reductase, mitochondrial	2	2	10.1763	0.00616937	0.0342808	0.0228992	0.483958	79	1.26913	0.761584	C	A	40436	1.28383e+06	1.52726e+06	1.55634e+06	1.4717e+06	1.23514e+06	1.28378e+06	1.24452e+06	1.24817e+06	1.30137e+06	1.28945e+06	1.19648e+06	1.36418e+06	1.31695e+06	1.34394e+06	1.48522e+06	2.12601e+06	1.92136e+06	1.67431e+06	1.45433e+06	1.62792e+06	1.46879e+06
Q9Y3B8	REXO2	Oligoribonuclease, mitochondrial	1	1	9.04561	0.0108585	1	0.0228992	0.0244861	128.05	1.44443	0.920053	A	C	26816	713294	701495	468942	618128	667919	797824	784157	734797	572063	625560	905903	647518	764058	694976	761564	639359	593348	462793	524918	297790	590266
P99999	CYCS	Cytochrome c	10	10	6.07105	0.0480494	0.470502	0.0342808	0.614913	927	1.26616	0.621849	C	A	11741	3.41622e+07	3.95469e+07	4.29223e+07	2.7731e+07	3.07707e+07	3.08815e+07	3.62504e+07	3.86326e+07	3.27502e+07	3.28979e+07	4.33829e+07	3.96251e+07	4.21228e+07	3.05288e+07	3.59453e+07	4.95126e+07	4.45852e+07	4.83607e+07	3.53087e+07	4.36446e+07	4.43754e+07
P43003	SLC1A3	Excitatory amino acid transporter 1	1	1	6.07105	0.0480494	0.308445	0.0718786	0.36328	72.85	2.55667	0.58761	C	A	59534	9643.94	16908.8	28634	24322.4	9397.14	6803.58	10914.1	13769.6	6597.31	3913.9	1433.39	6206.19	19701	26708.3	13725.4	18203.1	8745.5	29965.7	19277	33194	32099.4
Q16891	IMMT	MICOS complex subunit MIC60	19	18	9.48158	0.00873175	0.654016	0.0149633	0.0430351	1498.68	1.26505	0.970755	C	A	83626	2.74637e+07	2.89717e+07	3.48359e+07	2.72464e+07	3.00416e+07	2.40812e+07	2.76062e+07	2.74445e+07	2.385e+07	3.25223e+07	2.69172e+07	3.31943e+07	3.03357e+07	2.50122e+07	2.70448e+07	2.92714e+07	3.43716e+07	3.56563e+07	3.50959e+07	3.20915e+07	3.65e+07
O75746;Q9UJS0	SLC25A12	Calcium-binding mitochondrial carrier protein Aralar1	20	20	7.19298	0.0274198	0.654016	0.0501952	0.0722889	1637.3	1.24035	0.819212	C	A	74715	2.57222e+07	2.71648e+07	3.15555e+07	2.66213e+07	2.40281e+07	2.17468e+07	2.92288e+07	2.74553e+07	2.44936e+07	2.98167e+07	2.23868e+07	3.10861e+07	2.67374e+07	2.56111e+07	2.52216e+07	2.71674e+07	3.33003e+07	2.7811e+07	3.23351e+07	2.87718e+07	3.7304e+07
P12235	SLC25A4	ADP/ATP translocase 1	21	9	7.53772	0.0230784	0.137791	0.0501952	0.36328	1509.74	1.50071	0.421203	C	A	33043	5.95033e+07	7.65836e+07	9.34924e+07	7.07782e+07	7.88232e+07	4.39574e+07	7.05325e+07	8.44574e+07	2.82054e+07	7.9459e+07	1.98132e+07	8.11724e+07	8.71252e+07	4.73287e+07	8.1114e+07	8.61777e+07	7.25173e+07	9.58696e+07	8.29663e+07	9.63079e+07	9.88258e+07
Q6PCB7	SLC27A1	Long-chain fatty acid transport protein 1	1	1	7.89474	0.0193054	0.654016	0.0501952	0.0430351	43.59	2.64361	0.853857	C	B	71063	21953.9	16860.6	46334.5	31099.3	24675.9	12069.8	19731.2	13105.4	32362.5	31086.3	11501	16587.2	24588.3	19786.8	4503.98	18837	37527	48673.9	22525.4	50572.1	63566.4
P14672	SLC2A4	Solute carrier family 2, facilitated glucose transporter member 4	3	3	6.44298	0.0398955	0.184412	0.0718786	0.483958	152.86	2.65063	0.213144	C	A	54752	154572	258850	487219	467253	259313	39201.6	90274.9	138433	92020.2	150082	0	151664	504154	253404	213621	171408	99690.2	598288	499609	317580	533398
L0R6Q1	SLC35A4	SLC35A4 upstream open reading frame protein	1	1	8.1193	0.0172551	0.137791	0.0342808	0.36328	31.27	2.45785	0.809372	C	A	11126	28559.2	45246	78216.5	49047.7	54072.1	19226.5	30511.5	17110.5	20063.6	20008.4	18433.3	64581.1	61494.2	45483.2	31905.8	22765.6	38105.4	131131	62242.1	52873.5	66619.9
P28289	TMOD1	Tropomodulin-1	7	7	7.10526	0.0286491	0.744515	0.0149633	0.36328	604.28	1.24678	0.431071	C	A	40544	7.58869e+06	8.81006e+06	9.62222e+06	7.56524e+06	7.40639e+06	6.76006e+06	8.72945e+06	8.1413e+06	7.38615e+06	6.58647e+06	8.13448e+06	7.79996e+06	8.40341e+06	6.28706e+06	7.87687e+06	1.3683e+07	8.81823e+06	8.37142e+06	1.05117e+07	1.01781e+07	9.42766e+06
Q14BN4	SLMAP	Sarcolemmal membrane-associated protein	4	3	6.40088	0.0407443	0.953851	0.0718786	0.0722889	243.27	1.65442	0.699188	C	B	95140	1.31029e+06	1.25691e+06	2.28679e+06	1.74883e+06	1.92092e+06	676156	1.25623e+06	1.25525e+06	1.00903e+06	1.1502e+06	1.46571e+06	1.0056e+06	2.0003e+06	725496	1.33863e+06	1.21451e+06	1.25009e+06	2.07169e+06	2.38541e+06	2.56485e+06	2.12521e+06
Q13425	SNTB2	Beta-2-syntrophin	1	1	6.22105	0.0445775	0.100648	0.100648	0.947319	64.35	2.01486	0.188937	C	A	57913	9602.63	18120.5	22505.7	12684.4	13055.7	10854.9	11223.7	12380.1	6551.76	0	10070.4	8016.93	17873.4	15433.9	20001.5	29276.7	6716.84	19931.9	21561.3	28540.5	19989
Q06830	PRDX1	Peroxiredoxin-1	8	5	8.02895	0.0180525	0.953851	0.0149633	0.116011	417.4	1.23959	0.89316	C	A	22096	7.36616e+06	7.51057e+06	9.28873e+06	8.27029e+06	5.99309e+06	7.34388e+06	7.0165e+06	6.92064e+06	7.90219e+06	8.48345e+06	6.99927e+06	7.18657e+06	7.82826e+06	6.64364e+06	7.07321e+06	8.82118e+06	8.50004e+06	8.32695e+06	1.01717e+07	8.80706e+06	9.84922e+06
Q86TD4	SRL	Sarcalumenin	25	23	6.10877	0.0471517	0.654016	0.100648	0.0722889	2015.23	1.23271	0.572577	C	A	100727	3.90656e+07	4.01346e+07	4.86975e+07	3.919e+07	3.6354e+07	3.84915e+07	3.3735e+07	3.71438e+07	4.43687e+07	5.4739e+07	2.85025e+07	3.89081e+07	3.98788e+07	3.42303e+07	4.25986e+07	4.50574e+07	4.59935e+07	4.02305e+07	5.15554e+07	5.26625e+07	5.03415e+07
P05455	SSB	Lupus La protein	1	1	9.48158	0.00873175	0.654016	0.0149633	0.0430351	43.97	5.30754	0.322121	C	A	46808	35116.5	45175.3	216997	77928.1	32193.4	24306.6	38518.7	23260.8	94.3641	52075.7	32554.4	73873	57582.9	44954.9	49465.9	0	63921.6	292047	300386	188919	86636.4
P17174	GOT1	Aspartate aminotransferase, cytoplasmic	23	22	6.77193	0.033845	0.827877	0.0228992	0.26016	1807.11	1.23692	0.636986	C	A	46219	1.33375e+08	1.35174e+08	1.5808e+08	1.30997e+08	1.32126e+08	1.45056e+08	1.26658e+08	1.30428e+08	1.40119e+08	1.45842e+08	1.15774e+08	1.69136e+08	1.49847e+08	1.20024e+08	1.45825e+08	9.10399e+07	1.92554e+08	1.72231e+08	1.58798e+08	1.40146e+08	1.61144e+08
O95210	STBD1	Starch-binding domain-containing protein 1	1	1	8.74737	0.0126047	0.385384	0.0149633	0.177804	60.77	1.85731	0.581232	C	A	38983	334564	437040	638092	341106	251557	533346	221681	354230	405771	180874	387948	448246	457210	479197	689473	111073	554585	727376	687247	530462	607282
Q96I99	SUCLG2	Succinate--CoA ligase [GDP-forming] subunit beta, mitochondrial	12	12	6.44298	0.0398955	0.241245	0.0501952	0.614913	773.9	1.26917	0.61694	C	A	46481	1.46968e+07	1.64315e+07	1.78082e+07	1.635e+07	1.28776e+07	1.25691e+07	1.56125e+07	1.67527e+07	1.4478e+07	1.26633e+07	1.62712e+07	1.84135e+07	1.47351e+07	1.30318e+07	1.76673e+07	1.83098e+07	2.2031e+07	1.68627e+07	1.7741e+07	1.49684e+07	2.16606e+07
P07954	FH	Fumarate hydratase, mitochondrial	17	15	7.9193	0.0190698	0.827877	0.00956597	0.26016	1336.9	1.23132	0.749078	C	A	54602	5.04976e+07	5.26016e+07	6.16227e+07	5.34274e+07	4.60389e+07	4.40846e+07	5.44711e+07	4.79405e+07	5.23638e+07	5.58213e+07	4.98333e+07	6.72637e+07	5.51608e+07	3.9326e+07	4.65372e+07	5.472e+07	6.44023e+07	5.89775e+07	6.45894e+07	5.86068e+07	6.4317e+07
P11177	PDHB	Pyruvate dehydrogenase E1 component subunit beta, mitochondrial	19	17	7.68509	0.021439	0.654016	0.0149633	0.26016	1408.86	1.22593	0.913576	C	A	39208	6.43033e+07	6.85145e+07	7.56953e+07	6.63874e+07	5.97088e+07	6.30718e+07	6.3522e+07	6.44708e+07	5.82533e+07	7.25842e+07	6.64284e+07	7.6419e+07	6.8563e+07	5.96251e+07	7.52458e+07	6.27199e+07	9.13767e+07	7.1074e+07	7.45989e+07	7.58586e+07	8.12495e+07
P21980	TGM2	Protein-glutamine gamma-glutamyltransferase 2	16	14	7.43246	0.0243255	0.241245	0.308445	0.0244861	1176.67	1.25336	0.389579	C	B	77280	1.71141e+07	1.46384e+07	1.86044e+07	1.68211e+07	1.7107e+07	1.10121e+07	1.74666e+07	1.31034e+07	1.9096e+07	1.6418e+07	2.58882e+07	1.28732e+07	1.51494e+07	1.27152e+07	1.66924e+07	1.57618e+07	1.73185e+07	2.03747e+07	1.91029e+07	1.78309e+07	1.71092e+07
Q9H061	TMEM126A	Transmembrane protein 126A	1	1	8.70877	0.0128503	0.561228	0.0149633	0.116011	42.7	2.93667	0.736893	C	A	21513	41910.3	57340.7	114233	45306.9	20026.8	39190.1	70302.3	61910.1	47120.2	5092.39	46334.1	74623.3	31662.1	82827.9	56827.8	40762.6	158451	63067.3	77137	140755	175974
P63104	YWHAZ	14-3-3 protein zeta/delta	11	7	7.45351	0.0240708	0.308445	0.0342808	0.26016	757.7	1.21978	0.754988	C	A	27728	6.49369e+06	7.06951e+06	8.17579e+06	7.56165e+06	5.81735e+06	6.16804e+06	7.11989e+06	6.81773e+06	5.4162e+06	6.90006e+06	6.14862e+06	7.65303e+06	7.81878e+06	6.24051e+06	6.71604e+06	6.9192e+06	6.90109e+06	8.34147e+06	8.81334e+06	8.37211e+06	7.17624e+06
P60174	TPI1	Triosephosphate isomerase	9	9	6.54825	0.0378501	0.561228	0.0501952	0.177804	669.54	1.54362	0.852586	C	A	30772	2.91576e+07	3.2255e+07	4.8869e+07	3.08133e+07	2.08035e+07	2.77211e+07	2.96322e+07	2.8768e+07	2.26317e+07	3.89956e+07	3.38954e+07	3.8744e+07	3.56654e+07	2.96924e+07	3.33386e+07	2.38348e+07	2.95657e+07	4.57007e+07	5.65026e+07	4.95802e+07	4.36923e+07
O14773	TPP1	Tripeptidyl-peptidase 1	4	3	6.19737	0.0451085	0.385384	0.308445	0.0430351	421.48	1.36274	0.738592	B	C	61210	4.10739e+06	4.49528e+06	3.25936e+06	3.41542e+06	3.30492e+06	4.19912e+06	3.58505e+06	4.58527e+06	4.55212e+06	5.11659e+06	4.10064e+06	4.50836e+06	3.81356e+06	4.85101e+06	4.60178e+06	4.7017e+06	3.45613e+06	2.04714e+06	3.59307e+06	3.04469e+06	4.35254e+06
P30536	TSPO	Translocator protein	1	1	6.54825	0.0378501	0.561228	0.0501952	0.177804	31.63	3.50195	0.553523	C	A	18816	99973	193877	316063	406584	14024.8	11091.6	156686	55147.4	2698.25	152864	687.876	284053	293089	332806	8534.19	50903.2	486249	363783	387412	217140	295916
P38646	HSPA9	Stress-70 protein, mitochondrial	20	20	8.84561	0.0120005	0.744515	0.0149633	0.0722889	1562.29	1.20697	0.905195	C	A	73635	3.92917e+07	4.0372e+07	4.58131e+07	3.81722e+07	3.42577e+07	3.59444e+07	3.89899e+07	4.02699e+07	4.07059e+07	4.35422e+07	4.24518e+07	4.41686e+07	3.84941e+07	3.49758e+07	4.29622e+07	4.12593e+07	5.3868e+07	4.57324e+07	4.27516e+07	4.45487e+07	5.02198e+07
P61019	RAB2A	Ras-related protein Rab-2A	3	3	9.03947	0.0108919	0.988256	0.0228992	0.0244861	202.08	1.37256	0.738104	A	C	23531	1.68733e+06	1.67967e+06	1.19117e+06	1.49475e+06	1.43819e+06	1.3101e+06	1.54336e+06	1.73083e+06	1.49864e+06	2.52643e+06	1.95631e+06	1.51583e+06	1.4234e+06	1.83216e+06	1.38701e+06	2.23997e+06	1.38196e+06	1.10613e+06	1.04622e+06	1.28999e+06	1.32235e+06
Q16881	TXNRD1	Thioredoxin reductase 1, cytoplasmic	1	1	9.35088	0.00932144	0.827877	0.00956597	0.0722889	42.37	2.54737	0.878319	C	A	70862	102464	135209	232244	148076	44451.3	126879	56446	80980.3	141236	134865	86778.1	106207	187194	222857	118425	41361.2	376095	245348	207794	255284	220549
P19971	TYMP	Thymidine phosphorylase	1	1	6.40088	0.0407443	0.899169	0.0501952	0.116011	61.84	3.48034	0.605476	B	C	49924	21524.8	24182.6	8685.44	11297.2	16174.1	27085	28217	10424	22083.6	26489.9	30427.7	1264.82	24597.7	40012.8	21477.7	33560.2	0	114.126	12388.4	9080.3	13158.9
Q16851	UGP2	UTP--glucose-1-phosphate uridylyltransferase	10	9	6.02456	0.0491794	0.470502	0.184412	0.0722889	581.23	1.2215	0.758323	C	B	56905	7.5209e+06	6.93866e+06	8.31982e+06	6.2716e+06	7.10073e+06	8.0058e+06	7.22009e+06	7.22474e+06	7.04091e+06	9.10334e+06	8.19997e+06	7.41467e+06	6.93739e+06	7.36025e+06	6.73329e+06	6.24772e+06	9.0987e+06	8.02085e+06	9.83122e+06	7.3267e+06	8.10052e+06
P30048	PRDX3	Thioredoxin-dependent peroxide reductase, mitochondrial	4	4	7.39737	0.0247561	0.988256	0.00956597	0.26016	339.18	1.20331	0.409472	C	A	27675	2.28801e+07	2.55324e+07	2.77869e+07	2.20392e+07	2.14964e+07	2.29316e+07	2.47023e+07	2.41387e+07	2.13728e+07	2.32459e+07	2.31143e+07	2.13373e+07	2.5102e+07	1.96264e+07	2.26436e+07	3.89528e+07	2.65125e+07	2.71893e+07	3.02753e+07	2.61196e+07	2.75634e+07
O14949	UQCRQ	Cytochrome b-c1 complex subunit 8	5	5	8.04298	0.0179262	0.308445	0.0149633	0.483958	303.2	1.18219	0.663804	C	A	9900	1.44085e+07	1.55777e+07	1.7443e+07	1.40591e+07	1.29167e+07	1.5239e+07	1.54433e+07	1.53465e+07	1.39254e+07	1.51946e+07	1.31435e+07	1.82316e+07	1.5843e+07	1.47902e+07	1.32288e+07	1.57951e+07	1.53962e+07	1.94157e+07	1.60222e+07	1.55561e+07	1.8778e+07
P12956	XRCC6	X-ray repair cross-complementing protein 6	1	1	8.08772	0.0175297	0.0342808	0.0718786	0.947319	45.12	1.52303	0.661016	A	C	69799	265447	191135	161464	331607	255282	175739	292270	259685	262995	273385	272616	203692	164695	152690	182138	252461	225588	270474	79719.8	130931	164731
Q8IZP2	ST13P4	Putative protein FAM10A4	4	4	6.3193	0.0424406	0.988256	0.0342808	0.177804	225.93	1.14808	0.561962	C	A	27390	1.64467e+06	1.67057e+06	1.89546e+06	1.81247e+06	1.50077e+06	1.58833e+06	1.69163e+06	1.78749e+06	1.49107e+06	1.68643e+06	1.59914e+06	1.6869e+06	1.58602e+06	1.34445e+06	2.05565e+06	1.6798e+06	1.85919e+06	1.74002e+06	1.80824e+06	2.13062e+06	1.90296e+06
P62258	YWHAE	14-3-3 protein epsilon	18	15	6.00789	0.0495909	0.899169	0.0501952	0.177804	1268.6	1.17932	0.643758	C	A	29155	3.09346e+07	3.26226e+07	3.72651e+07	3.37825e+07	2.72e+07	2.69955e+07	3.25058e+07	3.04155e+07	2.9088e+07	3.64801e+07	3.10093e+07	3.0019e+07	3.02467e+07	2.97494e+07	3.30078e+07	4.009e+07	3.33484e+07	3.52699e+07	3.72206e+07	3.63628e+07	4.02072e+07
Q01082	SPTBN1	Spectrin beta chain, non-erythrocytic 1	38	37	6.92719	0.0313169	0.744515	0.0228992	0.26016	2416.83	1.12202	0.746666	C	A	274439	1.79621e+07	1.86297e+07	2.03731e+07	1.82991e+07	1.64031e+07	1.87038e+07	1.75733e+07	1.84472e+07	1.71557e+07	1.93901e+07	1.77246e+07	2.07861e+07	1.97507e+07	1.65114e+07	1.84359e+07	1.76644e+07	1.9277e+07	1.92179e+07	2.11281e+07	2.01718e+07	2.09745e+07

## Sheet: Out
Accession	Gene ID	Description	Peptide count	Unique peptides	H_value	p-value (K-W)	p-value(S-D, A to B)	p-value(S-D, A to C)	p-value(S-D, B to C)	Confidence score	Fold change	Power	Highest	Lowest	Mass	SCD mean	CH mean	Ctl mean	SCD1_O	SCD2_O	SCD3_O	SCD4_O	SCD5_O	SCD6_O	SCD7_O	SCD8_O	CH1_O	CH2_O	CH3_O	CH4_O	CH5_O	Ctl1_O	Ctl2_O	Ctl3_O	Ctl4_O	Ctl5_O	...39
P09110	ACAA1	3-ketoacyl-CoA thiolase, peroxisomal	3	3	6.26053	0.0437063	0.100648	0.137791	0.36328	140.59	1.5066839638010101	0.539688	C	A	44264	410946	538090	619165	396259	344016	282762	447343	502742	273097	624762	416583	568842	635418	464682	521765	499745	697272	596652	728308	311465	762127
Q86WI3	NLRC5	Protein NLRC5	1	1	8.12565	0.0172004	0.557646	0.0226651	0.116011	33.61	1021.69856742642	0.92751	C	A	204464	2013.69	2253.38	2.05738e+06	15811.7	0.00184831	54.3562	0	104.365	1.39556	137.633	0	57.8703	9367.93	1344.23	496.893	0	8.4312e+06	714271	1.13001e+06	11135.8	283.58
O76024	WFS1	Wolframin	2	2	7.49825	0.0235384	0.561228	0.0342808	0.116011	89.73	6.8117027557171097	0.794254	C	A	100227	27509.5	61725.6	187387	143007	30549.4	2391.81	6453.02	5590.65	1721.91	29630.2	732.652	1785.51	169976	83845.4	4796.82	48224.1	142523	241343	326374	126145	100549
P24666	ACP1	Low molecular weight phosphotyrosine protein phosphatase	3	3	6.77193	0.033845	0.654016	0.184412	0.0244861	173.97	1.3087124665783501	0.433495	C	B	18031	1.15514e+06	1.088e+06	1.42387e+06	1.19276e+06	1.48042e+06	1.20118e+06	1.31438e+06	1.30455e+06	1.11745e+06	559864	1.07051e+06	911496	1.09626e+06	1.23989e+06	1.21762e+06	974711	1.64676e+06	1.30934e+06	1.6025e+06	1.26674e+06	1.29401e+06
P68032	ACTC1	Actin, alpha cardiac muscle 1	48	3	7.27719	0.0262892	0.654016	0.0501952	0.0722889	4485.58	1.5716363662895301	0.948154	C	B	41992	1.55135e+08	1.39134e+08	2.18668e+08	1.59959e+08	1.25397e+08	1.29998e+08	1.49005e+08	1.60991e+08	1.54202e+08	1.80845e+08	1.80686e+08	1.73224e+08	1.36541e+08	1.15916e+08	1.69024e+08	1.00964e+08	1.59117e+08	2.87962e+08	2.08472e+08	2.29893e+08	2.07894e+08
O43707	ACTN4	Alpha-actinin-4	17	1	6.5193	0.0384019	0.241245	0.137791	0.116011	1523.63	1.7923830731150301	0.843164	C	B	104788	844310	602137	1.07926e+06	967169	1.054e+06	614298	896063	864426	810280	623492	924754	669183	977138	580172	548930	235265	875721	1.14712e+06	1.45607e+06	946251	971145
P00325	ADH1B	All-trans-retinol dehydrogenase [NAD(+)] ADH1B	2	2	8.02895	0.0180525	0.744515	0.0501952	0.0244861	77.32	2.2632439801425202	0.831681	C	B	39829	268177	267028	604349	345767	304448	186095	77807.5	283087	139210	684332	124672	196755	261721	354267	152308	370089	786609	676991	611299	452965	493883
P11766	ADH5	Alcohol dehydrogenase class-3	3	3	7.17982	0.0276008	0.470502	0.0718786	0.0722889	130.03	1.5885923270193101	0.949733	C	B	39698	861194	801076	1.27258e+06	868054	873056	884111	748180	799476	849718	1.06156e+06	805396	847440	773052	605210	759151	1.02053e+06	1.4299e+06	1.23882e+06	1.72219e+06	806816	1.1652e+06
Q8NDY3	ADPRHL1	[Protein ADP-ribosylarginine] hydrolase-like protein 1	4	4	6.61404	0.0366252	0.385384	0.137791	0.0722889	253.1	1.74910901740154	0.885236	C	B	40079	3.70317e+06	3.10883e+06	5.43769e+06	3.55552e+06	4.55727e+06	3.28448e+06	2.63668e+06	3.89516e+06	3.70134e+06	4.76074e+06	3.23415e+06	2.8596e+06	2.39845e+06	2.3805e+06	3.69153e+06	4.21408e+06	3.2061e+06	6.44115e+06	7.44099e+06	5.2982e+06	4.80201e+06
O60493	SNX3	Sorting nexin-3	2	2	10.8219	0.00446733	0.561228	0.00956597	0.0244861	67.26	2.4500024878576401	0.993998	C	A	18751	206072	235641	504877	254906	281195	129624	213259	256463	189846	156397	166887	232482	200331	212145	263160	270085	348668	717578	759650	386566	311923
P00568	AK1	Adenylate kinase isoenzyme 1	11	11	8.24211	0.0162274	0.654016	0.0228992	0.0722889	821.65	2.2740171273696701	0.656007	C	B	21621	6.38453e+07	4.69406e+07	1.06744e+08	9.61973e+07	8.61689e+07	8.16115e+07	1.90726e+07	6.13633e+07	7.32406e+07	7.5897e+07	1.72115e+07	1.49261e+07	9.94696e+07	4.49426e+07	3.90069e+07	3.6358e+07	8.79239e+07	1.29229e+08	1.23035e+08	1.02969e+08	9.0561e+07
P00414	MT-CO3	Cytochrome c oxidase subunit 3	1	1	9.8114	0.00740425	0.561228	0.00956597	0.0722889	30.45	20.354850997361201	0.989667	C	A	29931	335466	846242	6.82837e+06	1.26649e+06	505642	94941.9	35895.1	261666	315396	132430	71268.4	262827	2.89865e+06	754158	209347	106228	1.31833e+07	7.20886e+06	1.02239e+07	1.96598e+06	1.55981e+06
P05091	ALDH2	Aldehyde dehydrogenase, mitochondrial	18	15	6.82895	0.0328937	0.827877	0.137791	0.0244861	1211.48	1.45603256181955	0.385635	C	B	56346	2.6913e+07	2.34297e+07	3.41144e+07	2.78644e+07	1.93663e+07	2.98946e+07	1.08576e+07	3.14538e+07	2.25363e+07	4.98245e+07	2.35061e+07	2.75444e+07	2.88368e+07	2.1348e+07	2.68914e+07	1.25279e+07	3.07511e+07	3.45166e+07	3.0836e+07	3.88298e+07	3.56386e+07
Q9Y6B6	SAR1B	GTP-binding protein SAR1b	1	1	9.15789	0.0102657	0.899169	0.0149633	0.0430351	59.1	12.269727539933401	0.990839	C	A	22396	873534	1.02313e+06	1.0718e+07	1.93644e+06	1.41023e+06	437319	217029	909494	708652	994699	374417	485990	2.11087e+06	1.31633e+06	922600	279843	1.48005e+07	1.8041e+07	1.6531e+07	2.28605e+06	1.93165e+06
Q9P0L0	VAPA	Vesicle-associated membrane protein-associated protein A	1	1	10.2325	0.00599861	0.385384	0.00956597	0.0722889	89.91	4.0183527966483004	0.720289	C	A	27875	515864	887966	2.07292e+06	1.21236e+06	1.29542e+06	75162.7	46379	840356	389268	217459	50504.9	406739	1.76661e+06	1.3932e+06	785999	87278.9	1.72246e+06	2.37979e+06	2.62512e+06	2.05152e+06	1.58573e+06
P09972	ALDOC	Fructose-bisphosphate aldolase C	17	15	8.03509	0.0179971	0.899169	0.0342808	0.0430351	1420.76	1.3710059221077899	0.658191	C	B	39431	5.73441e+07	5.34075e+07	7.3222e+07	5.85637e+07	4.03764e+07	5.46196e+07	6.26421e+07	6.90872e+07	5.56317e+07	6.97361e+07	4.80962e+07	5.4054e+07	5.64497e+07	5.99555e+07	6.65924e+07	2.99857e+07	6.10577e+07	7.45179e+07	7.59625e+07	7.91619e+07	7.54098e+07
Q9BUR5	APOO	MICOS complex subunit MIC26	1	1	6.23246	0.044324	0.744515	0.0501952	0.177804	37.36	1.8668193646895499	0.492789	C	A	22271	169724	208811	316844	241874	293992	56515	232889	175283	120218	196439	40581.1	153789	298890	278044	136937	176394	295884	294710	391534	189693	412399
P61204	ARF3	ADP-ribosylation factor 3	4	2	11.1868	0.00372227	0.385384	0.00956597	0.0244861	214.34	2.39956023173144	0.984407	C	B	20588	823702	639360	1.53418e+06	1.00746e+06	976867	883497	386546	746531	988004	1.09411e+06	506605	414516	887046	603816	809084	482338	1.10083e+06	1.59737e+06	1.97427e+06	1.59108e+06	1.40736e+06
Q9NVJ2	ARL8B	ADP-ribosylation factor-like protein 8B	1	1	8.62456	0.0134029	0.827877	0.0228992	0.0430351	44.55	1.48732667245613	0.939996	C	A	21525	290426	298795	431959	271787	397854	272748	238856	241002	355936	274240	270988	332833	328212	201273	306501	325155	444005	438017	500322	445333	332118
P59998	ARPC4	Actin-related protein 2/3 complex subunit 4	1	1	6.07105	0.0480494	0.385384	0.0501952	0.483958	45.04	1.2715085266591499	0.5521	C	A	19654	179476	205047	228206	179424	197245	173984	151291	202794	234841	142216	154014	163719	189169	193375	240746	238228	252066	238325	256598	180459	213580
P13637	ATP1A3	Sodium/potassium-transporting ATPase subunit alpha-3	14	5	7.9193	0.0190698	0.988256	0.0342808	0.0430351	899.56	1.3490786512453901	0.96578	C	B	111677	2.67459e+06	2.62846e+06	3.546e+06	2.70734e+06	2.31477e+06	2.78392e+06	2.51614e+06	2.23212e+06	2.72926e+06	3.27465e+06	2.83852e+06	2.5025e+06	2.90766e+06	2.8029e+06	2.26933e+06	2.65993e+06	3.86521e+06	3.97853e+06	3.90514e+06	2.82899e+06	3.15214e+06
P17987	TCP1	T-complex protein 1 subunit alpha	1	1	10.3658	0.00561174	0.899169	0.00956597	0.0244861	44.69	3.4150583666663499	0.563683	C	A	60306	1.06959e+06	1.33403e+06	3.65271e+06	2.07605e+06	1.50461e+06	521431	62562.9	1.23855e+06	1.48252e+06	1.53187e+06	139111	1.11326e+06	2.16441e+06	1.85632e+06	1.46751e+06	68655	5.59957e+06	3.71669e+06	3.86823e+06	2.54256e+06	2.53651e+06
O95674	CDS2	Phosphatidate cytidylyltransferase 2	2	2	10.2772	0.00586592	0.184412	0.00956597	0.177804	133.73	2.3580209111829	0.899899	C	A	51384	838615	1.37125e+06	1.97747e+06	1.40396e+06	1.27157e+06	600959	685208	977944	331740	1.06764e+06	369900	1.23976e+06	2.01989e+06	1.65661e+06	1.15506e+06	784918	1.88413e+06	1.76391e+06	2.60087e+06	1.81096e+06	1.82748e+06
P61769	B2M	Beta-2-microglobulin	1	1	8.91316	0.011602	0.470502	0.0149633	0.116011	30.93	2.0813129074990302	0.217208	C	A	13706	61829.9	70739.4	128687	64183.6	94093	85192.3	49.9298	74839.3	88778.8	83249.5	4252.99	40909.3	110611	96291.1	100494	5392.06	205278	124629	111076	90549.8	111904
O95817	BAG3	BAG family molecular chaperone regulator 3	1	1	6.44298	0.0398955	0.184412	0.0718786	0.483958	41.53	2.58966317286432	0.427811	C	A	61557	155773	286766	403401	370864	287060	43469.4	170099	109984	29774.5	178439	56497.3	63142.5	384286	334412	205946	446045	82626.6	616322	547595	392510	377949
P46379	BAG6	Large proline-rich protein BAG6	1	1	9.03947	0.0108919	0.654016	0.0342808	0.0244861	34.71	2.0062575538626199	0.958989	B	C	119334	621437	705512	351656	753681	568690	404472	775530	480383	428249	916344	644146	902382	658031	626879	797038	543228	424553	362403	360779	177490	433054
P50895	BCAM	Basal cell adhesion molecule	3	3	11.4035	0.0033401	0.308445	0.00956597	0.0244861	206.47	2.0688286751576701	0.975287	C	B	67363	679197	529093	1.0946e+06	477864	660379	788138	757742	832356	635563	828396	453138	568111	723708	526553	585157	241935	885990	1.16842e+06	1.2288e+06	1.285e+06	904803
P30043	BLVRB	Flavin reductase (NADPH)	2	2	8.03509	0.0179971	0.100648	0.470502	0.0244861	279.81	1.67207469056401	0.792296	C	B	22105	3.42281e+06	2.45547e+06	4.10573e+06	3.79421e+06	1.62263e+06	3.7395e+06	3.79452e+06	2.72696e+06	4.10377e+06	4.42783e+06	3.17304e+06	2.2805e+06	2.38445e+06	2.57752e+06	1.95916e+06	3.07573e+06	3.4392e+06	3.08023e+06	5.08224e+06	4.50006e+06	4.42694e+06
Q07021	C1QBP	Complement component 1 Q subcomponent-binding protein, mitochondrial	4	4	7.52368	0.0232409	0.899169	0.0501952	0.0430351	258.87	1.5364397228854301	0.848911	C	B	31343	3.35349e+06	3.08247e+06	4.73603e+06	3.18463e+06	2.85211e+06	3.62115e+06	2.76871e+06	4.13236e+06	3.74573e+06	2.75605e+06	3.7672e+06	3.1005e+06	4.46398e+06	1.95418e+06	2.91197e+06	2.98172e+06	3.29399e+06	4.5787e+06	6.13951e+06	4.85629e+06	4.81164e+06
Q5SQH8	C6orf136	Uncharacterized protein C6orf136	1	1	10.3453	0.00566942	0.100648	0.0330336	0.0398332	37.45	4.7881900463736198	0.963084	B	C	35772	33002	47201	9857.79	39373.7	31990.7	21536.2	44047.9	25257	23448.2	37777.2	40585.2	60751.3	47833.3	42654.8	25685.2	59080.4	0	0	0	18781.3	30507.7
P00915	CA1	Carbonic anhydrase 1	7	7	6.84298	0.0326637	0.0501952	0.988256	0.0722889	530.35	2.14683239136121	0.694418	A	B	28852	1.04403e+07	4.86312e+06	1.03873e+07	3.90529e+06	8.04045e+06	1.01539e+07	9.3375e+06	6.34735e+06	1.6477e+07	1.27145e+07	1.65465e+07	8.50925e+06	3.68494e+06	2.84812e+06	3.1986e+06	6.07468e+06	1.05771e+07	3.9247e+06	1.3591e+07	1.49042e+07	8.93967e+06
P00918	CA2	Carbonic anhydrase 2	3	2	7.43246	0.0243255	0.744515	0.100648	0.0244861	149.91	2.8816017451086702	0.887439	C	B	29228	664497	455216	1.31175e+06	349255	598707	423905	368396	535195	1.3654e+06	1.10437e+06	570752	553021	692722	392350	446230	191757	2.04551e+06	856167	1.84975e+06	1.07025e+06	737079
O75431	MTX2	Metaxin-2	3	3	7.45351	0.0240708	0.385384	0.0228992	0.36328	108.75	2.2909069694996198	0.785684	A	C	29744	908143	679459	396412	364669	872884	826185	934983	1.18279e+06	732750	1.2296e+06	1.12129e+06	668603	500773	310400	1.03962e+06	877903	163719	334111	434085	350518	699628
P47756	CAPZB	F-actin-capping protein subunit beta	3	3	8.9693	0.0112808	0.308445	0.0718786	0.0244861	150.88	1.36963431769737	0.854954	C	B	31331	1.83664e+06	1.63897e+06	2.24479e+06	1.93968e+06	2.01903e+06	1.28748e+06	1.69754e+06	1.66148e+06	1.89033e+06	2.35718e+06	1.84039e+06	1.72235e+06	1.88984e+06	1.51793e+06	1.41833e+06	1.6464e+06	1.95072e+06	2.62462e+06	2.47784e+06	1.99725e+06	2.17351e+06
P20810	CAST	Calpastatin	2	2	6.57632	0.0373225	0.561228	0.100648	0.0722889	138.49	1.42086448288426	0.88187	C	B	76526	1.01792e+06	912494	1.29653e+06	1.03397e+06	886344	830125	904410	1.02108e+06	1.18835e+06	1.28383e+06	995288	810895	1.04952e+06	842538	688326	1.17119e+06	1.17513e+06	1.16697e+06	1.57974e+06	1.14805e+06	1.41276e+06
P04040	CAT	Catalase	9	9	8.55088	0.0139059	0.100648	0.308445	0.0244861	620.53	1.71642566451116	0.92707	C	B	59719	5.2938e+06	3.54986e+06	6.09307e+06	3.51417e+06	4.33035e+06	6.46905e+06	4.30157e+06	4.04791e+06	8.0541e+06	6.40799e+06	5.22529e+06	4.36424e+06	4.27248e+06	3.03249e+06	3.47912e+06	2.60096e+06	6.46948e+06	5.82556e+06	6.78901e+06	6.53917e+06	4.84212e+06
O95810	CAVIN2	Caveolae-associated protein 2	5	5	11.9053	0.00259899	0.184412	0.00956597	0.0244861	378.37	1.72105595276524	0.996391	C	B	47145	2.70034e+06	2.27515e+06	3.91565e+06	2.71783e+06	2.77707e+06	2.47193e+06	3.00934e+06	2.57356e+06	2.3195e+06	2.87559e+06	2.85793e+06	2.21833e+06	2.2654e+06	1.54432e+06	2.42642e+06	2.92126e+06	3.08995e+06	3.35492e+06	5.10534e+06	3.53704e+06	4.49102e+06
Q6ZP82	CCDC141	Coiled-coil domain-containing protein 141	2	2	6.12632	0.0467399	0.899169	0.137791	0.0430351	144.95	1.75486877207726	0.544153	C	B	166157	170658	146666	257379	111540	183012	170999	89006.8	66037.7	208201	381283	155188	91528.5	145102	151554	234160	110984	174973	305027	315427	256194	235274
Q4VC31	CCDC58	Coiled-coil domain-containing protein 58	1	1	10.6956	0.00475858	0.385384	0.00956597	0.0430351	43.56	1.4637033837643501	0.829909	C	A	16609	372809	435959	545682	341564	390368	460280	394668	368016	364018	449062	214499	444167	509658	426879	318317	480774	526021	511458	537633	507150	646148
O75909;Q5VT40	CCNK	Cyclin-K	1	1	12.9158	0.00156809	0.00956597	0.00956597	0.614913	35.88	1.52755543670073	0.968518	C	A	64199	77065.2	115142	117721	70753.9	76097.9	81357	68535.6	79583.5	74766.8	83153.3	82273.8	93738.8	83497	100625	116480	181372	132190	105351	108220	129603	113243
Q99832	CCT7	T-complex protein 1 subunit eta	3	3	7.89561	0.019297	0.988256	0.0228992	0.0722889	161.14	1.38848568166113	0.701409	C	B	59329	373631	371661	516046	406908	409141	267884	237583	514434	435452	450320	267326	314493	377600	507573	300330	358308	471519	543843	545490	499405	519971
Q5VWP3	MLIP	Muscular LMNA-interacting protein	7	7	7.10526	0.0286491	0.561228	0.0342808	0.177804	362.87	2.13623318215553	0.731307	C	A	50398	1.14096e+06	1.53377e+06	2.43736e+06	2.23275e+06	1.29487e+06	488570	1.06385e+06	699717	738703	1.8479e+06	761333	622064	1.89564e+06	1.97987e+06	927537	2.24374e+06	2.90368e+06	1.78445e+06	2.08496e+06	2.30842e+06	3.10529e+06
Q16543	CDC37	Hsp90 co-chaperone Cdc37	1	1	11.4877	0.00320238	0.0228992	0.00956597	0.947319	56	2.57799157373034	0.839663	C	A	44440	191410	283661	493454	245049	174723	165165	125725	202402	134745	263770	219703	311619	292665	289744	302659	221619	1.18431e+06	442892	289816	283668	266580
Q99459	CDC5L	Cell division cycle 5-like protein	1	1	8.06404	0.0177385	0.561228	0.0501952	0.0430351	47.22	2.50717693929976	0.865446	B	C	92194	562550	623108	248530	460172	350631	538857	551365	597727	643685	729721	628239	582655	521650	629639	644250	737347	12476.8	129620	85482.4	480761	534308
P03905	MT-ND4	NADH-ubiquinone oxidoreductase chain 4	4	4	7.19298	0.0274198	0.385384	0.0342808	0.26016	212.57	2.0933627984879002	0.799266	C	A	51547	1.58159e+06	2.2649e+06	3.31085e+06	2.29738e+06	1.83839e+06	886683	1.28962e+06	1.87261e+06	2.0941e+06	1.48816e+06	885809	1.29578e+06	3.47545e+06	2.9858e+06	1.44384e+06	2.12363e+06	1.86259e+06	4.12456e+06	3.01441e+06	3.21136e+06	4.34134e+06
Q9HCP6	HHATL	Protein-cysteine N-palmitoyltransferase HHAT-like protein	6	6	7.9614	0.0186725	0.953851	0.0228992	0.0722889	264.54	2.0219752365616102	0.802239	C	A	56666	1.15257e+06	1.26553e+06	2.33047e+06	1.24757e+06	1.8497e+06	689997	940039	1.27751e+06	818774	1.81641e+06	580559	1.32903e+06	1.80084e+06	1.64484e+06	1.04786e+06	505075	1.56051e+06	2.25802e+06	3.2482e+06	2.38797e+06	2.19763e+06
Q9Y696	CLIC4	Chloride intracellular channel protein 4	1	1	6.47368	0.0392878	0.899169	0.0718786	0.0722889	51.51	2.7683451122495701	0.628823	C	B	28754	363453	319141	883492	453100	503105	234999	84913.7	433035	590398	529404	78669.6	99038.1	563167	428333	366454	138711	1.61742e+06	507287	714000	453588	1.12516e+06
P09497	CLTB	Clathrin light chain B	1	1	8.1193	0.0172551	0.827877	0.0228992	0.0722889	39.93	4.5410841540279003	0.759512	C	A	25175	74327.8	100005	337529	214121	143531	4115.54	16067.7	69435.7	99703.5	31759.3	15888.8	62301.5	234170	144187	44545	14818.9	618342	353042	318918	256816	140526
Q96A26	FAM162A	Protein FAM162A	4	4	9.39035	0.00913926	0.308445	0.0149633	0.116011	196.79	1.9309571092429001	0.892701	C	A	17331	2.12388e+06	2.9119e+06	4.10112e+06	3.24175e+06	2.75264e+06	1.35353e+06	1.94735e+06	2.48498e+06	1.2067e+06	2.70549e+06	1.29858e+06	2.25047e+06	3.10412e+06	3.05647e+06	2.14919e+06	3.99927e+06	2.89524e+06	4.6554e+06	4.34609e+06	4.0527e+06	4.55616e+06
Q9Y2R0	COA3	Cytochrome c oxidase assembly factor 3 homolog, mitochondrial	1	1	10.6956	0.00475858	0.385384	0.00956597	0.0430351	37.02	5.14876072911329	0.995402	C	A	11724	78173.8	100256	402498	78591.5	83866	55978.9	93772.7	105221	46811	108129	53020.5	138492	110871	69392.2	91583	90944.3	487376	657045	598183	150394	119495
P39060	COL18A1	Collagen alpha-1(XVIII) chain	1	1	6.85614	0.0324495	0.953851	0.0501952	0.0722889	48.92	3.3138621428144801	0.972335	A	C	178077	92674.5	87466.5	27965.7	54990	64969.2	70408.4	74239.1	94284.8	81183.5	163363	137958	47644.6	65732.9	79117.6	159769	85068.6	74535.3	12568.3	14662.7	4385.22	33676.9
P25940	COL5A3	Collagen alpha-3(V) chain	1	1	6.88421	0.0319973	0.953851	0.0501952	0.0722889	67.28	2.6342211707705898	0.735466	C	B	172016	340248	291216	767127	390169	421055	314122	63855.2	265821	523983	506360	236622	174409	319535	427237	439659	95239.3	726934	877858	961754	928112	340979
Q92905	COPS5	COP9 signalosome complex subunit 5	1	1	7.06161	0.0292813	0.0184367	0.324275	0.743659	65.92	9.4163316798938403	0.574522	B	A	37555	1017.59	9581.96	6000.49	0	4639.95	0	0	1710.09	1790.68	0	0	3069.46	3826.71	4901.46	14413.8	21698.4	0	0	7599.26	9932.43	12470.8
Q5HYK3	COQ5	2-methoxy-6-polyprenyl-1,4-benzoquinol methylase, mitochondrial	3	3	6.52982	0.0382003	0.744515	0.0718786	0.0722889	156.26	1.2718905973885499	0.625045	C	B	37117	819136	812344	1.03321e+06	771085	847653	778254	764577	1.21954e+06	752206	813941	605830	737382	801700	873244	860665	788730	1.32579e+06	938324	980585	833418	1.08794e+06
Q6QEF8	CORO6	Coronin-6	1	1	7.9193	0.0190698	0.953851	0.0228992	0.0722889	32.54	5.8097556102004697	0.744839	A	C	52729	114684	70126.7	19739.9	39770.5	64784.5	50468.1	43067.6	63983.3	69363.4	500993	85043.9	42223.7	72788.5	88988.2	105321	41311.9	68.7931	0	15125.1	48612.7	34893.1
P04080	CSTB	Cystatin-B	2	2	9.73421	0.00769561	0.0718786	0.0228992	0.26016	164.91	1.88547856296881	0.87839	C	A	11133	1.85338e+06	2.66352e+06	3.4945e+06	1.84987e+06	2.41403e+06	1.21052e+06	1.7899e+06	2.02078e+06	1.46856e+06	2.88197e+06	1.19138e+06	2.03236e+06	2.77197e+06	2.11393e+06	2.89744e+06	3.50187e+06	2.24526e+06	2.95301e+06	5.18408e+06	3.77565e+06	3.31452e+06
P10606	COX5B	Cytochrome c oxidase subunit 5B, mitochondrial	7	7	6.01404	0.0494389	0.561228	0.0718786	0.177804	475.9	1.3196621291766599	0.563987	C	A	13687	2.84559e+07	3.09588e+07	3.75522e+07	2.59033e+07	2.48747e+07	2.63893e+07	3.05949e+07	3.11228e+07	2.15423e+07	4.48189e+07	2.24015e+07	3.63028e+07	3.70632e+07	2.17215e+07	2.75565e+07	3.21499e+07	3.68361e+07	4.03931e+07	3.68186e+07	3.30879e+07	4.06255e+07
P52943	CRIP2	Cysteine-rich protein 2	3	3	6.92719	0.0313169	0.561228	0.0501952	0.116011	215.74	2.80854107103031	0.652436	C	A	22478	1.58313e+06	2.09194e+06	4.44628e+06	2.7708e+06	2.38258e+06	649782	1.5623e+06	1.0455e+06	1.03201e+06	2.60206e+06	619996	651483	3.35042e+06	1.79943e+06	1.16537e+06	3.49302e+06	1.24669e+06	6.1234e+06	5.84413e+06	3.82263e+06	5.19455e+06
P0C0S5	H2AZ1	Histone H2A.Z	4	2	10.8219	0.00446733	0.561228	0.00956597	0.0244861	208.58	1.7872511587990101	0.999587	C	A	13545	1.328e+06	1.41473e+06	2.37347e+06	1.16632e+06	997303	1.51403e+06	1.1524e+06	1.20949e+06	1.7663e+06	1.73455e+06	1.08362e+06	1.34768e+06	1.25422e+06	1.26215e+06	1.52346e+06	1.68614e+06	2.13105e+06	2.90271e+06	2.36141e+06	2.0743e+06	2.39788e+06
Q13363	CTBP1	C-terminal-binding protein 1	1	1	8.72368	0.0127549	0.0501952	0.561228	0.0244861	47.12	7.1245783832871501	0.915864	C	B	47505	32089.7	6123.46	43627.1	5319.81	4462.42	57741.9	19240.2	19038.5	98976.1	36227.7	15710.7	11340.4	10570.9	3877.88	2552.8	2275.42	12130.5	60431.3	53398.3	51914.1	40261.2
Q9UI47	CTNNA3	Catenin alpha-3	6	5	6.26053	0.0437063	0.184412	0.385384	0.0722889	487.86	1.8323313294046999	0.861144	B	C	99746	1.75213e+06	2.52215e+06	1.37647e+06	1.76794e+06	1.60456e+06	1.58342e+06	1.04044e+06	1.81125e+06	1.63512e+06	2.56249e+06	2.0118e+06	1.54103e+06	2.25155e+06	2.72682e+06	3.38333e+06	2.70803e+06	1.66783e+06	1.03474e+06	2.00114e+06	884286	1.29436e+06
Q9NPJ3	ACOT13	Acyl-coenzyme A thioesterase 13	1	1	8.1193	0.0172551	0.184412	0.0228992	0.483958	63.85	1.7620826632733899	0.733982	C	A	14951	659317	1.05217e+06	1.16177e+06	642681	540190	688899	700886	793851	431506	930662	545863	720597	1.10453e+06	774274	646632	2.01482e+06	785148	1.22469e+06	1.09799e+06	1.14997e+06	1.55105e+06
Q8NHQ9	DDX55	ATP-dependent RNA helicase DDX55	1	1	10.3658	0.00561174	0.00956597	0.899169	0.0244861	31.32	5.7165869751260896	0.972553	C	B	68503	70381.7	12463.2	71247.1	28442.5	45112	136436	33281.4	28133.8	76073	183591	31983.9	16790.3	19601	2000.27	10354.6	13570.1	31110.5	70218.9	118170	99994.9	36741.3
Q7Z4W1	DCXR	L-xylulose reductase	8	7	7.39737	0.0247561	0.953851	0.0342808	0.0722889	430.44	1.6901610910118401	0.835666	C	A	25897	2.79882e+06	3.09771e+06	4.73046e+06	2.73997e+06	2.96298e+06	2.66774e+06	2.23989e+06	3.44821e+06	3.6082e+06	3.13201e+06	1.5916e+06	2.6521e+06	3.82275e+06	3.80291e+06	2.58733e+06	2.62345e+06	6.97545e+06	4.3617e+06	5.14062e+06	3.06288e+06	4.11167e+06
P53675	CLTCL1	Clathrin heavy chain 2	9	1	9.39035	0.00913926	0.308445	0.0149633	0.116011	539.33	1.67569033444226	0.94651	C	A	186910	702331	830325	1.17689e+06	908826	739255	671121	522973	698754	659162	676122	742436	853357	846188	956675	595573	899834	1.62037e+06	939263	1.44932e+06	870641	1.00485e+06
P51452	DUSP3	Dual specificity protein phosphatase 3	3	3	7.44561	0.024166	0.0342808	0.899169	0.0722889	161.16	1.4317700676390099	0.924226	C	B	20465	1.0316e+06	754085	1.07968e+06	984351	1.26115e+06	918536	900056	963052	1.15831e+06	851039	1.2163e+06	632511	904761	673583	883150	676420	973813	978208	1.20611e+06	872225	1.36802e+06
Q96FJ2	DYNLL2	Dynein light chain 2, cytoplasmic	1	1	7.19298	0.0274198	0.470502	0.0228992	0.36328	30.75	2.2373904338236899	0.780405	C	A	10343	118296	181245	264674	92306.1	125353	63917.1	120532	203976	94503	182946	62833.2	77757.7	154496	113435	232609	327927	171664	337913	282017	315315	216462
Q5VTE0	EEF1A1P5	Putative elongation factor 1-alpha-like 3	8	1	6.02456	0.0491794	0.654016	0.308445	0.0244861	452.32	1.4977931302251499	0.607206	B	C	50153	493971	557395	372144	364962	619661	378154	412672	554241	323618	597460	700998	524013	449586	409909	760000	643470	376201	339084	389411	348395	407632
P82909	MRPS36	28S ribosomal protein S36, mitochondrial	6	6	8.1193	0.0172551	0.184412	0.0228992	0.483958	466.07	1.57319726628192	0.757456	C	A	11459	4.46524e+06	5.78868e+06	7.02471e+06	4.40822e+06	5.24773e+06	3.95193e+06	4.47822e+06	5.23037e+06	2.41826e+06	6.28267e+06	3.70454e+06	7.54418e+06	5.5923e+06	4.91746e+06	5.04589e+06	5.84359e+06	8.38307e+06	5.32653e+06	8.90011e+06	5.51616e+06	6.99765e+06
Q9UBQ5	EIF3K	Eukaryotic translation initiation factor 3 subunit K	1	1	9.72719	0.00772266	0.561228	0.0228992	0.0244861	61.02	2.5001437127494799	0.997903	C	B	25043	676577	542377	1.35602e+06	656128	545230	657305	677157	504826	1.14981e+06	737023	485133	370480	532333	530143	539100	739828	980629	1.28374e+06	1.92152e+06	1.68722e+06	906995
P06733	ENO1	Alpha-enolase	14	13	6.09474	0.0474837	0.385384	0.0718786	0.26016	1159.06	1.2928804964793801	0.749409	A	C	47139	2.07801e+07	1.85993e+07	1.60727e+07	1.73051e+07	1.53426e+07	2.26496e+07	2.13235e+07	2.05059e+07	2.22513e+07	2.53568e+07	2.15063e+07	1.77915e+07	1.71956e+07	1.56225e+07	2.14127e+07	2.09742e+07	1.52705e+07	1.58762e+07	1.58467e+07	1.57522e+07	1.76181e+07
Q6IPR1	ETFRF1	Electron transfer flavoprotein regulatory factor 1	1	1	6.60351	0.0368185	0.470502	0.0228992	0.614913	36.98	2.3673024350952199	0.649367	C	A	10857	48975.8	84892.2	115941	82158.2	88359.8	13792.2	25946.3	87163.3	21271.6	63090.4	10024.7	48743.1	133336	57897.3	46880.1	137605	89920.1	131423	160814	84075.9	113470
Q9Y2C4	EXOG	Nuclease EXOG, mitochondrial	1	1	6.61404	0.0366252	0.184412	0.0501952	0.744994	42	2.35743656075983	0.692626	A	C	41059	26756.7	15900.6	11349.9	30757.2	15307.6	20500.2	29944.7	34756.5	13835.8	46267.2	22684.8	17386.7	16880.4	10439.4	8864.81	25931.5	2237.51	11400.9	1446.32	13467.8	28197.1
Q99959	PKP2	Plakophilin-2	22	21	7.53772	0.0230784	0.827877	0.0342808	0.0722889	1387.71	1.5634547910932399	0.732872	C	A	97355	1.57064e+07	1.67171e+07	2.45563e+07	2.15983e+07	2.06189e+07	1.16376e+07	1.05584e+07	1.33672e+07	1.45645e+07	2.07629e+07	1.25436e+07	1.10041e+07	2.28152e+07	1.53914e+07	2.15842e+07	1.27907e+07	1.8481e+07	2.45713e+07	3.2654e+07	2.36056e+07	2.34694e+07
Q9Y285	FARSA	Phenylalanine--tRNA ligase alpha subunit	1	1	8.09211	0.0174913	0.654016	0.0149633	0.177804	67.92	1.9431043268267501	0.67827	C	A	57528	54168.5	66951	105255	81728.3	78682.7	17235.9	43617.2	54201.2	45234.8	89959.4	22688.4	47916.1	113284	65111.1	53625.2	54818.1	102869	82899.7	140386	98810.8	101310
Q9NSD9	FARSB	Phenylalanine--tRNA ligase beta subunit	2	1	6.26053	0.0437063	0.184412	0.385384	0.0722889	74.72	1.5664980509365001	0.748658	C	B	66074	87904.6	69874.7	109459	108435	86200.9	84840.8	73434.3	90009.9	112919	98999.8	48397	56448.2	78795.4	77207.9	56791.6	80130.3	77609.3	126241	137384	98146.2	107912
P35555	FBN1	Fibrillin-1	3	3	6.68772	0.0353004	0.744515	0.0718786	0.0722889	121.51	1.33596337337754	0.526125	C	B	312083	4.25663e+06	3.86621e+06	5.16511e+06	2.70736e+06	3.21034e+06	4.69197e+06	4.30874e+06	4.46713e+06	4.73142e+06	5.30521e+06	4.63084e+06	3.83724e+06	3.5258e+06	2.33031e+06	4.47159e+06	5.16609e+06	5.40565e+06	5.21594e+06	4.63989e+06	4.95703e+06	5.60703e+06
P22830	FECH	Ferrochelatase, mitochondrial	1	1	6.26053	0.0437063	0.385384	0.184412	0.0722889	33.31	4.6333718496030896	0.668429	B	C	47832	51395	92240.1	19907.8	50407.4	38550.7	27487.9	59125.9	18184.6	52494.5	79468.2	85441	128277	39931.5	37699.6	134116	121176	4909.92	0	2068.43	62716.7	29843.8
Q96AC1	FERMT2	Fermitin family homolog 2	3	3	6.82895	0.0328937	0.953851	0.0718786	0.0430351	151.83	1.31392979031195	0.629416	C	B	77811	1.04282e+06	1.0176e+06	1.33705e+06	728614	1.06323e+06	926510	856385	1.01399e+06	1.13202e+06	1.69242e+06	929371	804536	1.05132e+06	1.04859e+06	1.24461e+06	938939	1.2662e+06	1.45488e+06	1.20798e+06	1.27335e+06	1.48286e+06
B1AJZ9	FHAD1	Forkhead-associated domain-containing protein 1	1	1	7.52074	0.0232751	0.708838	0.133176	0.048786	47.16	Infinity	0.702363	A	B	161804	13984.2	0	896.648	0	0	0	0	0	111873	0	0	0	0	0	0	0	1402.17	2315.65	336.09	429.334	0
A5D6W6	FITM1	Fat storage-inducing transmembrane protein 1	1	1	7.45614	0.0240392	0.308445	0.0228992	0.483958	37.96	2.8586734211149101	0.391527	C	A	32186	85237.9	168441	243667	106138	167414	15305.2	51844.1	174326	61632.4	97619.5	7623.52	6637.96	217792	215772	137512	264490	121092	267134	280670	352571	196868
O00168	FXYD1	Phospholemman	1	1	6.12632	0.0467399	0.654016	0.0501952	0.177804	48.46	2.4808831512574399	0.456745	C	B	10434	48476.2	40795.8	101210	124258	41609.2	44164.6	23617.3	21330.9	33891.9	62512	36425.5	4326.36	38298.7	128538	32815.6	0	130254	74001.6	93031.7	122277	86483.5
P41250	GARS1	Glycine--tRNA ligase	1	1	8.82193	0.0121435	0.0718786	0.0228992	0.483958	42.34	1.7834338119725901	0.84045	B	A	83113	43909	78308.7	63513.8	49586.4	54595.5	29928	25702.9	48405.1	47160.6	58034.1	37859	70982.4	69397.7	81686.6	47039.2	122438	76778.3	52196.8	66746.9	59018	62828.9
Q04446	GBE1	1,4-alpha-glucan-branching enzyme	7	7	9.04561	0.0108585	1	0.0228992	0.0244861	381.25	1.4751551767640201	0.977967	B	C	80423	6.76792e+06	6.77682e+06	4.59397e+06	4.78096e+06	6.04052e+06	7.26862e+06	6.74368e+06	8.21352e+06	7.92197e+06	6.01144e+06	7.16269e+06	7.20105e+06	5.47459e+06	6.27627e+06	8.06248e+06	6.86971e+06	5.34552e+06	4.52293e+06	3.64019e+06	4.41789e+06	5.04332e+06
Q92947	GCDH	Glutaryl-CoA dehydrogenase, mitochondrial	1	1	6.44298	0.0398955	0.988256	0.0228992	0.26016	32.91	1.7760307175050101	0.720014	C	A	48096	189064	205540	335783	212575	271717	129437	126890	191496	243100	175906	161390	184973	159160	271223	331224	81123.9	448080	247265	412327	262082	309162
P23434	GCSH	Glycine cleavage system H protein, mitochondrial	1	1	6.98616	0.0304071	0.827877	0.0497874	0.0711505	75.87	5.7747905485826196	0.772044	A	C	18873	232182	189931	40206.1	59570.8	61428.5	285453	351947	522658	128756	222966	224675	140342	113834	59783.1	110640	525053	0	64072.1	0	37069	99889.4
Q5JWF2;Q03113	GNAS	Guanine nucleotide-binding protein G(s) subunit alpha isoforms XLas	3	2	8.06404	0.0177385	0.561228	0.0501952	0.0430351	197.17	1.5180732105216801	0.977312	C	B	110956	653398	592410	899321	690496	624865	684771	598294	509188	597080	911441	611049	547189	565937	622949	690382	535591	950034	832343	1.03809e+06	674444	1.00169e+06
Q8N335	GPD1L	Glycerol-3-phosphate dehydrogenase 1-like protein	5	5	6.60351	0.0368185	0.241245	0.0718786	0.26016	321.36	1.6389989571118899	0.699143	C	A	38394	1.80749e+06	2.13384e+06	2.96248e+06	1.88184e+06	1.83072e+06	1.89371e+06	1.1042e+06	1.96665e+06	1.37567e+06	3.09414e+06	1.31303e+06	1.67655e+06	2.20307e+06	2.61251e+06	2.0558e+06	2.12127e+06	3.14207e+06	3.18383e+06	3.13147e+06	1.62608e+06	3.72895e+06
P48637	GSS	Glutathione synthetase	1	1	6.99035	0.0303434	0.100648	0.385384	0.0722889	43.9	1.42409834417906	0.840875	C	B	52352	150011	120767	171984	131067	131089	174271	141405	162064	180453	156885	122853	111323	110328	107898	106379	167908	209927	138131	197018	139914	174931
P0C0S8	H2AC11	Histone H2A type 1	4	1	10.3088	0.00577402	0.953851	0.00956597	0.0244861	388.74	6.13998673581942	0.999999	A	C	14083	855816	761558	139384	654783	519013	746459	794629	454708	583909	2.05628e+06	1.03674e+06	1.38089e+06	705640	631073	625359	464828	97898.8	192038	180584	97415.1	128984
P63104	YWHAZ	14-3-3 protein zeta/delta	9	6	9.7193	0.0077532	0.899169	0.0149633	0.0244861	681.18	1.56253297088687	0.995928	C	A	27728	6.16296e+06	6.32305e+06	9.62982e+06	5.77497e+06	6.23802e+06	6.12997e+06	5.24056e+06	7.35197e+06	5.87037e+06	8.08868e+06	4.6091e+06	6.09058e+06	7.06615e+06	6.50795e+06	7.02742e+06	4.92315e+06	9.15164e+06	7.97065e+06	1.06536e+07	9.26767e+06	1.11055e+07
Q96A08	H2BC1	Histone H2B type 1-A	2	1	10.2746	0.00587364	0.988256	0.00956597	0.0244861	85.36	2.0548065980328998	0.983971	C	B	14159	263081	241868	496991	186063	215373	356099	328302	318858	366135	180320	153501	181424	216639	237906	327867	245503	503400	454904	677833	438780	410041
P68871	HBB	Hemoglobin subunit beta	19	11	6.90614	0.0316483	0.0501952	0.899169	0.0722889	2163.96	2.53870047740959	0.757341	A	B	15988	1.52451e+09	6.00507e+08	1.38476e+09	5.13931e+08	9.59607e+08	1.6034e+09	1.413e+09	7.82468e+08	2.83233e+09	2.03449e+09	2.05684e+09	1.02834e+09	5.71974e+08	4.60678e+08	4.30387e+08	5.11155e+08	1.53914e+09	6.01439e+08	1.90818e+09	1.96756e+09	9.07501e+08
P02042	HBD	Hemoglobin subunit delta	12	4	7.39737	0.0247561	0.0342808	0.953851	0.0722889	1517.07	2.5078301160260801	0.742024	A	B	16045	3.97876e+07	1.58654e+07	3.4583e+07	1.3901e+07	2.45251e+07	4.27199e+07	3.47459e+07	1.79583e+07	8.44149e+07	4.90795e+07	5.09564e+07	2.79091e+07	1.36891e+07	1.20071e+07	1.26624e+07	1.30591e+07	3.73768e+07	1.72848e+07	4.6655e+07	4.5869e+07	2.57294e+07
Q7Z3D6	DGLUCY	D-glutamate cyclase, mitochondrial	4	4	8.38246	0.0151277	0.470502	0.00956597	0.36328	246.99	1.5486751987487299	0.815879	C	A	66394	2.28908e+06	2.81049e+06	3.54504e+06	2.03341e+06	2.16106e+06	2.67729e+06	2.55958e+06	2.75743e+06	2.233e+06	2.41464e+06	1.47621e+06	2.87028e+06	1.67069e+06	3.44345e+06	2.21999e+06	3.84804e+06	3.31772e+06	3.48723e+06	3.94915e+06	3.56627e+06	3.40483e+06
B2RPK0	HMGB1P1	Putative high mobility group protein B1-like 1	1	1	6.47368	0.0392878	0.899169	0.0718786	0.0722889	38.32	4.9059501123751099	0.88924	B	C	24223	182124	255745	52129.5	77036.5	134252	229898	187440	203475	60127.1	375591	189171	108097	110893	162231	423081	474423	4577	333.494	19.0264	106743	148975
P07437	TUBB	Tubulin beta chain	18	2	8.33772	0.0154699	0.241245	0.0228992	0.26016	1319.14	1.5347495731504801	0.840262	C	A	49639	1.93204e+06	2.22617e+06	2.9652e+06	1.52946e+06	1.97111e+06	1.84912e+06	2.03878e+06	1.59238e+06	1.77222e+06	2.96777e+06	1.73551e+06	2.15707e+06	1.93743e+06	1.89929e+06	2.47809e+06	2.659e+06	3.4366e+06	3.23038e+06	3.70576e+06	2.09148e+06	2.3618e+06
P54727	RAD23B	UV excision repair protein RAD23 homolog B	2	2	9.5614	0.00839011	0.385384	0.0149633	0.0722889	73	1.5256367962192301	0.860372	C	A	43145	419646	513618	640227	551099	495220	242714	328807	430516	471254	459780	377775	428400	413457	590479	547462	588294	550667	627405	709652	623918	689491
P14866	HNRNPL	Heterogeneous nuclear ribonucleoprotein L	1	1	9.79035	0.0074826	0.899169	0.00956597	0.0430351	42.08	2.0527132948017801	0.969222	C	A	64092	60471.3	62637.3	124130	51719.2	51965.1	66313	59027.3	67487.9	70243.2	74193.4	42821.3	28714.1	63620.5	86880.7	58076.6	75894.7	189625	84324.8	96541.6	131851	118309
P23526	AHCY	Adenosylhomocysteinase	4	4	7.9614	0.0186725	0.953851	0.0228992	0.0722889	208.44	1.5256171692177101	0.73898	C	A	47685	1.04858e+06	1.07336e+06	1.59973e+06	802225	892865	1.15009e+06	1.07804e+06	966723	1.04319e+06	1.34599e+06	1.1095e+06	1.12022e+06	1.09433e+06	855964	979024	1.31726e+06	2.77194e+06	1.16419e+06	1.47076e+06	1.19111e+06	1.40064e+06
Q92506	HSD17B8	Estradiol 17-beta-dehydrogenase 8	2	2	6.40351	0.0406908	0.654016	0.100648	0.0722889	112.73	1.4817334618659399	0.785713	C	B	26957	479758	422105	625447	439632	512157	468499	425526	511597	489294	600977	390385	376402	427513	543040	510653	252915	574179	581941	587225	505267	878620
Q6YN16	HSDL2	Hydroxysteroid dehydrogenase-like protein 2	10	9	6.23246	0.044324	0.654016	0.0718786	0.116011	642.99	1.46682412582314	0.617585	C	A	45366	7.7689e+06	8.49443e+06	1.13956e+07	8.04801e+06	6.76447e+06	4.58043e+06	5.14187e+06	8.36995e+06	8.39709e+06	1.38374e+07	7.01191e+06	7.49272e+06	1.0591e+07	9.64268e+06	7.72033e+06	7.02543e+06	1.29335e+07	1.37762e+07	9.65555e+06	8.98835e+06	1.16244e+07
P07900;Q9NQH7	HSP90AA1	Heat shock protein HSP 90-alpha	18	6	7.39035	0.0248431	0.953851	0.0342808	0.0722889	1181.89	1.2654927081834799	0.760047	C	B	84607	4.44079e+06	4.26183e+06	5.39331e+06	3.8243e+06	5.15124e+06	4.08614e+06	4.33244e+06	4.79862e+06	4.28068e+06	5.18808e+06	3.86481e+06	4.29552e+06	5.03757e+06	3.23769e+06	4.86725e+06	3.8711e+06	4.53826e+06	6.10487e+06	5.51715e+06	5.4855e+06	5.32077e+06
O43464	HTRA2	Serine protease HTRA2, mitochondrial	1	1	7.15877	0.0278928	0.0342808	0.308445	0.36328	30.1	3.4074638847265399	0.647097	B	A	48811	12064.3	41108.8	23686.2	17995.5	972.054	28610.5	9109.86	13577.5	14071	1632.43	10545.8	49667.3	23239.7	70133.4	46848.4	15655.1	12950	28445.3	38568.8	11040.8	27425.9
Q9BYX4	IFIH1	Interferon-induced helicase C domain-containing protein 1	1	1	9.41053	0.00904753	0.308445	0.0501952	0.0244861	31.56	2.1449711214512899	0.388803	C	B	116615	103229	87068.4	186759	143924	133728	124488	7790.42	104698	109779	123518	77908.5	93776.6	105353	90050.4	97650.4	48511.2	154764	144459	216914	299475	118184
A0A0A0MRZ8	IGKV3D-11	Immunoglobulin kappa variable 3D-11	1	1	6.3193	0.0424406	0.0718786	0.988256	0.0722889	44.07	1.8235784440593199	0.602452	A	B	12617	845378	463582	829915	713302	573151	1.17588e+06	852666	348449	992044	1.33242e+06	775104	423481	280547	659466	543706	410709	678748	875956	1.41455e+06	754965	425353
P0DOY2	IGLC2	Immunoglobulin lambda constant 2	3	3	6.09474	0.0474837	0.470502	0.0501952	0.36328	169.55	1.9142912310903499	0.451861	A	C	11287	9.68224e+06	7.2637e+06	5.05787e+06	7.47341e+06	4.95086e+06	6.96516e+06	8.14929e+06	5.34043e+06	1.00512e+07	1.38212e+07	2.07064e+07	6.71939e+06	3.67491e+06	6.14301e+06	6.72653e+06	1.30547e+07	5.10736e+06	5.12839e+06	4.10993e+06	6.56713e+06	4.37653e+06
Q13418	ILK	Integrin-linked protein kinase	5	5	6.74035	0.0343836	0.470502	0.0501952	0.177804	224.37	1.61459652841205	0.57141	C	A	51386	450426	545609	727256	600925	443769	223490	295579	487575	772139	516388	263541	357603	559446	776233	511335	523427	613431	696158	1.05445e+06	647230	625006
P0DOX6	Immunoglobulin mu heavy chain OS=Homo sapiens OX=9606	Immunoglobulin mu heavy chain	5	5	6.23246	0.044324	0.0501952	0.744515	0.177804	316.96	4.4656935221911702	0.592765	A	B	63446	1.45096e+06	324912	1.058e+06	800948	287667	3.28022e+06	715940	219540	1.61227e+06	3.72571e+06	965345	624195	623396	100341	87099.9	189526	921626	510565	2.90791e+06	671081	278811
Q96AB3	ISOC2	Isochorismatase domain-containing protein 2	1	1	7.17982	0.0276008	0.0718786	0.470502	0.0722889	37.86	1.6202152513766599	0.656648	B	C	22323	201254	260950	161059	174587	118256	202124	224859	203154	161239	210870	314939	318031	221081	281752	229660	254227	251899	66982.7	128733	160364	197316
Q13683	ITGA7	Integrin alpha-7	3	3	6.57632	0.0373225	0.561228	0.100648	0.0722889	152.45	1.2352134837655899	0.718725	B	C	128866	1.65827e+06	1.76899e+06	1.43213e+06	1.38942e+06	1.37368e+06	1.65663e+06	1.57681e+06	1.84582e+06	1.74893e+06	1.979e+06	1.69585e+06	1.50189e+06	1.71785e+06	1.75276e+06	1.94993e+06	1.9225e+06	1.33567e+06	1.59861e+06	1.33457e+06	1.2555e+06	1.63631e+06
P14923	JUP	Junction plakoglobin	15	14	7.34825	0.0253717	0.953851	0.0718786	0.0244861	993.05	1.39719863963643	0.914159	C	A	81693	9.20853e+06	9.39309e+06	1.28661e+07	9.79664e+06	8.35793e+06	7.95212e+06	7.6448e+06	8.67066e+06	8.83066e+06	1.42207e+07	8.19478e+06	8.12667e+06	1.10623e+07	9.34946e+06	1.08776e+07	7.54948e+06	1.17411e+07	1.3333e+07	1.34748e+07	1.40322e+07	1.17496e+07
P07942	LAMB1	Laminin subunit beta-1	8	8	7.74825	0.0207726	0.744515	0.0501952	0.0430351	501.52	1.66708733716212	0.820556	C	B	197909	3.92173e+06	3.58132e+06	5.97038e+06	3.47328e+06	3.01232e+06	4.13261e+06	3.90891e+06	3.22081e+06	3.90279e+06	5.70143e+06	4.0217e+06	3.76059e+06	3.65344e+06	2.52617e+06	4.56786e+06	3.39856e+06	1.02137e+07	4.3426e+06	5.69229e+06	4.81294e+06	4.79035e+06
P11047	LAMC1	Laminin subunit gamma-1	16	16	7.96579	0.0186316	0.988256	0.0501952	0.0244861	1190.29	1.3144717802538299	0.920235	C	B	177489	2.39722e+07	2.24053e+07	2.94511e+07	2.05713e+07	2.03197e+07	2.77929e+07	2.30441e+07	2.09465e+07	2.52013e+07	3.0969e+07	2.29327e+07	2.30972e+07	2.10412e+07	1.89738e+07	2.52961e+07	2.36181e+07	2.87296e+07	2.9936e+07	3.24718e+07	2.78905e+07	2.82276e+07
Q15031	LARS2	Probable leucine--tRNA ligase, mitochondrial	1	1	9.03947	0.0108919	0.561228	0.0228992	0.0430351	40.08	2.52475140291634	0.981101	C	B	101911	102853	89513.2	225999	143442	116752	108761	84523.2	82207.4	114503	65503.6	107134	74864.4	75773	138800	65569.8	92558.9	353741	204735	310930	121414	139173
P00338	LDHA	L-lactate dehydrogenase A chain	10	10	6.09474	0.0474837	0.470502	0.0501952	0.36328	489.11	1.4293143862573401	0.412194	C	A	36665	5.45542e+06	6.20162e+06	7.79751e+06	5.47686e+06	4.26123e+06	4.39159e+06	4.69556e+06	9.2239e+06	5.93201e+06	6.13298e+06	3.52921e+06	2.66641e+06	8.92723e+06	6.46104e+06	6.78666e+06	6.16677e+06	9.29344e+06	7.92361e+06	6.34748e+06	7.11756e+06	8.30544e+06
P02545	LMNA	Prelamin-A/C	28	25	9.15789	0.0102657	0.137791	0.0718786	0.0430351	1833.26	1.9543203431471099	0.980666	C	B	74095	3.06642e+07	2.3267e+07	4.54712e+07	2.3146e+07	2.8387e+07	3.6497e+07	2.58301e+07	2.6438e+07	4.55001e+07	3.65026e+07	2.3013e+07	2.24972e+07	2.37027e+07	2.29361e+07	3.02464e+07	1.69527e+07	4.33636e+07	4.46013e+07	5.34207e+07	5.62759e+07	2.96944e+07
Q8WWI1	LMO7	LIM domain only protein 7	3	3	6.82456	0.0329659	0.988256	0.0718786	0.0430351	161.67	1.2954594166794899	0.801952	C	B	192576	785077	773718	1.00232e+06	997198	816000	875180	721071	893249	641145	646835	689940	691825	648133	831721	765421	931492	840374	941364	1.10935e+06	994326	1.12619e+06
P0CAP1	MYZAP	Myocardial zonula adherens protein	5	5	10.2746	0.00587364	0.988256	0.00956597	0.0244861	348.85	1.4880317198024	0.991231	C	A	54172	655597	661295	975550	587373	552423	787149	576288	486914	815732	701091	737811	626311	682603	685034	606661	705865	816023	939096	1.16494e+06	887546	1.07014e+06
P02144	MB	Myoglobin	16	15	6.35088	0.0417758	0.241245	0.0718786	0.36328	1409.6	1.2941689405027199	0.393447	C	A	17173	4.68409e+08	5.51956e+08	6.06201e+08	4.78015e+08	4.41663e+08	3.65209e+08	5.00056e+08	4.30152e+08	3.40002e+08	8.02871e+08	3.89305e+08	5.2689e+08	5.37576e+08	4.72534e+08	4.43163e+08	7.79619e+08	5.08128e+08	5.50673e+08	5.96403e+08	5.94804e+08	7.80995e+08
Q96RQ3	MCCC1	Methylcrotonoyl-CoA carboxylase subunit alpha, mitochondrial	9	9	6.35088	0.0417758	0.953851	0.0501952	0.116011	570.7	1.31376048810832	0.733894	C	B	80422	4.93126e+06	4.88748e+06	6.42098e+06	3.9696e+06	5.13446e+06	4.82817e+06	4.24467e+06	7.0393e+06	4.92924e+06	4.32292e+06	4.9817e+06	6.1046e+06	5.89886e+06	4.22842e+06	4.47504e+06	3.73049e+06	6.03294e+06	6.78159e+06	5.43615e+06	7.52722e+06	6.32701e+06
Q96PE7	MCEE	Methylmalonyl-CoA epimerase, mitochondrial	1	1	6.92719	0.0313169	0.654016	0.0342808	0.177804	33.26	5.1408339072294398	0.919339	A	C	18737	31545.2	17237.5	6136.21	9460.92	38527	33334.5	35698.2	9444.7	15104.6	84055.9	26735.9	15831.3	12048.7	15770	15980.9	26556.5	2220.04	169.177	821.273	8163.81	19306.7
Q86V88	MDP1	Magnesium-dependent phosphatase 1	1	1	9.55877	0.00840116	0.184412	0.0718786	0.0244861	31.84	2.6766272147750199	0.9904	C	B	20096	188217	119295	319309	142858	178856	184931	126401	142087	427081	162927	140594	129344	100238	195957	95846.8	75090.2	324218	300093	404437	346447	221347
P62269	RPS18	40S ribosomal protein S18	4	4	8.36842	0.0152342	0.827877	0.00956597	0.177804	219.8	1.4837947924268799	0.780417	C	A	17708	1.4394e+06	1.58923e+06	2.13578e+06	1.67233e+06	1.50921e+06	1.46427e+06	958558	1.33307e+06	1.63964e+06	1.67349e+06	1.26464e+06	1.53817e+06	1.63929e+06	2.04392e+06	1.54233e+06	1.18242e+06	1.98553e+06	1.86589e+06	3.18168e+06	1.81351e+06	1.83228e+06
Q13361	MFAP5	Microfibrillar-associated protein 5	1	1	6.84298	0.0326637	0.988256	0.0501952	0.0722889	31.38	6.7337272528737202	0.869543	B	C	19599	128720	144713	21490.8	13042.9	158714	101593	22687.5	227494	198782	231107	76341.3	171142	127135	42461.1	339639	43187	21813.6	2582.42	4438.79	18991.5	59627.6
Q8IWI9	MGA	MAX gene-associated protein	1	1	9.84459	0.0072824	0.786882	0.0149633	0.0244861	31.92	6.1777684383595401	0.307248	C	A	335951	22869.9	30828.8	141285	74284.8	22871.4	4440.21	10725	7886.73	5324.65	57426.7	0	47082	36559	47108.9	23394.3	0	65228.7	256073	179967	109582	95575.2
P04075	ALDOA	Fructose-bisphosphate aldolase A	20	18	10.3658	0.00561174	0.899169	0.00956597	0.0244861	1625.63	1.4751115597125299	0.987122	C	A	39395	1.40093e+08	1.46659e+08	2.06653e+08	1.60404e+08	1.08526e+08	1.25859e+08	1.16227e+08	1.55398e+08	1.4869e+08	1.93731e+08	1.11913e+08	1.45711e+08	1.67604e+08	1.47031e+08	1.3179e+08	1.4116e+08	2.04115e+08	1.99603e+08	2.06002e+08	2.26793e+08	1.96754e+08
Q9HD33	MRPL47	39S ribosomal protein L47, mitochondrial	1	1	6.57632	0.0373225	0.100648	0.561228	0.0722889	46.19	2.5139812772210699	0.946357	B	C	29432	39790	71752.5	28541.4	38939.2	27170.8	50912	33029.6	37690.2	35184.4	42366.1	53028.1	73701.8	67425.1	96747.4	34333.7	86554.7	13614.3	16404.1	17585.1	40009.3	55094.2
Q13405	MRPL49	39S ribosomal protein L49, mitochondrial	1	1	8.09211	0.0174913	0.744515	0.00956597	0.26016	35.71	2.4342304278644198	0.770117	C	A	19186	29874.8	44241.5	72722.1	48345.6	12701.9	24958	21318.4	22201.4	52532.5	19148.8	37791.6	25306.2	43385.8	38130.9	11499.5	102885	81875.6	69153.7	79400.5	60587.6	72592.9
Q9Y305	ACOT9	Acyl-coenzyme A thioesterase 9, mitochondrial	6	6	6.77193	0.033845	0.744515	0.0342808	0.177804	299.19	1.43996312990416	0.633696	C	A	49870	1.5864e+06	1.82003e+06	2.28436e+06	1.62291e+06	1.98053e+06	1.28815e+06	994381	2.2599e+06	1.30947e+06	2.16121e+06	1.07467e+06	1.26e+06	1.73388e+06	1.92616e+06	2.37311e+06	1.80699e+06	2.27808e+06	2.46232e+06	2.22851e+06	2.15242e+06	2.30049e+06
Q9Y2R9	MRPS7	28S ribosomal protein S7, mitochondrial	1	1	7.52982	0.0231696	0.470502	0.0228992	0.26016	58.35	2.4155798484864199	0.763993	C	A	28116	271714	318320	656347	267551	259791	310694	274962	213699	247218	353158	246639	414452	286252	244358	296559	349978	1.62046e+06	339862	595021	409100	317291
Q969Z3	MTARC2	Mitochondrial amidoxime reducing component 2	1	1	6.19737	0.0451085	0.561228	0.0501952	0.26016	36.59	1.8700786573949699	0.821646	C	A	37999	22479.2	27958.7	42037.9	27412.6	20580	16946.7	22118.9	19493.4	23597.3	29356.4	20328.5	20920	23786.5	42816.1	18650.6	33620.3	21815.8	38030.6	58135.5	39182.3	53025.2
Q00325	SLC25A3	Phosphate carrier protein, mitochondrial	13	12	9.66316	0.00797392	0.241245	0.0149633	0.116011	800.24	1.4391142827161301	0.939491	C	A	40069	2.72336e+07	3.23041e+07	3.91922e+07	2.25538e+07	3.07572e+07	2.13596e+07	2.86753e+07	3.46002e+07	2.89594e+07	2.63221e+07	2.46411e+07	2.80852e+07	3.58891e+07	2.92408e+07	2.8777e+07	3.95285e+07	3.30931e+07	4.63742e+07	4.00462e+07	3.67819e+07	3.96657e+07
P13533	MYH6	Myosin-6	199	18	7.33421	0.0255503	0.654016	0.0342808	0.116011	22525.1	1.4374219361954399	0.94116	C	A	223596	5.19002e+07	5.42615e+07	7.46025e+07	4.78872e+07	4.82324e+07	5.61637e+07	5.81953e+07	5.22437e+07	4.84294e+07	5.79681e+07	4.60817e+07	4.66144e+07	5.54713e+07	5.94608e+07	6.03018e+07	4.94593e+07	7.23839e+07	9.74027e+07	5.38936e+07	8.70492e+07	6.22829e+07
Q13505	MTX1	Metaxin-1	1	1	8.06404	0.0177385	0.561228	0.0501952	0.0430351	68.7	2.2409263010422098	0.984439	C	B	51431	180185	150071	336299	146054	138832	227810	211611	204615	134855	186690	191016	218140	150203	82035.8	181038	118941	187681	466966	356417	316786	353646
O75874	IDH1	Isocitrate dehydrogenase [NADP] cytoplasmic	4	3	10.2772	0.00586592	0.137791	0.0149633	0.116011	197.02	2.0295087321977299	0.877093	A	C	46630	369089	252605	181861	306999	268444	282690	416843	256019	277121	803215	341383	281389	195006	299045	251616	235969	147984	158653	156669	179870	266131
Q7Z406	MYH14	Myosin-14	6	3	6.82895	0.0328937	0.988256	0.0501952	0.0722889	322.66	3.0693481342706499	0.910715	A	C	227732	109814	101745	35777.7	47930.7	49477.8	116637	207273	136899	67369.7	102394	150532	82371.1	80134.1	53918.2	215736	76565	15710.3	20188	57994.8	21429.2	63566
P13073	COX4I1	Cytochrome c oxidase subunit 4 isoform 1, mitochondrial	12	12	7.39737	0.0247561	0.953851	0.0342808	0.0722889	784.97	1.41654519226039	0.810709	C	A	19564	5.4169e+07	5.67188e+07	7.67328e+07	4.27489e+07	4.88729e+07	5.39972e+07	5.95141e+07	6.42271e+07	4.18075e+07	7.45449e+07	4.7639e+07	6.70581e+07	5.95372e+07	4.07465e+07	4.60747e+07	7.01772e+07	6.40262e+07	8.1203e+07	8.12212e+07	7.04275e+07	8.67858e+07
Q9BUA6	MYL10	Myosin regulatory light chain 10	6	1	6.32368	0.0423477	0.988256	0.0501952	0.116011	348.08	3.69599691332099	0.965029	B	C	25292	1.6566e+06	1.93098e+06	522452	1.58556e+06	951196	1.12455e+06	1.69776e+06	1.21765e+06	780424	3.28885e+06	2.60676e+06	2.99484e+06	1.20933e+06	1.11132e+06	864613	3.4748e+06	1.48544e+06	295763	227329	315592	288139
O14950	MYL12B	Myosin regulatory light chain 12B	5	1	8.55088	0.0139059	0.308445	0.100648	0.0244861	363.14	1.64324957549228	0.905466	C	B	19767	956982	757070	1.24405e+06	607074	975415	1.13602e+06	1.23263e+06	1.05007e+06	828047	812134	1.01446e+06	610070	666575	572317	899840	1.03655e+06	1.10582e+06	1.51415e+06	1.45218e+06	1.05818e+06	1.08995e+06
P10916;Q02045	MYL2	Myosin regulatory light chain 2, ventricular/cardiac muscle isoform	38	33	7.3614	0.0252053	0.988256	0.0342808	0.0722889	3040.42	1.3029799139006499	0.745598	C	B	18777	3.96652e+08	3.88967e+08	5.06816e+08	3.30172e+08	3.91259e+08	3.97981e+08	3.76863e+08	4.17567e+08	3.5353e+08	5.22159e+08	3.83682e+08	3.66342e+08	3.97099e+08	2.65371e+08	4.30364e+08	4.85658e+08	5.67922e+08	4.58221e+08	5.80144e+08	4.38195e+08	4.89597e+08
P15531	NME1	Nucleoside diphosphate kinase A	4	4	6.44298	0.0398955	0.953851	0.0342808	0.177804	171.19	1.39650448716536	0.777514	C	A	17138	2.2964e+06	2.46358e+06	3.20694e+06	1.5857e+06	1.81769e+06	2.42186e+06	2.53511e+06	2.65034e+06	2.3593e+06	2.85493e+06	2.1463e+06	2.71119e+06	2.15639e+06	2.10357e+06	2.09381e+06	3.25291e+06	3.20167e+06	3.08936e+06	3.66752e+06	2.50692e+06	3.56923e+06
E9PAV3	NACA	Nascent polypeptide-associated complex subunit alpha, muscle-specific form	7	7	6.95526	0.0308805	0.385384	0.0501952	0.177804	332.18	1.90081000779204	0.798188	C	A	205295	2.91474e+06	3.62174e+06	5.54037e+06	3.80882e+06	3.32211e+06	2.79639e+06	1.92108e+06	1.91743e+06	2.30265e+06	5.24482e+06	2.00463e+06	2.66393e+06	4.82398e+06	4.04909e+06	3.19847e+06	3.37325e+06	3.37872e+06	8.07965e+06	7.05869e+06	4.62206e+06	4.56272e+06
P55209	NAP1L1	Nucleosome assembly protein 1-like 1	1	1	8.92982	0.0115057	0.385384	0.0342808	0.0430351	49.2	2.17017561444665	0.872089	C	B	45346	126756	99656.8	216273	115970	124522	46820.7	124153	140691	113898	193447	154546	92441.1	160126	93214.2	96739.7	55762.9	130024	236515	287719	226867	200239
P19338	NCL	Nucleolin	2	2	7.8114	0.0201268	0.561228	0.100648	0.0244861	67.25	1.7094088104823499	0.558627	C	B	76568	491968	392887	671604	458706	513134	724145	151569	483493	589835	620401	394464	252468	454491	543790	489071	224615	618660	739523	741468	693446	564925
O95167	NDUFA3	NADH dehydrogenase [ubiquinone] 1 alpha subcomplex subunit 3	1	1	9.70614	0.00780438	0.899169	0.00956597	0.0430351	38.12	2.95516238836451	0.813827	C	A	9273	108055	117130	319319	166971	159978	38286	54586.8	132392	139830	142453	29940.8	28210.2	245687	156805	129288	25662.1	373730	391687	265398	200967	364814
Q7L592	NDUFAF7	Protein arginine methyltransferase NDUFAF7, mitochondrial	1	1	9.35088	0.00932144	0.744515	0.0149633	0.0430351	33.99	1.5300702876294301	0.703562	C	A	49206	109300	119810	167236	115087	149075	50170.7	80950.4	126361	124411	111224	117117	85107.7	137312	101000	135547	140085	175111	139992	191154	180441	149481
Q9NX14	NDUFB11	NADH dehydrogenase [ubiquinone] 1 beta subcomplex subunit 11, mitochondrial	2	2	8.47105	0.0144722	0.988256	0.0228992	0.0430351	89.59	1.8930209397764901	0.448106	C	B	17306	4.51966e+06	3.85542e+06	7.2984e+06	5.03858e+06	4.88783e+06	2.96999e+06	3.95453e+06	5.58149e+06	2.62551e+06	6.76062e+06	4.33873e+06	3.32656e+06	5.71344e+06	5.24766e+06	4.85123e+06	138225	7.80884e+06	8.713e+06	7.30212e+06	5.50164e+06	7.16638e+06
P05388	RPLP0	60S acidic ribosomal protein P0	4	4	10.2772	0.00586592	0.0718786	0.0342808	0.0430351	171.57	1.39029751935695	0.887309	C	A	34252	875953	1.0584e+06	1.21783e+06	949662	673204	788877	624966	896565	878496	1.26425e+06	931602	1.08111e+06	1.1031e+06	985905	1.14692e+06	974966	1.2869e+06	1.15805e+06	1.29488e+06	1.21792e+06	1.13142e+06
O43920	NDUFS5	NADH dehydrogenase [ubiquinone] iron-sulfur protein 5	3	3	6.3193	0.0424406	0.988256	0.0718786	0.0722889	177.29	1.55024947518167	0.585832	C	A	12509	3.14746e+06	3.25973e+06	4.87935e+06	2.80998e+06	3.25449e+06	1.89182e+06	4.98398e+06	3.84185e+06	2.29692e+06	4.26058e+06	1.84008e+06	3.95374e+06	4.25323e+06	3.12668e+06	3.47766e+06	1.48732e+06	4.17606e+06	5.36747e+06	5.95738e+06	3.97651e+06	4.91934e+06
Q9NQR4	NIT2	Omega-amidase NIT2	1	1	10.5482	0.00512245	0.744515	0.00956597	0.0244861	94.72	1.4780776100172699	0.962216	C	B	30589	314015	290740	429736	360178	337352	220129	334565	345357	274242	342213	298085	309646	348295	261207	313281	221270	364085	405977	488740	399428	490452
P24539	ATP5PB	ATP synthase F(0) complex subunit B1, mitochondrial	9	9	10.5482	0.00512245	0.744515	0.00956597	0.0244861	685.92	1.3855127267004199	0.997146	C	A	28890	3.78122e+07	3.88704e+07	5.23893e+07	3.34318e+07	3.72711e+07	3.73508e+07	3.62492e+07	4.67732e+07	3.79704e+07	4.27573e+07	3.06941e+07	4.09776e+07	4.17864e+07	3.18904e+07	3.81339e+07	4.1564e+07	5.30406e+07	5.35701e+07	5.59041e+07	4.68758e+07	5.25561e+07
P22626;Q13151	HNRNPA2B1	Heterogeneous nuclear ribonucleoproteins A2/B1	8	7	9.35088	0.00932144	0.654016	0.0228992	0.0244861	496.77	1.3832035949627499	0.952881	C	A	37407	6.24595e+06	6.62802e+06	8.63942e+06	5.88925e+06	5.5403e+06	7.36793e+06	6.38533e+06	5.59899e+06	4.86318e+06	7.93986e+06	6.38277e+06	6.56656e+06	5.83443e+06	7.38085e+06	7.30379e+06	6.05448e+06	7.60132e+06	9.04861e+06	1.02916e+07	7.80169e+06	8.4539e+06
Q9UNZ2	NSFL1C	NSFL1 cofactor p47	2	2	6.12632	0.0467399	0.827877	0.100648	0.0722889	82.99	1.73349973823069	0.724132	C	B	40548	306197	280312	485920	337683	350013	477338	290928	234859	384838	195646	178273	174343	343211	329146	246183	308674	319540	483944	658739	352926	614452
P43034;Q9BS26	PAFAH1B1	Platelet-activating factor acetylhydrolase IB subunit alpha	2	2	9.15789	0.0102657	0.827877	0.0228992	0.0244861	85.97	1.80814298391041	0.991698	A	C	46608	300901	265553	166415	223370	308734	214897	315439	322684	427173	308565	286348	232589	330076	232673	300235	232193	182877	133291	134248	155278	226379
Q9BZA7	PCDH11X	Protocadherin-11 X-linked	1	1	10.2746	0.00587364	0.988256	0.00956597	0.0244861	33.8	3.06291304698544	0.470689	C	A	147466	314747	342867	964042	687668	639705	30137.1	6709.55	401406	589455	158451	4443.7	8384.22	681214	627496	369971	27268.8	1.15654e+06	1.09819e+06	949911	840374	775196
Q99447	PCYT2	Ethanolamine-phosphate cytidylyltransferase	1	1	6.57632	0.0373225	0.561228	0.100648	0.0722889	30.02	2.00541422998689	0.739963	C	B	43808	179313	163564	328014	270125	132276	202427	143861	141453	172458	236450	135456	345633	181621	103437	72770.6	114361	463955	187101	404372	184761	399883
P29692	EEF1D	Elongation factor 1-delta	4	4	7.45351	0.0240708	0.385384	0.0228992	0.36328	272.74	1.37835924401784	0.809842	C	A	31103	1.94719e+06	2.11361e+06	2.68393e+06	1.97025e+06	1.96075e+06	1.89533e+06	1.87179e+06	1.83721e+06	1.73399e+06	2.71559e+06	1.59263e+06	1.97258e+06	2.21548e+06	2.31684e+06	2.33763e+06	1.72552e+06	2.17242e+06	2.79558e+06	3.23619e+06	2.10585e+06	3.1096e+06
P30101	PDIA3	Protein disulfide-isomerase A3	10	9	6.00789	0.0495909	0.827877	0.0718786	0.116011	504.39	1.2619658525136099	0.609516	C	A	56747	2.72083e+06	2.90905e+06	3.43359e+06	2.05423e+06	2.67135e+06	2.1884e+06	2.54193e+06	2.81229e+06	3.15239e+06	3.40587e+06	2.94017e+06	2.74368e+06	2.9703e+06	2.47279e+06	2.8032e+06	3.5553e+06	4.04732e+06	3.02637e+06	3.02565e+06	3.72881e+06	3.33981e+06
Q9P0J1	PDP1	[Pyruvate dehydrogenase [acetyl-transferring]]-phosphatase 1, mitochondrial	4	4	7.43246	0.0243255	0.308445	0.241245	0.0244861	196.49	1.8134343174694501	0.849844	B	C	61016	242790	270949	149412	179005	171484	242531	357778	211582	228415	335245	216278	343311	254520	240121	243437	273355	127364	62371.5	90837.3	228382	238106
P30086	PEBP1	Phosphatidylethanolamine-binding protein 1	8	8	9.64561	0.00804418	1	0.00956597	0.0430351	643.75	1.5309545487531	0.956543	C	B	21044	1.25253e+07	1.2278e+07	1.87971e+07	1.29639e+07	1.12536e+07	9.8452e+06	1.38394e+07	1.36483e+07	1.39906e+07	1.12284e+07	1.34326e+07	1.21476e+07	1.65078e+07	1.08652e+07	1.4459e+07	7.41034e+06	2.06739e+07	1.96597e+07	2.12207e+07	1.68545e+07	1.55765e+07
Q99471	PFDN5	Prefoldin subunit 5	1	1	7.61053	0.0222533	0.561228	0.0718786	0.0430351	59.83	1.49624908252595	0.776244	C	B	17317	128369	108993	163081	99423.8	114629	98735.4	187566	148064	125688	133690	119153	95053.2	147030	69150	131944	101788	142795	159706	153848	153258	205797
P00558	PGK1	Phosphoglycerate kinase 1	17	17	9.85614	0.00724046	0.100648	0.100648	0.0244861	1394.09	2.6340214518036702	0.998785	C	B	44586	1.39942e+08	1.05115e+08	2.76875e+08	1.55199e+08	1.61709e+08	1.52996e+08	1.30259e+08	1.50412e+08	1.55023e+08	1.04237e+08	1.09698e+08	1.19989e+08	1.27645e+08	6.93308e+07	1.15213e+08	9.33958e+07	1.30103e+08	3.59935e+08	3.00949e+08	3.47598e+08	2.45788e+08
P36871	PGM1	Phosphoglucomutase-1	13	12	11.1868	0.00372227	0.385384	0.00956597	0.0244861	731.54	1.4821077602686099	0.999996	C	B	61411	9.86144e+06	9.34259e+06	1.38467e+07	8.99082e+06	9.70026e+06	1.0224e+07	9.70077e+06	8.9263e+06	1.09952e+07	1.12695e+07	9.08459e+06	1.05909e+07	9.05054e+06	8.79186e+06	8.91353e+06	9.36618e+06	1.59579e+07	1.36075e+07	1.51853e+07	1.23155e+07	1.21675e+07
Q9NVS9	PNPO	Pyridoxine-5'-phosphate oxidase	1	1	6.99298	0.0303035	0.561228	0.0718786	0.0722889	33.29	1.5053803936375001	0.890049	C	B	29969	230227	203847	306868	203275	217393	341038	205681	210174	210369	233960	219923	151172	232904	251901	191936	191323	255091	340956	340373	365540	232380
Q15063	POSTN	Periostin	1	1	8.36842	0.0152342	0.827877	0.00956597	0.177804	60.85	4.0588406721385599	0.841743	B	C	93255	100448	104040	25632.9	53479.8	114348	134825	56175.2	47689.1	83624.7	74353.2	239085	303214	34787	56813.9	97180	28204.1	35236.1	37847.9	10101.5	24818.9	20159.9
P30153	PPP2R1A	Serine/threonine-protein phosphatase 2A 65 kDa regulatory subunit A alpha isoform	5	5	7.61053	0.0222533	0.561228	0.0718786	0.0430351	288.49	1.5171706505348099	0.657142	C	B	65267	1.50176e+06	1.27735e+06	1.93795e+06	1.29472e+06	1.6616e+06	831751	1.55319e+06	1.49666e+06	1.26682e+06	2.40691e+06	1.50245e+06	885193	1.47367e+06	1.24586e+06	1.7602e+06	1.02181e+06	1.62188e+06	1.89396e+06	1.85076e+06	1.83522e+06	2.48795e+06
P30041	PRDX6	Peroxiredoxin-6	12	12	7.33421	0.0255503	0.561228	0.0501952	0.0722889	760.36	1.3543497977088801	0.745025	C	A	25019	1.60967e+07	1.7281e+07	2.18005e+07	1.6216e+07	1.2512e+07	1.28174e+07	1.44629e+07	1.73477e+07	1.86234e+07	2.3542e+07	1.32518e+07	1.37711e+07	1.87101e+07	1.70609e+07	1.72936e+07	1.95695e+07	1.87462e+07	2.26048e+07	1.94618e+07	2.55466e+07	2.26431e+07
P13861	PRKAR2A	cAMP-dependent protein kinase type II-alpha regulatory subunit	1	1	6.80088	0.0333586	0.241245	0.184412	0.0722889	39.37	4.2316688090607002	0.857225	C	B	45490	3.04977e+06	2.22585e+06	9.41905e+06	2.03118e+06	2.65367e+06	3.19537e+06	4.47183e+06	2.16023e+06	4.01647e+06	2.17353e+06	3.69592e+06	3.34984e+06	3.00886e+06	1.71948e+06	1.05059e+06	2.00047e+06	2.71311e+07	3.13804e+06	7.94404e+06	5.69981e+06	3.18229e+06
P05771	PRKCB	Protein kinase C beta type	1	1	8.65263	0.0132161	0.827877	0.0228992	0.0430351	33.25	2.7717709194117499	0.32548	C	B	76819	264863	221510	613974	465757	501198	118117	375.79	386525	367782	275152	3993.69	10244.2	450595	335838	310816	54.2718	985033	592343	548976	435593	507924
P07602	PSAP	Prosaposin	2	1	8.98506	0.0111923	0.384376	0.00840474	0.27695	89.09	453.04288502140099	0.947277	B	C	58074	82574.4	115018	253.878	3546.24	11556.9	183251	106186	28577.1	45405	109406	172667	0	0	11397.3	28504.9	535186	0	0	1269.39	0	0
Q5VWZ2	LYPLAL1	Lysophospholipase-like protein 1	2	2	7.07456	0.0290923	0.899169	0.0228992	0.177804	163.9	1.3711823351625001	0.806101	C	A	26299	694415	706068	952169	808241	586406	696101	574125	808734	772860	558328	750522	745336	828280	859076	476026	621621	1.04607e+06	820878	1.02211e+06	791491	1.08029e+06
P17980	PSMC3	26S proteasome regulatory subunit 6A	2	2	10.7404	0.00465331	0.137791	0.0342808	0.0244861	91.01	1.64053091558895	0.997342	C	B	49172	256153	223598	366819	259272	242928	242152	210995	307800	291610	275693	218772	215361	232019	208187	254426	207998	262506	421979	460228	344172	345211
Q06323	PSME1	Proteasome activator complex subunit 1	2	1	9.60789	0.00819733	0.241245	0.00956597	0.26016	104.91	2.1212215853805998	0.771037	C	A	28705	140811	268107	298691	160493	124529	126762	214264	227517	87924.9	96038	88959.8	121850	216734	220862	163387	617702	237513	359502	292582	234521	369340
Q96EY7	PTCD3	Pentatricopeptide repeat domain-containing protein 3, mitochondrial	1	1	6.47368	0.0392878	0.953851	0.100648	0.0430351	44.2	7.8500890464195798	0.708147	B	C	78500	40272.7	49985.2	6367.47	549.524	37706.2	15087.9	46815.6	34815.3	27485.3	67231.3	92490.1	24211.4	6095.98	62434.3	40129.1	117055	20728.8	651.84	1047.58	3348	6061.13
P48651	PTDSS1	Phosphatidylserine synthase 1	1	1	7.77632	0.020483	0.308445	0.0149633	0.614913	32.37	3.75931715537476	0.418971	C	A	55491	5916.92	15820.6	22243.6	4395.55	0	2653.82	14862.1	2734.33	4713.56	17974	2.01401	2517.9	4829.9	31646.6	28027.1	12081.6	33179.8	23777.3	20372.6	14975.6	18912.7
Q8N8N7	PTGR2	Prostaglandin reductase 2	1	1	8.1193	0.0172551	0.137791	0.0342808	0.36328	51.59	3.4912767960186302	0.83387	C	A	38474	56051.3	98666.5	195690	77033.3	88409.1	25338	47779.2	74955.6	27161	57733.9	50000.1	38364.4	107988	85869.7	95485.2	165625	58763.7	236008	394210	141458	148013
Q15257	PTPA	Serine/threonine-protein phosphatase 2A activator	1	1	10.3088	0.00577402	0.953851	0.00956597	0.0244861	54.12	4.0324082162844297	0.968814	C	B	40641	52082.8	47063.3	189778	40817.4	79520.8	52031.8	59539.4	55836.7	49872	66275.1	12769	39151.2	70417	52032.3	65444.3	8271.45	125692	191668	153266	142483	335782
Q9H0U4;P59190;Q15286;Q9H082;Q9NRW1	RAB1B	Ras-related protein Rab-1B	6	4	9.97193	0.00683318	0.744515	0.0149633	0.0244861	355.6	1.6958490840068099	0.962414	C	B	22157	2.23895e+06	1.95736e+06	3.31939e+06	1.85308e+06	1.78831e+06	2.38736e+06	1.81588e+06	2.35785e+06	2.45937e+06	3.31356e+06	1.93616e+06	1.21811e+06	1.628e+06	2.4606e+06	2.32504e+06	2.15505e+06	3.39696e+06	3.57375e+06	3.57801e+06	3.40933e+06	2.6389e+06
Q9UL25	RAB21	Ras-related protein Rab-21	2	2	6.40088	0.0407443	0.953851	0.0718786	0.0722889	97.39	1.5634258462581001	0.752822	C	A	24332	297648	303636	465351	209433	335208	376605	343239	363123	229013	304147	220419	195342	294179	267841	456200	304616	320344	582494	596142	463453	364322
P20339	RAB5A	Ras-related protein Rab-5A	1	1	7.68509	0.021439	0.744515	0.00956597	0.36328	57.82	1.94733412505721	0.684283	C	A	23644	94578.6	148241	184176	73147	104252	72189.9	91476.3	134017	84414.1	107550	89582.6	62623.6	118734	82053.4	144517	333276	161877	263927	191204	143232	160641
Q32P51	HNRNPA1L2	Heterogeneous nuclear ribonucleoprotein A1-like 2	4	3	7.53772	0.0230784	0.241245	0.0228992	0.614913	246.52	1.3679471101610201	0.6197	C	A	34204	854583	1.06857e+06	1.16902e+06	905447	663216	774663	858517	846504	1.16949e+06	798770	820053	792041	1.09675e+06	984210	916965	1.55287e+06	918577	1.51182e+06	1.06153e+06	1.17693e+06	1.17627e+06
P38159	RBMX	RNA-binding motif protein, X chromosome	2	2	6.12632	0.0467399	0.241245	0.0718786	0.483958	76.95	1.94937913157221	0.611367	C	A	42306	467001	712538	910361	1.01996e+06	738064	330077	286488	364682	311182	429090	256461	350105	646255	1.10933e+06	470422	986580	747916	1.3466e+06	1.18291e+06	696855	577527
Q8NBN7	RDH13	Retinol dehydrogenase 13	2	2	7.43246	0.0243255	0.137791	0.184412	0.0722889	92.07	6.4329280893621403	0.895768	C	B	35910	183709	115929	745765	109821	371633	112715	117359	248226	278336	98212.2	133371	64045.6	353526	80064.7	58834.9	23174.9	68686.6	1.15798e+06	1.16296e+06	624790	714409
Q9Y3B8	REXO2	Oligoribonuclease, mitochondrial	1	1	8.25614	0.0161139	0.561228	0.0718786	0.0244861	62.76	1.7468411479589301	0.723197	B	C	26816	524746	656108	375597	562140	515132	655200	562151	471532	663798	227227	540790	951897	608961	523661	652932	543090	466794	401544	213846	297886	497914
Q8IXI2	RHOT1	Mitochondrial Rho GTPase 1	1	1	6.92719	0.0313169	0.654016	0.0342808	0.177804	53.05	1.7855513364652	0.910519	C	A	70739	29950.4	33685.4	53477.9	30576.7	40887.3	19985.9	26981	37609.7	27129.9	34790	21642.5	24321.6	45830.3	35850.6	31363	31061.4	30980.6	61207.7	65091.7	57127.7	52982
P13489	RNH1	Ribonuclease inhibitor	3	3	11.643	0.00296318	0.241245	0.00956597	0.0244861	220.5	1.7792597917767099	0.999995	C	B	49941	4.03509e+06	3.43983e+06	6.12035e+06	3.87478e+06	3.89471e+06	3.45944e+06	4.15197e+06	4.66739e+06	4.91648e+06	3.83216e+06	3.48383e+06	3.03287e+06	3.55585e+06	2.82855e+06	3.75187e+06	4.02999e+06	4.92768e+06	6.70154e+06	7.11338e+06	5.78763e+06	6.07149e+06
P26373	RPL13	60S ribosomal protein L13	2	2	9.15877	0.0102612	0.385384	0.0501952	0.0244861	79.45	1.41204731648174	0.959812	C	B	24247	907590	826512	1.16707e+06	811724	970199	954518	721272	1.08699e+06	968263	859326	888426	922677	678393	928562	888342	714585	1.34221e+06	955776	1.03838e+06	1.23064e+06	1.26836e+06
P40429	RPL13A	60S ribosomal protein L13a	2	2	6.94825	0.030989	0.953851	0.0718786	0.0430351	99.74	1.5802558684616399	0.823333	C	B	23562	545286	524728	829204	396418	531815	818472	477515	400930	507959	750390	478786	501403	454939	606749	701706	358842	879427	1.13223e+06	769475	741473	623421
P35268	RPL22	60S ribosomal protein L22	1	1	7.52982	0.0231696	0.100648	0.0501952	0.614913	78.5	1.2075902045615401	0.739315	C	A	14778	910412	1.04175e+06	1.0994e+06	856462	829448	826042	838221	857346	961459	997642	1.11668e+06	1.02792e+06	1.04726e+06	1.01425e+06	1.24142e+06	877931	974253	1.17311e+06	1.10023e+06	1.17218e+06	1.07724e+06
P61353	RPL27	60S ribosomal protein L27	1	1	7.13684	0.0282003	0.0718786	0.0718786	0.947319	52.82	1.96791207666395	0.707958	C	A	15788	23848.7	44409.1	46932.2	26102.7	22023.7	11797	20716.3	31469.2	24713.6	20152.5	33814.9	25962.6	27662	47625.2	40841.8	79953.7	21610.7	66495.9	38169.5	49886.1	58498.8
P62899	RPL31	60S ribosomal protein L31	1	1	6.94825	0.030989	0.953851	0.0718786	0.0430351	60.91	1.9972164846529299	0.858328	C	B	14454	194185	184115	367718	237649	221579	222150	143334	167857	225823	81610.5	253480	170691	243969	176015	160407	169495	184365	541851	383908	416138	312327
P42766	RPL35	60S ribosomal protein L35	1	1	8.92982	0.0115057	0.385384	0.0342808	0.0430351	46.03	1.85959176217749	0.909865	C	B	14543	419521	327316	608674	392926	373142	494306	349997	487783	495798	356796	405421	285901	381207	334384	500298	134789	724498	618102	717320	426513	556936
P62917	RPL8	60S ribosomal protein L8	2	2	9.03947	0.0108919	1	0.0149633	0.0430351	105.79	2.6804796710386101	0.308371	C	B	28007	386129	355099	951836	545054	465375	460412	3202.28	439132	547700	582793	45365.6	208117	565871	486275	507816	7415.61	1.88895e+06	876371	755825	681937	556097
Q9UIJ7	AK3	GTP:AMP phosphotransferase AK3, mitochondrial	9	9	8.91316	0.011602	0.385384	0.0228992	0.0722889	501.35	1.36586067767807	0.913809	C	A	25550	1.06025e+07	1.18253e+07	1.44816e+07	1.05351e+07	9.93035e+06	1.19022e+07	8.12258e+06	1.021e+07	1.04771e+07	1.45298e+07	9.11304e+06	1.12753e+07	1.20763e+07	9.63298e+06	1.20493e+07	1.40927e+07	1.50867e+07	1.51713e+07	1.37887e+07	1.35856e+07	1.47755e+07
P05387	RPLP2	60S acidic ribosomal protein P2	1	1	7.91667	0.0190949	0.988256	0.0228992	0.0722889	54.33	1.6405169332762	0.797454	C	A	11658	520336	562330	853621	359399	399705	560157	551500	496375	390493	802083	602979	451846	767111	430997	809740	351958	592185	961560	935535	901376	877446
P04844	RPN2	Dolichyl-diphosphooligosaccharide--protein glycosyltransferase subunit 2	3	3	7.9193	0.0190698	0.953851	0.0228992	0.0722889	192.23	1.4964348579142299	0.75887	B	C	69241	1.44113e+06	1.50771e+06	1.00753e+06	1.39778e+06	1.12326e+06	1.35763e+06	1.05252e+06	1.48693e+06	1.57133e+06	2.28506e+06	1.25454e+06	1.14688e+06	1.22398e+06	1.43755e+06	1.50907e+06	2.22105e+06	959979	926182	935296	969030	1.24717e+06
P37802	TAGLN2	Transgelin-2	2	2	7.33421	0.0255503	0.827877	0.0149633	0.26016	122.72	1.6856401561204399	0.693306	A	C	22377	1.10756e+06	969888	657056	759195	1.07819e+06	776034	1.13115e+06	1.45368e+06	1.52629e+06	888555	1.24738e+06	1.03341e+06	955655	1.19746e+06	1.2126e+06	450323	622369	751433	554318	586008	771151
P62244	RPS15A	40S ribosomal protein S15a	1	1	6.52982	0.0382003	0.899169	0.0342808	0.177804	53.49	1.4074009745621601	0.777439	C	A	14830	191241	192513	269152	151298	158788	205102	160241	172194	287577	211864	182862	147871	160468	227632	219372	207221	337174	297204	217685	214914	278785
P25789	PSMA4	Proteasome subunit alpha type-4	3	3	7.9193	0.0190698	0.953851	0.0228992	0.0722889	163.31	1.3632589669342201	0.858326	C	A	29465	1.30739e+06	1.32867e+06	1.78231e+06	1.23755e+06	1.13907e+06	1.41019e+06	1.36791e+06	1.00211e+06	1.37392e+06	1.38801e+06	1.54038e+06	1.31842e+06	1.3173e+06	1.27951e+06	1.07603e+06	1.65207e+06	2.35113e+06	1.50579e+06	1.90575e+06	1.44852e+06	1.70038e+06
P63220	RPS21	40S ribosomal protein S21	1	1	8.74737	0.0126047	0.308445	0.0228992	0.116011	64.22	1.8167495352165799	0.936192	C	A	9106	83118.7	96623.1	151006	96676	94467.6	80494.1	67155.7	78393.4	86289.6	80515.1	80958.2	117134	87774.9	114843	108882	54482.2	146701	190150	189293	140812	88073.9
P62851	RPS25	40S ribosomal protein S25	2	2	6.37895	0.0411935	0.654016	0.0501952	0.177804	123.98	1.3037648790725	0.60939	C	A	13734	758887	830723	989411	588664	633859	777795	722098	801549	808662	1.04796e+06	690511	703440	772553	775177	815029	1.08741e+06	803048	1.20171e+06	1.09543e+06	889000	957872
P48047	ATP5PO	ATP synthase subunit O, mitochondrial	10	10	8.09211	0.0174913	0.100648	0.0342808	0.614913	791.27	1.33793007071134	0.624946	C	A	23263	3.76394e+07	4.71294e+07	5.03589e+07	4.49229e+07	4.25028e+07	2.33151e+07	4.06134e+07	4.31688e+07	3.13695e+07	5.11531e+07	2.40696e+07	4.63786e+07	4.71296e+07	4.45463e+07	4.47183e+07	5.28739e+07	4.92126e+07	5.39582e+07	5.18487e+07	4.42458e+07	5.25292e+07
P46781	RPS9	40S ribosomal protein S9	1	1	9.79737	0.00745639	0.385384	0.00956597	0.116011	49.27	1.7596415762675099	0.967169	C	A	22578	322233	400648	567015	269377	232093	410331	294092	319548	325883	407515	319028	329592	266307	441370	358623	607347	520469	648961	658000	506470	501175
Q15404	RSU1	Ras suppressor protein 1	1	1	6.44298	0.0398955	0.899169	0.0501952	0.116011	42.39	1.7780696232711	0.755443	C	A	31521	104046	110210	185002	116055	122131	68331.9	96093.1	123789	97352.1	146749	61869.8	51435.9	134691	139611	142751	82560.7	104102	197971	192386	221151	209400
Q9NQC3	RTN4	Reticulon-4	1	1	8.04298	0.0179262	0.308445	0.0149633	0.483958	32.08	1.9874824384473899	0.640862	C	A	129851	298157	580585	592583	467870	287405	422593	167187	369714	318900	242967	108624	352405	372006	528298	274716	1.3755e+06	705019	656949	497618	455740	647586
Q92736	RYR2	Ryanodine receptor 2	33	31	6.19737	0.0451085	0.470502	0.0718786	0.177804	1796.22	1.1794097709218401	0.450453	C	A	564206	7.51211e+06	7.88158e+06	8.85986e+06	6.90206e+06	7.30398e+06	7.62002e+06	7.86855e+06	6.81416e+06	6.37549e+06	1.06871e+07	6.52553e+06	6.60991e+06	8.33361e+06	7.5031e+06	8.29641e+06	8.66489e+06	9.76434e+06	8.39583e+06	9.42884e+06	7.88802e+06	8.82227e+06
Q99584	S100A13	Protein S100-A13	1	1	6.94825	0.030989	0.899169	0.0501952	0.0722889	41.66	1.40211756026644	0.789689	C	A	11464	200123	202960	280595	195774	223566	275016	134912	203274	156708	206679	205052	188243	252556	182627	187810	203564	244487	265083	371560	220521	301326
P26447	S100A4	Protein S100-A4	1	1	7.07456	0.0290923	0.0718786	0.654016	0.0430351	44.33	2.0045278747389901	0.727343	B	A	11721	21872.4	43843.8	23380.3	11317.4	8105.42	11607.3	18614.1	27381.8	42812.7	15816	39324.4	34925.9	44424	25585.7	57137.1	57146.3	22896.2	19591.1	20276.2	29249.9	24888
Q9NZJ4	SACS	Sacsin	1	1	6.5193	0.0384019	0.241245	0.137791	0.116011	37.1	4.6684533901606802	0.980854	C	B	520795	751555	585531	2.73353e+06	860653	1.10945e+06	637842	764871	697108	501309	875047	566158	370204	1.08692e+06	418423	515441	536669	501739	3.72945e+06	3.12871e+06	4.1936e+06	2.11414e+06
P10515	DLAT	Dihydrolipoyllysine-residue acetyltransferase component of pyruvate dehydrogenase complex, mitochondrial	18	18	8.72368	0.0127549	0.744515	0.0228992	0.0430351	1212.07	1.31264259768025	0.912598	C	A	68953	2.67541e+07	2.75632e+07	3.51186e+07	2.52571e+07	2.32806e+07	2.5548e+07	2.12705e+07	2.74177e+07	2.60837e+07	3.49263e+07	3.02493e+07	2.93828e+07	2.63967e+07	2.70538e+07	3.1557e+07	2.34258e+07	3.95464e+07	3.37686e+07	3.68543e+07	3.03192e+07	3.51047e+07
O75396	SEC22B	Vesicle-trafficking protein SEC22b	1	1	7.19298	0.0274198	0.0501952	0.100648	0.744994	91.89	1.8355884224689301	0.675206	A	C	24578	369196	278108	201132	302392	388268	437099	415813	409060	367070	286949	346914	272498	344018	234743	324324	214956	213839	56074.9	34103.4	372667	328976
Q15019	SEPTIN2	Septin-2	3	3	6.23246	0.044324	0.744515	0.0501952	0.177804	170.78	1.73274971813751	0.654838	C	A	41461	230466	285645	399339	248659	168282	235010	148795	326400	404878	140589	171113	127064	278541	319501	308855	394262	461889	469315	287133	376237	402122
P01009	SERPINA1	Alpha-1-antitrypsin	16	16	6.65351	0.0359095	0.184412	0.0718786	0.36328	1059.37	1.75607153144747	0.700806	A	C	46707	3.35089e+07	2.25316e+07	1.90817e+07	2.31047e+07	1.84272e+07	3.60183e+07	2.70763e+07	2.29761e+07	4.77271e+07	5.10857e+07	4.16557e+07	2.70239e+07	2.18385e+07	1.69061e+07	2.43592e+07	2.25301e+07	2.5325e+07	1.37572e+07	2.05005e+07	1.64579e+07	1.9368e+07
P36955	SERPINF1	Pigment epithelium-derived factor	1	1	8.02895	0.0180525	0.899169	0.0228992	0.0722889	36.71	2.61500733363988	0.850873	A	C	46283	40935.5	35573.2	15654.1	16712.5	22310.9	28768.4	37473.4	46959.8	42367.9	50340.8	82550.2	43735.3	25147.4	16566	60802	31615.3	11953.4	12744.8	20932.4	17214.4	15425.4
P62258	YWHAE	14-3-3 protein epsilon	18	15	7.9614	0.0186725	0.899169	0.0342808	0.0430351	1198.9	1.30312854695924	0.942663	C	A	29155	3.22707e+07	3.28817e+07	4.20529e+07	2.82175e+07	2.78396e+07	3.03529e+07	3.47634e+07	3.51359e+07	3.16798e+07	4.03538e+07	2.98227e+07	3.07e+07	3.27523e+07	2.89297e+07	3.27382e+07	3.92883e+07	3.45994e+07	4.48726e+07	4.33448e+07	4.15503e+07	4.58972e+07
P05141	SLC25A5	ADP/ATP translocase 2	13	1	7.69825	0.0212984	0.0501952	0.100648	0.483958	986.75	1.36712743262637	0.735114	B	A	32831	1.82624e+06	2.49671e+06	2.29295e+06	1.73019e+06	2.08734e+06	1.30737e+06	1.67605e+06	2.62689e+06	1.66251e+06	2.15249e+06	1.3671e+06	2.2056e+06	2.25304e+06	2.48465e+06	2.35637e+06	3.18388e+06	2.23947e+06	2.70597e+06	2.07166e+06	2.18763e+06	2.26001e+06
P11166	SLC2A1	Solute carrier family 2, facilitated glucose transporter member 1	3	3	7.3614	0.0252053	0.0718786	0.899169	0.0244861	137.93	2.0501644854638101	0.973217	C	B	54049	219181	106912	219188	89799.3	245842	232648	204604	207637	215385	308492	249037	99721.1	122081	109392	110332	93034.4	153348	177658	307178	243289	214466
Q8IWA5	SLC44A2	Choline transporter-like protein 2	1	1	6.47368	0.0392878	0.137791	0.0718786	0.744994	34.27	1.5220676304917	0.533953	C	A	80071	103338	128646	157287	175340	94742.9	120208	84865	88874.8	93909.2	88118.7	80644.1	94826.7	116619	163565	133357	134862	127476	108607	268923	138913	142516
P02730	SLC4A1	Band 3 anion transport protein	10	10	8.38246	0.0151277	0.0228992	0.308445	0.177804	659.57	2.4494632915005301	0.853761	A	B	101727	4.9179e+06	2.00775e+06	3.5612e+06	1.9472e+06	3.74458e+06	4.89121e+06	5.24858e+06	3.16536e+06	5.29952e+06	8.89848e+06	6.14825e+06	2.82184e+06	1.75168e+06	2.16535e+06	1.552e+06	1.74786e+06	4.04358e+06	1.70711e+06	4.38717e+06	4.55907e+06	3.10906e+06
P04920	SLC4A2	Anion exchange protein 2	1	1	6.44343	0.0398866	0.238501	0.0658038	0.307038	67.33	33.453271188530202	0.489574	C	A	136923	1700.12	16384.2	56874.6	0	0	0	740.063	0	0	12489.4	371.542	0	21113.3	6514.41	102.388	54191.1	0	102977	70448.4	63892.7	47055.2
Q14BN4	SLMAP	Sarcolemmal membrane-associated protein	4	3	7.44561	0.024166	0.827877	0.0228992	0.116011	235.03	1.9102525539933599	0.861308	C	B	95140	1.17635e+06	1.11196e+06	2.12413e+06	1.20861e+06	1.83261e+06	543996	1.13363e+06	1.38888e+06	840617	1.465e+06	997470	762675	1.88454e+06	831647	1.31083e+06	770124	1.79539e+06	2.08425e+06	3.1613e+06	1.72981e+06	1.84991e+06
P25398	RPS12	40S ribosomal protein S12	3	3	7.34825	0.0253717	1	0.0342808	0.0722889	178.37	1.37989473078943	0.809805	A	C	14505	737688	710500	534597	533010	650963	732395	621588	796981	745789	1.00196e+06	818821	804877	587600	661752	834296	663977	508720	623335	415109	605517	520305
P00441	SOD1	Superoxide dismutase [Cu-Zn]	2	2	11.3904	0.00336215	0.184412	0.0149633	0.0244861	160.13	1.81441112604498	0.998899	C	B	15926	2.58321e+06	2.07791e+06	3.77019e+06	2.3294e+06	2.19748e+06	3.19295e+06	2.36508e+06	2.34825e+06	2.65816e+06	2.92196e+06	2.65244e+06	2.26558e+06	2.92552e+06	1.56006e+06	1.74668e+06	1.89174e+06	2.94162e+06	3.86185e+06	3.70591e+06	4.73463e+06	3.60694e+06
Q01082	SPTBN1	Spectrin beta chain, non-erythrocytic 1	35	34	7.9193	0.0190698	1	0.0501952	0.0244861	1921.05	1.20657601865679	0.865179	C	B	274439	1.42647e+07	1.38102e+07	1.66631e+07	1.25103e+07	1.27403e+07	1.39994e+07	1.37353e+07	1.5123e+07	1.42484e+07	1.73486e+07	1.44123e+07	1.45688e+07	1.46325e+07	1.20629e+07	1.52e+07	1.25868e+07	1.69295e+07	1.59801e+07	1.81733e+07	1.52625e+07	1.697e+07
Q86TD4	SRL	Sarcalumenin	25	25	8.28772	0.0158615	0.241245	0.0718786	0.0244861	2115.55	1.1862178632452001	0.294987	C	B	100727	5.03974e+07	4.95005e+07	5.87183e+07	4.23848e+07	4.76005e+07	4.63569e+07	4.05904e+07	4.65483e+07	4.76794e+07	9.4436e+07	3.7583e+07	4.8285e+07	4.95496e+07	4.40748e+07	5.10409e+07	5.4552e+07	5.733e+07	6.37159e+07	6.16931e+07	5.57844e+07	5.50683e+07
Q14714	SSPN	Sarcospan	1	1	7.3614	0.0252053	0.988256	0.0342808	0.0722889	41.11	2.8245468057648	0.795605	C	A	26600	145744	156401	411660	266956	245608	109704	27848.2	152114	70843.9	243257	49617.1	131212	204216	245588	142882	58106.5	198933	548106	474975	442808	393477
Q8IZP2	ST13P4	Putative protein FAM10A4	3	3	8.45614	0.0145805	0.988256	0.0149633	0.0722889	148.05	1.3026634532164501	0.951173	C	B	27390	1.39566e+06	1.37794e+06	1.795e+06	1.41024e+06	1.29785e+06	1.40764e+06	1.36649e+06	1.42472e+06	1.28359e+06	1.60858e+06	1.36617e+06	1.44426e+06	1.21708e+06	1.18425e+06	1.67399e+06	1.37015e+06	1.454e+06	1.62329e+06	1.98974e+06	1.79934e+06	2.10862e+06
Q8NB12	SMYD1	Histone-lysine N-methyltransferase SMYD1	7	7	9.09825	0.0105765	0.100648	0.0228992	0.36328	516.55	1.3796339626980501	0.884762	A	C	56580	5.68457e+06	4.9234e+06	4.12035e+06	5.96872e+06	5.90185e+06	5.83927e+06	5.94631e+06	6.2124e+06	5.78701e+06	4.37024e+06	5.45076e+06	5.41665e+06	4.37495e+06	3.52283e+06	5.76601e+06	5.53655e+06	3.94862e+06	4.76218e+06	3.47331e+06	4.00642e+06	4.41121e+06
Q9HCD6	TANC2	Protein TANC2	1	1	10.3026	0.00579178	0.0501952	0.137791	0.0244861	32.91	13.5422487167812	0.990671	C	B	219512	22056.5	9811.51	132870	29280.8	27734.3	27131.3	13995.2	16587.3	18851.4	37939.7	4932.45	4097.56	12878	13420.1	5604.27	13057.6	13499.1	156584	177196	247275	69795.3
O95139	NDUFB6	NADH dehydrogenase [ubiquinone] 1 beta subcomplex subunit 6	4	4	8.28772	0.0158615	0.654016	0.00956597	0.26016	184.48	1.2876936428125101	0.882989	C	A	15479	3.96685e+06	4.30351e+06	5.10808e+06	3.41841e+06	4.00996e+06	4.45789e+06	4.00775e+06	4.13476e+06	3.8182e+06	3.38214e+06	4.50565e+06	4.71222e+06	4.06215e+06	3.64625e+06	3.84151e+06	5.2554e+06	4.6707e+06	5.34846e+06	4.9929e+06	4.69857e+06	5.82978e+06
P21980	TGM2	Protein-glutamine gamma-glutamyltransferase 2	14	12	6.80088	0.0333586	0.308445	0.241245	0.0430351	1080.99	1.47196880366785	0.770016	C	B	77280	1.5112e+07	1.25214e+07	1.84311e+07	1.43362e+07	1.39512e+07	9.99599e+06	1.6155e+07	1.13738e+07	1.64314e+07	2.12429e+07	1.74092e+07	1.08183e+07	1.21063e+07	1.0002e+07	1.60503e+07	1.36301e+07	1.56877e+07	1.68736e+07	2.24858e+07	1.71354e+07	1.99729e+07
P63316	TNNC1	Troponin C, slow skeletal and cardiac muscles	15	15	8.15526	0.0169476	0.100648	0.241245	0.0430351	1563.07	1.6184539990483999	0.928362	C	B	18391	7.27669e+07	5.22687e+07	8.45946e+07	6.31224e+07	6.93669e+07	9.98843e+07	5.90313e+07	7.47482e+07	7.37886e+07	6.50545e+07	7.71388e+07	5.76638e+07	6.35708e+07	3.07813e+07	3.93896e+07	6.99381e+07	6.58785e+07	9.22186e+07	8.75825e+07	8.75989e+07	8.96943e+07
Q53FA7	TP53I3	Quinone oxidoreductase PIG3	1	1	7.68509	0.021439	0.654016	0.0149633	0.26016	34.97	2.6396712093869099	0.618508	C	A	35514	17197.1	26184.7	45394.6	18156.5	12931.3	26367.6	30392.5	14742.6	21726.6	3236.54	10022.9	32175.2	12939.9	22665	5998.35	57145.1	40447.6	28531.1	69337.8	32464.2	56192.3
P60174	TPI1	Triosephosphate isomerase	11	9	6.44298	0.0398955	0.744515	0.100648	0.0430351	784.67	1.38528001832696	0.377855	C	B	30772	2.0016e+07	1.7373e+07	2.40665e+07	1.52941e+07	1.58081e+07	1.57198e+07	1.49755e+07	1.78837e+07	1.77864e+07	4.10158e+07	2.16442e+07	1.82891e+07	1.84937e+07	1.84188e+07	2.26148e+07	9.0486e+06	1.85079e+07	2.6678e+07	2.56554e+07	2.5812e+07	2.3679e+07
P67936	TPM4	Tropomyosin alpha-4 chain	15	4	8.84298	0.0120163	0.184412	0.0718786	0.0430351	1244.05	1.7485249941982	0.925205	C	B	28504	1.34214e+06	982764	1.71839e+06	1.17867e+06	1.39937e+06	1.65069e+06	1.37853e+06	1.13966e+06	1.60615e+06	1.19857e+06	1.18549e+06	1.30993e+06	1.3361e+06	462438	872676	932683	1.63565e+06	1.72626e+06	2.08007e+06	1.83913e+06	1.31082e+06
P13693	TPT1	Translationally-controlled tumor protein	1	1	7.07456	0.0290923	0.744515	0.0501952	0.0722889	61.49	1.69214079496919	0.877999	C	A	19583	155621	174020	263332	216363	202169	124876	144749	124671	179058	135865	117213	154423	162268	193349	237750	122310	197020	248060	353646	320412	197521
P50990	CCT8	T-complex protein 1 subunit theta	5	5	6.37895	0.0411935	0.988256	0.0149633	0.36328	332.1	1.26420226352737	0.483519	C	A	59583	1.67502e+06	1.84116e+06	2.11756e+06	1.69261e+06	1.51345e+06	1.44745e+06	1.73925e+06	1.94243e+06	1.66075e+06	1.87158e+06	1.53262e+06	1.38552e+06	1.42419e+06	1.62247e+06	1.9656e+06	2.808e+06	2.13937e+06	2.05735e+06	2.49445e+06	1.92079e+06	1.97585e+06
Q99757	TXN2	Thioredoxin, mitochondrial	1	1	6.85614	0.0324495	0.988256	0.0342808	0.116011	42.53	2.8287757331616601	0.79031	C	A	18372	174936	195353	494856	164509	131477	295955	160201	232647	177336	118925	118441	103737	161331	197516	147850	366334	1.29416e+06	272063	305140	229722	373194
Q16881	TXNRD1	Thioredoxin reductase 1, cytoplasmic	1	1	9.09561	0.0105904	0.953851	0.0149633	0.0430351	62.21	7.2817876608486696	0.958604	C	A	70862	35740	43609.3	260251	91574.6	58256.2	9701.24	9888.82	20671.1	43926.3	7919.74	43981.7	13301.2	135430	27533.2	15403.6	26378.6	220235	205076	657361	144769	73813.6
P61088	UBE2N	Ubiquitin-conjugating enzyme E2 N	2	2	9.5614	0.00839011	0.654016	0.0228992	0.0244861	89.5	1.7679947356077499	0.854159	C	B	17127	1.65662e+06	1.41884e+06	2.5085e+06	2.03412e+06	1.88916e+06	1.47671e+06	871702	1.69923e+06	2.25971e+06	1.88856e+06	1.13376e+06	987833	2.06966e+06	1.72477e+06	1.45391e+06	858040	2.63194e+06	2.60229e+06	2.23662e+06	2.13692e+06	2.93474e+06
Q8IWX7	UNC45B	Protein unc-45 homolog B	7	7	6.5193	0.0384019	0.308445	0.184412	0.0722889	421.29	1.5903006448436099	0.532699	C	B	103667	820720	704161	1.11983e+06	993839	905576	311798	1.07339e+06	835672	697078	989725	758682	585424	630782	621818	741047	941733	855521	1.08871e+06	1.6056e+06	862804	1.1865e+06
Q9NVA1	UQCC1	Ubiquinol-cytochrome-c reductase complex assembly factor 1	1	1	9.5614	0.00839011	0.385384	0.0149633	0.0722889	61.82	2.5041963959245801	0.939209	C	A	34578	45664.1	60997.2	114352	41619.8	18055.2	57063.8	47559.9	84191.2	45771	42958.3	28094	32479	62406.8	51214.8	51775.2	107110	76095.6	101776	131899	110886	151103
Q9BV79	MECR	Enoyl-[acyl-carrier-protein] reductase, mitochondrial	2	2	7.20351	0.0272758	0.308445	0.0228992	0.614913	74.33	1.2596433258261099	0.445829	B	A	40436	1.19484e+06	1.50508e+06	1.44263e+06	1.09117e+06	1.2379e+06	1.18603e+06	1.19473e+06	1.33686e+06	1.05461e+06	1.37262e+06	1.08484e+06	1.29461e+06	1.16062e+06	1.32078e+06	1.34446e+06	2.40492e+06	1.56777e+06	1.45436e+06	1.37862e+06	1.27949e+06	1.53291e+06
P55072;Q8IYT4	VCP	Transitional endoplasmic reticulum ATPase	17	17	7.23158	0.0268957	0.470502	0.184412	0.0244861	1067.56	1.28137718370839	0.735525	C	B	89266	1.06167e+07	9.52814e+06	1.22091e+07	8.88582e+06	1.03035e+07	9.41651e+06	8.63793e+06	1.08728e+07	1.10699e+07	1.48437e+07	1.09031e+07	9.75292e+06	9.52024e+06	8.40878e+06	9.98288e+06	9.97589e+06	1.26925e+07	1.27728e+07	1.37241e+07	1.04844e+07	1.1372e+07
P98155	VLDLR	Very low-density lipoprotein receptor	1	1	9.29825	0.00956999	0.0228992	0.827877	0.0244861	64.84	2.1187315125494899	0.881797	B	C	96035	64753	115699	54607.7	50777.2	53523.5	83335.7	52075	89264.1	103982	24542	60524.2	95717.5	94552.5	133943	104193	150089	31635.7	59343.2	62032.9	40850.5	79176.3
P30038	ALDH4A1	Delta-1-pyrroline-5-carboxylate dehydrogenase, mitochondrial	6	6	9.04561	0.0108585	0.953851	0.00956597	0.0722889	471.05	1.2321852055092	0.934123	C	A	61681	1.04138e+07	1.0469e+07	1.28317e+07	9.8677e+06	1.09989e+07	9.26303e+06	9.91503e+06	1.07352e+07	1.1149e+07	1.17149e+07	9.66668e+06	9.57563e+06	9.41269e+06	9.27644e+06	1.29274e+07	1.11529e+07	1.31266e+07	1.29284e+07	1.41623e+07	1.18545e+07	1.2087e+07
O14980	XPO1	Exportin-1	1	1	8.27456	0.0159662	0.0228992	0.137791	0.614913	34.64	1.56100780239367	0.716639	B	A	123306	89220.6	139274	117759	91919.1	99422.1	103322	73626.8	82453.1	128047	42370.4	92604.4	173791	120004	122784	146135	133657	136632	108895	136169	77786.3	129312
P31946	YWHAB	14-3-3 protein beta/alpha	7	3	10.8219	0.00446733	0.561228	0.00956597	0.0244861	412.6	7.15293787210397	0.997093	C	B	28065	258440	233188	1.66798e+06	365941	282237	199062	202780	436586	293885	195501	91526.6	82717.8	628965	176662	250997	26599.9	2.23738e+06	1.81268e+06	2.63214e+06	904180	753541
Q9NX63	CHCHD3	MICOS complex subunit MIC19	6	6	6.63246	0.0362895	0.561228	0.0228992	0.483958	459.51	1.22103226072069	0.464554	C	A	26136	6.50642e+06	7.10467e+06	7.94455e+06	6.2289e+06	6.56922e+06	6.50356e+06	5.88185e+06	6.7756e+06	6.22802e+06	7.44131e+06	6.42291e+06	7.03174e+06	6.81858e+06	5.15755e+06	6.53396e+06	9.98152e+06	6.60741e+06	7.78444e+06	8.2902e+06	7.73094e+06	9.30977e+06
P61981	YWHAG	14-3-3 protein gamma	9	5	6.37895	0.0411935	0.953851	0.0501952	0.116011	599.38	1.22029177650037	0.690948	C	B	28285	8.87812e+06	8.82229e+06	1.07658e+07	7.69576e+06	8.05154e+06	8.51561e+06	8.66779e+06	8.89536e+06	8.4327e+06	1.11529e+07	9.61338e+06	9.57405e+06	8.87317e+06	6.46039e+06	1.06585e+07	8.54538e+06	1.07032e+07	1.19382e+07	1.1431e+07	1.03087e+07	9.44771e+06
Q04917	YWHAH	14-3-3 protein eta	4	1	10.3658	0.00561174	0.899169	0.00956597	0.0244861	225.31	1.8340791949559501	0.519845	C	A	28201	179360	207188	328961	162396	242625	201418	26212.9	238320	191877	212678	159354	232684	196365	226301	232123	148466	320798	256648	347067	315575	404714
P11177	PDHB	Pyruvate dehydrogenase E1 component subunit beta, mitochondrial	19	17	7.68509	0.021439	0.470502	0.0342808	0.116011	1608.4	1.18950896229937	0.865541	C	A	39208	6.74921e+07	7.07549e+07	8.02825e+07	6.57003e+07	6.35437e+07	7.08252e+07	6.67475e+07	7.32449e+07	6.11383e+07	7.26024e+07	6.61345e+07	7.59661e+07	6.73399e+07	6.26412e+07	7.11964e+07	7.66307e+07	8.03226e+07	7.94049e+07	8.6755e+07	6.75706e+07	8.73594e+07

## Sheet: SCD
Accession	Gene_ID	Description	Peptide count	Unique peptides	Chi_squared	p-value (Friedman)	p-value (Wilcoxon, I_M)	p-value (Wilcoxon, I_O)	p-value (Wilcoxon, M_O)	Confidence score	Max fold change	Power	Highest mean condition	Lowest mean condition	I_mean	M_mean	O_mean	SCD1_I	SCD2_I	SCD3_I	SCD4_I	SCD5_I	SCD6_I	SCD7_I	SCD8_I	SCD1_M	SCD2_M	SCD3_M	SCD4_M	SCD5_M	SCD6_M	SCD7_M	SCD8_M	SCD1_O	SCD2_O	SCD3_O	SCD4_O	SCD5_O	SCD6_O	SCD7_O	SCD8_O
P23368	ME2	NAD-dependent malic enzyme, mitochondrial	4	4	16	0.000335463	0.0142662	0.0142662	0.0142662	237.83	1.70724	1	O	I	1.08489e+06	1.49394e+06	1.91598e+06	1.11871e+06	1.07499e+06	1.15375e+06	1.01509e+06	1.06189e+06	1.52104e+06	1.21459e+06	1.27215e+06	1.53631e+06	1.35557e+06	1.41433e+06	1.73486e+06	1.42863e+06	1.74626e+06	1.47611e+06	1.46547e+06	1.69738e+06	1.59715e+06	2.13573e+06	2.32412e+06	1.82551e+06	2.00209e+06	2.6547e+06	1.86636e+06
P02743	APCS	Serum amyloid P-component	5	5	16	0.000335463	0.0142662	0.0142662	0.0142662	328.42	1.55159	0.99362	I	O	1.66162e+07	1.37298e+07	1.10625e+07	1.39928e+07	1.57609e+07	1.55361e+07	1.81394e+07	1.96521e+07	2.06089e+07	1.8719e+07	2.14923e+07	1.01884e+07	1.54652e+07	1.3329e+07	1.23843e+07	1.7282e+07	1.26582e+07	1.33869e+07	1.65964e+07	7.43073e+06	1.1011e+07	1.28257e+07	1.14195e+07	1.26257e+07	1.19219e+07	1.14662e+07	1.40435e+07
Q01813	PFKP	ATP-dependent 6-phosphofructokinase, platelet type	14	13	16	0.000335463	0.0142662	0.0142662	0.0142662	815.99	1.32114	0.903476	I	O	7.62082e+06	6.54714e+06	5.68252e+06	8.14717e+06	8.28101e+06	8.5463e+06	6.43047e+06	6.69915e+06	5.89524e+06	6.70192e+06	8.84071e+06	7.25071e+06	7.36751e+06	7.22448e+06	5.66022e+06	5.23278e+06	5.75988e+06	5.7099e+06	7.23884e+06	6.40892e+06	6.6137e+06	5.70598e+06	4.47213e+06	5.21185e+06	5.28404e+06	5.19311e+06	6.1788e+06
Q5VTE0	EEF1A1P5	Putative elongation factor 1-alpha-like 3	7	1	14.25	0.000804733	0.029974	0.0142662	0.0142662	429.06	1.97888	0.983988	I	O	960931	657077	516585	701180	1.26121e+06	1.41339e+06	766866	662010	1.36738e+06	1.04129e+06	1.31753e+06	601395	787919	716852	539415	639803	713425	1.13006e+06	885597	402593	675103	392464	481525	631239	348653	651388	727996
P16615	ATP2A2	Sarcoplasmic/endoplasmic reticulum calcium ATPase 2	35	33	14.25	0.000804733	0.0587074	0.0142662	0.0142662	3114.53	1.45607	0.598228	O	I	7.29484e+07	7.80438e+07	1.00151e+08	7.9681e+07	8.31119e+07	6.20342e+07	7.22498e+07	6.76648e+07	6.63251e+07	8.4007e+07	4.69744e+07	8.31391e+07	9.13709e+07	5.3057e+07	8.71741e+07	7.54779e+07	8.00097e+07	1.17541e+08	5.84654e+07	9.02162e+07	1.07115e+08	6.61606e+07	1.22053e+08	1.15209e+08	8.74789e+07	1.6684e+08	6.33103e+07
Q5R372	RABGAP1L	Rab GTPase-activating protein 1-like	1	1	13	0.00150344	0.0142662	0.0142662	0.233953	47.35	2.53899	0.947665	O	I	14308.5	34472.2	46146.7	9935.33	27866	9764.5	6177.99	17798.6	31619.6	9448.39	33772.7	19690.1	46487.6	34784.3	31376.1	40023	66023.8	11845.9	40032.6	37162.9	54315.8	23088	50138.5	66028.3	37361.6	51241.8	52328.1
P02730	SLC4A1	Band 3 anion transport protein	9	9	13	0.00150344	0.0800579	0.0142662	0.0142662	646.9	1.6295	0.544812	O	I	2.58857e+06	2.93831e+06	3.70984e+06	1.68933e+06	2.66805e+06	2.79991e+06	2.97283e+06	2.81272e+06	4.2604e+06	3.53552e+06	2.16534e+06	1.72474e+06	2.63837e+06	4.51801e+06	3.3211e+06	2.48935e+06	4.53635e+06	4.40185e+06	3.54131e+06	1.95472e+06	3.69399e+06	4.64219e+06	5.16353e+06	3.09478e+06	5.18666e+06	8.36871e+06	5.21774e+06
P30043	BLVRB	Flavin reductase (NADPH)	3	3	13	0.00150344	0.141482	0.0142662	0.0142662	312.87	1.41964	0.492861	O	I	2.52057e+06	2.68889e+06	3.57514e+06	3.43641e+06	1.44345e+06	1.934e+06	2.98054e+06	2.80845e+06	3.7918e+06	2.74573e+06	2.87386e+06	3.15333e+06	1.50279e+06	2.55516e+06	3.60327e+06	2.62993e+06	3.97891e+06	2.99777e+06	3.20665e+06	4.02635e+06	1.82228e+06	4.32604e+06	4.47491e+06	3.22613e+06	4.54323e+06	5.05575e+06	3.77756e+06
P22352	GPX3	Glutathione peroxidase 3	3	3	13	0.00150344	0.0142662	0.0142662	0.107328	114.98	1.30433	0.582767	I	O	1.4143e+06	1.17101e+06	1.07583e+06	1.10429e+06	1.39264e+06	1.40016e+06	1.74183e+06	1.43259e+06	2.24092e+06	1.46582e+06	1.42403e+06	807800	1.01172e+06	1.30016e+06	1.35115e+06	1.38422e+06	1.72007e+06	1.2832e+06	1.27711e+06	862758	903529	1.14724e+06	1.31225e+06	1.15336e+06	1.38067e+06	1.21676e+06	1.37859e+06
P30038	ALDH4A1	Delta-1-pyrroline-5-carboxylate dehydrogenase, mitochondrial	5	5	13	0.00150344	0.0142662	0.107328	0.0142662	417.57	1.09493	0.421765	M	O	1.12705e+07	1.16962e+07	1.07615e+07	1.20144e+07	1.15245e+07	1.07737e+07	1.04356e+07	1.16042e+07	1.29622e+07	1.0947e+07	1.04895e+07	1.23067e+07	1.27029e+07	1.09496e+07	1.05938e+07	1.19277e+07	1.32363e+07	1.22043e+07	1.06561e+07	1.09049e+07	1.15938e+07	1.01314e+07	9.82172e+06	1.13558e+07	1.15294e+07	1.18989e+07	9.14137e+06
P07108	DBI	Acyl-CoA-binding protein	5	5	13	0.00150344	0.0142662	0.0142662	0.141482	357.26	1.153	0.165391	I	O	1.09948e+07	9.944e+06	9.65998e+06	1.02488e+07	7.49035e+06	1.27836e+07	1.27743e+07	1.16769e+07	1.07922e+07	1.49273e+07	1.5777e+07	9.03847e+06	7.48397e+06	1.08829e+07	1.11593e+07	1.11553e+07	1.00252e+07	1.41565e+07	1.45273e+07	7.34082e+06	7.47402e+06	1.14457e+07	1.16226e+07	1.04168e+07	9.75331e+06	1.27049e+07	1.29111e+07
P05413	FABP3	Fatty acid-binding protein, heart	15	14	12.25	0.00218749	0.0423153	0.0587074	0.0142662	1128.59	1.17265	0.819938	M	O	2.32057e+08	2.4514e+08	2.01908e+08	2.2269e+08	2.49231e+08	2.59222e+08	2.01967e+08	2.27175e+08	2.60578e+08	1.97925e+08	2.65664e+08	2.38647e+08	2.55901e+08	2.52247e+08	2.41007e+08	2.37897e+08	2.62853e+08	2.34407e+08	2.83001e+08	2.12926e+08	2.03645e+08	2.1337e+08	1.82682e+08	1.96917e+08	2.28536e+08	2.21287e+08	2.51249e+08
P05388	RPLP0	60S acidic ribosomal protein P0	2	2	12.25	0.00218749	0.0142662	0.0142662	0.183431	101.41	1.5001	0.772837	I	M	624640	439651	466563	694514	490412	668160	668993	601122	667788	967018	679270	572545	366236	463748	397853	397874	350079	681576	394705	541998	361993	507003	408556	513262	325996	950360	649953
P13716	ALAD	Delta-aminolevulinic acid dehydratase	3	3	12.25	0.00218749	0.0142662	0.0142662	0.233953	215.34	1.27989	0.719553	O	I	1.66517e+06	1.92959e+06	2.03126e+06	1.60509e+06	1.32477e+06	1.71763e+06	1.98705e+06	1.69131e+06	2.06043e+06	1.4942e+06	1.45515e+06	2.05629e+06	1.42578e+06	2.31926e+06	2.04959e+06	1.79704e+06	2.47083e+06	2.36228e+06	1.61134e+06	2.01688e+06	1.50526e+06	2.3033e+06	2.32055e+06	2.0103e+06	2.37515e+06	2.39246e+06	2.14427e+06
Q96Q06	PLIN4	Perilipin-4	5	5	12.25	0.00218749	0.029974	0.0142662	0.0208626	360.83	1.78397	0.692767	O	I	927821	1.09581e+06	1.467e+06	1.44706e+06	1.13109e+06	496647	780406	783896	1.08992e+06	569123	516346	1.91643e+06	1.18956e+06	504891	1.12201e+06	746140	1.32971e+06	1.11733e+06	767842	2.22379e+06	1.3742e+06	1.0095e+06	1.51453e+06	1.21298e+06	1.72466e+06	2.34319e+06	754023
Q86YB7	ECHDC2	Enoyl-CoA hydratase domain-containing protein 2, mitochondrial	2	1	12.25	0.00218749	0.029974	0.0142662	0.029974	123.14	1.53536	0.278229	O	I	312516	351150	454003	273159	257205	430938	269508	331770	92294.2	296986	99415.2	247485	266914	479910	376508	384932	158210	343682	183558	391550	311598	739865	392710	434293	123372	524237	231829
Q15121	PEA15	Astrocytic phosphoprotein PEA-15	1	1	12.25	0.00218749	0.0423153	0.183431	0.0142662	53.12	2.27411	0.590044	M	O	18809.2	31384.8	22118	6836.45	35432.4	12060.5	18968.2	20748.6	26364.2	12065.6	35193.4	55640.7	52134.3	14088.1	19339	15721.7	39589.2	99629.7	54415.6	41276.9	35300.1	5854.09	15020.4	13138.5	12729.9	9033.2	21798.5
Q14894	CRYM	Ketimine reductase mu-crystallin	8	8	12.25	0.00218749	0.107328	0.0142662	0.0142662	461.12	1.48486	0.534344	I	O	1.70606e+07	1.43055e+07	1.19202e+07	2.09843e+07	2.10365e+07	1.20043e+07	2.17507e+07	9.52711e+06	1.75197e+07	1.15762e+07	1.45423e+07	1.51502e+07	2.13432e+07	9.21039e+06	1.7081e+07	8.74244e+06	1.07143e+07	1.20993e+07	1.46597e+07	1.31216e+07	1.66805e+07	8.81125e+06	1.42181e+07	6.76952e+06	8.90316e+06	6.36076e+06	1.19724e+07
Q5SSJ5	HP1BP3	Heterochromatin protein 1-binding protein 3	2	2	12	0.00247875	0.0142662	0.624065	0.0142662	90.32	1.17392	0.766072	I	M	375749	319712	362031	403173	332097	396445	413844	333186	296804	394780	357014	327765	306850	348312	321400	294234	239390	334342	321359	368643	331709	348384	418829	342591	316249	356374	370204
Q9HAT2	SIAE	Sialate O-acetylesterase	2	2	12	0.00247875	0.0142662	0.0142662	0.528612	124.05	1.45125	0.700707	O	I	636799	800473	858830	760463	561720	555879	658023	647908	648732	624413	339954	891463	785001	693683	830015	802203	994082	904848	491177	925182	727439	904912	800598	936020	846918	1.35469e+06	466022
P04040	CAT	Catalase	10	10	12	0.00247875	0.362727	0.0142662	0.0142662	621.9	1.41335	0.459903	O	I	3.76173e+06	3.8647e+06	4.80036e+06	3.04935e+06	3.20581e+06	4.07854e+06	4.64159e+06	3.83334e+06	5.98525e+06	4.5702e+06	3.06393e+06	3.73222e+06	2.86738e+06	5.03886e+06	4.56849e+06	3.11656e+06	7.77526e+06	4.00937e+06	5.09293e+06	3.85643e+06	3.97959e+06	6.89047e+06	4.92263e+06	4.35266e+06	9.68213e+06	6.85584e+06	5.29222e+06
Q14315	FLNC	Filamin-C	71	63	12	0.00247875	0.293622	0.0142662	0.0142662	6237.5	1.21352	0.549007	I	O	1.9865e+08	1.97344e+08	1.7612e+08	1.81539e+08	2.5041e+08	1.82572e+08	1.82262e+08	1.96466e+08	2.37821e+08	1.96967e+08	2.88908e+08	1.84917e+08	2.46387e+08	1.82912e+08	1.72203e+08	2.00302e+08	2.04067e+08	1.98675e+08	2.73324e+08	1.67553e+08	2.41243e+08	1.61562e+08	1.44525e+08	1.65719e+08	1.68697e+08	1.75379e+08	1.90169e+08
P21980	TGM2	Protein-glutamine gamma-glutamyltransferase 2	17	16	10.75	0.00463092	0.0142662	0.0208626	0.141482	1285.53	1.65531	0.931756	I	O	2.28482e+07	1.53963e+07	1.3978e+07	2.54148e+07	2.60029e+07	1.81922e+07	2.30543e+07	2.15765e+07	2.92605e+07	2.32584e+07	4.7512e+07	1.70251e+07	1.70541e+07	1.1675e+07	1.74023e+07	1.38248e+07	2.02148e+07	1.67917e+07	2.58249e+07	1.57405e+07	1.43756e+07	1.00552e+07	1.72214e+07	1.2497e+07	1.75747e+07	2.3645e+07	1.83356e+07
P68133	ACTA1	Actin, alpha skeletal muscle	49	5	10.75	0.00463092	0.0423153	0.0142662	0.0208626	4836.62	1.81248	0.874984	I	O	1.38317e+08	1.22435e+08	8.85159e+07	9.92053e+07	1.73776e+08	1.23989e+08	1.23746e+08	1.70869e+08	2.20501e+08	1.93224e+08	2.08584e+08	1.03393e+08	1.66522e+08	7.2766e+07	1.06334e+08	1.63161e+08	1.91928e+08	1.14321e+08	2.14396e+08	6.52475e+07	1.59779e+08	4.56717e+07	1.09801e+08	6.20801e+07	9.23476e+07	9.16543e+07	9.83316e+07
Q96DG6	CMBL	Carboxymethylenebutenolidase homolog	3	3	10.75	0.00463092	0.0208626	0.0142662	0.141482	175.83	1.29904	0.890179	I	O	1.14342e+06	1.0081e+06	941436	1.12444e+06	1.03517e+06	1.14915e+06	1.16548e+06	1.24286e+06	1.20566e+06	1.07409e+06	1.17611e+06	874441	959270	1.17473e+06	1.03429e+06	997759	950633	641909	1.14161e+06	701118	978587	1.12293e+06	949206	955344	793520	800131	760526
P54296	MYOM2	Myomesin-2	64	64	10.75	0.00463092	0.0208626	0.0142662	0.293622	4659.7	1.12965	0.688662	O	I	1.73549e+08	1.87403e+08	1.90967e+08	1.72415e+08	1.6727e+08	1.74029e+08	1.85593e+08	1.68438e+08	1.77241e+08	1.93887e+08	1.57619e+08	1.7056e+08	1.72526e+08	2.02109e+08	2.02015e+08	1.89804e+08	1.81754e+08	2.15043e+08	1.97343e+08	1.77377e+08	1.76068e+08	2.08082e+08	1.94941e+08	1.98365e+08	1.93188e+08	2.42837e+08	1.86689e+08
Q96PE7	MCEE	Methylmalonyl-CoA epimerase, mitochondrial	2	2	10.75	0.00463092	0.0142662	0.029974	0.233953	72.65	2.22598	0.498692	M	I	42491.4	79004.3	79738.7	38587.9	61954.4	50552.4	30055.1	31307.1	30738.1	129200	52720	54249.5	85894.7	111903	88932.5	54041.8	85365.2	341086	124824	13247.2	94079.3	95569.6	86659.8	109138	77059.5	226879	77224.9
P00740	F9	Coagulation factor IX	1	1	10.75	0.00463092	0.141482	0.0142662	0.029974	56.42	1.57482	0.259997	I	O	119013	115363	88188.4	205184	159123	58799.5	62536.5	109420	194883	112762	298009	203906	176872	79535.3	31829	84674.3	121549	112716	209375	194524	128037	16134	44765.8	57480.7	80523.4	89953.8	151027
Q15063	POSTN	Periostin	7	7	10.75	0.00463092	0.0208626	0.0142662	0.141482	413.99	2.7354	0.361985	I	O	1.16916e+06	1.01157e+06	696192	805659	2.28101e+06	1.08689e+06	590195	1.08204e+06	1.43336e+06	1.64192e+06	1.03282e+07	662747	2.00639e+06	1.00203e+06	594137	792542	633927	975427	2.846e+06	620511	804476	903865	336679	815430	893365	908957	1.75383e+06
P35573	AGL	Glycogen debranching enzyme	19	19	10.75	0.00463092	0.0423153	0.0142662	0.0587074	1083.09	1.16754	0.321599	I	O	9.65314e+06	8.79932e+06	8.14034e+06	8.04805e+06	1.16599e+07	8.90623e+06	9.78059e+06	9.87094e+06	1.07797e+07	9.39625e+06	1.28108e+07	6.7812e+06	1.01077e+07	7.71274e+06	9.79401e+06	9.60094e+06	1.10103e+07	8.24061e+06	1.17698e+07	6.56924e+06	9.10253e+06	6.76037e+06	9.47373e+06	8.7958e+06	8.90248e+06	9.09125e+06	1.08975e+07
P01009	SERPINA1	Alpha-1-antitrypsin	15	15	10.75	0.00463092	0.183431	0.107328	0.0142662	1082.31	1.3993	0.357434	O	M	2.48844e+07	2.24419e+07	3.09294e+07	2.12332e+07	1.85703e+07	2.82238e+07	3.28096e+07	2.3585e+07	2.5312e+07	3.53023e+07	5.40499e+07	2.10599e+07	1.47556e+07	2.79552e+07	2.62674e+07	2.21713e+07	4.01243e+07	3.25957e+07	4.13808e+07	2.78127e+07	2.04919e+07	4.56476e+07	3.21463e+07	2.85487e+07	5.68634e+07	5.78945e+07	4.72716e+07
P69905	HBA1	Hemoglobin subunit alpha	18	18	10.75	0.00463092	0.0208626	0.0142662	0.141482	1846.84	1.7957	0.470192	O	I	7.47881e+08	9.78845e+08	1.0019e+09	5.1391e+08	7.1734e+08	9.29085e+08	8.35753e+08	7.43318e+08	1.16125e+09	1.05913e+09	6.75451e+08	6.54703e+08	8.10689e+08	1.45972e+09	1.28216e+09	6.86958e+08	2.16629e+09	1.7554e+09	1.84236e+09	5.22999e+08	8.80878e+08	1.54013e+09	1.26455e+09	8.00953e+08	2.85324e+09	2.09201e+09	1.96014e+09
P61026	RAB10	Ras-related protein Rab-10	3	1	10.75	0.00463092	0.0423153	0.0800579	0.0142662	185.19	1.75835	0.270291	O	M	193078	156851	213797	290784	245933	137373	112575	178723	83077.2	207765	85736.2	219113	243217	60103.2	144147	117677	72151.1	133741	45596.8	330604	252693	102645	149779	233264	81131.1	580295	90794.2
P05026	ATP1B1	Sodium/potassium-transporting ATPase subunit beta-1	2	2	10.75	0.00463092	0.0423153	0.0142662	0.029974	97.44	1.23069	0.37953	I	O	3.49737e+06	3.07009e+06	2.80077e+06	3.98755e+06	2.32591e+06	4.3778e+06	3.5966e+06	3.199e+06	2.94913e+06	3.9147e+06	4.26088e+06	3.57126e+06	2.39797e+06	3.74658e+06	3.12426e+06	2.51037e+06	2.61682e+06	4.10174e+06	3.20592e+06	3.14995e+06	2.12721e+06	3.70482e+06	2.56266e+06	2.4592e+06	2.61009e+06	3.39801e+06	3.23636e+06
P16671	CD36	Platelet glycoprotein 4	4	4	10.75	0.00463092	0.233953	0.0142662	0.0587074	297.5	1.34743	0.231968	O	I	3.18082e+06	3.28976e+06	4.19139e+06	3.77625e+06	2.1173e+06	3.92457e+06	3.22325e+06	2.86276e+06	1.82345e+06	3.46642e+06	3.24918e+06	3.24058e+06	2.32465e+06	4.23284e+06	2.90693e+06	3.74378e+06	1.89217e+06	4.58567e+06	4.07518e+06	4.45525e+06	2.4086e+06	5.92353e+06	3.25083e+06	4.91872e+06	2.03776e+06	6.4591e+06	3.48177e+06
Q5BKX8	CAVIN4	Caveolae-associated protein 4	2	2	9.75	0.00763509	0.0208626	0.0142662	0.624065	99.08	1.61322	0.873856	O	I	192248	310947	336842	234244	192870	190552	155992	187583	286975	272634	219359	420237	338912	316822	244776	233985	466390	500093	211589	315025	406941	366813	362265	233167	368964	531718	222453
P15090	FABP4	Fatty acid-binding protein, adipocyte	5	4	9.75	0.00763509	0.362727	0.0142662	0.0208626	537.91	1.97628	0.87718	O	I	2.20849e+06	2.05677e+06	4.17277e+06	1.62555e+06	2.06588e+06	2.40986e+06	2.55844e+06	2.38272e+06	4.17239e+06	2.08911e+06	2.42304e+06	1.65115e+06	1.98232e+06	2.17016e+06	2.72463e+06	1.75561e+06	5.17878e+06	2.90122e+06	3.48727e+06	3.32997e+06	2.9597e+06	6.62048e+06	2.7188e+06	5.23487e+06	9.80611e+06	4.73963e+06	3.57656e+06
P13861	PRKAR2A	cAMP-dependent protein kinase type II-alpha regulatory subunit	3	3	9.75	0.00763509	0.0142662	0.029974	0.441209	231.11	1.56292	0.854777	O	I	3.32708e+06	4.53284e+06	4.50693e+06	2.76811e+06	2.87784e+06	4.73867e+06	3.32954e+06	2.92124e+06	3.45106e+06	3.15011e+06	1.80116e+06	3.79353e+06	3.8237e+06	5.75559e+06	5.7307e+06	3.56071e+06	4.87733e+06	5.06474e+06	4.56009e+06	2.67408e+06	4.34782e+06	6.32403e+06	6.1902e+06	2.99852e+06	5.91582e+06	5.91398e+06	4.76752e+06
Q9UPQ0	LIMCH1	LIM and calponin homology domains-containing protein 1	1	1	9.75	0.00763509	0.029974	0.0142662	0.233953	82.33	1.56135	0.841061	I	O	143583	95911.7	84736.4	142786	141725	128333	177189	127883	167668	148270	148919	157476	122597	79728.9	51789.1	67967.4	124631	131737	141667	109968	70755.9	71827.1	72277.4	98853.6	137343	97507	99002.6
P21695	GPD1	Glycerol-3-phosphate dehydrogenase [NAD(+)], cytoplasmic	1	1	9.75	0.00763509	0.293622	0.0142662	0.0208626	106.15	3.00183	0.799132	O	I	122066	146109	307371	197733	65246.8	87033.4	166462	93855.6	46655.3	114284	45257.1	197484	27882.2	132093	241590	131495	110805	57028	81318.8	253561	113915	385878	321244	462256	451350	408204	54668.7
P02647	APOA1	Apolipoprotein A-I	9	9	9.75	0.00763509	0.833635	0.0208626	0.0142662	470.63	1.59823	0.790848	O	M	2.97878e+06	2.56481e+06	3.99494e+06	2.81572e+06	4.64615e+06	2.0452e+06	3.48091e+06	1.90592e+06	2.67398e+06	3.63084e+06	2.66149e+06	4.46128e+06	2.69042e+06	1.99297e+06	2.03849e+06	1.6409e+06	3.28225e+06	3.32887e+06	3.22117e+06	5.47525e+06	5.18102e+06	3.29698e+06	3.344e+06	2.67743e+06	6.0491e+06	5.93803e+06	4.24827e+06
P13797	PLS3	Plastin-3	2	2	9.75	0.00763509	0.0142662	0.0208626	0.183431	113.37	1.53374	0.72771	I	M	428737	306215	340488	409889	316099	419318	497971	500406	411536	624758	510203	249222	211683	254579	326137	489452	315140	286320	273467	175547	322758	358711	479670	365753	273965	607017	432811
P80404	ABAT	4-aminobutyrate aminotransferase, mitochondrial	2	2	9.75	0.00763509	0.0142662	0.183431	0.233953	96	2.02352	0.367696	I	M	269201	123892	81572	132771	409622	292905	149086	361622	327368	298513	43301	22021.5	233205	106067	29422.2	228746	199343	162664	14411.7	15593.1	123700	50184	8500.06	209883	99146.9	1.20919e+06	17705.7
P31942	HNRNPH3	Heterogeneous nuclear ribonucleoprotein H3	2	2	9.75	0.00763509	0.944183	0.0142662	0.141482	88.57	1.32382	0.557635	M	O	100872	104886	77405.5	87203.7	82407.7	130704	112795	91249.8	125680	71973.5	84595.8	107555	87821.8	127710	112636	88705.8	63754	140746	79313.5	71350.5	59714	98309	84304.6	73349.5	106065	50258.7	67186.4
O43488	AKR7A2	Aflatoxin B1 aldehyde reductase member 2	2	2	9.75	0.00763509	0.0208626	0.528612	0.0142662	114.57	1.14072	0.373781	O	M	1.79965e+06	1.70041e+06	1.8695e+06	1.72184e+06	1.469e+06	2.23698e+06	1.88671e+06	1.68373e+06	1.5432e+06	1.65236e+06	1.77816e+06	1.67529e+06	1.49282e+06	2.04212e+06	1.70652e+06	1.58532e+06	1.4272e+06	1.4929e+06	1.1992e+06	1.88041e+06	1.76322e+06	2.10129e+06	1.86049e+06	1.74209e+06	1.63447e+06	2.04008e+06	1.37545e+06
P41222	PTGDS	Prostaglandin-H2 D-isomerase	2	2	9.75	0.00763509	0.183431	0.0142662	0.029974	149.56	1.36879	0.483352	O	I	850750	974759	1.20722e+06	1.06483e+06	478278	754112	1.049e+06	907526	829793	541960	749052	1.28113e+06	630706	721653	1.26964e+06	970666	824805	929933	577403	1.41364e+06	845745	1.02645e+06	1.59268e+06	1.15761e+06	876188	821206	991923
Q4VC31	CCDC58	Coiled-coil domain-containing protein 58	1	1	9.75	0.00763509	0.233953	0.0142662	0.0800579	46.88	1.26018	0.507255	O	I	324723	354321	397581	348728	341841	324256	294106	314686	274131	344438	179059	358601	330446	275199	381943	425418	259962	415464	236976	405929	362251	427060	410805	381858	352636	436741	273913
O95210	STBD1	Starch-binding domain-containing protein 1	1	1	9.75	0.00763509	0.0142662	0.362727	0.0423153	60.84	1.36397	0.419246	M	O	173099	238672	175760	203802	212568	136725	126977	185424	288111	109798	304170	243076	233168	278331	187423	251361	338755	183981	345676	171156	292878	91125.1	144211	179430	251303	90950.3	290539
P16452	EPB42	Erythrocyte membrane protein band 4.2	1	1	9.75	0.00763509	0.029974	0.0142662	0.233953	76.33	1.64902	0.608548	O	I	72336.1	104741	111562	52813.9	54289.8	79720.6	99684.6	75171.9	144205	84944.5	55546.1	76254.2	71290.1	157674	142939	75548.6	151875	152130	54880.3	68032.2	133034	132734	128342	95671	163017	215511	129545
P02042	HBD	Hemoglobin subunit delta	12	4	9.75	0.00763509	0.0142662	0.029974	0.0800579	1547.04	1.65513	0.287628	O	I	2.24978e+07	2.72239e+07	3.01178e+07	1.62574e+07	2.13591e+07	2.7666e+07	2.75344e+07	1.96719e+07	4.57637e+07	3.0986e+07	2.53852e+07	1.93062e+07	2.17409e+07	3.93528e+07	3.47285e+07	2.0991e+07	7.61522e+07	4.62814e+07	5.21239e+07	1.5207e+07	2.72822e+07	4.89417e+07	3.86379e+07	2.05203e+07	9.26142e+07	5.69907e+07	5.5035e+07
P78417	GSTO1	Glutathione S-transferase omega-1	6	6	9.75	0.00763509	0.441209	0.183431	0.0142662	307.24	1.13681	0.638503	M	O	8.09913e+06	8.01669e+06	7.14534e+06	7.78033e+06	8.28021e+06	9.24016e+06	7.2909e+06	7.90403e+06	8.0721e+06	6.33222e+06	8.14672e+06	8.91812e+06	7.36167e+06	8.36243e+06	7.47978e+06	7.96142e+06	7.78296e+06	7.88939e+06	9.42203e+06	7.29072e+06	7.13702e+06	8.32697e+06	6.32692e+06	6.64508e+06	6.73145e+06	7.80801e+06	7.06777e+06
P09211	GSTP1	Glutathione S-transferase P	6	6	9.75	0.00763509	0.293622	0.0208626	0.0142662	543.92	1.16482	0.461557	I	O	1.20432e+07	1.12306e+07	1.00797e+07	9.61364e+06	1.17e+07	1.28992e+07	1.34678e+07	1.25352e+07	1.34413e+07	1.39902e+07	1.21938e+07	1.03282e+07	9.02806e+06	1.27923e+07	1.15423e+07	1.24623e+07	1.33172e+07	1.45971e+07	1.1557e+07	9.85109e+06	8.34304e+06	1.10356e+07	9.32377e+06	1.18448e+07	1.25261e+07	1.27548e+07	1.00345e+07
P04843	RPN1	Dolichyl-diphosphooligosaccharide--protein glycosyltransferase subunit 1	8	8	9.75	0.00763509	0.0423153	0.0142662	0.293622	399.85	1.20294	0.518215	O	I	2.15304e+06	2.38101e+06	2.40336e+06	2.14616e+06	1.93373e+06	2.08693e+06	2.13031e+06	2.46809e+06	1.93834e+06	2.30087e+06	1.67371e+06	2.17172e+06	2.37569e+06	2.35573e+06	2.565e+06	2.43689e+06	2.21272e+06	2.59695e+06	1.68035e+06	2.64625e+06	2.22561e+06	2.17442e+06	2.30236e+06	2.66816e+06	2.26096e+06	3.60143e+06	2.18364e+06
Q13228	SELENBP1	Methanethiol oxidase	8	8	9.75	0.00763509	0.944183	0.0423153	0.0142662	448.53	1.19887	0.141937	O	I	5.13336e+06	4.7475e+06	5.3529e+06	5.68576e+06	2.89351e+06	5.58059e+06	6.28727e+06	5.21968e+06	5.01589e+06	5.06298e+06	2.6944e+06	4.80786e+06	2.88801e+06	5.23877e+06	5.70112e+06	5.10173e+06	6.20044e+06	6.296e+06	3.06694e+06	5.35061e+06	3.35958e+06	5.85253e+06	6.76584e+06	5.43597e+06	6.26785e+06	9.63716e+06	3.41533e+06
Q02252	ALDH6A1	Methylmalonate-semialdehyde dehydrogenase [acylating], mitochondrial	7	7	9.75	0.00763509	0.029974	0.0142662	0.441209	397.74	1.13002	0.252148	I	O	7.8576e+06	6.93217e+06	6.90009e+06	8.43708e+06	6.87384e+06	8.27315e+06	7.02539e+06	8.67853e+06	8.09958e+06	7.76602e+06	6.08847e+06	7.34096e+06	6.81025e+06	7.75882e+06	5.3933e+06	7.35752e+06	8.35193e+06	7.4724e+06	4.5804e+06	7.41633e+06	6.27097e+06	7.29307e+06	5.28251e+06	8.23758e+06	8.08537e+06	6.84453e+06	4.76524e+06
Q53GG5	PDLIM3	PDZ and LIM domain protein 3	3	3	9.75	0.00763509	0.141482	0.0142662	0.0587074	242.62	1.25824	0.188305	I	O	2.59417e+06	2.36264e+06	2.04923e+06	2.06895e+06	3.03863e+06	1.29537e+06	3.06116e+06	3.50675e+06	2.91944e+06	3.06534e+06	3.16284e+06	1.76215e+06	3.10909e+06	1.15096e+06	2.14353e+06	3.64748e+06	2.53148e+06	3.26484e+06	2.79128e+06	1.378e+06	2.72854e+06	893816	2.4914e+06	2.75441e+06	2.23963e+06	2.94276e+06	2.15036e+06
P62826	RAN	GTP-binding nuclear protein Ran	3	3	9.75	0.00763509	0.0142662	0.141482	0.441209	157.36	1.1588	0.276295	I	O	1.00427e+06	975691	779635	1.02281e+06	1.10646e+06	1.00475e+06	966268	921089	1.1031e+06	1.04305e+06	840189	1.02246e+06	1.06467e+06	956225	936077	899033	912853	843977	794618	1.00746e+06	1.01344e+06	568561	418956	889751	1.08103e+06	1.47942e+06	451735
P82930	MRPS34	28S ribosomal protein S34, mitochondrial	5	5	9.75	0.00763509	0.029974	0.0142662	0.107328	240.94	1.25385	0.472083	O	I	392360	433660	457616	395740	330610	496101	423306	316043	290145	369430	432020	410661	410066	537403	505051	305119	378195	444387	440214	459730	386849	601789	467278	372432	375549	654447	510429
Q14980	NUMA1	Nuclear mitotic apparatus protein 1	2	1	9.74194	0.00766594	0.0208626	0.0142662	0.446873	66.1	3.61827	0.390329	I	M	12576.3	3560.06	4763.74	18392.6	16820.7	10186.4	5931.55	11550	4592.67	9769.03	6145.4	1962.94	3903.17	7427.32	1699.9	2806.98	5246.18	0	0	2660.88	6901.68	0	5207.99	9048.15	3959.84	0	4869.43
P27105;Q8TAV4	STOM	Erythrocyte band 7 integral membrane protein	1	1	9.25	0.00980366	1	0.0142662	0.029974	45.75	1.25343	0.206274	O	I	117916	116874	141926	83827.1	88220	189892	116668	110973	114577	201246	148313	98528.7	81210.1	178914	133133	92582.9	127188	208867	133516	103377	114237	245704	122803	123511	156149	279019	175961
P36578	RPL4	60S ribosomal protein L4	2	2	9.25	0.00980366	0.0142662	0.183431	0.833635	141.98	1.15729	0.177241	I	M	1.03382e+06	909303	896343	954790	820571	1.13224e+06	1.19863e+06	1.06285e+06	1.43562e+06	1.05355e+06	1.40219e+06	847617	795117	1.03831e+06	980763	884711	1.26983e+06	940094	1.0726e+06	952638	694023	1.02606e+06	959695	849300	1.35535e+06	1.76745e+06	1.0145e+06
P20810	CAST	Calpastatin	2	2	9.25	0.00980366	0.0142662	0.0423153	0.726286	164.9	1.26392	0.56765	I	M	684546	523103	560008	725730	840169	631120	643891	581823	797752	622303	514118	320812	619197	540974	580604	553926	729462	411459	481884	563938	533744	592796	456144	653416	649900	614114	419104
P36269	GGT5	Glutathione hydrolase 5 proenzyme	1	1	9.25	0.00980366	0.0423153	0.624065	0.0142662	85.85	2.23823	0.461153	O	M	58508.6	37546	57544.4	81211.9	69224	48947	38145.7	55014.2	40471.2	82224.7	29797.4	37000.8	42832.1	61543.9	27547	18806.3	40215.2	53180.1	5448.25	49792.8	50445.2	82600.5	53977.3	50906.2	56088.1	278684	18923.8
Q9NYL2	MAP3K20	Mitogen-activated protein kinase kinase kinase 20	1	1	9.25	0.00980366	0.833635	0.0142662	0.0423153	39.31	1.28039	0.546171	M	O	58353.8	56242.2	46974.2	62338.9	56350.3	64226.7	58544.6	50308.5	52381	32880.9	80919.6	55669.1	64830.4	51540.2	61791.5	47379.6	52203.2	47432.5	81954.1	43100.3	36091.6	62565.5	47554.8	45558.9	50959.7	31512.1	44109.5
P30086	PEBP1	Phosphatidylethanolamine-binding protein 1	8	8	9.25	0.00980366	0.528612	0.0208626	0.0142662	782.34	1.11674	0.529849	I	O	2.97659e+07	2.77581e+07	2.63161e+07	2.64075e+07	2.70497e+07	3.08124e+07	3.18923e+07	3.26676e+07	3.00668e+07	3.11814e+07	2.58962e+07	2.77121e+07	2.40007e+07	2.64197e+07	2.93281e+07	3.133e+07	2.87947e+07	3.51122e+07	2.7362e+07	2.7017e+07	2.38626e+07	2.53102e+07	2.80715e+07	2.73193e+07	2.63295e+07	2.81849e+07	2.52111e+07
P30084	ECHS1	Enoyl-CoA hydratase, mitochondrial	9	9	9.25	0.00980366	0.0208626	0.0142662	0.293622	750.41	1.10621	0.13949	O	I	1.31767e+07	1.35326e+07	1.41346e+07	1.36931e+07	1.11462e+07	9.97732e+06	1.32082e+07	1.78589e+07	1.11071e+07	1.31949e+07	1.07539e+07	1.39584e+07	1.16212e+07	9.75144e+06	1.34534e+07	1.88786e+07	1.20038e+07	1.49108e+07	1.34301e+07	1.47405e+07	1.15767e+07	1.16826e+07	1.33107e+07	1.93624e+07	1.1956e+07	1.59842e+07	1.30475e+07
P35579	MYH9	Myosin-9	18	15	9.25	0.00980366	0.0142662	0.624065	0.029974	1286.98	1.15495	0.549525	I	M	4.41645e+06	3.76067e+06	4.02833e+06	3.83726e+06	4.21278e+06	4.96038e+06	4.67718e+06	4.39465e+06	4.25027e+06	4.61756e+06	4.79456e+06	3.69845e+06	3.34261e+06	3.96406e+06	3.65605e+06	4.14216e+06	3.66325e+06	4.11544e+06	4.36704e+06	3.43003e+06	3.52039e+06	4.38673e+06	4.14023e+06	4.66426e+06	4.43075e+06	5.91187e+06	4.83057e+06
P52565	ARHGDIA	Rho GDP-dissociation inhibitor 1	3	3	9.25	0.00980366	0.0142662	0.0208626	0.944183	123.06	1.32373	0.436492	O	I	4.33496e+06	5.0016e+06	4.80818e+06	4.40027e+06	4.36447e+06	4.81964e+06	3.99836e+06	4.09205e+06	5.93348e+06	4.93274e+06	4.41104e+06	4.48026e+06	4.46747e+06	7.16016e+06	4.31641e+06	4.5837e+06	8.20745e+06	7.95013e+06	7.71873e+06	4.23016e+06	5.21138e+06	5.70691e+06	4.41469e+06	4.47776e+06	9.5687e+06	8.16319e+06	7.1416e+06
P02760	AMBP	Protein AMBP	3	3	9.25	0.00980366	0.0208626	0.0142662	1	208.72	1.26623	0.23527	I	M	2.52065e+06	2.13183e+06	2.1143e+06	2.56722e+06	2.10673e+06	2.57081e+06	2.66668e+06	2.6918e+06	3.13393e+06	2.01168e+06	6.21523e+06	2.64728e+06	1.72038e+06	1.80998e+06	1.94514e+06	2.53638e+06	2.20825e+06	1.65459e+06	4.40345e+06	2.21989e+06	1.71333e+06	2.23517e+06	2.04926e+06	2.35383e+06	3.04885e+06	1.81955e+06	3.66713e+06
Q8N335	GPD1L	Glycerol-3-phosphate dehydrogenase 1-like protein	5	5	9.25	0.00980366	0.0142662	0.029974	1	293.25	1.30542	0.464035	I	M	2.55001e+06	1.86197e+06	1.78771e+06	2.96909e+06	2.77579e+06	3.15568e+06	1.81346e+06	2.03604e+06	1.74636e+06	3.01415e+06	1.88048e+06	2.18521e+06	2.24172e+06	1.7905e+06	1.38339e+06	1.70905e+06	1.20162e+06	2.69754e+06	1.6452e+06	1.9002e+06	1.79015e+06	2.05048e+06	1.18299e+06	2.0147e+06	1.49455e+06	3.14074e+06	1.31246e+06
P35527	KRT9	Keratin, type I cytoskeletal 9	6	6	9	0.011109	0.183431	0.0142662	0.0800579	564.88	3.60643	0.983334	I	O	4.06077e+06	2.42112e+06	1.35271e+06	5.31053e+06	5.53635e+06	1.61143e+06	3.66807e+06	4.17749e+06	1.01369e+07	4.63877e+06	5.2366e+06	2.59374e+06	3.03714e+06	1.49449e+06	4.01868e+06	961531	2.73367e+06	8.12516e+06	1.50548e+06	1.56066e+06	1.27844e+06	1.11727e+06	1.14049e+06	1.66667e+06	1.20617e+06	1.07855e+06	2.1307e+06
P30405	PPIF	Peptidyl-prolyl cis-trans isomerase F, mitochondrial	3	3	9	0.011109	0.0142662	0.0423153	0.233953	117.63	1.13321	0.881169	M	I	3.00547e+06	3.36805e+06	3.24179e+06	3.05836e+06	3.02211e+06	2.85356e+06	2.94963e+06	3.14369e+06	2.9988e+06	3.07608e+06	3.33925e+06	3.21306e+06	3.47648e+06	3.45064e+06	3.12438e+06	3.57569e+06	3.56649e+06	3.34477e+06	3.94586e+06	2.91233e+06	3.25236e+06	3.44413e+06	3.23956e+06	3.36057e+06	3.23526e+06	3.89257e+06	3.30625e+06
Q9H845	ACAD9	Complex I assembly factor ACAD9, mitochondrial	3	3	9	0.011109	0.0800579	0.029974	0.0208626	163.16	1.5524	0.843381	O	I	267142	293961	374560	191559	255622	215127	386711	286692	254694	303280	212471	205065	269633	331801	322041	341263	304850	483753	303046	289833	264006	412588	376736	529637	360686	509894	526219
Q96EY1	DNAJA3	DnaJ homolog subfamily A member 3, mitochondrial	3	3	9	0.011109	0.0800579	0.233953	0.0142662	176.95	1.2941	0.675288	O	M	1.03381e+06	853122	1.15177e+06	962242	1.04237e+06	1.20209e+06	957846	1.00453e+06	852544	986755	1.07142e+06	709056	892754	926375	713901	1.02352e+06	1.05179e+06	867200	853172	815769	1.30125e+06	1.70386e+06	855990	1.082e+06	1.13738e+06	1.06596e+06	1.14535e+06
P54920	NAPA	Alpha-soluble NSF attachment protein	2	2	9	0.011109	0.0142662	0.441209	0.0800579	77.39	1.28077	0.288736	M	I	95961.1	124720	105945	100553	122615	45791.3	85989.6	124857	113665	82586.7	112309	138586	129375	82571.9	108373	164695	124030	138802	123286	124326	129937	53719	107026	114717	123260	40086.6	137413
Q8NE62	CHDH	Choline dehydrogenase, mitochondrial	1	1	9	0.011109	0.0423153	0.0142662	0.0587074	59.33	2.51097	0.497113	O	I	23298	33615.9	49226.1	31758	14029.9	5801.08	42446.5	22454.6	225.73	9814.65	4146.49	36808.2	21966.6	31483.5	59055.6	18765.7	9634.78	28341.9	2329.1	45439.6	17563.9	57868.3	88214.1	37044.7	50725.6	19169.5	12099.9
Q99766	DMAC2L	ATP synthase subunit s, mitochondrial	1	1	9	0.011109	0.528612	0.0142662	0.0587074	57.81	1.31254	0.205561	I	O	104373	79838.2	77281.4	137395	118044	76513.9	78594.9	111319	112113	82497.2	202306	93261.5	79513.6	53483.5	74748.9	98183.5	97617.6	119509	266940	81354.2	73986.6	58136.2	66128.4	106802	87990.7	73666.3	151940
P46782	RPS5	40S ribosomal protein S5	1	1	9	0.011109	0.107328	0.183431	0.183431	55.78	1.17499	0.318208	M	O	325339	383051	260525	327170	290143	293360	344011	372008	388508	449869	418210	403478	376357	400413	355042	379967	460018	372036	445842	240040	248830	189533	277274	346947	365362	667709	381911
P15121	AKR1B1	Aldo-keto reductase family 1 member B1	8	7	9	0.011109	0.029974	0.0587074	0.141482	386.53	1.27224	0.405289	I	O	5.8557e+06	5.08084e+06	4.04537e+06	6.80924e+06	5.43153e+06	5.36164e+06	6.32352e+06	5.35257e+06	3.72528e+06	7.53489e+06	5.79613e+06	5.5263e+06	4.84632e+06	4.64821e+06	5.20755e+06	5.17581e+06	3.26228e+06	7.75496e+06	5.28909e+06	4.80347e+06	3.8629e+06	4.11116e+06	3.46214e+06	3.98718e+06	3.08553e+06	9.05877e+06	4.0487e+06
Q16555	DPYSL2	Dihydropyrimidinase-related protein 2	10	8	9	0.011109	0.0142662	0.183431	0.233953	627.49	1.08526	0.198809	I	M	4.3754e+06	4.07804e+06	4.12236e+06	4.4148e+06	3.47897e+06	4.50439e+06	4.64892e+06	4.82994e+06	4.84452e+06	4.2467e+06	3.98887e+06	3.73212e+06	3.25186e+06	4.10749e+06	4.47962e+06	4.81912e+06	3.92314e+06	3.94571e+06	3.95171e+06	3.87084e+06	3.43647e+06	3.85805e+06	4.22542e+06	5.22102e+06	4.3385e+06	4.17996e+06	4.48645e+06
P06732	CKM	Creatine kinase M-type	27	27	9	0.011109	0.029974	0.0208626	0.029974	2625.67	1.18843	0.48268	O	I	4.99977e+08	5.30531e+08	5.45431e+08	5.62617e+08	4.60475e+08	4.79623e+08	5.37858e+08	4.59314e+08	3.9138e+08	5.03833e+08	3.42192e+08	5.3718e+08	4.91009e+08	5.32002e+08	6.23419e+08	4.69044e+08	4.47472e+08	6.66474e+08	4.68521e+08	5.60306e+08	4.73214e+08	5.58628e+08	6.39569e+08	4.95439e+08	4.70713e+08	7.26845e+08	5.16804e+08
P11142	HSPA8	Heat shock cognate 71 kDa protein	26	22	9	0.011109	0.107328	0.183431	0.0142662	2158.64	1.08813	0.421703	M	O	4.30254e+07	4.37421e+07	4.08799e+07	4.20408e+07	4.33337e+07	4.22993e+07	4.36474e+07	4.38059e+07	5.23272e+07	4.23471e+07	4.83428e+07	4.06722e+07	4.40152e+07	4.40322e+07	4.41898e+07	4.5801e+07	5.16573e+07	4.95251e+07	5.03581e+07	3.86576e+07	4.0457e+07	4.27014e+07	4.09948e+07	4.15887e+07	4.225e+07	4.94195e+07	4.41939e+07
P68871	HBB	Hemoglobin subunit beta	20	12	9	0.011109	0.029974	0.029974	0.0423153	2328.51	1.7606	0.43509	O	I	8.30233e+08	1.06881e+09	1.13562e+09	5.66899e+08	7.17175e+08	9.00968e+08	1.05333e+09	9.12789e+08	1.31986e+09	1.24199e+09	7.20143e+08	6.87052e+08	8.5665e+08	1.63696e+09	1.37714e+09	7.86252e+08	2.51109e+09	1.68362e+09	1.934e+09	5.67518e+08	1.01527e+09	1.71584e+09	1.52972e+09	8.49757e+08	3.06006e+09	2.18269e+09	2.16598e+09
Q86TD4	SRL	Sarcalumenin	24	22	9	0.011109	0.0423153	0.0142662	0.233953	2097.63	1.22243	0.279647	O	I	4.06546e+07	4.38594e+07	4.50769e+07	3.96939e+07	3.80789e+07	4.518e+07	3.99362e+07	4.03839e+07	4.1831e+07	5.1888e+07	2.84133e+07	5.22037e+07	4.18513e+07	4.47349e+07	3.84135e+07	4.20937e+07	5.02142e+07	5.97532e+07	3.25072e+07	4.56953e+07	4.67957e+07	4.58438e+07	4.09971e+07	4.60526e+07	4.76952e+07	8.78083e+07	3.68955e+07
P55809	OXCT1	Succinyl-CoA:3-ketoacid coenzyme A transferase 1, mitochondrial	18	18	9	0.011109	0.0800579	0.0142662	0.0587074	1633.64	1.19926	0.244124	I	O	3.98436e+07	3.74351e+07	3.38545e+07	3.73144e+07	4.15169e+07	2.93567e+07	3.37556e+07	5.72742e+07	4.55294e+07	3.59338e+07	2.91616e+07	3.16326e+07	3.74546e+07	3.07779e+07	3.20597e+07	5.5251e+07	3.87464e+07	3.83662e+07	2.58288e+07	2.80456e+07	3.5839e+07	2.79847e+07	2.17095e+07	5.56937e+07	4.13916e+07	2.95751e+07	1.81234e+07
P13929	ENO3	Beta-enolase	17	15	9	0.011109	0.233953	0.0142662	0.0587074	1467.83	1.15438	0.303529	I	O	3.76987e+07	3.54857e+07	3.29008e+07	3.72404e+07	3.99292e+07	2.88703e+07	4.00421e+07	4.24112e+07	3.84712e+07	4.50504e+07	2.92532e+07	3.13843e+07	3.56641e+07	2.73047e+07	3.93579e+07	4.37173e+07	3.65493e+07	4.43403e+07	3.11893e+07	3.41705e+07	3.39857e+07	2.78457e+07	2.99725e+07	3.85298e+07	2.95345e+07	4.06748e+07	2.62646e+07
Q13642	FHL1	Four and a half LIM domains protein 1	2	2	9	0.011109	0.107328	0.0142662	0.0800579	136.34	1.33121	0.381928	I	O	8.40804e+06	7.25472e+06	6.69314e+06	7.48017e+06	1.1874e+07	8.53112e+06	6.91378e+06	7.2411e+06	6.32458e+06	6.78125e+06	1.13942e+07	8.44567e+06	1.06982e+07	5.73062e+06	5.523e+06	5.87611e+06	4.43377e+06	8.03966e+06	1.11583e+07	6.1849e+06	1.12506e+07	4.40071e+06	6.19199e+06	5.4375e+06	3.74027e+06	6.6492e+06	6.12953e+06
P47755	CAPZA2	F-actin-capping protein subunit alpha-2	5	5	9	0.011109	0.0587074	0.0142662	0.0800579	330.35	1.16292	0.558251	O	I	3.86763e+06	3.99385e+06	4.2857e+06	3.84113e+06	3.46018e+06	3.59688e+06	4.03344e+06	4.40653e+06	3.80483e+06	3.85368e+06	4.18767e+06	3.62617e+06	3.96191e+06	3.62714e+06	4.37019e+06	4.38387e+06	4.34828e+06	5.25317e+06	4.8682e+06	4.19102e+06	3.71752e+06	4.09367e+06	4.89489e+06	4.53142e+06	4.26375e+06	5.60012e+06	4.97238e+06
A5D6W6	FITM1	Fat storage-inducing transmembrane protein 1	1	1	7.80645	0.0201767	0.107328	0.0587074	0.0224943	37.96	2.82665	0.124402	O	M	59800	41684.5	102568	97060.7	160565	8292.83	7971.46	25109.8	1049.9	0	22.9196	52601	140063	3891.52	0	11866.4	0	6508.37	1875.05	101520	169430	4616.26	53729.6	183543	0	97976.1	2018.28
Q9ULV3	CIZ1	Cip1-interacting zinc finger protein	1	1	7.75	0.0207543	0.0208626	0.0423153	0.233953	38.53	3.96893	0.798947	M	I	50341.2	117406	96742.1	84281.9	21255.2	54562.7	57114.7	34491.5	35186.7	60244.7	57879.8	58799.5	90321.1	84102.5	241642	112163	86313.8	739415	194729	58203.1	41489.9	204260	135940	43817.5	122707	310781	130155
P48681	NES	Nestin	12	12	7.75	0.0207543	0.0800579	0.0142662	0.107328	787.7	1.41024	0.80389	I	O	5.84719e+06	4.82809e+06	4.50074e+06	6.69723e+06	6.43025e+06	6.8139e+06	4.6327e+06	4.66188e+06	7.57692e+06	5.44089e+06	8.07778e+06	6.00814e+06	5.55973e+06	4.6521e+06	3.22178e+06	4.69868e+06	4.36868e+06	6.40904e+06	4.47032e+06	4.58022e+06	5.76737e+06	4.86711e+06	2.9134e+06	4.37559e+06	4.54813e+06	4.86601e+06	3.77234e+06
Q16563	SYPL1	Synaptophysin-like protein 1	1	1	7.75	0.0207543	0.624065	0.107328	0.0423153	54.27	1.13531	0.2889	O	I	762775	748379	820640	862260	635316	718587	824634	773078	726362	751932	913834	832495	609508	807508	738949	753435	699943	1.03169e+06	807186	720296	656935	821991	927832	976148	840110	1.16739e+06	935016
P25940	COL5A3	Collagen alpha-3(V) chain	1	1	7.75	0.0207543	0.0142662	0.233953	0.441209	67.28	2.12138	0.525957	I	M	425812	247617	322961	474650	524289	363091	438926	328105	523156	304344	844909	400588	94622.8	94566.6	336836	311473	16351.1	151118	386426	556467	447586	314582	31841.4	264331	187249	522465	73252.1
Q96BW5	PTER	Phosphotriesterase-related protein	2	2	7.75	0.0207543	0.029974	0.0423153	0.624065	81.16	1.19261	0.303659	O	I	242800	268510	272786	270267	182604	221593	288658	250879	212225	154853	135170	334975	243223	205743	306156	252453	282198	233785	169928	327415	196736	303278	300769	235734	277275	214305	191303
Q5VWP2	TENT5C	Terminal nucleotidyltransferase 5C	1	1	7.75	0.0207543	0.0208626	0.0208626	0.362727	33.25	1.30102	0.629326	M	I	362570	505999	450129	306964	207363	487497	380389	430637	378022	493990	552927	416300	532770	600899	457905	522120	540397	627914	514116	458585	410399	533810	365848	482004	497404	593724	647345
Q8WZ42;A6NNT2	TTN	Titin	919	901	7.75	0.0207543	0.0142662	0.293622	0.233953	69606.5	1.05126	0.167981	M	I	1.81553e+09	1.90704e+09	1.87306e+09	1.75797e+09	1.76219e+09	1.75193e+09	1.87047e+09	1.93508e+09	1.8814e+09	1.97131e+09	2.14778e+09	1.88961e+09	1.83414e+09	1.86017e+09	1.96996e+09	1.98133e+09	1.89176e+09	2.21408e+09	2.21004e+09	1.85037e+09	1.80774e+09	1.85294e+09	1.86456e+09	1.98967e+09	1.88041e+09	2.41414e+09	1.93523e+09
P10301	RRAS	Ras-related protein R-Ras	2	1	7.75	0.0207543	0.0142662	0.107328	0.624065	103.45	2.4696	0.582529	M	I	505778	1.43702e+06	750685	462636	459330	530978	578954	496991	488204	480342	451755	555795	1.96631e+06	550362	2.79043e+06	1.3222e+06	522403	1.3038e+06	741601	508475	717217	663757	329170	1.53481e+06	513180	2.72708e+06	436757
Q9NRW1	RAB6B	Ras-related protein Rab-6B	2	1	7.75	0.0207543	0.107328	0.141482	0.183431	83.02	1.47292	0.32852	I	M	74058.9	58590.9	52561.6	50526.1	81788.2	57264.8	68925.6	111790	64213	34504.4	63656	96399.8	64097.6	30413	55158.4	46885.8	17850.5	14565.5	36271.3	47634.8	69709.1	35259.4	60030.8	50173.8	107199	14463.3	44633.6
Q5XKP0	MICOS13	MICOS complex subunit MIC13	2	2	7.75	0.0207543	0.029974	0.528612	0.0423153	100.6	1.35456	0.248444	M	O	495637	544921	373143	431528	553401	370893	489268	633097	236757	652771	161417	510647	557732	501861	560756	593610	471036	738449	237366	337524	458876	209510	397663	462142	432145	433214	348500
Q8IWA5	SLC44A2	Choline transporter-like protein 2	1	1	7.75	0.0207543	0.0142662	0.141482	0.441209	34.27	1.26819	0.191541	I	M	141785	109506	131342	218025	99554	152293	104066	134985	115022	78931.3	150978	143662	98303.9	129903	91162.5	84500	113616	58992	110853	225573	94854.6	133248	97330.3	105704	127138	52948.6	81779.8
Q13148	TARDBP	TAR DNA-binding protein 43	1	1	7.75	0.0207543	0.0800579	0.0142662	0.107328	42.88	1.90087	0.310048	I	O	22545.8	20246.6	16662.1	27956.9	25734.6	17595.3	16408.6	25033.4	20933.1	58423.7	38168.6	23332.8	27597.3	12925.8	21064.7	16312.6	13714.3	33402.2	33986	25675.7	17675.3	5800.35	16021.4	18137.7	18421.8	0	19398.7
O95714	HERC2	E3 ubiquitin-protein ligase HERC2	1	1	7.75	0.0207543	0.183431	0.183431	0.141482	33.87	1.25871	0.128619	O	M	65669.2	58244.8	62998.8	71483.6	46144.4	82440.6	84534.9	43742.3	33219.3	45297.1	68555	54914.9	53932.6	69186.3	71131.8	42058.4	49263.6	33072.3	41123.8	75437.7	72180.5	92444.4	22273.3	52658.3	52556.3	82258.2	72156.9
Q96GK7	FAHD2A	Fumarylacetoacetate hydrolase domain-containing protein 2A	1	1	7.75	0.0207543	0.0423153	0.0423153	0.293622	39.63	1.24773	0.500994	O	I	227545	260907	261329	235864	241524	185157	260534	214644	226828	235364	85490.1	261566	303778	236818	279487	222887	218508	240822	208127	264324	265990	300559	227652	248118	264047	294853	237380
Q9UDY4	DNAJB4	DnaJ homolog subfamily B member 4	1	1	7.75	0.0207543	0.107328	0.0142662	0.183431	37.95	1.7169	0.577806	I	O	133562	105848	89534.2	51406.6	129403	146864	174905	165234	248483	126628	174901	77883.7	138883	61062.3	114260	137153	103183	137763	92659.3	50393.8	127445	31126.2	82008.2	156697	58457.9	76571.6	126614
P21796	VDAC1	Voltage-dependent anion-selective channel protein 1	11	10	7.75	0.0207543	0.0800579	0.293622	0.0142662	1066.69	1.08524	0.0807083	M	O	2.59778e+07	2.6722e+07	2.50413e+07	2.09043e+07	2.24771e+07	2.61335e+07	2.82784e+07	3.20959e+07	2.45908e+07	3.2597e+07	3.92517e+07	2.09855e+07	2.21915e+07	2.5923e+07	2.9592e+07	3.49181e+07	2.63807e+07	3.63454e+07	4.21809e+07	1.991e+07	2.08589e+07	2.53448e+07	2.83611e+07	3.07317e+07	2.52844e+07	3.4234e+07	3.50571e+07
P19429	TNNI3	Troponin I, cardiac muscle	13	12	7.75	0.0207543	0.293622	0.0800579	0.0423153	1181.07	1.34867	0.186915	O	I	1.5389e+08	1.57208e+08	1.65914e+08	1.75661e+08	1.44766e+08	1.27331e+08	1.64505e+08	1.57186e+08	7.68139e+07	1.29737e+08	8.95436e+07	1.78073e+08	1.83206e+08	1.13879e+08	1.69253e+08	1.41629e+08	8.70727e+07	2.14337e+08	1.04074e+08	1.87367e+08	1.85633e+08	1.0807e+08	1.79555e+08	1.68948e+08	8.75775e+07	3.85847e+08	1.3407e+08
Q9Y512	SAMM50	Sorting and assembly machinery component 50 homolog	7	7	7.75	0.0207543	0.141482	0.141482	0.0423153	389.64	1.17647	0.194712	M	O	2.02731e+06	2.0981e+06	1.69986e+06	1.41318e+06	2.62702e+06	1.72041e+06	2.4588e+06	1.91715e+06	2.72223e+06	1.47923e+06	2.08095e+06	1.75959e+06	2.53052e+06	1.73763e+06	2.65118e+06	1.8116e+06	2.78182e+06	1.60648e+06	2.45999e+06	1.1317e+06	2.12781e+06	1.33173e+06	2.23345e+06	1.67461e+06	2.56643e+06	1.87497e+06	1.79731e+06
P52179	MYOM1	Myomesin-1	61	59	7.75	0.0207543	0.0142662	0.0423153	0.944183	4537.76	1.07087	0.378059	O	I	9.62034e+07	1.00995e+08	1.01421e+08	9.48909e+07	8.89402e+07	9.73106e+07	1.02859e+08	9.70162e+07	9.66777e+07	1.05712e+08	1.06661e+08	9.97637e+07	9.86105e+07	1.02641e+08	1.02954e+08	1.01004e+08	1.05967e+08	1.20045e+08	1.08648e+08	1.02523e+08	1.01578e+08	1.01345e+08	1.0143e+08	1.00228e+08	1.01767e+08	1.30833e+08	1.06357e+08
Q9NPC6	MYOZ2	Myozenin-2	15	15	7.75	0.0207543	1	0.0423153	0.0142662	1016.15	1.20545	0.153232	O	I	3.48852e+07	3.59077e+07	4.19298e+07	5.08329e+07	3.95598e+07	2.1981e+07	3.26803e+07	2.9372e+07	2.59635e+07	2.79861e+07	2.97178e+07	5.3576e+07	4.73229e+07	1.91508e+07	3.15557e+07	2.79331e+07	2.01598e+07	3.48235e+07	2.57705e+07	5.94032e+07	5.37432e+07	2.53197e+07	3.72347e+07	3.39479e+07	2.38717e+07	5.10174e+07	2.65805e+07
P12277	CKB	Creatine kinase B-type	18	18	7.75	0.0207543	0.0423153	0.0587074	0.233953	1915.44	1.16138	0.300077	I	M	6.46022e+07	5.21564e+07	5.19032e+07	9.01815e+07	5.92902e+07	5.24279e+07	6.57956e+07	5.53155e+07	5.67741e+07	4.79636e+07	6.99448e+07	5.5966e+07	5.9171e+07	3.90091e+07	5.79666e+07	4.86693e+07	4.75751e+07	5.17181e+07	6.84606e+07	5.81857e+07	4.65599e+07	4.07006e+07	6.083e+07	5.32399e+07	5.46483e+07	5.25186e+07	6.824e+07
Q99623	PHB2	Prohibitin-2	13	12	7.75	0.0207543	0.107328	0.141482	0.183431	907.01	1.06792	0.232148	I	O	2.02911e+07	1.98225e+07	1.81374e+07	2.12192e+07	1.91535e+07	2.02486e+07	1.82975e+07	2.25371e+07	2.23547e+07	2.03963e+07	2.24909e+07	1.95811e+07	1.89828e+07	2.18739e+07	1.77833e+07	2.08913e+07	2.15356e+07	2.0345e+07	2.13584e+07	1.92072e+07	1.67721e+07	1.84974e+07	1.66e+07	1.96106e+07	2.10158e+07	2.27887e+07	2.16037e+07
P05091	ALDH2	Aldehyde dehydrogenase, mitochondrial	15	12	7.75	0.0207543	0.0142662	0.624065	0.141482	1107.4	1.12761	0.073026	O	M	2.36244e+07	2.01317e+07	2.15769e+07	3.10667e+07	2.11059e+07	2.7773e+07	9.9981e+06	2.81782e+07	2.23544e+07	3.37228e+07	1.99419e+07	2.48476e+07	1.67563e+07	2.70391e+07	8.2921e+06	2.37235e+07	2.20858e+07	3.28795e+07	1.90335e+07	2.58397e+07	1.69444e+07	2.67101e+07	9.63764e+06	2.87524e+07	2.01187e+07	4.77995e+07	2.11438e+07
P12109	COL6A1	Collagen alpha-1(VI) chain	16	16	7.75	0.0207543	0.0423153	0.0208626	0.362727	1483.13	1.31821	0.416445	I	O	2.96266e+07	2.79409e+07	2.37535e+07	2.45989e+07	3.68682e+07	2.49206e+07	3.19404e+07	2.98049e+07	3.58054e+07	3.51296e+07	6.75207e+07	2.87003e+07	3.12535e+07	2.38046e+07	2.66548e+07	2.92911e+07	2.55943e+07	2.64082e+07	3.71344e+07	2.48165e+07	2.39028e+07	1.84413e+07	2.33242e+07	2.82826e+07	2.45255e+07	3.48807e+07	3.92336e+07
P22105	TNXB	Tenascin-X	5	5	7.75	0.0207543	1	0.141482	0.0142662	237.04	1.20546	0.129814	M	O	533501	588314	489182	288383	971124	460110	501909	445978	790019	345091	1.01452e+06	539274	857270	557617	515814	471597	690330	408459	813994	518495	609359	432864	479314	405877	580554	354369	646137
P46976	GYG1	Glycogenin-1	7	7	7.75	0.0207543	0.183431	0.183431	0.0800579	351.1	1.10047	0.160437	M	O	7.91688e+06	7.9545e+06	7.22456e+06	7.16786e+06	9.10352e+06	7.09862e+06	7.60836e+06	8.60605e+06	9.16076e+06	5.16014e+06	9.04205e+06	6.90903e+06	7.80423e+06	7.78003e+06	8.41281e+06	8.86641e+06	1.01228e+07	7.03557e+06	1.02462e+07	6.80067e+06	7.22044e+06	6.97325e+06	6.54481e+06	8.58362e+06	8.59229e+06	7.97734e+06	8.35166e+06
O75874	IDH1	Isocitrate dehydrogenase [NADP] cytoplasmic	4	3	7.75	0.0207543	0.0800579	0.141482	0.0208626	208.11	1.68491	0.619588	O	M	281001	240326	324970	381292	200495	206144	313889	303184	296206	365361	174735	213158	134170	249854	312474	291975	284686	296521	137338	271846	294802	314910	466014	277277	302178	932411	375888
P61604	HSPE1	10 kDa heat shock protein, mitochondrial	4	4	7.75	0.0207543	0.0142662	0.183431	0.0800579	263.07	1.21037	0.321679	M	I	4.74589e+06	5.32691e+06	4.96233e+06	4.26788e+06	5.01016e+06	4.10524e+06	4.75491e+06	5.59127e+06	5.03229e+06	6.33947e+06	5.13387e+06	4.91929e+06	5.05048e+06	4.37014e+06	4.95933e+06	7.33529e+06	6.31132e+06	9.09853e+06	6.6549e+06	4.25142e+06	4.51756e+06	4.84102e+06	5.31349e+06	5.88816e+06	5.49364e+06	6.2034e+06	6.5064e+06
P42126	ECI1	Enoyl-CoA delta isomerase 1, mitochondrial	6	6	7.75	0.0207543	0.0142662	0.0423153	0.528612	424.48	1.17535	0.358455	M	I	9.8371e+06	1.16795e+07	1.08828e+07	9.94803e+06	8.76964e+06	1.0867e+07	9.45779e+06	1.01431e+07	9.13629e+06	1.21811e+07	9.44914e+06	1.22949e+07	1.03184e+07	1.36118e+07	1.04069e+07	1.17657e+07	1.00663e+07	1.48457e+07	1.0662e+07	1.01866e+07	1.00407e+07	1.40311e+07	9.39921e+06	1.07563e+07	9.12859e+06	1.88284e+07	1.15902e+07
P51665	PSMD7	26S proteasome non-ATPase regulatory subunit 7	1	1	7.65517	0.0217621	0.441209	0.0142662	0.105645	46.4	1.91766	0.406795	I	O	31033.8	27001.6	15185.2	19298.9	7018.92	41518.8	51920.1	35412.4	64807.2	9460.7	2090.71	0	0	41797.7	46148.4	47061.8	71651.9	0	0	0	0	12936.6	31072.7	31916.9	41954.6	2853.54	0
Q16851	UGP2	UTP--glucose-1-phosphate uridylyltransferase	9	8	7	0.0301974	0.0208626	0.0208626	0.233953	617.34	1.17264	0.925573	I	O	9.59216e+06	8.50372e+06	8.23223e+06	8.98617e+06	9.45524e+06	9.36845e+06	1.04136e+07	9.73731e+06	9.65961e+06	9.74548e+06	1.06073e+07	7.41086e+06	8.72801e+06	9.66383e+06	7.83363e+06	8.8823e+06	8.66566e+06	8.39047e+06	9.8245e+06	7.20201e+06	7.78407e+06	9.40786e+06	7.87561e+06	8.89159e+06	7.9983e+06	9.29103e+06	8.04323e+06
Q969Z3	MTARC2	Mitochondrial amidoxime reducing component 2	1	1	7	0.0301974	0.0423153	0.0142662	0.441209	42.29	1.36952	0.883743	I	O	34639.2	27482.2	22499.2	31512	33292.5	33852.1	45701.1	28838.1	25676.1	32230.7	29170.1	25430.8	27697.1	34215.7	20431.2	29636.2	22480.9	28566.2	25847.4	28902.3	21705.8	17335	23841.6	20711.2	24006.6	30566	22977.9
P34932	HSPA4	Heat shock 70 kDa protein 4	2	2	7	0.0301974	0.029974	0.0208626	0.833635	138.33	1.39592	0.824586	I	M	625160	482716	479607	524581	815647	684529	609203	491837	752742	790123	571460	521725	544070	404297	441139	502347	613804	302834	423674	495290	546150	464482	462418	429693	440000	790908	488990
Q13045	FLII	Protein flightless-1 homolog	1	1	7	0.0301974	0.0587074	0.0208626	0.528612	51.66	1.66183	0.729695	I	O	28286.6	23603.1	20942.5	34494.4	30176.1	31106.5	24198.6	21457.4	32394.3	28692.3	50413.5	28407.4	16542.3	40703.1	14355.9	18006.6	32242.3	11964.3	23004.8	30451.9	14838.4	19612.8	18194.9	21614.5	17641.9	8947.96	20899.2
P14854	COX6B1	Cytochrome c oxidase subunit 6B1	1	1	7	0.0301974	0.528612	0.0800579	0.0142662	35.71	1.19162	0.214571	O	M	4.82011e+06	4.50465e+06	5.14458e+06	5.76228e+06	3.54568e+06	4.64124e+06	5.46359e+06	4.68776e+06	2.61467e+06	4.74408e+06	2.7448e+06	5.22159e+06	4.44239e+06	3.73076e+06	4.77569e+06	4.35284e+06	2.88791e+06	4.80958e+06	2.86235e+06	5.77656e+06	5.16577e+06	4.45996e+06	5.4055e+06	4.91512e+06	3.01057e+06	6.58459e+06	4.10431e+06
P11166	SLC2A1	Solute carrier family 2, facilitated glucose transporter member 1	2	2	7	0.0301974	0.233953	0.0423153	0.029974	83.85	1.71387	0.372546	O	I	71284.1	73145.9	101542	57172.6	107679	77847	54476.3	59245.9	97524.3	111733	49358.7	47755.5	84164.8	75400	81484.5	76924.7	101771	157255	86320.6	37229.7	120370	105366	142021	102724	103297	330537	112545
P61457	PCBD1	Pterin-4-alpha-carbinolamine dehydratase	1	1	7	0.0301974	0.0208626	0.0587074	0.726286	34	1.45295	0.343573	M	I	209540	305106	286563	376182	124554	210507	130371	206086	232823	110724	158238	528148	101852	304591	202783	388158	282895	183115	259787	476182	227740	168604	318820	241471	241168	258174	195149
O75608	LYPLA1	Acyl-protein thioesterase 1	2	1	7	0.0301974	0.107328	0.029974	0.293622	62.71	1.1551	0.415969	O	I	1.05475e+06	1.14696e+06	1.16371e+06	866417	890690	1.30159e+06	1.02346e+06	1.1916e+06	1.09661e+06	889527	821056	1.14079e+06	962276	1.1883e+06	1.12255e+06	1.32091e+06	1.19062e+06	985292	927663	1.0842e+06	1.09617e+06	1.20701e+06	1.17215e+06	1.259e+06	1.42793e+06	1.17047e+06	917329
Q92506	HSD17B8	Estradiol 17-beta-dehydrogenase 8	2	2	7	0.0301974	0.726286	0.0423153	0.0208626	109.44	1.17564	0.546896	O	I	459035	453802	506443	441675	463013	416473	518782	455234	329579	502978	374726	448478	490083	434046	441287	455114	357437	551818	336579	445537	546957	537763	458854	543106	543829	624132	417461
Q15365	PCBP1	Poly(rC)-binding protein 1	2	2	7	0.0301974	0.141482	0.944183	0.029974	144.32	1.27817	0.23969	O	M	1.01728e+06	821146	1.05189e+06	1.20967e+06	868283	1.0463e+06	1.27168e+06	690473	720987	754921	669680	1.10963e+06	765018	688670	884517	657892	623903	1.11977e+06	407754	1.146e+06	1.00301e+06	865369	1.22009e+06	1.02495e+06	585802	1.56304e+06	589435
Q04837	SSBP1	Single-stranded DNA-binding protein, mitochondrial	2	2	7	0.0301974	0.0142662	0.141482	0.726286	213.7	1.21734	0.616115	M	I	877513	1.08587e+06	1.17722e+06	795360	936291	837522	882207	936184	801698	1.26015e+06	1.14221e+06	1.07142e+06	1.07488e+06	1.17188e+06	1.00958e+06	1.10158e+06	1.08243e+06	1.49394e+06	1.23591e+06	1.05087e+06	1.13653e+06	1.23462e+06	1.08876e+06	1.37534e+06	970176	1.17246e+06	786336
P14314	PRKCSH	Glucosidase 2 subunit beta	2	2	7	0.0301974	0.726286	0.107328	0.0208626	79.61	1.25667	0.251129	O	M	247688	245207	297517	263372	166487	262855	235901	309827	275221	241733	101570	253753	216294	167790	229397	358799	178125	203948	147529	298426	247988	322699	266533	351941	198112	354281	166271
Q9H0R4	HDHD2	Haloacid dehalogenase-like hydrolase domain-containing protein 2	2	2	7	0.0301974	0.0800579	0.183431	0.833635	94.69	1.12729	0.190615	I	M	238359	203723	198340	221701	262309	210817	246966	250001	213673	173549	161623	210212	196242	176600	204923	230638	194387	213397	117692	213146	183052	192400	166445	236654	178073	265115	132733
Q8TCJ2	STT3B	Dolichyl-diphosphooligosaccharide--protein glycosyltransferase subunit STT3B	1	1	7	0.0301974	0.441209	0.0142662	0.441209	34.6	1.39682	0.390134	O	I	55578.8	68153.9	81691.5	40146.2	31687.9	45784.4	72823.9	87451.7	78956	56437.8	29036.9	76676.4	46060.1	60239	99171.7	58622	61991.1	70419.6	44450.2	74653.6	75265	55721.8	89548	113269	96383.2	75860.4	37146.8
Q8WUY1	THEM6	Protein THEM6	1	1	7	0.0301974	0.293622	0.0423153	0.0142662	52.86	1.43521	0.164458	O	M	82943.7	72822.1	107952	94386	120076	69393.5	46913	83950	44000.6	70303.9	14339	96241.2	124797	55004	31603.8	56464.6	28728.8	78893.7	20341.7	113579	163358	59283.7	90602.5	112939	42599.1	98686.5	25181.7
P62701	RPS4X	40S ribosomal protein S4, X isoform	1	1	7	0.0301974	0.0423153	0.293622	0.0800579	36.23	1.49869	0.527785	I	M	49749	34200.9	44320.4	48656.2	27389.3	56123.8	68600.5	47975.1	43777	57363.3	46622.1	29061.1	26865.5	47549.9	36257.2	31271	55736.1	5951.39	31876.3	32211.5	37879.2	63669.3	55200.5	32641.3	42866.3	61586.5	38573
Q8IYB8	SUPV3L1	ATP-dependent RNA helicase SUPV3L1, mitochondrial	1	1	7	0.0301974	0.0423153	0.726286	0.0423153	74.98	1.3505	0.170955	M	O	44500.5	53804.8	45565.3	14473.3	33089.1	40614.7	84106.5	50218.6	94124.9	43202	62460.3	29455.3	58983.7	40892.7	101497	38195.5	97656.6	77023.3	85915.2	24392.2	55670.2	20827.6	81286.9	45649.3	72325.3	49684.3	42330.5
Q9BXX0	EMILIN2	EMILIN-2	1	1	7	0.0301974	0.726286	0.141482	0.0208626	67.67	2.07453	0.636791	O	M	50456	67326.9	111792	90137.6	86386.7	26613.9	17267.6	31874.1	20049.4	15077.4	153645	178921	68312.8	36954.1	28569	23877.9	24076.8	43051.9	10651.6	157752	134502	68958.6	72302.7	125444	49871.3	199741	51145
A0A096LP55	UQCRHL	Cytochrome b-c1 complex subunit 6-like, mitochondrial	1	1	7	0.0301974	0.944183	0.0800579	0.029974	64.54	1.40528	0.543508	O	M	646714	623468	725012	553812	365261	820696	594895	898907	482215	730551	329027	612192	486585	626467	719177	672919	568249	620493	357057	658083	576030	923924	867038	599988	883829	1.38611e+06	658003
A0A075B6K5	IGLV3-9	Immunoglobulin lambda variable 3-9	1	1	7	0.0301974	0.944183	0.029974	0.029974	139.76	1.56688	0.272868	O	M	211827	161808	263515	299945	188991	303092	212109	54995.4	237321	142992	523079	200042	48244.6	208326	177582	174845	416580	191655	483857	283459	272381	427157	216304	118274	732623	365314	563335
O95433	AHSA1	Activator of 90 kDa heat shock protein ATPase homolog 1	1	1	7	0.0301974	0.029974	0.183431	0.726286	58.37	1.30476	0.426662	I	M	266271	222803	220185	307597	268698	249536	240501	265025	339119	360425	297503	292792	206215	141981	210282	262745	342514	155111	172900	296516	253138	163210	183067	204995	240573	477130	232780
Q712K3	UBE2R2	Ubiquitin-conjugating enzyme E2 R2	1	1	7	0.0301974	0.107328	0.107328	0.441209	33.39	1.191	0.0992784	M	I	76397	87988.2	85563.7	115372	66879.1	62376.6	75694.9	61662.2	60064.7	33880.4	9854.7	90749.2	69003.5	88347.1	98056.1	93784.9	64577.9	52323.4	21725.8	118130	47296.4	92214.1	89066.2	81111.9	61913.3	53602.1	14681.8
O75909;Q5VT40	CCNK	Cyclin-K	1	1	7	0.0301974	0.141482	0.362727	0.029974	35.88	1.19857	0.429194	M	O	93242.7	103510	81624.9	91678.2	135270	101390	77136.4	60738.5	72314.6	99326.6	83531.4	111010	81610.1	101721	108516	114693	92378.7	102139	83898.4	77839.7	80257	89841.2	73995.2	86191.2	80579	88985.3	86408.8
Q5JPH6	EARS2	Probable glutamate--tRNA ligase, mitochondrial	1	1	7	0.0301974	0.183431	0.726286	0.0800579	53.34	1.34888	0.252423	O	M	127897	108321	135138	100324	171948	109467	119084	138662	153916	95165.3	231596	90457.7	151939	100492	107206	91511.7	126617	159041	173809	109215	128166	213595	126892	97823.6	179409	317510	177717
P00915	CA1	Carbonic anhydrase 1	9	9	7	0.0301974	0.0423153	0.0208626	0.233953	601.49	1.62466	0.594246	O	I	8.49634e+06	1.09305e+07	1.12156e+07	6.93511e+06	8.65286e+06	8.41224e+06	8.96509e+06	9.5164e+06	1.01438e+07	9.24803e+06	1.11317e+07	7.35943e+06	9.25526e+06	1.57348e+07	1.38563e+07	8.44694e+06	1.73295e+07	1.42857e+07	2.18801e+07	6.90925e+06	1.09099e+07	1.49299e+07	1.32319e+07	1.0097e+07	2.42367e+07	1.62766e+07	2.20176e+07
Q9NUB1	ACSS1	Acetyl-coenzyme A synthetase 2-like, mitochondrial	11	11	7	0.0301974	0.0208626	0.107328	0.233953	531.13	1.14208	0.160882	M	I	5.67311e+06	6.68896e+06	5.83817e+06	4.10303e+06	5.73376e+06	5.04569e+06	6.21804e+06	7.26503e+06	6.88715e+06	6.68865e+06	7.47528e+06	4.40977e+06	6.89026e+06	7.38886e+06	7.31854e+06	7.43738e+06	7.1062e+06	6.63681e+06	9.24979e+06	4.17472e+06	5.81929e+06	6.10257e+06	5.56161e+06	7.53266e+06	7.39851e+06	7.2465e+06	8.91391e+06
Q96I99	SUCLG2	Succinate--CoA ligase [GDP-forming] subunit beta, mitochondrial	11	11	7	0.0301974	0.141482	0.0587074	0.362727	755.72	1.13287	0.278464	O	I	1.39001e+07	1.4634e+07	1.57557e+07	1.61624e+07	1.24481e+07	1.14267e+07	1.40881e+07	1.5375e+07	1.26508e+07	8.65991e+06	1.68221e+07	1.67978e+07	1.33343e+07	1.22636e+07	1.47211e+07	1.6053e+07	1.38159e+07	1.68341e+07	1.46537e+07	1.67127e+07	1.37532e+07	1.3687e+07	1.50564e+07	1.95694e+07	1.66241e+07	1.19036e+07	1.46279e+07
Q13011	ECH1	Delta(3,5)-Delta(2,4)-dienoyl-CoA isomerase, mitochondrial	17	15	7	0.0301974	0.0800579	0.107328	0.528612	1230.8	1.16608	0.0649705	O	I	3.31945e+07	3.39507e+07	3.39747e+07	3.57491e+07	2.66465e+07	2.9718e+07	4.31073e+07	3.07517e+07	3.60897e+07	3.84984e+07	8.98348e+06	3.65021e+07	2.7797e+07	3.10372e+07	4.08043e+07	3.36132e+07	4.01021e+07	4.59114e+07	1.01932e+07	3.7469e+07	2.71973e+07	3.14146e+07	3.98891e+07	3.39034e+07	4.06017e+07	7.06302e+07	9.88407e+06
Q9Y277	VDAC3	Voltage-dependent anion-selective channel protein 3	6	5	7	0.0301974	0.441209	0.141482	0.029974	450.72	1.11491	0.0827624	M	O	5.6286e+06	5.88612e+06	5.09441e+06	3.79444e+06	4.30476e+06	5.71239e+06	6.89038e+06	7.44105e+06	6.22927e+06	8.62309e+06	1.01436e+07	3.73e+06	3.80024e+06	6.2195e+06	7.82171e+06	7.85916e+06	7.14526e+06	9.57262e+06	8.87066e+06	2.98947e+06	3.56575e+06	5.54602e+06	6.42495e+06	6.94588e+06	6.04231e+06	1.00849e+07	7.74945e+06
Q16134	ETFDH	Electron transfer flavoprotein-ubiquinone oxidoreductase, mitochondrial	8	8	7	0.0301974	0.0208626	0.0587074	0.726286	610.7	1.12913	0.184211	M	I	1.14335e+07	1.20859e+07	1.26389e+07	1.00515e+07	8.28111e+06	1.20994e+07	1.38023e+07	1.29333e+07	9.96682e+06	1.2315e+07	1.19699e+07	1.02501e+07	8.55568e+06	1.20306e+07	1.45412e+07	1.50519e+07	1.12796e+07	1.49695e+07	1.65452e+07	1.1087e+07	9.25726e+06	1.38444e+07	1.24586e+07	1.6547e+07	1.21891e+07	1.30869e+07	1.36633e+07
P18859	ATP5PF	ATP synthase-coupling factor 6, mitochondrial	8	8	7	0.0301974	0.141482	0.029974	0.141482	691.72	1.19359	0.214187	O	I	2.33331e+07	2.38285e+07	2.46027e+07	1.85905e+07	1.98244e+07	2.52105e+07	2.5949e+07	2.70908e+07	1.41503e+07	2.54013e+07	9.19473e+06	1.9621e+07	2.05556e+07	2.0968e+07	2.82551e+07	2.97426e+07	1.66545e+07	2.59479e+07	1.55974e+07	1.71521e+07	2.28198e+07	2.57575e+07	2.77378e+07	2.95462e+07	2.06571e+07	3.31657e+07	2.05976e+07
Q92736	RYR2	Ryanodine receptor 2	29	26	7	0.0301974	0.362727	0.029974	0.0208626	1798.94	1.14723	0.578795	O	I	7.97649e+06	8.18884e+06	8.62258e+06	7.45609e+06	7.79298e+06	8.2018e+06	8.35581e+06	8.07578e+06	6.91299e+06	7.35e+06	7.53032e+06	8.59402e+06	8.19292e+06	8.76092e+06	8.28232e+06	7.11403e+06	7.22454e+06	8.66434e+06	7.06801e+06	8.46798e+06	8.60396e+06	9.15115e+06	8.92431e+06	7.96551e+06	8.08064e+06	1.19429e+07	7.62008e+06
Q9NY65	TUBA8	Tubulin alpha-8 chain	15	5	7	0.0301974	0.362727	0.0142662	0.441209	1334.49	1.14279	0.155793	O	I	4.33585e+06	4.36675e+06	5.05343e+06	6.28228e+06	4.26877e+06	4.01689e+06	4.31379e+06	2.79754e+06	5.33674e+06	4.25422e+06	5.43453e+06	4.965e+06	4.91047e+06	4.12793e+06	4.92871e+06	2.90162e+06	5.65375e+06	6.4763e+06	5.08836e+06	6.92555e+06	4.54654e+06	5.6893e+06	4.73015e+06	3.37559e+06	5.39168e+06	5.7507e+06	5.53614e+06
P27338	MAOB	Amine oxidase [flavin-containing] B	18	16	7	0.0301974	0.441209	0.0208626	0.0208626	1019.22	1.14541	0.273057	I	O	1.82731e+07	1.76615e+07	1.52497e+07	1.4406e+07	1.59026e+07	1.91774e+07	1.85449e+07	2.33347e+07	2.00291e+07	1.68846e+07	2.09066e+07	1.26706e+07	1.51524e+07	1.97275e+07	1.79881e+07	2.27687e+07	1.99716e+07	1.72211e+07	2.20239e+07	1.19387e+07	1.42321e+07	1.40705e+07	1.46156e+07	2.13916e+07	1.77258e+07	1.74889e+07	1.87839e+07
O43707	ACTN4	Alpha-actinin-4	20	1	7	0.0301974	0.141482	0.833635	0.0142662	1800.28	1.12356	0.2651	M	O	985764	1.05933e+06	945797	985047	952019	972910	939374	1.07947e+06	985076	741622	709206	1.14101e+06	1.1634e+06	881334	1.00469e+06	1.10624e+06	897485	850030	1.10986e+06	1.05628e+06	1.11861e+06	653166	970700	930232	873417	667439	987486
P04004	VTN	Vitronectin	4	4	7	0.0301974	0.833635	0.0800579	0.0800579	255.27	1.18685	0.181819	O	M	6.76282e+06	6.90633e+06	7.02446e+06	5.34038e+06	7.76207e+06	6.33967e+06	7.48307e+06	6.88889e+06	9.31525e+06	8.33479e+06	9.22475e+06	5.73381e+06	7.03907e+06	7.69838e+06	7.39851e+06	6.66189e+06	1.00646e+07	7.44625e+06	8.34943e+06	6.09013e+06	7.07892e+06	6.98317e+06	7.8611e+06	7.10897e+06	1.11795e+07	1.59446e+07	9.42975e+06
P0DOY2	IGLC2	Immunoglobulin lambda constant 2	3	3	7	0.0301974	0.141482	0.0423153	0.0800579	177.92	1.29583	0.123498	O	I	6.64379e+06	7.21877e+06	7.3885e+06	7.27617e+06	5.38975e+06	5.30189e+06	1.00014e+07	5.24976e+06	6.86129e+06	1.04979e+07	1.63347e+07	6.98293e+06	4.45761e+06	8.86482e+06	9.73997e+06	6.04853e+06	1.04261e+07	1.16946e+07	2.11305e+07	7.47973e+06	5.46758e+06	8.11179e+06	9.74671e+06	6.13667e+06	1.08161e+07	1.62935e+07	2.26555e+07
O14841	OPLAH	5-oxoprolinase	3	2	7	0.0301974	0.141482	0.0587074	0.624065	128.59	1.27644	0.410052	I	M	190790	129843	143180	243288	174877	202656	145407	187721	147589	162442	166762	167240	174125	123424	118102	66326.3	121827	265993	83847.2	149141	129821	187176	137311	112449	181596	157567	86014.8
Q8IUE6	HIST2H2AB	Histone H2A type 2-B	2	1	7	0.0301974	0.0208626	0.107328	0.293622	102.69	1.34466	0.279656	I	M	201756	157370	150830	186853	152984	256642	194919	217379	285892	306154	311999	120240	103321	219433	148136	195721	243530	312691	79462.2	65456.1	123204	213027	187462	164998	280057	394906	156284
O75923	DYSF	Dysferlin	5	5	7	0.0301974	0.0142662	0.0800579	0.528612	262.24	1.1154	0.296245	M	I	988363	1.09297e+06	1.10075e+06	929415	1.02445e+06	1.05844e+06	941623	987892	1.12096e+06	1.09181e+06	1.33705e+06	996104	1.02961e+06	1.08971e+06	1.09632e+06	1.25311e+06	1.40439e+06	1.13748e+06	1.46483e+06	1.05987e+06	1.12148e+06	986437	1.32497e+06	1.011e+06	1.19708e+06	1.15829e+06	1.32825e+06
P27348	YWHAQ	14-3-3 protein theta	5	2	7	0.0301974	0.0208626	0.0208626	0.944183	315.77	1.30032	0.353309	I	O	1.17457e+06	991637	929275	892558	1.6835e+06	915834	871166	1.50981e+06	1.74013e+06	854509	1.49635e+06	783537	1.33632e+06	643857	901958	1.29251e+06	865230	819476	1.09573e+06	668946	1.22718e+06	816058	668138	1.26606e+06	1.29868e+06	942081	775516
Q8N1G4	LRRC47	Leucine-rich repeat-containing protein 47	4	4	7	0.0301974	0.183431	0.726286	0.029974	183.9	1.29969	0.188519	O	M	430472	344294	424036	573424	500875	384028	417569	276466	351441	286178	336774	515902	393512	300194	278456	233409	263139	538742	308223	582808	445173	361898	378425	351876	338143	965468	256389
P35555	FBN1	Fibrillin-1	4	4	7	0.0301974	0.233953	0.0423153	0.0423153	153.73	1.2853	0.456661	I	O	7.72725e+06	7.34093e+06	6.09409e+06	4.62223e+06	7.94096e+06	8.62332e+06	9.8611e+06	7.58862e+06	1.0824e+07	7.68672e+06	9.69896e+06	5.76969e+06	6.76721e+06	7.59189e+06	8.71694e+06	7.8589e+06	6.10299e+06	8.46891e+06	8.80099e+06	4.24414e+06	5.25906e+06	7.14731e+06	6.83143e+06	6.98852e+06	6.62417e+06	8.42306e+06	6.4902e+06
P61158	ACTR3	Actin-related protein 3	2	2	6.75	0.0342181	0.944183	0.0587074	0.0423153	85.01	1.31755	0.861568	M	O	430887	466037	326790	437818	442383	496798	340203	437231	618634	443877	452227	592257	383277	481483	471513	401656	421465	487911	482934	335565	286073	347837	289286	375190	352968	564026	274378
O95178	NDUFB2	NADH dehydrogenase [ubiquinone] 1 beta subcomplex subunit 2, mitochondrial	1	1	6.75	0.0342181	0.293622	0.0423153	0.107328	30.56	1.18396	0.390386	O	I	2.00806e+06	2.00973e+06	2.16205e+06	1.7953e+06	1.74876e+06	2.26001e+06	2.19555e+06	2.04069e+06	1.54095e+06	1.75228e+06	1.31932e+06	1.68846e+06	1.90645e+06	2.18527e+06	2.31895e+06	1.94954e+06	1.53417e+06	1.96426e+06	1.90194e+06	1.85561e+06	2.00411e+06	2.78812e+06	2.05453e+06	2.10785e+06	1.76546e+06	2.82954e+06	1.94313e+06
Q15811	ITSN1	Intersectin-1	1	1	6.75	0.0342181	0.944183	0.362727	0.0142662	39.99	1.48958	0.173248	O	M	1.97101e+06	1.64131e+06	1.94542e+06	2.89819e+06	2.25854e+06	2.02386e+06	1.30863e+06	1.36584e+06	455318	1.95775e+06	226640	1.88415e+06	2.31043e+06	1.12595e+06	1.34383e+06	1.54219e+06	725141	1.78352e+06	341456	1.95544e+06	2.33227e+06	1.47625e+06	1.78552e+06	2.17761e+06	1.3085e+06	4.78111e+06	653079
Q9BVC6	TMEM109	Transmembrane protein 109	1	1	6.75	0.0342181	0.944183	0.141482	0.029974	62.91	1.13842	0.217067	O	M	1.41898e+06	1.361e+06	1.46139e+06	1.51344e+06	1.0258e+06	1.51133e+06	1.79952e+06	1.24481e+06	1.10316e+06	1.53601e+06	989715	1.66714e+06	1.26058e+06	1.43989e+06	1.14254e+06	1.29484e+06	1.1671e+06	1.30237e+06	979971	1.57358e+06	1.35439e+06	1.61402e+06	1.46029e+06	1.30469e+06	1.32589e+06	1.90172e+06	1.13923e+06
P35754	GLRX	Glutaredoxin-1	2	2	6.75	0.0342181	0.624065	0.183431	0.029974	135.06	1.16775	0.312341	M	O	1.62898e+06	1.55644e+06	1.34164e+06	1.35946e+06	1.39468e+06	1.75198e+06	1.99541e+06	1.64338e+06	1.80995e+06	1.41418e+06	2.17476e+06	1.31678e+06	1.50525e+06	1.53433e+06	1.82312e+06	1.60273e+06	1.90174e+06	1.78062e+06	2.41851e+06	1.09701e+06	1.32606e+06	1.38174e+06	1.62366e+06	1.27971e+06	1.36779e+06	1.94321e+06	1.86958e+06
P14868	DARS1	Aspartate--tRNA ligase, cytoplasmic	2	2	6.75	0.0342181	0.624065	0.0423153	0.0208626	80.7	1.16583	0.624706	O	I	715810	693556	788042	699831	592618	780154	706732	799717	760583	698235	676653	649936	730347	714460	661808	711229	928481	822844	711933	642387	826019	808467	808520	854818	945665	981821	794437
Q9BU61	NDUFAF3	NADH dehydrogenase [ubiquinone] 1 alpha subcomplex assembly factor 3	1	1	6.75	0.0342181	0.0423153	0.0587074	0.833635	53.7	1.74694	0.0807038	I	M	40396.6	16454.5	21090.1	39615	31813.9	44742.4	29477.7	56333.8	64448.8	0	69660.8	10582.8	8145.76	13248.3	25038.3	25257.4	62492.2	18023.2	29601.6	21744.3	0	8762.18	22720.6	52223.5	33974.1	22448.2	44592.3
P98155	VLDLR	Very low-density lipoprotein receptor	1	1	6.75	0.0342181	0.029974	0.624065	0.107328	43.15	1.22506	0.560305	M	O	122253	135392	115507	108511	115833	154147	112310	120466	91876	146091	104582	131227	129197	175422	141202	99914.1	137148	173146	126953	110768	102219	118755	113155	132639	135571	100899	95507.4
P98095	FBLN2	Fibulin-2	1	1	6.75	0.0342181	0.0208626	0.0208626	0.441209	61.91	1.73941	0.283285	I	M	166929	109431	97474.4	149500	210922	141995	246574	85652.9	364753	393521	404393	63851.4	105688	144397	153678	79542.9	237581	181924	181607	45819	79242.4	143645	172095	46571	321733	277257	398285
P21397	MAOA	Amine oxidase [flavin-containing] A	10	7	6.75	0.0342181	0.624065	0.029974	0.0208626	571.7	1.19408	0.247528	I	O	4.88039e+06	4.80129e+06	4.03071e+06	4.21219e+06	4.64116e+06	4.15682e+06	4.85788e+06	6.53388e+06	5.37913e+06	3.91699e+06	7.19388e+06	3.65999e+06	5.07838e+06	4.19729e+06	5.09192e+06	5.97886e+06	4.87231e+06	3.4736e+06	8.27447e+06	2.89719e+06	3.79701e+06	3.50075e+06	5.18171e+06	4.77691e+06	4.42056e+06	2.77765e+06	6.89372e+06
Q04446	GBE1	1,4-alpha-glucan-branching enzyme	10	10	6.75	0.0342181	0.944183	0.0208626	0.0208626	551.13	1.1397	0.497104	I	O	1.07742e+07	1.07726e+07	9.34231e+06	9.10582e+06	1.00257e+07	1.22759e+07	1.13172e+07	1.11467e+07	1.31902e+07	1.01802e+07	1.04529e+07	7.86085e+06	1.12913e+07	1.16789e+07	1.08565e+07	1.21755e+07	1.09905e+07	1.13558e+07	1.12177e+07	8.0239e+06	8.12646e+06	9.80009e+06	9.29983e+06	1.14613e+07	1.03433e+07	9.79576e+06	1.00949e+07
P08590	MYL3	Myosin light chain 3	28	24	6.75	0.0342181	0.029974	0.0423153	0.624065	2718.89	1.10569	0.467418	O	I	1.36616e+09	1.47727e+09	1.51128e+09	1.3682e+09	1.27031e+09	1.44441e+09	1.38484e+09	1.36307e+09	1.4509e+09	1.49942e+09	1.38595e+09	1.53235e+09	1.39997e+09	1.42732e+09	1.38915e+09	1.63757e+09	1.48099e+09	1.78822e+09	1.5194e+09	1.68151e+09	1.36916e+09	1.55465e+09	1.55393e+09	1.39714e+09	1.41607e+09	1.95757e+09	1.41732e+09
P41250	GARS1	Glycine--tRNA ligase	3	3	6.75	0.0342181	0.0587074	0.029974	0.293622	138.92	1.32797	0.600793	I	O	235026	196012	184297	212526	260852	209118	225413	267223	286496	187737	129775	205208	184121	186577	178146	226010	178500	163931	156177	139876	216137	215555	181487	168429	179679	114746	123832
P07858	CTSB	Cathepsin B	2	2	6.75	0.0342181	0.944183	0.0208626	0.0208626	102.31	1.18003	0.232891	M	O	929672	933564	738634	956115	930408	772405	653905	1.33553e+06	1.00882e+06	678448	642416	768694	1.03904e+06	928913	749200	1.18197e+06	1.04395e+06	646557	619899	733131	629107	717396	565486	1.04805e+06	1.01871e+06	660093	541647
O75915	ARL6IP5	PRA1 family protein 3	6	5	6.75	0.0342181	0.833635	0.0800579	0.0800579	305.67	1.17831	0.115839	O	M	2.93024e+06	3.00666e+06	3.3346e+06	3.24789e+06	3.33068e+06	2.62812e+06	1.99878e+06	3.44574e+06	1.651e+06	4.09056e+06	1.58418e+06	3.38001e+06	3.42976e+06	2.57512e+06	2.37498e+06	3.27346e+06	1.72565e+06	3.46222e+06	1.3987e+06	3.52342e+06	4.2093e+06	1.97095e+06	2.93463e+06	4.03472e+06	2.19089e+06	4.76086e+06	1.85007e+06
O15382	BCAT2	Branched-chain-amino-acid aminotransferase, mitochondrial	7	7	6.75	0.0342181	0.029974	0.624065	0.0208626	355.51	1.15102	0.23405	M	O	2.30275e+06	2.43117e+06	2.08083e+06	2.12381e+06	2.08247e+06	1.96509e+06	2.07349e+06	3.2689e+06	2.45234e+06	2.32283e+06	1.54251e+06	2.21528e+06	2.08421e+06	2.38538e+06	2.27974e+06	3.19125e+06	2.74438e+06	2.66268e+06	2.18098e+06	2.05431e+06	1.72929e+06	1.42035e+06	1.90363e+06	3.29655e+06	2.6356e+06	2.4575e+06	1.65623e+06
P11766	ADH5	Alcohol dehydrogenase class-3	4	4	6.75	0.0342181	0.0587074	0.944183	0.0208626	160.28	1.14291	0.574049	M	I	576760	642339	547784	521738	532364	601121	510268	718309	584709	507114	538474	681853	542000	741476	608579	637785	609136	742895	595491	601440	531451	516721	520647	568662	558750	711255	596290
P49189	ALDH9A1	4-trimethylaminobutyraldehyde dehydrogenase	3	3	6.25	0.0439369	0.141482	0.293622	0.0423153	157.63	1.18778	0.694463	M	O	3.75823e+06	4.27044e+06	3.54657e+06	3.33723e+06	4.06388e+06	3.44144e+06	3.57226e+06	4.37633e+06	4.23308e+06	3.0321e+06	3.09916e+06	4.28078e+06	5.27513e+06	4.11474e+06	4.09018e+06	3.59136e+06	4.18226e+06	3.75898e+06	3.79077e+06	3.23648e+06	3.43628e+06	3.74432e+06	3.16804e+06	4.14774e+06	3.49942e+06	3.52591e+06	3.09558e+06
P26678	PLN	Cardiac phospholamban	1	1	6.25	0.0439369	0.293622	0.0208626	0.233953	41.71	1.57258	0.183081	O	I	5.34702e+06	6.59097e+06	7.23936e+06	8.28828e+06	8.43943e+06	3.12052e+06	3.18136e+06	3.70549e+06	2.45202e+06	4.06087e+06	1.76821e+06	1.46363e+07	9.58735e+06	3.22866e+06	3.00832e+06	2.49423e+06	2.49843e+06	5.35522e+06	1.93989e+06	1.06902e+07	1.10726e+07	2.95279e+06	5.97766e+06	5.50351e+06	4.23927e+06	1.26735e+07	1.95606e+06
P53814	SMTN	Smoothelin	3	3	6.25	0.0439369	0.107328	0.0208626	0.0800579	238.8	1.39529	0.559124	O	I	283989	320373	391472	412186	290935	186059	221475	309291	287179	232728	254426	430048	268964	230293	371487	301071	292476	327991	367885	552735	436295	209116	452797	306416	317986	431908	354408
P02792	FTL	Ferritin light chain	1	1	6.25	0.0439369	0.293622	0.141482	0.0208626	82.14	1.09187	0.195679	O	M	5.14348e+06	4.8427e+06	5.48967e+06	6.0314e+06	5.03343e+06	5.38227e+06	4.82234e+06	4.44794e+06	5.74556e+06	4.49739e+06	4.18058e+06	5.90595e+06	4.34298e+06	5.36495e+06	4.40045e+06	4.19915e+06	5.1703e+06	4.61052e+06	4.93728e+06	6.34514e+06	5.08852e+06	6.19696e+06	5.45158e+06	4.36616e+06	5.41363e+06	4.59977e+06	5.04662e+06
Q9UKU7	ACAD8	Isobutyryl-CoA dehydrogenase, mitochondrial	2	2	6.25	0.0439369	0.233953	0.0423153	0.233953	151.66	1.1666	0.290117	I	O	910326	778551	771728	1.25837e+06	801964	766494	678590	1.04621e+06	821967	808800	801378	920335	688834	888063	600009	795512	906759	758633	691668	782120	618061	796126	630517	1.03182e+06	797940	681273	648575
P01019	AGT	Angiotensinogen	2	2	6.25	0.0439369	0.183431	0.107328	0.029974	147.92	1.34797	0.30695	O	M	650991	549831	675115	572115	594384	646763	816564	625128	556397	622760	1.23353e+06	680347	413060	592751	573660	489337	783705	478939	963542	705874	626870	917501	689950	435381	975148	872782	1.48309e+06
Q96RF0	SNX18	Sorting nexin-18	1	1	6.25	0.0439369	0.0800579	0.0208626	0.293622	35.28	2.41027	0.264876	I	O	34837.6	15332.2	14448.8	57691.1	8401.86	36552.6	41412.4	30130	28309.7	29108.5	44883.3	8929.3	20887.9	0	27673.7	19170.2	3747.07	42323.7	29175.8	4705.86	9709.65	31159.6	4163.35	22505.5	2143.48	21917.3	18408.3
Q8WW22	DNAJA4	DnaJ homolog subfamily A member 4	1	1	6.25	0.0439369	0.362727	0.029974	0.0800579	36.33	2.00564	0.259646	I	O	16209.4	15852.6	9125.12	1201.31	14072.5	12351.5	24243.2	29178.4	20378.8	6527.19	29254.8	7264.67	18991	12225.5	20710.6	20071.2	8294.8	3011.71	26835.4	483.588	11422.7	4130.84	9181.83	20406.7	8049.93	8181.16	6554.22
Q13405	MRPL49	39S ribosomal protein L49, mitochondrial	1	1	6.25	0.0439369	0.0587074	0.183431	0.233953	58.34	1.42711	0.403125	I	M	36774.5	29059.2	32152	54926.2	30733.5	33956.5	29492.2	34764.3	43179.8	74902.6	58044.5	39325.9	40977	18011.9	18914.2	28067.2	37825.2	18196	50940.5	42282.7	22619.2	29635.8	28875.7	37346.6	54848.5	31827.4	50826.1
Q13361	MFAP5	Microfibrillar-associated protein 5	1	1	6.25	0.0439369	0.107328	0.0208626	0.233953	32.68	2.16079	0.45319	I	O	369308	341849	152879	147446	547307	390702	409143	351943	482092	285587	352697	295789	396985	294194	449501	272778	220804	14779.6	230187	167051	190056	112892	25605.3	268790	262880	262328	83470.3
P52943	CRIP2	Cysteine-rich protein 2	1	1	6.25	0.0439369	0.293622	0.107328	0.0208626	53.26	2.03872	0.25115	O	M	206451	179864	341945	335864	314901	41744.7	119459	220287	59968.5	101645	109079	432427	313074	31864.3	66094.5	55859.2	82521.1	78349.9	36140	616273	646869	106308	250678	89595.1	138172	356263	30951.4
P20674	COX5A	Cytochrome c oxidase subunit 5A, mitochondrial	10	9	6.25	0.0439369	0.183431	0.0208626	0.0423153	783.94	1.2397	0.182498	O	I	6.67868e+07	6.79071e+07	7.38701e+07	6.7364e+07	5.2021e+07	6.48893e+07	7.13721e+07	7.82876e+07	5.03782e+07	7.98366e+07	4.93044e+07	5.35113e+07	5.3374e+07	7.19974e+07	7.96895e+07	8.09632e+07	4.98258e+07	1.07068e+08	6.26341e+07	6.71377e+07	5.59368e+07	7.90083e+07	7.93423e+07	8.79252e+07	5.36874e+07	1.51068e+08	6.24199e+07
Q9GZV1	ANKRD2	Ankyrin repeat domain-containing protein 2	7	7	6.25	0.0439369	0.107328	0.293622	0.0208626	483.89	1.60487	0.246741	M	O	1.71626e+06	2.15049e+06	1.68059e+06	707220	3.57985e+06	1.58533e+06	1.56316e+06	1.14575e+06	2.13361e+06	2.04059e+06	3.4758e+06	1.66739e+06	4.40969e+06	1.74739e+06	1.74114e+06	1.18683e+06	2.11401e+06	1.50029e+06	7.91284e+06	1.07493e+06	4.43141e+06	1.29652e+06	867482	732608	1.64788e+06	497501	3.33415e+06
P36776	LONP1	Lon protease homolog, mitochondrial	7	7	6.25	0.0439369	0.233953	0.0208626	0.183431	545.75	1.11183	0.272753	I	O	3.73716e+06	3.43275e+06	3.38536e+06	3.88794e+06	3.72103e+06	4.09498e+06	3.25678e+06	3.72508e+06	4.46244e+06	4.41891e+06	4.52695e+06	3.28307e+06	3.47105e+06	3.47206e+06	3.62016e+06	3.31742e+06	4.76524e+06	4.38504e+06	4.267e+06	3.93412e+06	3.33178e+06	3.15279e+06	3.08949e+06	3.41864e+06	4.18914e+06	3.65956e+06	4.0905e+06
P45954	ACADSB	Short/branched chain specific acyl-CoA dehydrogenase, mitochondrial	7	7	6.25	0.0439369	0.0208626	0.362727	0.293622	500.51	1.12923	0.247984	I	M	2.9955e+06	2.74926e+06	2.80134e+06	2.8848e+06	2.7773e+06	2.97932e+06	2.86601e+06	3.47007e+06	3.11155e+06	3.2481e+06	2.80042e+06	2.89836e+06	2.48785e+06	2.68907e+06	2.4805e+06	3.19052e+06	2.61197e+06	2.60108e+06	2.41588e+06	2.70074e+06	2.1613e+06	2.86007e+06	2.62485e+06	3.65975e+06	2.84264e+06	4.79878e+06	2.45872e+06
P19367	HK1	Hexokinase-1	26	25	6.25	0.0439369	0.362727	0.183431	0.233953	1730.48	1.0429	0.0565133	O	M	2.38159e+07	2.23331e+07	2.12819e+07	2.44126e+07	2.59881e+07	2.43884e+07	1.98659e+07	2.44245e+07	2.22434e+07	1.99969e+07	2.47872e+07	2.25965e+07	2.23248e+07	2.39595e+07	1.89392e+07	2.38453e+07	2.09175e+07	2.25362e+07	2.58601e+07	2.13614e+07	1.98057e+07	2.3263e+07	1.79154e+07	2.40638e+07	1.742e+07	4.13614e+07	2.35523e+07
P17174	GOT1	Aspartate aminotransferase, cytoplasmic	20	20	6.25	0.0439369	0.141482	0.233953	0.183431	1590.17	1.08495	0.157489	M	O	1.21093e+08	1.24354e+08	1.06409e+08	1.17934e+08	1.33037e+08	1.32889e+08	9.90114e+07	1.22593e+08	1.29167e+08	1.12528e+08	8.1837e+07	1.22513e+08	1.25412e+08	1.38763e+08	1.14684e+08	1.204e+08	1.30393e+08	1.2926e+08	1.04202e+08	1.05345e+08	1.15993e+08	1.15596e+08	8.64137e+07	1.08699e+08	1.12239e+08	1.80541e+08	8.36275e+07
P33121	ACSL1	Long-chain-fatty-acid--CoA ligase 1	16	16	6.25	0.0439369	0.233953	0.0587074	0.233953	924.13	1.21947	0.202886	O	I	1.32946e+07	1.41562e+07	1.43292e+07	1.50537e+07	1.33618e+07	1.07973e+07	1.33469e+07	1.39132e+07	9.89986e+06	1.36938e+07	1.20627e+07	1.85836e+07	1.48295e+07	1.16745e+07	1.37544e+07	1.19389e+07	1.29141e+07	1.40057e+07	1.1548e+07	1.89647e+07	1.3894e+07	7.67435e+06	1.6818e+07	1.42952e+07	1.52782e+07	2.43914e+07	1.32282e+07
P02511	CRYAB	Alpha-crystallin B chain	16	15	6.25	0.0439369	0.233953	0.233953	0.0587074	1135.28	1.09116	0.212849	M	O	2.11918e+08	2.18721e+08	1.91487e+08	2.3226e+08	1.85491e+08	2.27293e+08	1.85513e+08	2.29031e+08	2.67619e+08	2.15868e+08	2.3258e+08	2.44317e+08	2.05291e+08	2.30447e+08	1.93311e+08	2.20241e+08	2.7057e+08	2.43914e+08	2.23145e+08	2.12128e+08	1.99135e+08	1.98544e+08	1.75612e+08	1.72018e+08	2.42919e+08	2.6936e+08	2.08531e+08
O60825	PFKFB2	6-phosphofructo-2-kinase/fructose-2,6-bisphosphatase 2	3	3	6.25	0.0439369	0.0800579	0.233953	0.029974	186.43	1.22729	0.38369	M	O	931754	1.1023e+06	853855	770489	1.19208e+06	760455	962319	973430	1.19462e+06	779267	1.21287e+06	802063	1.60309e+06	974139	992267	1.13996e+06	1.04098e+06	1.10569e+06	1.20077e+06	668979	1.0168e+06	1.04092e+06	833471	709100	1.01823e+06	823525	1.10728e+06
P51553	IDH3G	Isocitrate dehydrogenase [NAD] subunit gamma, mitochondrial	6	6	6.25	0.0439369	0.0142662	0.441209	0.528612	339.37	1.094	0.118532	I	M	2.53869e+06	2.22422e+06	2.4501e+06	2.26679e+06	2.09027e+06	2.30196e+06	2.87775e+06	3.15666e+06	2.50373e+06	2.66179e+06	3.25982e+06	1.69142e+06	1.99022e+06	2.12775e+06	2.20235e+06	3.10933e+06	2.43881e+06	2.50728e+06	3.23699e+06	1.75764e+06	1.90837e+06	2.65662e+06	2.38294e+06	3.54495e+06	2.30906e+06	2.9052e+06	2.64285e+06
P11182	DBT	Lipoamide acyltransferase component of branched-chain alpha-keto acid dehydrogenase complex, mitochondrial	6	6	6.25	0.0439369	0.183431	0.0587074	0.0208626	310.01	1.11235	0.224444	I	O	3.83844e+06	3.74912e+06	3.59643e+06	3.71636e+06	3.1728e+06	3.80082e+06	4.24308e+06	4.25914e+06	4.50245e+06	4.84008e+06	4.88265e+06	3.66934e+06	3.11966e+06	4.54138e+06	3.53425e+06	3.88096e+06	4.07794e+06	4.77426e+06	4.80396e+06	3.50201e+06	3.25061e+06	4.3843e+06	3.26689e+06	3.57835e+06	3.74716e+06	4.11469e+06	4.19814e+06
Q08257	CRYZ	Quinone oxidoreductase	5	5	6.25	0.0439369	0.362727	0.293622	0.183431	301.78	1.03685	0.0696394	M	I	5.83115e+06	6.21807e+06	5.48086e+06	5.53451e+06	5.30021e+06	5.02878e+06	5.25561e+06	8.03664e+06	5.44905e+06	6.38022e+06	6.20878e+06	6.18158e+06	6.47772e+06	5.39964e+06	5.27891e+06	7.75249e+06	6.70529e+06	4.78798e+06	6.34927e+06	5.79968e+06	5.03726e+06	4.46634e+06	4.61826e+06	7.48275e+06	5.01481e+06	9.92786e+06	5.24523e+06
P49419	ALDH7A1	Alpha-aminoadipic semialdehyde dehydrogenase	6	5	6.25	0.0439369	0.0800579	0.107328	0.0208626	385.57	1.10683	0.124184	O	M	1.89367e+06	1.81866e+06	2.00733e+06	2.29161e+06	1.74122e+06	1.58294e+06	1.95365e+06	1.89896e+06	2.35101e+06	2.80625e+06	1.82353e+06	2.20678e+06	1.56214e+06	1.53242e+06	1.81109e+06	1.98086e+06	2.35339e+06	2.77068e+06	1.57818e+06	2.18423e+06	1.80119e+06	1.85833e+06	2.1726e+06	2.02031e+06	2.4346e+06	3.26476e+06	1.74691e+06
Q8IZP2	ST13P4	Putative protein FAM10A4	4	3	6.25	0.0439369	0.233953	0.0142662	0.183431	187.98	1.12006	0.444571	I	O	1.75921e+06	1.69675e+06	1.51814e+06	1.79723e+06	1.5404e+06	1.92823e+06	1.67318e+06	1.85701e+06	1.64479e+06	1.81056e+06	1.59946e+06	2.00414e+06	1.39e+06	1.64608e+06	1.69749e+06	1.74606e+06	1.32597e+06	1.85091e+06	1.478e+06	1.50622e+06	1.42746e+06	1.55195e+06	1.53143e+06	1.57365e+06	1.46774e+06	1.75471e+06	1.55308e+06

## Sheet: CCH
Accession	Gene_ID	Description	Peptide count	Unique peptides	Chi_squared	p-value (Friedman)	p-value (Wilcoxon, I_M)	p-value (Wilcoxon, I_O)	p-value (Wilcoxon, M_O)	Confidence score	Max fold change	Power	Highest mean condition	Lowest mean condition	I_mean	M_mean	O_mean	CH1_I	CH2_I	CH3_I	CH4_I	CH5_I	CH1_M	CH2_M	CH3_M	CH4_M	CH5_M	CH1_O	CH2_O	CH3_O	CH4_O	CH5_O
P23368	ME2	NAD-dependent malic enzyme, mitochondrial	4	4	10	0.00673795	0.0590582	0.0590582	0.0590582	222.82	1.63199141725793	0.998823	O	I	1.50862e+06	2.02739e+06	2.46206e+06	1.60782e+06	1.39058e+06	1.52777e+06	1.79528e+06	1.22167e+06	2.27404e+06	2.29422e+06	1.65433e+06	2.17447e+06	1.73988e+06	2.52341e+06	2.30691e+06	2.29835e+06	2.57846e+06	2.60318e+06
P02753	RBP4	Retinol-binding protein 4	1	1	10	0.00673795	0.0590582	0.0590582	0.0590582	60.07	1.4896385513526	0.12593	O	I	123727	145995	184309	158869	114704	56588.1	273387	15089.5	219420	120442	81178.2	282580	26357	242472	186019	153919	288275	50860
P16615	ATP2A2	Sarcoplasmic/endoplasmic reticulum calcium ATPase 2	35	33	10	0.00673795	0.0590582	0.0590582	0.0590582	3224.56	1.45423147700022	0.705542	O	I	1.04637e+08	1.25424e+08	1.52166e+08	9.00004e+07	1.34677e+08	8.79836e+07	8.97132e+07	1.20809e+08	1.04045e+08	1.64041e+08	1.02199e+08	1.08706e+08	1.48128e+08	1.36449e+08	1.79644e+08	1.39487e+08	1.32623e+08	1.72626e+08
P34925	RYK	Tyrosine-protein kinase RYK	1	1	8.4	0.0149956	0.0590582	0.589639	0.0590582	34.07	1.32231759420475	0.135059	M	I	476071	629517	503531	516858	437343	810771	415343	200039	634136	579896	1.04881e+06	569045	315696	552265	491749	664839	520636	288167
P25940	COL5A3	Collagen alpha-3(V) chain	1	1	8.4	0.0149956	0.0590582	0.0590582	0.280713	54.57	2.4420973422226999	0.550588	I	O	609845	413942	249722	374413	350975	1.09541e+06	599313	629111	341368	250702	625874	262226	589540	43390.4	234138	579183	332070	59828.1
P07910	HNRNPC	Heterogeneous nuclear ribonucleoproteins C1/C2	2	2	8.4	0.0149956	0.0590582	0.105645	0.0590582	174.55	1.3785924990560301	0.367075	O	M	652152	572233	788876	408170	774418	631366	770369	676436	397472	644016	571309	721307	527062	571725	815335	973616	936870	646835
P80404	ABAT	4-aminobutyrate aminotransferase, mitochondrial	2	2	8.4	0.0149956	0.0590582	0.0590582	0.17753	136.47	3.70952662749679	0.874341	I	O	191577	94099	51644.5	139738	212165	186913	256303	162765	28365.2	32885.4	125558	215303	68383.2	42018.9	31704.9	55138.1	91766.4	37594.4
P14868	DARS1	Aspartate--tRNA ligase, cytoplasmic	2	2	8.4	0.0149956	0.589639	0.0590582	0.0590582	79.35	1.2346069641950801	0.43652	O	I	693334	730601	855995	696584	718430	760446	715271	575941	790924	821894	642030	785422	612735	844476	1.11856e+06	781105	846788	689053
Q96S97	MYADM	Myeloid-associated differentiation marker	2	2	8.4	0.0149956	0.0590582	0.418492	0.0590582	136.53	1.5388348549352699	0.271596	O	M	303174	200820	309029	157995	238335	374743	309898	434898	123564	151913	225101	268115	235408	139672	238391	410450	315263	441370
Q8NDC0	MAPK1IP1L	MAPK-interacting and spindle-stabilizing protein-like	1	1	8.4	0.0149956	0.105645	0.0590582	0.0590582	68.82	1.58140042337404	0.361576	O	I	271582	350759	429479	93773.4	272963	212547	375109	403516	178251	399687	346099	348053	481706	322157	432088	368588	457376	567187
Q8NE62	CHDH	Choline dehydrogenase, mitochondrial	1	1	8.4	0.0149956	0.17753	0.0590582	0.0590582	50.47	1.8917295950941699	0.310962	O	I	44887.5	55964.6	84915	57678	48031.5	55375.1	8034.19	55318.5	77903.4	66692.9	80618	17895.6	36713.1	98531.1	81395.7	81998.2	44329.5	118320
Q9UJ70	NAGK	N-acetyl-D-glucosamine kinase	1	1	8.4	0.0149956	0.418492	0.0590582	0.0590582	49.08	1.3882974244664299	0.340781	O	M	76219.1	69133.7	95978.2	55086.1	70525.7	85313.8	61618.4	108551	53553.8	69883.6	78122.8	71006.2	73102.2	57093.7	85619.9	114944	106832	115401
P48047	ATP5PO	ATP synthase subunit O, mitochondrial	11	11	8.4	0.0149956	0.418492	0.0590582	0.0590582	861.8	1.1917185917167501	0.60671	O	I	5.45511e+07	5.80384e+07	6.50096e+07	5.2872e+07	6.07744e+07	5.28467e+07	4.42605e+07	6.20021e+07	5.34504e+07	6.53152e+07	5.84649e+07	5.77329e+07	5.52287e+07	6.43305e+07	6.67697e+07	6.10122e+07	5.98521e+07	7.30835e+07
Q01813	PFKP	ATP-dependent 6-phosphofructokinase, platelet type	11	9	8.4	0.0149956	0.0590582	0.0590582	0.105645	726.57	1.17692045592184	0.182331	I	O	5.4416e+06	4.9086e+06	4.62359e+06	5.09513e+06	5.94148e+06	5.0321e+06	6.65106e+06	4.48821e+06	4.60644e+06	5.34997e+06	4.15686e+06	6.63764e+06	3.7921e+06	3.90719e+06	5.26426e+06	4.035e+06	6.06682e+06	3.84468e+06
Q9GZV1	ANKRD2	Ankyrin repeat domain-containing protein 2	7	7	8.4	0.0149956	0.280713	0.0590582	0.0590582	380.85	2.2037389967883398	0.293188	I	O	3.94966e+06	3.05781e+06	1.79226e+06	3.61971e+06	3.60676e+06	947151	9.01758e+06	2.55711e+06	3.49448e+06	2.94113e+06	1.65566e+06	5.51387e+06	1.68388e+06	2.32423e+06	1.57712e+06	726983	3.77075e+06	562197
P15121	AKR1B1	Aldo-keto reductase family 1 member B1	6	5	8.4	0.0149956	0.0590582	0.0590582	0.17753	301.19	1.56635584870058	0.843631	I	O	4.59123e+06	3.98177e+06	2.93116e+06	5.15204e+06	5.13784e+06	3.81243e+06	3.89575e+06	4.9581e+06	4.7625e+06	3.93241e+06	3.73851e+06	2.90756e+06	4.56786e+06	2.36096e+06	3.92721e+06	2.37707e+06	3.5246e+06	2.46594e+06
P11142	HSPA8	Heat shock cognate 71 kDa protein	26	23	8.4	0.0149956	0.589639	0.0590582	0.0590582	2069.72	1.0646262130400099	0.0850095	M	O	5.6163e+07	5.6692e+07	5.32506e+07	6.23471e+07	5.6959e+07	4.68427e+07	5.91954e+07	5.54708e+07	6.32737e+07	5.82779e+07	4.2429e+07	6.35078e+07	5.59716e+07	6.08219e+07	5.54648e+07	4.07739e+07	5.69346e+07	5.22579e+07
P11216	PYGB	Glycogen phosphorylase, brain form	27	22	8.4	0.0149956	0.0590582	0.0590582	0.105645	1812.69	1.3264681164990599	0.367934	I	O	3.13118e+07	2.61081e+07	2.36054e+07	2.91096e+07	3.41504e+07	2.34979e+07	4.14158e+07	2.83851e+07	2.56046e+07	2.86235e+07	1.91319e+07	3.24988e+07	2.46818e+07	1.98952e+07	2.93827e+07	1.72952e+07	2.93622e+07	2.20915e+07
P06732	CKM	Creatine kinase M-type	24	24	8.4	0.0149956	0.0590582	0.0590582	0.418492	2404.58	1.14747908668365	0.104112	O	I	6.25343e+08	6.99996e+08	7.17568e+08	7.62564e+08	6.78781e+08	4.54392e+08	4.91068e+08	7.39911e+08	7.97126e+08	8.46285e+08	4.9178e+08	5.54953e+08	8.09835e+08	7.98905e+08	7.13827e+08	5.17888e+08	5.8585e+08	9.71372e+08
Q9Y623	MYH4	Myosin-4	39	1	8.4	0.0149956	0.418492	0.0590582	0.0590582	3842.82	1.42373268475445	0.376726	O	M	293837	279575	398040	341495	183140	217168	405274	322106	220681	301561	207840	355523	312269	392716	409990	278188	576590	332715
P68032	ACTC1	Actin, alpha cardiac muscle 1	43	5	8.4	0.0149956	0.0590582	0.0590582	0.105645	4149.67	1.3035287739594399	0.298828	O	I	3.73254e+08	4.28295e+08	4.86547e+08	4.87926e+08	4.02928e+08	2.72323e+08	3.67089e+08	3.36003e+08	5.65329e+08	4.93609e+08	2.79327e+08	4.03854e+08	3.99356e+08	6.21782e+08	4.46257e+08	3.72606e+08	4.72031e+08	5.2006e+08
Q16698	DECR1	2,4-dienoyl-CoA reductase, mitochondrial	14	14	8.4	0.0149956	0.105645	0.0590582	0.0590582	1202.52	1.1777550356720401	0.176801	O	I	9.30608e+07	1.01817e+08	1.09603e+08	1.0825e+08	9.04381e+07	8.80237e+07	6.6714e+07	1.11878e+08	1.07749e+08	9.42404e+07	8.89619e+07	8.74476e+07	1.30686e+08	1.12682e+08	1.03237e+08	9.75741e+07	8.80193e+07	1.46502e+08
P21980	TGM2	Protein-glutamine gamma-glutamyltransferase 2	13	11	8.4	0.0149956	0.0590582	0.0590582	0.105645	957.19	1.5247791912844999	0.844533	I	O	1.92272e+07	1.40774e+07	1.26098e+07	1.44932e+07	2.09961e+07	1.95106e+07	2.5322e+07	1.58139e+07	1.23971e+07	1.48078e+07	1.27322e+07	1.62037e+07	1.42462e+07	1.07221e+07	1.22839e+07	1.03218e+07	1.67258e+07	1.29954e+07
O75339	CILP	Cartilage intermediate layer protein 1	3	3	8.4	0.0149956	0.589639	0.0590582	0.0590582	222.83	1.4987159227558899	0.0966229	O	M	1.38072e+06	1.30792e+06	1.9602e+06	726198	714432	876981	4.15824e+06	427740	912208	983228	956289	3.09251e+06	595361	1.41796e+06	1.13622e+06	1.09361e+06	5.50475e+06	648464
P50991	CCT4	T-complex protein 1 subunit delta	3	3	8.4	0.0149956	0.0590582	0.0590582	0.418492	185.45	1.14250792295493	0.0791265	I	M	9.21784e+06	8.06807e+06	8.39198e+06	8.92719e+06	9.58317e+06	9.49893e+06	1.27047e+07	5.37521e+06	7.93413e+06	8.58748e+06	9.16507e+06	1.00643e+07	4.58936e+06	8.81569e+06	8.79468e+06	8.07251e+06	1.13287e+07	4.94833e+06
P05026	ATP1B1	Sodium/potassium-transporting ATPase subunit beta-1	2	2	8.4	0.0149956	0.0590582	0.0590582	0.17753	97.2	1.24272773565159	0.0805035	I	O	3.55545e+06	3.10106e+06	2.86101e+06	4.67779e+06	3.56171e+06	4.00274e+06	4.18128e+06	1.35374e+06	3.95622e+06	2.92593e+06	3.36292e+06	3.91337e+06	1.34687e+06	3.25602e+06	3.17409e+06	3.11567e+06	3.6634e+06	1.09586e+06
O75208	COQ9	Ubiquinone biosynthesis protein COQ9, mitochondrial	6	6	8.4	0.0149956	0.418492	0.0590582	0.0590582	400.36	1.22772728916	0.0791588	M	O	8.43268e+06	8.78603e+06	7.15634e+06	1.10611e+07	9.95847e+06	7.75745e+06	1.02761e+07	3.11029e+06	1.3745e+07	1.00468e+07	6.35721e+06	1.04371e+07	3.34417e+06	8.78605e+06	9.12849e+06	5.73611e+06	9.99812e+06	2.13292e+06
P60660	MYL6	Myosin light polypeptide 6	6	4	8.4	0.0149956	0.0590582	0.17753	0.0590582	447.7	1.2078800434025501	0.221389	I	M	2.18685e+06	1.81049e+06	1.95925e+06	2.32652e+06	2.16236e+06	2.01397e+06	2.56508e+06	1.86634e+06	2.17234e+06	2.00037e+06	1.24398e+06	1.92944e+06	1.70632e+06	2.23404e+06	2.11178e+06	1.25394e+06	2.26686e+06	1.92963e+06
Q9Y534	CSDC2	Cold shock domain-containing protein C2	1	1	8	0.0183156	0.100348	0.100348	0.100348	47.95	1.9952316727100201	0.0532992	O	I	20211.9	27761.1	40327.4	3145.48	69026	14834.9	14053	0	7151.56	95191	16879.8	19583.2	0	10698.9	113634	47222.9	30080.6	0
Q9Y696	CLIC4	Chloride intracellular channel protein 4	1	1	7.6	0.0223708	0.0590582	0.0590582	0.418492	51.92	1.5351645812797901	0.281785	I	O	537517	443702	350136	387836	771214	507431	434966	586137	310311	748790	430357	251667	477387	131848	621740	492590	404377	100127
P15088	CPA3	Mast cell carboxypeptidase A	1	1	7.6	0.0223708	0.0590582	0.589639	0.0590582	65.29	1.2136259402618601	0.0825563	I	M	1.51239e+06	1.24618e+06	1.45595e+06	1.22738e+06	1.25699e+06	826995	1.38908e+06	2.86153e+06	850117	938185	717580	1.11772e+06	2.60729e+06	1.24203e+06	945601	759840	1.32194e+06	3.01035e+06
P01031	C5	Complement C5	1	1	7.6	0.0223708	0.0590582	0.0590582	0.589639	32.9	1.1460675390900601	0.304065	I	M	976670	852192	891265	890643	985868	1.00881e+06	1.10773e+06	890300	876086	815604	792363	999454	777454	766371	950126	774728	1.09618e+06	868916
Q9Y5Z4	HEBP2	Heme-binding protein 2	1	1	7.6	0.0223708	0.0590582	0.0590582	0.418492	74.58	1.3782175697294801	0.12596	I	M	619962	449829	492184	870766	825932	419652	704039	279421	632990	592651	407553	399968	215982	590639	788128	333667	483907	264578
Q8NCW5	NAXE	NAD(P)H-hydrate epimerase	1	1	7.6	0.0223708	0.0590582	0.0590582	0.589639	49.45	1.2364384282115	0.366337	M	I	1.24081e+06	1.53419e+06	1.47415e+06	1.31646e+06	1.04772e+06	1.08638e+06	1.1622e+06	1.59131e+06	1.63172e+06	1.46394e+06	1.3289e+06	1.23537e+06	2.01102e+06	1.61982e+06	1.22618e+06	1.45808e+06	1.33147e+06	1.73519e+06
P00167	CYB5A	Cytochrome b5	2	1	7.6	0.0223708	0.418492	0.0590582	0.0590582	112.9	1.16648422250649	0.0964074	O	M	582216	558989	652052	643579	760748	479579	695039	332136	618731	767622	404956	727786	275849	685552	794693	565144	808938	405931
Q9UPQ0	LIMCH1	LIM and calponin homology domains-containing protein 1	2	1	7.6	0.0223708	0.787406	0.0590582	0.0590582	124.38	1.37819521926949	0.45219	I	O	158848	154652	115258	142082	138113	176892	161201	175953	123174	100198	154209	164302	231379	101669	82496.4	145146	143556	103424
P62249	RPS16	40S ribosomal protein S16	2	2	7.6	0.0223708	0.0590582	0.787406	0.0590582	98.22	1.11307864496488	0.0868161	I	M	684301	614782	681447	609269	522199	795691	632778	861566	497509	475503	698097	572326	830474	532523	482147	716846	662289	1.01343e+06
Q15365	PCBP1	Poly(rC)-binding protein 1	3	3	7.6	0.0223708	0.418492	0.0590582	0.0590582	182.55	1.45143205703797	0.274375	O	I	891712	1.01112e+06	1.29426e+06	538919	1.14149e+06	765584	886848	1.12571e+06	463197	1.37271e+06	1.17944e+06	1.17026e+06	869971	798809	1.42234e+06	1.53826e+06	1.56324e+06	1.14865e+06
P10909	CLU	Clusterin	2	2	7.6	0.0223708	0.0590582	0.787406	0.0590582	116.2	1.27176377839142	0.256139	O	M	1.94108e+06	1.60769e+06	2.04461e+06	1.59183e+06	2.06048e+06	1.59658e+06	2.63955e+06	1.81698e+06	1.27919e+06	2.03595e+06	1.23566e+06	1.68541e+06	1.80226e+06	1.35742e+06	2.73454e+06	1.98856e+06	2.17557e+06	1.96694e+06
P39060	COL18A1	Collagen alpha-1(XVIII) chain	2	2	7.6	0.0223708	0.0590582	1	0.0590582	111.41	1.32627976543695	0.164123	I	M	452130	340901	422706	345679	337244	296530	865162	416033	256686	308632	293185	571118	274881	368441	455052	345795	596811	347430
P50570;Q9UQ16	DNM2	Dynamin-2	2	2	7.6	0.0223708	0.787406	0.0590582	0.0590582	86.18	1.2047150146552399	0.227301	O	I	159647	162340	192329	135219	153396	162373	149426	197819	135579	178250	160691	144775	192407	143288	195838	174284	170989	277245
Q9Y2R9	MRPS7	28S ribosomal protein S7, mitochondrial	2	2	7.6	0.0223708	0.0590582	0.0590582	0.787406	87.92	1.2404327532941	0.313461	O	I	483633	568341	599914	579212	512024	563121	301051	462757	612251	624254	637994	457028	510176	685909	592737	616229	453645	651052
Q6QEF8	CORO6	Coronin-6	1	1	7.6	0.0223708	1	0.0590582	0.0590582	38.49	1.45395378014659	0.169674	O	M	54897.3	53386.5	77621.5	35742.4	54986.3	73315.2	78478.4	31964.3	45883.2	44950.7	60867.6	82570	32660.9	53208.3	79600.5	106163	116337	32798.4
P0CG29	GSTT2	Glutathione S-transferase theta-2	1	1	7.6	0.0223708	0.0590582	0.589639	0.0590582	31.89	1.9914054593220401	0.20853	O	M	19141.8	10922.8	21751.7	13142.9	20448.3	7873.23	21391.2	32853.3	8578.26	9472.52	0	18507.5	18055.7	25261.2	28109.1	2140.34	18911.4	34336.4
O94929	ABLIM3	Actin-binding LIM protein 3	1	1	7.6	0.0223708	0.0590582	0.0590582	1	55.85	1.4742561411097499	0.918806	M	I	107613	158649	157123	107111	80601.3	110861	111813	127678	120915	142979	166354	211168	151826	150661	133526	173372	174795	153263
Q9H8L6	MMRN2	Multimerin-2	1	1	7.6	0.0223708	0.0590582	0.0590582	0.589639	30.22	1.3146257162069299	0.249483	I	M	421030	320266	336348	450687	361033	324657	400789	567983	347549	351407	191378	225805	485190	281051	341255	222145	337374	499916
P53370	NUDT6	Nucleoside diphosphate-linked moiety X motif 6	1	1	7.6	0.0223708	0.589639	0.0590582	0.0590582	30.74	1.5898169135022899	0.330637	O	I	35124.6	39526.3	55841.7	26469.5	35195.5	45613.6	22028.8	46315.5	21299.7	36975.5	67967.2	26852.2	44537	47411.8	54336.9	70569.4	30276.6	76613.5
P08311	CTSG	Cathepsin G	1	1	7.6	0.0223708	0.0590582	0.787406	0.0590582	41.23	1.2765762090305599	0.0674926	I	M	87827.8	68799.5	86308.8	58610.8	190177	52203.5	124028	14119.9	39921.9	174266	44067.4	79639.7	6102.92	47778.9	209883	57173	108178	8531.24
Q9H6K4	OPA3	Optic atrophy 3 protein	1	1	7.6	0.0223708	0.589639	0.0590582	0.0590582	44.61	1.2735245334435701	0.0897423	O	M	46553	42278.3	53842.5	8807.68	66809.1	47297.3	32686	77164.8	17901.7	53912.7	47267.7	34986.1	57323.4	30133.4	68335.7	50036.5	35077.7	85629
O94826	TOMM70	Mitochondrial import receptor subunit TOM70	1	1	7.6	0.0223708	0.787406	0.0590582	0.0590582	65.01	1.6101149360403	0.253921	O	M	230511	187643	302127	127941	260383	163167	171005	430059	98236	277898	177232	191750	193100	164452	366754	205013	304436	469979
Q86YB7	ECHDC2	Enoyl-CoA hydratase domain-containing protein 2, mitochondrial	1	1	7.6	0.0223708	0.0590582	0.0590582	0.589639	40.25	1.42612314436474	0.105588	O	I	215859	286553	307841	336652	233435	256666	211956	40584.2	440477	266419	303513	316480	105879	536456	336858	261829	336179	67882.9
Q8WUF5	PPP1R13L	RelA-associated inhibitor	1	1	7.6	0.0223708	1	0.0590582	0.0590582	38.25	1.33548530671676	0.619218	O	M	71951.3	71752.7	95824.6	56886.1	84056.7	69949.8	76706.1	72157.7	62624.5	82514.4	61697.1	88929.9	62997.4	79551.3	123195	110117	89779.1	76481.2
Q969G5	CAVIN3	Caveolae-associated protein 3	1	1	7.6	0.0223708	0.0590582	1	0.0590582	32.67	1.48338308810951	0.612458	O	M	130029	91291.8	135421	80012.5	138567	162714	128431	140420	71924.2	131935	109259	63297.1	80043.3	126209	159486	131234	107296	152878
P50993	ATP1A2	Sodium/potassium-transporting ATPase subunit alpha-2	10	1	7.6	0.0223708	0.280713	0.0590582	0.0590582	708.26	1.54632190012596	0.230141	I	O	644012	577433	416480	759953	720808	629403	827046	282848	736891	504581	530490	830262	284944	503415	464400	469814	523400	121369
Q6NZI2	CAVIN1	Caveolae-associated protein 1	10	9	7.6	0.0223708	0.0590582	1	0.0590582	708.46	1.14700944948308	0.135645	O	M	1.29212e+07	1.14108e+07	1.30882e+07	1.5178e+07	1.35571e+07	1.18169e+07	1.52323e+07	8.82163e+06	1.48216e+07	1.25909e+07	7.83979e+06	1.34282e+07	8.37327e+06	1.50948e+07	1.39076e+07	1.0365e+07	1.50128e+07	1.10611e+07
P40926	MDH2	Malate dehydrogenase, mitochondrial	13	12	7.6	0.0223708	0.0590582	0.0590582	0.589639	1216.79	1.15920493210134	0.25932	O	I	1.88467e+08	2.08443e+08	2.18472e+08	2.00428e+08	2.09745e+08	1.50681e+08	1.6576e+08	2.15723e+08	2.2212e+08	2.25681e+08	1.60183e+08	2.06443e+08	2.27786e+08	2.16871e+08	2.13351e+08	1.90305e+08	2.10813e+08	2.61021e+08
P08670	VIM	Vimentin	29	25	7.6	0.0223708	0.0590582	0.0590582	0.787406	2061.95	1.1626738004459001	0.501718	I	M	4.9458e+07	4.25381e+07	4.46022e+07	4.78064e+07	5.01637e+07	5.28705e+07	5.2924e+07	4.35251e+07	4.45084e+07	4.69689e+07	4.73125e+07	3.478e+07	3.91207e+07	4.4829e+07	4.54322e+07	4.25936e+07	4.91696e+07	4.09866e+07
Q86TD4	SRL	Sarcalumenin	24	24	7.6	0.0223708	0.418492	0.0590582	0.0590582	1985.72	1.10363712279933	0.224212	O	I	5.60432e+07	5.74156e+07	6.18513e+07	5.67671e+07	5.18731e+07	4.75081e+07	6.0952e+07	6.31155e+07	5.6691e+07	5.83366e+07	4.82998e+07	6.11695e+07	6.2581e+07	6.27343e+07	6.13729e+07	5.31475e+07	6.40047e+07	6.79973e+07
Q14315	FLNC	Filamin-C	75	70	7.6	0.0223708	1	0.0590582	0.0590582	5897.21	1.2094488185019701	0.129934	I	O	2.4314e+08	2.31119e+08	2.01034e+08	2.38523e+08	2.58635e+08	1.61794e+08	3.6449e+08	1.92256e+08	2.38533e+08	2.68915e+08	1.73159e+08	2.92203e+08	1.82784e+08	2.03842e+08	2.46791e+08	1.39396e+08	2.55773e+08	1.59367e+08
P68133	ACTA1	Actin, alpha skeletal muscle	44	6	7.6	0.0223708	0.280713	0.0590582	0.0590582	4300.7	1.8859778032358401	0.279537	I	O	1.62117e+08	1.37373e+08	8.5959e+07	1.97324e+08	1.56973e+08	7.77769e+07	2.69303e+08	1.09207e+08	1.70259e+08	1.18268e+08	8.02056e+07	2.83484e+08	3.46479e+07	8.66291e+07	1.14072e+08	2.99439e+07	1.91517e+08	7.63348e+06
P15311;Q5TZA2	EZR	Ezrin	14	6	7.6	0.0223708	0.589639	0.0590582	0.0590582	854.41	1.15369467217648	0.21431	O	I	3.47368e+06	3.59833e+06	4.00757e+06	2.67935e+06	4.54654e+06	3.49224e+06	3.47121e+06	3.17906e+06	3.12639e+06	4.30478e+06	3.34557e+06	3.93176e+06	3.28317e+06	3.44419e+06	4.85069e+06	4.0566e+06	4.16904e+06	3.5173e+06
P30041	PRDX6	Peroxiredoxin-6	13	13	7.6	0.0223708	0.0590582	1	0.0590582	814.57	1.09729674545224	0.281397	M	O	2.13811e+07	2.33722e+07	2.12998e+07	2.16972e+07	2.269e+07	2.12979e+07	1.87361e+07	2.24843e+07	2.28725e+07	2.57031e+07	2.14243e+07	2.19235e+07	2.49376e+07	1.7696e+07	2.32668e+07	2.0652e+07	2.12151e+07	2.36692e+07
P36871	PGM1	Phosphoglucomutase-1	14	14	7.6	0.0223708	0.787406	0.0590582	0.0590582	813.04	1.10811907966172	0.13394	I	O	1.42812e+07	1.40207e+07	1.28878e+07	1.91992e+07	1.27287e+07	1.37434e+07	1.1939e+07	1.37958e+07	1.74868e+07	1.32103e+07	1.33035e+07	1.29496e+07	1.31535e+07	1.50669e+07	1.23185e+07	1.26836e+07	1.19362e+07	1.24338e+07
Q96I99	SUCLG2	Succinate--CoA ligase [GDP-forming] subunit beta, mitochondrial	14	14	7.6	0.0223708	0.280713	0.0590582	0.0590582	897.23	1.18802549248838	0.326724	O	I	1.8935e+07	2.04124e+07	2.24953e+07	2.03904e+07	1.62307e+07	1.75396e+07	1.79522e+07	2.2562e+07	2.23147e+07	1.84387e+07	1.65274e+07	2.22875e+07	2.24938e+07	2.42011e+07	1.95162e+07	1.94031e+07	2.2534e+07	2.68219e+07
Q7Z3D6	DGLUCY	D-glutamate cyclase, mitochondrial	3	3	7.6	0.0223708	0.0590582	1	0.0590582	213.43	1.2491684584665299	0.123098	O	M	3.1515e+06	2.54067e+06	3.17373e+06	2.65855e+06	1.78053e+06	4.234e+06	2.30064e+06	4.78378e+06	2.48528e+06	1.72771e+06	3.31317e+06	2.26911e+06	2.90809e+06	3.34345e+06	1.97684e+06	3.88708e+06	2.53652e+06	4.12475e+06
P03915	MT-ND5	NADH-ubiquinone oxidoreductase chain 5	4	4	7.6	0.0223708	0.0590582	0.787406	0.0590582	317.05	1.1244310870157599	0.0879446	O	M	2.89337e+06	2.67329e+06	3.00593e+06	3.33393e+06	2.76079e+06	3.44497e+06	3.18071e+06	1.74645e+06	3.18175e+06	2.61053e+06	2.98297e+06	2.99961e+06	1.5916e+06	3.6855e+06	3.15922e+06	2.99194e+06	3.13878e+06	2.05422e+06
Q13642	FHL1	Four and a half LIM domains protein 1	2	2	7.6	0.0223708	0.589639	0.0590582	0.0590582	141.24	1.3964126566394599	0.129493	I	O	1.22278e+07	1.10349e+07	8.75655e+06	7.46811e+06	1.6298e+07	5.73266e+06	1.5516e+07	1.6124e+07	6.66972e+06	1.28045e+07	6.44428e+06	1.9184e+07	1.0072e+07	6.50979e+06	1.00709e+07	4.80252e+06	1.45294e+07	7.87011e+06
P27348	YWHAQ	14-3-3 protein theta	4	1	7.6	0.0223708	0.0590582	0.0590582	0.787406	251.34	1.33942223650958	0.276521	I	O	1.10756e+06	842939	826897	954011	1.27065e+06	1.18884e+06	1.33286e+06	791452	766529	1.04274e+06	834559	1.04177e+06	529097	803910	1.23675e+06	718959	977579	397286
P0DP23	CALM1	Calmodulin-1	5	5	7.6	0.0223708	0.0590582	1	0.0590582	194.53	1.18642420671096	0.353495	O	M	7.45231e+06	6.31481e+06	7.49204e+06	8.29282e+06	7.84971e+06	5.62518e+06	8.22607e+06	7.26779e+06	6.46276e+06	7.1566e+06	5.1335e+06	6.84643e+06	5.97475e+06	9.227e+06	7.25084e+06	6.12962e+06	7.28052e+06	7.57222e+06
P15090	FABP4	Fatty acid-binding protein, adipocyte	5	4	7.6	0.0223708	1	0.0590582	0.0590582	464.84	1.6793181386251701	0.893301	O	M	2.36409e+06	2.32169e+06	3.89885e+06	2.2754e+06	2.64516e+06	1.81116e+06	2.2126e+06	2.87611e+06	1.91348e+06	3.02016e+06	1.55174e+06	2.02003e+06	3.10303e+06	3.40101e+06	4.49121e+06	2.92102e+06	3.79027e+06	4.89075e+06
P55786	NPEPPS	Puromycin-sensitive aminopeptidase	6	6	7.6	0.0223708	0.0590582	0.0590582	0.280713	360.05	1.13748520984132	0.382574	O	I	2.33618e+06	2.5053e+06	2.65737e+06	2.27775e+06	2.33154e+06	2.31897e+06	2.21731e+06	2.53532e+06	2.3656e+06	2.56436e+06	2.47765e+06	2.35564e+06	2.76327e+06	2.28002e+06	2.36794e+06	2.83662e+06	2.65211e+06	3.15015e+06
Q8IWX7	UNC45B	Protein unc-45 homolog B	6	6	7.6	0.0223708	0.787406	0.0590582	0.0590582	372.66	1.23200672368954	0.186198	O	I	711721	765888	876846	357365	864726	609761	648808	1.07795e+06	637221	817792	544921	878060	951444	759758	938334	715731	883133	1.08727e+06
Q13200	PSMD2	26S proteasome non-ATPase regulatory subunit 2	4	4	7.6	0.0223708	0.0590582	0.0590582	0.787406	253.22	1.09688273178065	0.0671341	O	I	541584	588223	594055	629859	516781	608265	637262	315755	657382	665497	619007	659577	339650	684898	642896	656166	656272	330042
Q96Q06	PLIN4	Perilipin-4	4	4	7.6	0.0223708	0.787406	0.0590582	0.0590582	318.1	1.5082666854409701	0.239388	O	M	973154	970738	1.46413e+06	745943	1.79292e+06	438524	533768	1.35462e+06	676112	2.01498e+06	539532	639857	983206	919092	2.3109e+06	1.28349e+06	910973	1.89621e+06
P07942	LAMB1	Laminin subunit beta-1	4	4	7.6	0.0223708	1	0.0590582	0.0590582	209.58	1.1051684487381599	0.118408	I	O	2.98731e+06	2.96886e+06	2.70303e+06	3.41666e+06	3.10114e+06	2.36256e+06	3.2076e+06	2.84858e+06	3.0571e+06	2.99672e+06	2.08047e+06	3.40071e+06	3.30932e+06	2.90657e+06	2.80907e+06	1.99431e+06	3.07735e+06	2.72786e+06
Q9Y6C9	MTCH2	Mitochondrial carrier homolog 2	4	4	7.6	0.0223708	0.0590582	0.0590582	0.787406	219.9	1.14108664962975	0.0891795	I	M	1.60199e+06	1.40391e+06	1.45252e+06	1.30392e+06	1.37712e+06	1.43605e+06	1.38469e+06	2.50817e+06	975107	1.20951e+06	1.08576e+06	1.25639e+06	2.4928e+06	970037	1.26853e+06	1.31714e+06	1.24326e+06	2.46363e+06
Q96EY7	PTCD3	Pentatricopeptide repeat domain-containing protein 3, mitochondrial	1	1	7.11111	0.0285655	0.181449	0.17753	0.0590582	63.15	1.34853245847643	0.129944	O	M	39347.6	37355.8	50375.5	0	0	34887.9	35220.3	126630	0	0	34652.9	33514.6	118612	6216.03	181.985	68264.7	56723.3	120492
P57088	TMEM33	Transmembrane protein 33	1	1	6.42105	0.0403354	0.100348	0.589639	0.0590582	64.99	1.38871305246586	0.0970364	I	M	59732.2	43012.6	54268.8	0	59744.5	77413.7	110068	51434.6	0	52357.8	62685.3	70508.1	29512	10785.4	60647.6	75885.5	81697.2	42328.3
P07585	DCN	Decorin	1	1	6.4	0.0407622	0.0590582	0.589639	0.17753	37.64	1.4618187007238199	0.132383	I	M	712611	487482	682338	698618	444220	393332	1.071e+06	955887	671828	351203	201321	474021	739038	663861	412174	205553	782041	1.34806e+06
Q9Y2Q9	MRPS28	28S ribosomal protein S28, mitochondrial	1	1	6.4	0.0407622	0.418492	0.0590582	0.280713	49.86	1.30467012560517	0.195035	O	I	150480	169594	196326	187466	114167	174357	87976.2	188431	134493	141672	199406	167861	204536	216204	160214	212890	119051	273273
P23946	CMA1	Chymase	1	1	6.4	0.0407622	0.0590582	0.17753	0.105645	72.9	1.81829261411216	0.386213	I	M	323621	177980	265793	390812	394284	143789	460667	228551	198569	236273	137010	162366	155684	229376	302086	132030	423942	241529
O60936	NOL3	Nucleolar protein 3	2	2	6.4	0.0407622	0.17753	0.418492	0.0590582	101.01	2.1279415111978199	0.211008	O	M	134241	81732.4	173922	41310.7	58228.1	129221	59233.2	383210	30239.4	57250.7	80070.9	62592.5	178509	105261	61223.6	320883	104282	277960
Q9UBW8	COPS7A	COP9 signalosome complex subunit 7a	2	2	6.4	0.0407622	0.418492	0.0590582	0.105645	112.48	1.15355361745732	0.490393	O	I	536224	571113	618563	482016	606389	469247	607458	516010	545299	516780	574954	635446	583087	562619	606727	613173	628301	681994
Q07157	TJP1	Tight junction protein ZO-1	1	1	6.4	0.0407622	0.105645	0.0590582	0.105645	44.66	1.4934815581612799	0.155368	O	I	108004	135659	161301	41343.8	89448.2	111776	142648	154803	58209.5	153946	148341	132843	184957	56325	161929	212522	186471	189260
Q6PCB7	SLC27A1	Long-chain fatty acid transport protein 1	1	1	6.4	0.0407622	0.105645	0.17753	0.0590582	43.59	2.3355106781225201	0.742073	O	M	28169.4	18138.1	42361.8	26085.8	30714.1	21758.6	38299.5	23988.9	17229.9	28063.4	23156.6	5356.22	16884.6	28283	39310.6	39566.1	32334.1	72315.4
O95622	ADCY5	Adenylate cyclase type 5	1	1	6.4	0.0407622	0.589639	0.0590582	0.105645	66.18	2.1078229044114898	0.148871	O	I	14011.4	17540.1	29533.5	2033.69	18310.6	25828.2	7422.52	16461.9	12483.9	2395.09	34762.1	21275.7	16783.6	4205.94	19331.4	49211.7	29971.6	44947
Q9UNE7	STUB1	E3 ubiquitin-protein ligase CHIP	1	1	6.4	0.0407622	0.280713	0.418492	0.0590582	56.69	1.51366319023965	0.495687	M	O	14423.6	17479.9	11548.1	12048	14324.5	17637.9	12150.6	15956.8	14795.3	14824.7	14467.4	19078.7	24233.5	10777.6	5733.52	12199.1	18486.4	10543.8
O00168	FXYD1	Phospholemman	1	1	6.4	0.0407622	0.280713	0.0590582	0.17753	48.46	1.7554397919373901	0.24442	I	O	78772.6	67324.2	44873.4	58671.1	64263.4	193389	34061.5	43478.7	24941.7	34877.9	222061	33692.2	21048	4799.17	47597.8	146168	25802.7	0
Q9UKG1	APPL1	DCC-interacting protein 13-alpha	1	1	6.4	0.0407622	0.280713	0.17753	0.0590582	44.02	1.7375195316632901	0.204586	O	M	14403.3	11248	19543.6	6176.33	7561.29	21038.9	15362.5	21877.5	6116.22	0	23556.1	13238.9	13328.8	6407.77	19945.3	27009.9	26398.7	17956.4
Q14103	HNRNPD	Heterogeneous nuclear ribonucleoprotein D0	1	1	6.4	0.0407622	0.17753	0.105645	0.0590582	33.84	1.5007617880904101	0.162841	O	M	125534	116681	175110	63408.2	113104	106893	120041	224223	69412.6	104982	84954.5	101386	222669	84512.5	150561	170756	117431	352290
P13639	EEF2	Elongation factor 2	10	10	6.4	0.0407622	0.0590582	0.17753	0.418492	532.8	1.1035465417089201	0.150577	M	I	8.02824e+06	8.85954e+06	8.53284e+06	8.08389e+06	8.22612e+06	6.81112e+06	8.05112e+06	8.96894e+06	8.81123e+06	8.93488e+06	6.86825e+06	9.36091e+06	1.03224e+07	7.92645e+06	8.36031e+06	7.77942e+06	8.41059e+06	1.01874e+07
P30084	ECHS1	Enoyl-CoA hydratase, mitochondrial	11	11	6.4	0.0407622	0.0590582	0.105645	0.418492	818.54	1.1102999271366101	0.19178	M	I	1.8341e+07	2.0364e+07	1.99891e+07	2.07446e+07	2.00419e+07	1.79211e+07	1.5785e+07	1.72126e+07	2.22616e+07	2.36312e+07	1.87587e+07	1.82084e+07	1.89602e+07	2.33788e+07	2.24376e+07	1.76863e+07	1.81361e+07	1.83068e+07
Q13554	CAMK2B	Calcium/calmodulin-dependent protein kinase type II subunit beta	10	5	6.4	0.0407622	0.105645	0.0590582	0.418492	486.71	1.2360679263921599	0.177823	O	I	682716	807316	843884	523607	742183	492462	966917	688413	586955	974593	634544	1.16283e+06	677656	668504	862769	764457	1.17e+06	753686
Q04446	GBE1	1,4-alpha-glucan-branching enzyme	7	7	6.4	0.0407622	0.0590582	0.105645	0.280713	288.05	1.1656715927331101	0.185581	I	M	3.32467e+06	2.85215e+06	2.99621e+06	2.90967e+06	3.72595e+06	3.16582e+06	4.05712e+06	2.7648e+06	2.54172e+06	2.90329e+06	2.6177e+06	3.62117e+06	2.57687e+06	2.69681e+06	3.04825e+06	2.66622e+06	4.14725e+06	2.4225e+06
P53597	SUCLG1	Succinate--CoA ligase [ADP/GDP-forming] subunit alpha, mitochondrial	8	8	6.4	0.0407622	0.17753	0.418492	0.0590582	629.04	1.0894511810415699	0.0956738	M	O	1.38396e+07	1.4564e+07	1.33682e+07	1.68446e+07	1.41475e+07	1.29719e+07	1.32892e+07	1.19447e+07	1.75845e+07	1.49202e+07	1.31372e+07	1.5798e+07	1.13803e+07	1.63379e+07	1.40016e+07	1.09609e+07	1.48884e+07	1.06523e+07
P21399	ACO1	Cytoplasmic aconitate hydratase	8	8	6.4	0.0407622	0.280713	0.0590582	0.280713	531.85	1.17280295279156	0.348783	I	O	6.76425e+06	6.1965e+06	5.76759e+06	7.23472e+06	6.66615e+06	5.88725e+06	8.32189e+06	5.71122e+06	6.34446e+06	6.41776e+06	6.58843e+06	6.48209e+06	5.14977e+06	5.22515e+06	6.1086e+06	5.53008e+06	6.45205e+06	5.52207e+06
E9PAV3	NACA	Nascent polypeptide-associated complex subunit alpha, muscle-specific form	7	7	6.4	0.0407622	0.105645	0.0590582	0.17753	353.64	1.21162615671467	0.389756	O	I	5.05697e+06	5.57363e+06	6.12716e+06	4.98889e+06	6.39553e+06	4.91133e+06	4.28091e+06	4.7082e+06	4.77385e+06	6.61244e+06	6.07051e+06	5.23438e+06	5.177e+06	5.65721e+06	7.10548e+06	6.32267e+06	4.97937e+06	6.57108e+06
P48735	IDH2	Isocitrate dehydrogenase [NADP], mitochondrial	23	22	6.4	0.0407622	0.17753	0.280713	0.0590582	2064.05	1.11359975123253	0.116825	M	O	1.85555e+08	1.95213e+08	1.75299e+08	2.09349e+08	2.13942e+08	1.7658e+08	1.53005e+08	1.74899e+08	2.24475e+08	2.3261e+08	1.91358e+08	1.52247e+08	1.75373e+08	2.14573e+08	2.12953e+08	1.58807e+08	1.49488e+08	1.40673e+08
Q5VTT5	MYOM3	Myomesin-3	35	33	6.4	0.0407622	0.0590582	0.105645	0.105645	2467.91	1.0913788296282501	0.0901014	M	I	6.06004e+07	6.6138e+07	6.29902e+07	7.3933e+07	5.92517e+07	5.76639e+07	6.53565e+07	4.67969e+07	7.75294e+07	6.9733e+07	6.11389e+07	7.30933e+07	4.91953e+07	7.57765e+07	6.29656e+07	5.6182e+07	6.91113e+07	5.09154e+07
P55809	OXCT1	Succinyl-CoA:3-ketoacid coenzyme A transferase 1, mitochondrial	18	18	6.4	0.0407622	0.17753	0.0590582	0.17753	1477.75	1.22220169598636	0.398771	I	O	3.83348e+07	3.50018e+07	3.13653e+07	3.84177e+07	4.53163e+07	3.36421e+07	4.04968e+07	3.38011e+07	3.16378e+07	3.75195e+07	3.44711e+07	4.01658e+07	3.12146e+07	3.08734e+07	3.91066e+07	2.76024e+07	3.56351e+07	2.36092e+07
P62258	YWHAE	14-3-3 protein epsilon	17	14	6.4	0.0407622	0.17753	0.0590582	0.105645	1094.48	1.1087026391830399	0.259272	O	I	3.34507e+07	3.56085e+07	3.70868e+07	3.17822e+07	3.47907e+07	3.2509e+07	3.03252e+07	3.78462e+07	3.35484e+07	3.41242e+07	3.25732e+07	3.69625e+07	4.08339e+07	3.49456e+07	3.74927e+07	3.28439e+07	3.69067e+07	4.32453e+07
P35555	FBN1	Fibrillin-1	3	3	6.4	0.0407622	0.105645	0.0590582	0.17753	117.48	1.5353389873157901	0.489898	I	O	7.02208e+06	5.29391e+06	4.57363e+06	5.93845e+06	5.91441e+06	4.65641e+06	9.79373e+06	8.80739e+06	4.87511e+06	4.48974e+06	4.81934e+06	5.0068e+06	7.27857e+06	4.69304e+06	3.77683e+06	2.895e+06	5.26247e+06	6.24084e+06
P17931	LGALS3	Galectin-3	4	3	6.4	0.0407622	0.0590582	0.17753	0.589639	169.25	1.24605248165565	0.362648	O	I	550465	669179	685909	688303	509644	481774	515124	557482	718090	731282	571684	685412	639430	586627	660476	526200	645249	1.01099e+06
Q16586	SGCA	Alpha-sarcoglycan	3	3	6.4	0.0407622	0.17753	0.418492	0.0590582	152.17	1.10698804646883	0.203737	M	O	2.57111e+06	2.81774e+06	2.54541e+06	3.14742e+06	2.61153e+06	2.45055e+06	2.48395e+06	2.16208e+06	3.06775e+06	2.89992e+06	3.12545e+06	2.51221e+06	2.48338e+06	3.034e+06	2.57513e+06	2.40092e+06	2.44645e+06	2.27056e+06
O75915	ARL6IP5	PRA1 family protein 3	5	5	6.4	0.0407622	0.105645	0.0590582	0.105645	296.07	1.2880599935700501	0.259212	O	I	4.89115e+06	5.6666e+06	6.30009e+06	3.89305e+06	6.0257e+06	4.92245e+06	6.021e+06	3.59354e+06	4.69577e+06	7.36639e+06	4.85725e+06	6.96574e+06	4.44785e+06	5.23269e+06	7.31109e+06	6.91735e+06	7.50337e+06	4.53595e+06
Q9UDW1	UQCR10	Cytochrome b-c1 complex subunit 9	2	2	6.4	0.0407622	0.0590582	0.17753	0.589639	159.43	1.14853637226466	0.0868136	I	M	2.9822e+06	2.59652e+06	2.66168e+06	3.09842e+06	2.23364e+06	2.02329e+06	2.9022e+06	4.65343e+06	2.49642e+06	2.05179e+06	1.38292e+06	2.54177e+06	4.5097e+06	2.5171e+06	2.33849e+06	1.80125e+06	2.80517e+06	3.84638e+06
P02760	AMBP	Protein AMBP	2	2	6.4	0.0407622	0.105645	0.0590582	0.589639	94.09	1.26922149133857	0.127703	I	O	1.59039e+06	1.25538e+06	1.25304e+06	1.42195e+06	1.26146e+06	1.25012e+06	2.97138e+06	1.04704e+06	1.03684e+06	1.01637e+06	972255	2.10875e+06	1.14268e+06	1.00875e+06	997142	917388	2.57146e+06	770470
P46976	GYG1	Glycogenin-1	4	4	6.4	0.0407622	0.105645	0.17753	0.0590582	208.31	1.2301746775011599	0.145487	M	O	4.51751e+06	4.99643e+06	4.06156e+06	4.16636e+06	3.71997e+06	3.39979e+06	5.21692e+06	6.08449e+06	4.47798e+06	4.34559e+06	3.37428e+06	5.63412e+06	7.15016e+06	4.02244e+06	4.0835e+06	2.61014e+06	4.34003e+06	5.25168e+06

## Sheet: Ctrl
Accession	Gene_ID	Description	Peptide count	Unique peptides	Chi_squared	p-value (Friedman)	p-value (Wilcoxon, I_M)	p-value (Wilcoxon, I_O)	p-value (Wilcoxon, M_O)	Confidence score	Max fold change	Power	Highest mean condition	Lowest mean condition	I_mean	M_mean	O_mean	Ctrl1_I	Ctrl2_I	Ctrl3_I	Ctrl4_I	Ctrl5_I	Ctrl1_M	Ctrl2_M	Ctrl3_M	Ctrl4_M	Ctrl5_M	Ctrl1_O	Ctrl2_O	Ctrl3_O	Ctrl4_O	Ctrl5_O
P13489	RNH1	Ribonuclease inhibitor	3	3	10	0.00673795	0.0590582	0.0590582	0.0590582	228.04	1.51081	0.947596	O	I	2.32065e+06	2.70688e+06	3.50606e+06	2.0615e+06	1.82839e+06	2.46874e+06	2.47526e+06	2.76938e+06	2.47502e+06	2.4325e+06	2.80401e+06	2.87109e+06	2.95179e+06	2.66207e+06	3.5646e+06	4.26108e+06	3.35192e+06	3.69065e+06
Q9UI47	CTNNA3	Catenin alpha-3	6	5	10	0.00673795	0.0590582	0.0590582	0.0590582	326.37	1.59254	0.822582	I	O	1.39425e+06	1.09524e+06	875485	1.3355e+06	1.57201e+06	1.61104e+06	1.10622e+06	1.34647e+06	1.09063e+06	882520	1.35535e+06	963470	1.18422e+06	1.08186e+06	642597	1.21074e+06	645422	796802
A5D6W6	FITM1	Fat storage-inducing transmembrane protein 1	1	1	10	0.00673795	0.0590582	0.0590582	0.0590582	35.79	3.27568	0.716807	O	I	49929.1	85194.2	163551	5942.29	64784	24878.9	96732.6	57307.7	43155.9	81700	103836	133117	64161.9	80778.6	216512	171349	217016	132101
P22352	GPX3	Glutathione peroxidase 3	3	3	10	0.00673795	0.0590582	0.0590582	0.0590582	110.76	1.57629	0.639304	I	O	968993	805249	614731	1.22178e+06	742101	1.12587e+06	724565	1.03065e+06	1.07203e+06	590244	777627	690145	896199	742017	435913	525186	525711	844829
O95182	NDUFA7	NADH dehydrogenase [ubiquinone] 1 alpha subcomplex subunit 7	5	5	10	0.00673795	0.0590582	0.0590582	0.0590582	227.25	1.44123	0.549168	I	O	2.66965e+06	2.24418e+06	1.85234e+06	2.93067e+06	2.72911e+06	2.58212e+06	2.12075e+06	2.98561e+06	2.62349e+06	2.15809e+06	2.15829e+06	1.41912e+06	2.86193e+06	2.32255e+06	1.74784e+06	1.67306e+06	1.27017e+06	2.24809e+06
P06753	TPM3	Tropomyosin alpha-3 chain	21	2	10	0.00673795	0.0590582	0.0590582	0.0590582	1679.92	1.2846	0.381429	I	O	3.51525e+06	3.15451e+06	2.73646e+06	4.22166e+06	3.78097e+06	3.05473e+06	3.12265e+06	3.39626e+06	4.06712e+06	3.36161e+06	2.27595e+06	3.05536e+06	3.01249e+06	3.8169e+06	2.64176e+06	2.18605e+06	2.25124e+06	2.78637e+06
Q9UN36	NDRG2	Protein NDRG2	2	2	10	0.00673795	0.0590582	0.0590582	0.0590582	137.18	1.53063	0.163646	O	M	537725	474015	725542	151076	494908	738053	655334	649253	122954	399851	672176	573735	601359	302979	701818	1.08087e+06	799911	742137
P0C0S8	H2AC11	Histone H2A type 1	3	1	8.4	0.0149956	0.0590582	0.0590582	0.105645	257.48	1.59859	0.901461	I	O	1.79152e+07	1.40252e+07	1.12069e+07	2.33713e+07	1.88173e+07	1.60204e+07	1.67346e+07	1.46323e+07	1.45186e+07	1.23605e+07	1.24492e+07	1.63062e+07	1.44916e+07	1.48647e+07	1.1871e+07	8.52241e+06	1.21348e+07	8.6414e+06
Q9HAV7	GRPEL1	GrpE protein homolog 1, mitochondrial	1	1	8.4	0.0149956	0.17753	0.0590582	0.0590582	51.75	2.10923	0.957627	O	I	46692.4	61707.7	98484.9	42432.9	37926.5	36609.8	39700	76792.6	59081.2	47708.6	76330.3	60737.6	64680.8	87818.6	62999.2	123509	90408.3	127690
Q15327	ANKRD1	Ankyrin repeat domain-containing protein 1	2	2	8.4	0.0149956	0.0590582	0.0590582	0.280713	80.72	2.88322	0.899749	O	I	133305	290086	384348	66069.8	128041	159619	234843	77952.4	253442	212773	198451	484297	301469	183095	555310	355718	511427	316192
P23368	ME2	NAD-dependent malic enzyme, mitochondrial	5	4	8.4	0.0149956	0.0590582	0.0590582	0.105645	285.46	2.31095	0.983814	O	I	478441	742808	1.10565e+06	427039	453347	343179	454101	714538	702848	700646	611247	781793	917504	620530	1.42992e+06	1.05225e+06	1.31947e+06	1.1061e+06
Q02252	ALDH6A1	Methylmalonate-semialdehyde dehydrogenase [acylating], mitochondrial	5	5	8.4	0.0149956	0.0590582	0.0590582	0.589639	258.41	1.28585	0.893671	I	O	3.1226e+06	2.45701e+06	2.42844e+06	3.51685e+06	2.85543e+06	3.38257e+06	2.95867e+06	2.89951e+06	2.94875e+06	2.26392e+06	2.2301e+06	2.44058e+06	2.40169e+06	2.78373e+06	2.1207e+06	2.73866e+06	2.16907e+06	2.33005e+06
Q15149	PLEC	Plectin	87	78	8.4	0.0149956	0.0590582	0.0590582	0.280713	5386.69	1.1263	0.895636	I	M	3.8386e+07	3.40814e+07	3.50367e+07	3.86636e+07	3.86651e+07	3.759e+07	4.00012e+07	3.701e+07	3.29359e+07	3.4064e+07	3.19926e+07	3.82985e+07	3.3116e+07	3.46091e+07	3.4287e+07	3.51388e+07	3.73662e+07	3.37824e+07
Q86UK0	ABCA12	ATP-binding cassette sub-family A member 12	1	1	8.4	0.0149956	0.418492	0.0590582	0.0590582	34.82	2.06765	0.921687	O	I	54578.7	62244.6	112850	46164.6	46555.2	39000.3	67807.8	73365.8	48808.2	47354.7	75387.5	88918	50754.6	63332	120510	121339	129277	129792
Q15111	PLCL1	Inactive phospholipase C-like protein 1	1	1	8.4	0.0149956	0.105645	0.0590582	0.0590582	32.1	3.79068	0.824194	O	I	25753.6	64538	97623.6	28571.2	14235.9	24265.9	36626.6	25068.1	19689.6	66660.7	96320.7	56923.8	83095.3	29032.9	134546	132820	107251	84468.1
Q6IBS0	TWF2	Twinfilin-2	1	1	8.4	0.0149956	0.17753	0.0590582	0.0590582	90.53	1.36795	0.823274	O	I	262318	303250	358837	206725	224965	272336	309462	298103	268777	323475	278027	280651	365320	300584	351831	387657	371440	382676
Q9NQC3	RTN4	Reticulon-4	1	1	8.4	0.0149956	0.105645	0.0590582	0.0590582	58.25	1.50017	0.776645	I	O	591696	437838	394419	723982	460529	513901	622003	638064	518841	474502	319665	403219	472962	499074	409423	308495	312591	442512
P11182	DBT	Lipoamide acyltransferase component of branched-chain alpha-keto acid dehydrogenase complex, mitochondrial	3	3	8.4	0.0149956	0.105645	0.0590582	0.0590582	140.46	1.48935	0.753733	I	O	1.09622e+06	925844	736035	1.23354e+06	981611	1.3146e+06	914899	1.03644e+06	1.03371e+06	889607	788579	870860	1.04647e+06	969165	524385	676756	560946	948925
P49721	PSMB2	Proteasome subunit beta type-2	1	1	8.4	0.0149956	0.589639	0.0590582	0.0590582	64.59	1.68269	0.740019	I	O	412664	365263	245242	467712	461154	408202	399482	326771	372849	279862	379269	248384	545953	312974	257952	142134	203118	310029
A0A0B4J1X5	IGHV3-74	Immunoglobulin heavy variable 3-74	1	1	8.4	0.0149956	0.280713	0.0590582	0.0590582	47.57	2.48685	0.790195	M	O	75373.8	95351.3	38342.3	59419.2	59881.3	105006	105422	47139.8	101354	33601.5	121502	117836	102464	47117.1	26979.2	43872.8	35750.6	37991.8
Q08043	ACTN3	Alpha-actinin-3	12	1	8.4	0.0149956	0.280713	0.0590582	0.0590582	1009.56	1.83799	0.791664	O	I	482257	605526	886382	381481	306035	462621	554353	706797	525829	391042	712246	846444	552071	580547	1.03432e+06	1.00192e+06	948676	866442
Q96GK7	FAHD2A	Fumarylacetoacetate hydrolase domain-containing protein 2A	1	1	8.4	0.0149956	0.0590582	0.0590582	0.105645	53.84	1.47149	0.640379	O	I	143410	175461	211027	145926	93480.4	130000	159377	188264	177789	134836	182396	170502	211783	161439	178401	254726	213296	247270
P49773	HINT1	Histidine triad nucleotide-binding protein 1	1	1	8.4	0.0149956	0.280713	0.0590582	0.0590582	47.11	1.84587	0.662593	O	I	206240	229143	380692	122894	225223	202907	283389	196788	135594	194645	288495	292968	234013	235965	374508	606312	408114	278561
Q9BVC6	TMEM109	Transmembrane protein 109	1	1	8.4	0.0149956	0.17753	0.0590582	0.0590582	62.12	1.26538	0.638496	O	M	611417	573562	725775	592254	506922	668310	609707	679892	595978	470507	527624	597386	676317	626683	677897	707301	897161	719834
P02743	APCS	Serum amyloid P-component	5	5	8.4	0.0149956	0.105645	0.0590582	0.0590582	286.04	1.90126	0.673815	I	O	8.85002e+06	6.11031e+06	4.65481e+06	1.38402e+07	5.82978e+06	9.64451e+06	5.0191e+06	9.91647e+06	8.90517e+06	4.73765e+06	5.15793e+06	5.12399e+06	6.6268e+06	5.67281e+06	3.62584e+06	4.86035e+06	3.85908e+06	5.25598e+06
Q9NZJ4	SACS	Sacsin	1	1	8.4	0.0149956	0.17753	0.0590582	0.0590582	37.1	4.68619	0.684126	O	I	378750	676843	1.77489e+06	112728	188039	273926	695216	623841	182311	643425	656407	1.37825e+06	523827	320201	2.37305e+06	1.96835e+06	2.81239e+06	1.40047e+06
P60981	DSTN	Destrin	1	1	8.4	0.0149956	0.0590582	0.0590582	0.105645	57.03	1.55437	0.662417	O	I	1.14531e+06	1.3385e+06	1.78023e+06	989514	893010	963538	1.42636e+06	1.45413e+06	1.17852e+06	1.19908e+06	1.29313e+06	1.51584e+06	1.50591e+06	1.17693e+06	1.74658e+06	1.47053e+06	2.52403e+06	1.9831e+06
Q16718	NDUFA5	NADH dehydrogenase [ubiquinone] 1 alpha subcomplex subunit 5	4	4	8.4	0.0149956	0.280713	0.0590582	0.0590582	288.02	1.40027	0.536151	I	O	1.04077e+07	9.27365e+06	7.43268e+06	7.21837e+06	1.14674e+07	1.44495e+07	8.36168e+06	1.05418e+07	8.81854e+06	9.82538e+06	9.42425e+06	7.97816e+06	1.03219e+07	7.08525e+06	8.09986e+06	6.97341e+06	5.66586e+06	9.339e+06
Q07960	ARHGAP1	Rho GTPase-activating protein 1	1	1	8.4	0.0149956	0.105645	0.0590582	0.0590582	32.13	2.06772	0.583953	I	O	215370	142916	104158	344898	197957	250927	116892	166178	222641	122756	103275	92542.8	173364	200931	60480.4	92115.9	52537.7	114727
Q8NEV1	CSNK2A3	Casein kinase II subunit alpha 3	1	1	8.4	0.0149956	0.0590582	0.0590582	0.17753	58.57	6.65199	0.512965	I	O	48346.9	15939	7268.03	31925.6	109036	42904.9	30351.6	27515.7	25288.9	6620.73	19478.1	6464.76	21842.3	25266.3	7168.28	0	1390.35	2515.2
P55809	OXCT1	Succinyl-CoA:3-ketoacid coenzyme A transferase 1, mitochondrial	15	15	8.4	0.0149956	0.17753	0.0590582	0.0590582	1200.43	1.38573	0.514037	I	O	2.10785e+07	1.88754e+07	1.52111e+07	2.56106e+07	1.71324e+07	2.25904e+07	1.66534e+07	2.34059e+07	2.51202e+07	1.63754e+07	1.74034e+07	1.71743e+07	1.83036e+07	2.20025e+07	1.1291e+07	1.5541e+07	1.18952e+07	1.53259e+07
P09669	COX6C	Cytochrome c oxidase subunit 6C	11	10	8.4	0.0149956	0.17753	0.0590582	0.0590582	709.47	1.23405	0.459775	I	O	9.87205e+06	9.07674e+06	7.99971e+06	1.06038e+07	1.08343e+07	8.39309e+06	9.0147e+06	1.05143e+07	8.82437e+06	9.68241e+06	7.6621e+06	7.8929e+06	1.13219e+07	8.09411e+06	7.7309e+06	7.53984e+06	6.66609e+06	9.96763e+06
P17661	DES	Desmin	42	36	8.4	0.0149956	0.105645	0.0590582	0.0590582	3440.79	1.30158	0.447774	I	O	5.35012e+08	4.67536e+08	4.11047e+08	6.90892e+08	5.29299e+08	5.42934e+08	4.13249e+08	4.98684e+08	5.51061e+08	4.46158e+08	4.36918e+08	3.84838e+08	5.18708e+08	4.96265e+08	3.69381e+08	3.94249e+08	3.08525e+08	4.86815e+08
Q04828	AKR1C1	Aldo-keto reductase family 1 member C1	1	1	8.4	0.0149956	0.0590582	0.280713	0.0590582	52.02	1.65718	0.433117	O	M	49289.2	37173.4	61603.2	53861.9	24124.7	70993.4	46213.4	51252.4	37669	23908.4	55850	32866.9	35572.6	38683.6	71995.1	88475.8	52196.1	56665.1
Q8NE62	CHDH	Choline dehydrogenase, mitochondrial	1	1	8.4	0.0149956	0.0590582	0.0590582	0.105645	38.26	2.04419	0.427288	O	I	22520.7	34976	46036.6	5929.21	16622.3	2914.48	47353.3	39784.4	20150.3	37492	17995.2	47742	51500.6	30260.1	33609.8	29466.2	69846	67000.8
Q96A26	FAM162A	Protein FAM162A	4	4	8.4	0.0149956	0.17753	0.0590582	0.0590582	185.21	1.51898	0.403406	O	I	1.72561e+06	1.94003e+06	2.62118e+06	759354	1.93659e+06	1.6542e+06	1.77512e+06	2.50281e+06	1.10265e+06	2.14551e+06	1.9644e+06	2.24313e+06	2.24449e+06	1.74797e+06	3.0322e+06	2.63149e+06	2.65694e+06	3.03729e+06
Q8IZP2	ST13P4	Putative protein FAM10A4	4	4	8.4	0.0149956	0.589639	0.0590582	0.0590582	228.82	1.115	0.399896	O	M	1.1451e+06	1.13874e+06	1.26969e+06	1.12553e+06	1.06584e+06	1.1566e+06	1.13702e+06	1.24049e+06	1.10909e+06	1.04878e+06	1.1292e+06	1.22715e+06	1.17946e+06	1.13088e+06	1.08821e+06	1.37015e+06	1.3437e+06	1.41553e+06
Q6UX73	C16orf89	UPF0764 protein C16orf89	1	1	8.4	0.0149956	0.0590582	0.0590582	0.17753	31.01	3.761	0.327379	O	I	15504.5	36793.8	58312.3	684.467	3083.82	17821.1	29474.4	26458.6	14687.4	25482	59085.2	55758.9	28955.4	2153.64	88923.8	66696.2	73259.4	60528.6
P52943	CRIP2	Cysteine-rich protein 2	3	3	8.4	0.0149956	0.0590582	0.0590582	0.105645	214.3	1.79352	0.323412	O	I	1.67103e+06	2.05002e+06	2.99703e+06	944815	2.62439e+06	2.23094e+06	1.38285e+06	1.17214e+06	1.13187e+06	3.10167e+06	2.86892e+06	1.60659e+06	1.54108e+06	1.11704e+06	4.00468e+06	3.57386e+06	2.72284e+06	3.56671e+06
Q9NZJ7	MTCH1	Mitochondrial carrier homolog 1	2	1	8.4	0.0149956	0.0590582	0.0590582	0.17753	79.92	1.65358	0.283685	O	I	243575	338276	402770	54647.3	189416	298797	273177	401841	304441	202312	361741	295111	527773	233408	295545	369855	383025	732017
Q9BVV7	TIMM21	Mitochondrial import inner membrane translocase subunit Tim21	1	1	8.4	0.0149956	0.17753	0.0590582	0.0590582	31.1	1.5112	0.228188	I	O	1.52331e+06	1.2902e+06	1.00801e+06	2.35786e+06	1.79029e+06	1.6124e+06	786723	1.06926e+06	1.89495e+06	1.23271e+06	1.11615e+06	688501	1.51868e+06	1.73781e+06	758200	1.08102e+06	578473	884538
O76041	NEBL	Nebulette	32	31	8.4	0.0149956	0.280713	0.0590582	0.0590582	2106.69	1.17684	0.155157	O	I	2.81941e+07	2.95221e+07	3.318e+07	2.08991e+07	2.88399e+07	3.23941e+07	2.85292e+07	3.03081e+07	1.80216e+07	3.03131e+07	3.27681e+07	3.23226e+07	3.41849e+07	2.39129e+07	3.22306e+07	3.6756e+07	3.40341e+07	3.89661e+07
P06732	CKM	Creatine kinase M-type	28	27	8.4	0.0149956	0.0590582	0.0590582	0.280713	2437.64	1.17035	0.178235	O	I	4.31026e+08	4.78348e+08	5.0445e+08	3.13469e+08	4.00285e+08	4.57391e+08	4.84576e+08	4.99407e+08	3.54103e+08	5.10704e+08	4.6341e+08	5.20375e+08	5.43146e+08	3.68586e+08	5.25775e+08	5.14092e+08	4.95269e+08	6.18529e+08
Q96Q06	PLIN4	Perilipin-4	5	5	8.4	0.0149956	0.105645	0.0590582	0.0590582	379.09	1.47597	0.210004	O	I	927151	1.11328e+06	1.36845e+06	434085	1.39663e+06	1.23878e+06	893827	672431	575562	1.68614e+06	1.4298e+06	799661	1.07522e+06	689257	1.90976e+06	1.55864e+06	1.23795e+06	1.44664e+06
P0C0L4	C4A	Complement C4-A	5	5	8.4	0.0149956	0.0590582	0.17753	0.0590582	374.73	1.51545	0.2005	M	O	649356	790961	521933	871500	713798	771771	585890	303821	1.07036e+06	832759	894003	829956	327730	633240	406336	572306	734256	263527
P18859	ATP5PF	ATP synthase-coupling factor 6, mitochondrial	6	6	8.4	0.0149956	0.418492	0.0590582	0.0590582	594.83	1.2188	0.191876	O	I	1.23565e+07	1.29221e+07	1.50601e+07	9.95083e+06	1.07912e+07	1.15022e+07	1.09969e+07	1.85416e+07	1.01603e+07	1.11756e+07	1.46147e+07	1.25416e+07	1.6118e+07	1.03388e+07	1.56237e+07	1.55507e+07	1.37402e+07	2.00473e+07
O75208	COQ9	Ubiquinone biosynthesis protein COQ9, mitochondrial	7	7	8.4	0.0149956	0.418492	0.0590582	0.0590582	498.77	1.20401	0.135179	M	O	7.92285e+06	8.30069e+06	6.8942e+06	8.43516e+06	8.40572e+06	6.37599e+06	5.09209e+06	1.13053e+07	8.92298e+06	7.83179e+06	6.55888e+06	6.52306e+06	1.16667e+07	7.12393e+06	6.13261e+06	5.57277e+06	4.89513e+06	1.07466e+07
P61604	HSPE1	10 kDa heat shock protein, mitochondrial	5	5	8.4	0.0149956	0.0590582	0.0590582	0.105645	260.51	1.2347	0.211969	O	I	4.7489e+06	5.19002e+06	5.86345e+06	3.47825e+06	4.14359e+06	4.84855e+06	5.31165e+06	5.96248e+06	4.23481e+06	4.43416e+06	5.5344e+06	5.35648e+06	6.39027e+06	3.91126e+06	5.11651e+06	6.62347e+06	6.95142e+06	6.71458e+06
P16219	ACADS	Short-chain specific acyl-CoA dehydrogenase, mitochondrial	7	7	8.4	0.0149956	0.0590582	0.589639	0.0590582	463.98	1.11526	0.0845751	M	O	3.31551e+06	3.68293e+06	3.3023e+06	3.19486e+06	4.38442e+06	3.25414e+06	2.1805e+06	3.56365e+06	3.77045e+06	4.42499e+06	3.73057e+06	2.25602e+06	4.23262e+06	3.49303e+06	3.76052e+06	3.43787e+06	2.18334e+06	3.63675e+06
Q9NPC6	MYOZ2	Myozenin-2	16	16	8.4	0.0149956	0.0590582	0.0590582	0.105645	1077.82	1.30869	0.0978141	O	I	3.38834e+07	3.83707e+07	4.43428e+07	1.27884e+07	4.79402e+07	4.39252e+07	3.01695e+07	3.45938e+07	1.40471e+07	5.69491e+07	4.60628e+07	3.61256e+07	3.86689e+07	1.78148e+07	5.34123e+07	5.85937e+07	4.11041e+07	5.07891e+07
Q14103	HNRNPD	Heterogeneous nuclear ribonucleoprotein D0	2	2	8.4	0.0149956	0.105645	0.0590582	0.0590582	98.02	1.39515	0.228455	O	M	587096	518188	722950	354969	728919	557055	679879	614659	292257	593939	565597	636907	502238	369686	786186	871656	858177	729044
P02647	APOA1	Apolipoprotein A-I	14	13	8.4	0.0149956	0.105645	0.0590582	0.0590582	843.01	1.74483	0.19479	O	I	7.04477e+06	9.50613e+06	1.22919e+07	2.98561e+06	7.21152e+06	9.78897e+06	6.11223e+06	9.12549e+06	2.95e+06	7.54796e+06	1.46642e+07	9.56467e+06	1.28038e+07	4.66261e+06	8.89154e+06	2.07201e+07	1.43113e+07	1.2874e+07
P21980	TGM2	Protein-glutamine gamma-glutamyltransferase 2	15	14	7.6	0.0223708	0.0590582	0.0590582	0.787406	1036.62	1.57985	1	I	M	1.97499e+07	1.25012e+07	1.25952e+07	2.268e+07	1.81751e+07	1.95338e+07	1.80478e+07	2.03129e+07	1.22366e+07	1.35121e+07	1.23844e+07	1.22891e+07	1.20837e+07	1.07087e+07	1.17973e+07	1.44279e+07	1.21062e+07	1.39359e+07
P24539	ATP5PB	ATP synthase F(0) complex subunit B1, mitochondrial	8	8	7.6	0.0223708	1	0.0590582	0.0590582	603.83	1.27351	0.92734	O	I	2.50058e+07	2.54741e+07	3.18451e+07	2.6064e+07	2.27902e+07	2.14591e+07	2.41754e+07	3.05402e+07	2.20177e+07	2.48369e+07	2.65175e+07	2.58804e+07	2.81179e+07	3.36844e+07	3.06916e+07	3.20393e+07	2.91328e+07	3.36771e+07
P00441	SOD1	Superoxide dismutase [Cu-Zn]	1	1	7.6	0.0223708	1	0.0590582	0.0590582	84.12	1.66664	0.916492	O	M	1.18501e+06	1.17713e+06	1.96184e+06	1.23973e+06	1.02522e+06	775141	1.24818e+06	1.63679e+06	1.02756e+06	949645	1.48476e+06	1.37387e+06	1.04979e+06	1.62581e+06	1.99419e+06	1.90082e+06	2.62444e+06	1.66394e+06
P47756	CAPZB	F-actin-capping protein subunit beta	4	4	7.6	0.0223708	0.787406	0.0590582	0.0590582	213.51	1.22808	0.965285	O	M	2.03466e+06	1.99795e+06	2.45364e+06	2.25746e+06	2.10549e+06	1.80478e+06	1.98784e+06	2.01773e+06	2.03369e+06	2.12692e+06	1.91487e+06	1.7436e+06	2.17066e+06	2.26225e+06	2.45934e+06	2.64853e+06	2.49758e+06	2.40049e+06
P04179	SOD2	Superoxide dismutase [Mn], mitochondrial	6	5	7.6	0.0223708	1	0.0590582	0.0590582	501.16	1.33697	0.844813	M	O	1.52064e+07	1.54367e+07	1.15461e+07	1.24794e+07	1.81894e+07	1.45296e+07	1.46764e+07	1.6157e+07	1.59514e+07	1.35633e+07	1.58478e+07	1.26288e+07	1.91921e+07	1.10731e+07	1.24721e+07	1.00055e+07	1.15345e+07	1.26451e+07
P40429	RPL13A	60S ribosomal protein L13a	2	2	7.6	0.0223708	0.418492	0.0590582	0.0590582	83	1.50256	0.856221	O	M	278533	248123	372819	347406	329951	207875	290106	217325	270758	231104	217995	326184	194574	358724	392071	383289	386801	343210
P12882	MYH1	Myosin-1	60	2	7.6	0.0223708	0.280713	0.0590582	0.0590582	5380.49	2.55564	0.858568	O	I	8.0729e+06	1.13092e+07	2.06314e+07	1.37492e+07	6.71914e+06	7.83257e+06	4.0828e+06	7.98081e+06	9.07323e+06	1.32739e+07	1.53055e+07	1.24883e+07	6.40525e+06	1.7467e+07	2.35399e+07	3.3041e+07	1.80029e+07	1.11064e+07
P31153	MAT2A	S-adenosylmethionine synthase isoform type-2	2	2	7.6	0.0223708	0.0590582	1	0.0590582	96.95	1.57357	0.749132	I	M	427304	271551	424530	623257	334556	297083	332605	549020	323892	234770	264620	196038	338435	480617	450388	443968	354988	392687
Q9Y2Z9	COQ6	Ubiquinone biosynthesis monooxygenase COQ6, mitochondrial	1	1	7.6	0.0223708	0.0590582	0.0590582	0.280713	120.75	1.51132	0.76367	I	O	488527	387346	323244	434499	617339	512604	367934	510258	363449	488333	278224	337899	468826	366511	296535	296286	289512	367377
Q5BKX8	CAVIN4	Caveolae-associated protein 4	1	1	7.6	0.0223708	0.0590582	0.0590582	0.418492	37.65	1.91427	0.689772	O	I	45597.7	75121.5	87286.1	25677.5	33977.6	88491.7	19641.8	60199.6	56251	52469.5	96193.6	79076.1	91617.5	81291.1	109199	95633.9	56353.1	93952.8
P06396	GSN	Gelsolin	14	14	7.6	0.0223708	0.0590582	0.0590582	1	924.17	1.22537	0.68794	I	O	1.38653e+07	1.18328e+07	1.13152e+07	1.2675e+07	1.47948e+07	1.55181e+07	1.15226e+07	1.48159e+07	1.05383e+07	1.12175e+07	1.22054e+07	1.09034e+07	1.42994e+07	1.06975e+07	1.09818e+07	1.24355e+07	1.12327e+07	1.12283e+07
Q5TEU4	NDUFAF5	Arginine-hydroxylase NDUFAF5, mitochondrial	1	1	7.6	0.0223708	0.418492	0.0590582	0.0590582	33.47	3.10856	0.645989	I	O	62061.7	54069.4	19964.8	19851.6	20063.3	92296.3	82013.1	96084.1	36618.1	26692.6	61381.7	62418.9	83235.6	18033.8	8528.85	20916	15350.4	36994.7
P63316	TNNC1	Troponin C, slow skeletal and cardiac muscles	12	12	7.6	0.0223708	0.0590582	0.0590582	0.280713	1211.07	1.19997	0.638946	O	I	6.80911e+07	7.80597e+07	8.17073e+07	5.75691e+07	7.18367e+07	6.72784e+07	6.69544e+07	7.68168e+07	7.10544e+07	7.44352e+07	8.66369e+07	7.32206e+07	8.49513e+07	6.80853e+07	8.31094e+07	8.44356e+07	8.23294e+07	9.05769e+07
Q92598	HSPH1	Heat shock protein 105 kDa	1	1	7.6	0.0223708	0.280713	0.0590582	0.0590582	34.78	2.2055	0.633251	O	I	677949	850108	1.49522e+06	539910	378501	556321	1.02175e+06	893265	422379	790850	1.1092e+06	1.17631e+06	751800	614911	2.10143e+06	1.57109e+06	1.7623e+06	1.42637e+06
P12111	COL6A3	Collagen alpha-3(VI) chain	45	45	7.6	0.0223708	0.0590582	0.0590582	1	3142.92	1.25559	0.67798	I	O	6.41043e+07	5.12711e+07	5.10552e+07	7.88328e+07	6.01173e+07	5.96336e+07	6.65665e+07	5.53715e+07	5.25213e+07	3.99501e+07	5.05962e+07	6.07607e+07	5.25274e+07	5.88266e+07	4.53314e+07	4.68917e+07	5.42806e+07	4.9946e+07
Q9H223	EHD4	EH domain-containing protein 4	6	4	7.6	0.0223708	0.280713	0.0590582	0.0590582	393.4	1.37961	0.671012	O	I	1.5387e+06	1.70815e+06	2.12281e+06	1.23528e+06	1.37721e+06	2.14056e+06	1.42907e+06	1.51138e+06	1.63178e+06	1.61069e+06	2.10746e+06	1.39515e+06	1.79566e+06	1.88001e+06	2.01279e+06	2.75585e+06	1.98005e+06	1.98533e+06
Q92629	SGCD	Delta-sarcoglycan	3	3	7.6	0.0223708	0.0590582	0.787406	0.0590582	240.58	1.21766	0.649927	I	M	1.8069e+06	1.48391e+06	1.72727e+06	2.08187e+06	1.58491e+06	1.6787e+06	1.95177e+06	1.73724e+06	1.61302e+06	1.18043e+06	1.40332e+06	1.51176e+06	1.711e+06	1.67301e+06	1.62554e+06	1.72908e+06	1.68769e+06	1.92103e+06
Q15121	PEA15	Astrocytic phosphoprotein PEA-15	1	1	7.6	0.0223708	0.0590582	0.0590582	0.589639	59.26	3.43949	0.657971	I	O	39493.8	14636.8	11482.5	59776.7	39069.2	42892	41010.4	14720.7	2590.08	14190	23472.9	20655.7	12275.5	21791.1	17152.3	2440.41	7352.65	8675.85
P52565	ARHGDIA	Rho GDP-dissociation inhibitor 1	2	2	7.6	0.0223708	0.589639	0.0590582	0.0590582	103.59	1.64325	0.670208	O	I	2.65766e+06	2.82234e+06	4.36721e+06	2.54291e+06	2.10412e+06	2.93535e+06	3.18365e+06	2.52229e+06	2.72492e+06	2.06638e+06	3.68558e+06	3.3297e+06	2.30511e+06	3.22265e+06	3.60297e+06	6.26186e+06	5.7919e+06	2.95667e+06
Q9P0J1	PDP1	[Pyruvate dehydrogenase [acetyl-transferring]]-phosphatase 1, mitochondrial	1	1	7.6	0.0223708	0.0590582	0.0590582	1	30.17	1.8355	0.616809	I	O	55888.6	32808.4	30448.8	85001.1	48741.6	58950.7	47342	39407.9	37073.5	19159.4	30909.7	40228.2	36671.3	49088.9	13362.1	31858.7	19227	38707.2
O95563	MPC2	Mitochondrial pyruvate carrier 2	7	7	7.6	0.0223708	0.787406	0.0590582	0.0590582	263.39	1.31017	0.61809	M	O	1.73772e+06	1.83198e+06	1.39828e+06	1.71835e+06	2.22567e+06	1.62725e+06	1.34811e+06	1.76922e+06	2.36411e+06	1.79134e+06	1.70395e+06	1.68031e+06	1.62017e+06	1.67929e+06	1.38338e+06	1.40563e+06	1.19082e+06	1.33227e+06
Q6WCQ1	MPRIP	Myosin phosphatase Rho-interacting protein	1	1	7.6	0.0223708	0.0590582	0.0590582	0.787406	34.01	2.30129	0.564499	I	M	200069	86937.8	88200.4	226152	450603	118025	99603.6	105962	115141	107103	83838.8	65726.8	62878.9	160404	75516.3	78272.3	60596.8	66212.1
P15090	FABP4	Fatty acid-binding protein, adipocyte	4	3	7.6	0.0223708	0.787406	0.0590582	0.0590582	259.2	1.57136	0.548683	O	I	1.81541e+06	1.85361e+06	2.85267e+06	2.57781e+06	1.68293e+06	1.208e+06	1.90595e+06	1.70238e+06	2.38573e+06	1.85483e+06	1.25166e+06	2.07352e+06	1.70227e+06	4.24158e+06	3.49688e+06	1.83249e+06	2.28593e+06	2.40647e+06
P55290	CDH13	Cadherin-13	6	6	7.6	0.0223708	0.418492	0.0590582	0.0590582	497.21	1.29031	0.544514	O	M	7.88559e+06	7.37261e+06	9.51296e+06	6.67109e+06	8.00672e+06	8.9488e+06	6.81235e+06	8.98898e+06	4.91325e+06	7.42025e+06	7.63203e+06	7.80094e+06	9.09659e+06	9.97969e+06	8.19629e+06	9.17025e+06	1.04638e+07	9.75482e+06
P31949	S100A11	Protein S100-A11	1	1	7.6	0.0223708	1	0.0590582	0.0590582	74.26	1.36443	0.535589	I	O	249164	246675	182613	280842	194114	305481	201223	264159	273036	183698	218278	265010	293354	204655	158710	126831	171376	251495
P37108	SRP14	Signal recognition particle 14 kDa protein	1	1	7.6	0.0223708	0.0590582	0.0590582	0.280713	88.9	1.58384	0.575014	I	O	144194	114134	91040.5	160665	179446	139849	123906	117102	134951	161983	74164.2	97175.8	102397	53940.2	128595	90784.8	73215.8	108666
P00568	AK1	Adenylate kinase isoenzyme 1	10	10	7.6	0.0223708	0.589639	0.0590582	0.0590582	637.62	1.72942	0.552795	O	I	4.0582e+07	4.5426e+07	7.01834e+07	4.22717e+07	4.72048e+07	4.57867e+07	2.0905e+07	4.6742e+07	1.64862e+07	5.60992e+07	5.45248e+07	5.63758e+07	4.36441e+07	6.00254e+07	8.25138e+07	7.79231e+07	6.94859e+07	6.09688e+07
P04406	GAPDH	Glyceraldehyde-3-phosphate dehydrogenase	19	19	7.6	0.0223708	0.0590582	0.0590582	1	1936.35	1.25443	0.536826	I	O	2.06526e+08	1.64984e+08	1.64636e+08	2.6888e+08	1.64993e+08	2.09965e+08	1.90128e+08	1.98662e+08	1.86171e+08	1.46934e+08	1.48264e+08	1.66069e+08	1.77482e+08	2.05734e+08	1.30147e+08	1.5817e+08	1.65165e+08	1.63965e+08
P04040	CAT	Catalase	10	10	7.6	0.0223708	0.589639	0.0590582	0.0590582	576.71	1.32959	0.57531	O	M	4.11897e+06	3.8241e+06	5.08448e+06	5.37993e+06	3.82881e+06	3.93506e+06	3.68178e+06	3.76927e+06	3.78356e+06	3.01855e+06	4.6571e+06	4.25318e+06	3.40812e+06	6.03412e+06	4.47522e+06	5.44273e+06	5.55469e+06	3.91565e+06
Q96S97	MYADM	Myeloid-associated differentiation marker	1	1	7.6	0.0223708	0.589639	0.0590582	0.0590582	42.73	1.51695	0.556564	O	I	73310.9	76802.2	111209	64223.2	42961.9	71566.1	88281.2	99522.2	52051.9	54021.1	69911.9	90323.6	117703	84770.2	119598	113519	107358	130800
P60660	MYL6	Myosin light polypeptide 6	7	4	7.6	0.0223708	0.0590582	0.280713	0.0590582	413.3	1.27304	0.602631	I	M	1.2186e+06	957235	1.12445e+06	1.44194e+06	1.07297e+06	1.10038e+06	1.06024e+06	1.41747e+06	869574	805595	1.04648e+06	913503	1.15103e+06	1.08072e+06	1.17877e+06	1.17347e+06	947440	1.24186e+06
Q6NZI2	CAVIN1	Caveolae-associated protein 1	8	8	7.6	0.0223708	0.589639	0.0590582	0.0590582	582.82	1.21267	0.556329	O	I	6.559e+06	6.69967e+06	7.95393e+06	5.78689e+06	5.01883e+06	7.63952e+06	6.48727e+06	7.86251e+06	6.37926e+06	5.79139e+06	7.20356e+06	6.57241e+06	7.55172e+06	7.87527e+06	7.67625e+06	8.6202e+06	7.33392e+06	8.26403e+06
P09622	DLD	Dihydrolipoyl dehydrogenase, mitochondrial	12	12	7.6	0.0223708	0.280713	0.0590582	0.0590582	905.59	1.30838	0.565434	I	O	3.68178e+07	3.36285e+07	2.81399e+07	4.47332e+07	4.09464e+07	3.60417e+07	2.81689e+07	3.41986e+07	3.92403e+07	3.18359e+07	3.20052e+07	3.0136e+07	3.49251e+07	3.56609e+07	2.39652e+07	2.86621e+07	2.2212e+07	3.01993e+07
Q15847	ADIRF	Adipogenesis regulatory factor	1	1	7.6	0.0223708	1	0.0590582	0.0590582	63.39	1.93085	0.583307	O	I	146421	149530	282717	270291	76746.6	56853.4	147271	180945	288489	116408	85920.6	108218	148616	379028	280130	207437	196845	350148
P13797	PLS3	Plastin-3	1	1	7.6	0.0223708	1	0.0590582	0.0590582	36.53	1.6104	0.527377	O	I	25345.9	26059.1	40817.1	21014.8	9648.02	24374.5	40743.6	30948.6	21448.4	24845.9	25304.2	28726.6	29970.3	27133.6	46997.7	47215.2	47640.7	35098
Q96DG6	CMBL	Carboxymethylenebutenolidase homolog	2	2	7.6	0.0223708	0.280713	0.0590582	0.0590582	90.8	1.3035	0.471876	I	O	395986	354655	303787	444669	328348	402957	367837	436120	376476	278851	425986	410121	281840	328096	231542	377268	317458	264571
P09493	TPM1	Tropomyosin alpha-1 chain	34	12	7.6	0.0223708	0.787406	0.0590582	0.0590582	3134.92	1.22767	0.463363	I	O	1.62482e+08	1.58923e+08	1.3235e+08	1.79493e+08	1.67962e+08	1.59186e+08	1.36429e+08	1.69343e+08	1.6785e+08	1.70762e+08	1.39631e+08	1.26659e+08	1.89714e+08	1.60555e+08	1.22264e+08	1.18796e+08	1.06237e+08	1.539e+08
Q14315	FLNC	Filamin-C	69	64	7.6	0.0223708	1	0.0590582	0.0590582	5060.02	1.13125	0.450263	M	O	1.35837e+08	1.37005e+08	1.21109e+08	1.38862e+08	1.46824e+08	1.44776e+08	1.16106e+08	1.32614e+08	1.4165e+08	1.42338e+08	1.45611e+08	1.26476e+08	1.28953e+08	1.18714e+08	1.28707e+08	1.4157e+08	1.06675e+08	1.09881e+08
P12694	BCKDHA	2-oxoisovalerate dehydrogenase subunit alpha, mitochondrial	3	3	7.6	0.0223708	0.0590582	0.0590582	0.280713	232.67	1.24922	0.4413	I	O	1.78007e+06	1.52775e+06	1.42495e+06	2.11024e+06	2.02544e+06	1.65291e+06	1.40872e+06	1.70305e+06	1.76707e+06	1.67077e+06	1.26146e+06	1.37833e+06	1.56114e+06	1.77744e+06	1.45413e+06	1.30315e+06	1.17474e+06	1.4153e+06
O14841	OPLAH	5-oxoprolinase	1	1	7.6	0.0223708	0.0590582	0.0590582	0.787406	36.15	1.56044	0.428828	I	M	57224.2	36671.8	39368.4	49642.1	60285.4	63322.8	56317.1	56553.7	38254.2	43762.7	37835	10285.2	53221.7	36177.9	44323.3	28544.9	38297.5	49498.3
P02765	AHSG	Alpha-2-HS-glycoprotein	2	2	7.6	0.0223708	0.0590582	0.0590582	1	102.81	1.58733	0.419135	M	I	425972	676157	665517	227835	299028	505573	561678	535747	561387	411131	783908	997673	626686	417672	431520	890829	891317	696248
P98095	FBLN2	Fibulin-2	1	1	7.6	0.0223708	0.0590582	0.0590582	0.280713	47.66	2.05741	0.373648	I	M	165842	80607.2	102515	188279	255889	64976	159017	161047	78314.9	75964.9	16408.3	152418	79930	106290	161295	57907.8	131477	55605.4
P08294	SOD3	Extracellular superoxide dismutase [Cu-Zn]	1	1	7.6	0.0223708	0.589639	0.0590582	0.0590582	44.34	1.34134	0.378985	O	M	67024.5	61958.7	83107.9	80247.3	69963	56992	71975.3	55945.1	91679.4	43350.2	52973	56635.7	65155	115005	89592.1	63174.3	72963	74805
Q702N8	XIRP1	Xin actin-binding repeat-containing protein 1	12	12	7.6	0.0223708	0.787406	0.0590582	0.0590582	666.6	1.55023	0.338555	O	I	2.50996e+06	2.55243e+06	3.89102e+06	1.76616e+06	2.77385e+06	4.00883e+06	1.65048e+06	2.35049e+06	1.4752e+06	2.80207e+06	3.64357e+06	1.99347e+06	2.84787e+06	1.81997e+06	4.62322e+06	5.36719e+06	3.49688e+06	4.14785e+06
Q86WU2	LDHD	Probable D-lactate dehydrogenase, mitochondrial	4	4	7.6	0.0223708	0.0590582	0.0590582	1	189.19	1.36748	0.349132	I	O	1.10202e+06	823418	805875	856749	1.11567e+06	1.04356e+06	998103	1.496e+06	698101	810985	647208	827691	1.1331e+06	397410	721309	773342	920624	1.21669e+06
P60709	ACTB	Actin, cytoplasmic 1	36	7	7.6	0.0223708	0.0590582	0.0590582	0.418492	2779.48	1.2185	0.331396	I	M	1.95572e+07	1.60502e+07	1.66923e+07	2.49732e+07	2.01101e+07	1.82083e+07	1.71919e+07	1.73023e+07	2.00415e+07	1.43995e+07	1.62283e+07	1.40466e+07	1.55352e+07	2.27693e+07	1.55243e+07	1.57753e+07	1.32712e+07	1.61212e+07
P45954	ACADSB	Short/branched chain specific acyl-CoA dehydrogenase, mitochondrial	6	6	7.6	0.0223708	0.280713	0.0590582	0.0590582	349.26	1.19091	0.310078	I	O	1.89742e+06	1.74384e+06	1.59325e+06	2.24268e+06	1.82635e+06	1.96079e+06	1.43582e+06	2.02145e+06	1.85635e+06	1.54009e+06	1.66973e+06	1.61142e+06	2.0416e+06	1.78004e+06	1.33868e+06	1.58364e+06	1.42431e+06	1.83958e+06
Q02338	BDH1	D-beta-hydroxybutyrate dehydrogenase, mitochondrial	6	5	7.6	0.0223708	1	0.0590582	0.0590582	316.11	1.19192	0.3259	M	O	1.50582e+06	1.53715e+06	1.28964e+06	1.74808e+06	1.44047e+06	1.55495e+06	1.16133e+06	1.62426e+06	1.78824e+06	1.6224e+06	1.35908e+06	1.33494e+06	1.58112e+06	1.71196e+06	1.13547e+06	1.27104e+06	1.01826e+06	1.31149e+06
P01008	SERPINC1	Antithrombin-III	5	5	7.6	0.0223708	0.787406	0.0590582	0.0590582	259.82	1.3803	0.313022	I	O	875834	816908	634526	1.03034e+06	1.14824e+06	1.03391e+06	637668	529003	1.04762e+06	805098	863151	636882	731794	910664	557811	724604	503891	475660
P35613	BSG	Basigin	2	2	7.6	0.0223708	0.0590582	0.0590582	0.589639	94.75	1.22074	0.312527	I	M	2.09938e+06	1.71976e+06	1.82392e+06	2.67697e+06	2.27455e+06	1.75695e+06	1.69051e+06	2.09792e+06	1.6396e+06	1.84345e+06	1.64273e+06	1.48378e+06	1.98924e+06	2.09305e+06	2.11478e+06	1.72315e+06	1.39565e+06	1.79299e+06
P61204	ARF3	ADP-ribosylation factor 3	3	1	7.6	0.0223708	0.787406	0.0590582	0.0590582	176.09	2.06181	0.300846	O	I	181191	222465	373582	63577.2	56653.7	326522	182524	276678	53788.1	210838	294365	335942	217389	114443	387424	497831	436653	431559
P52209	PGD	6-phosphogluconate dehydrogenase, decarboxylating	2	2	7.6	0.0223708	0.0590582	0.0590582	0.787406	122.19	1.78405	0.295349	O	I	102105	159005	182159	42955.2	101152	96778.2	126596	143041	104447	144987	152916	231533	161145	58291.1	288738	122142	240081	201545
O75489	NDUFS3	NADH dehydrogenase [ubiquinone] iron-sulfur protein 3, mitochondrial	14	14	7.6	0.0223708	0.0590582	0.0590582	0.589639	1061.32	1.19926	0.289574	I	M	2.44269e+07	2.03683e+07	2.11396e+07	2.82266e+07	2.43712e+07	2.20427e+07	2.03539e+07	2.714e+07	2.30561e+07	2.02555e+07	1.70936e+07	1.52457e+07	2.61904e+07	2.07737e+07	2.12788e+07	2.10021e+07	1.68962e+07	2.5747e+07
P60900	PSMA6	Proteasome subunit alpha type-6	3	3	7.6	0.0223708	0.0590582	0.0590582	0.787406	203.36	1.17746	0.282379	I	M	634233	538642	544906	792448	605541	629277	529226	614671	600169	551663	599530	429828	512022	688466	516423	556284	405370	557989
Q9Y6M9	NDUFB9	NADH dehydrogenase [ubiquinone] 1 beta subcomplex subunit 9	6	6	7.6	0.0223708	1	0.0590582	0.0590582	446.71	1.2155	0.280476	I	O	1.63896e+07	1.6021e+07	1.34838e+07	1.34433e+07	1.69142e+07	1.46339e+07	1.5605e+07	2.13515e+07	1.36717e+07	1.67264e+07	1.51317e+07	1.32883e+07	2.12872e+07	1.13622e+07	1.34827e+07	1.37569e+07	1.08965e+07	1.79208e+07
P23327	HRC	Sarcoplasmic reticulum histidine-rich calcium-binding protein	10	10	7.6	0.0223708	0.0590582	0.0590582	0.589639	776.53	1.29344	0.282913	O	I	1.45992e+07	1.82825e+07	1.88831e+07	1.00669e+07	1.37949e+07	1.93144e+07	1.04272e+07	1.93924e+07	1.82474e+07	1.66065e+07	2.13978e+07	1.2961e+07	2.21997e+07	2.12592e+07	1.67563e+07	2.25778e+07	1.26157e+07	2.12064e+07
P27338	MAOB	Amine oxidase [flavin-containing] B	13	10	7.6	0.0223708	0.280713	0.0590582	0.0590582	640.39	1.19886	0.261331	I	O	1.03988e+07	9.85351e+06	8.6739e+06	1.3067e+07	9.94131e+06	8.57797e+06	8.97225e+06	1.14354e+07	1.17529e+07	1.01486e+07	7.44505e+06	9.05118e+06	1.08699e+07	9.55957e+06	7.97923e+06	7.42702e+06	8.0682e+06	1.03355e+07
P51687	SUOX	Sulfite oxidase, mitochondrial	1	1	7.6	0.0223708	0.0590582	0.0590582	1	49.99	1.36049	0.254349	I	M	316216	232428	237362	491007	351545	262604	196473	279451	323055	223911	193818	165065	256290	336048	192093	258152	159849	240669
Q15404	RSU1	Ras suppressor protein 1	1	1	7.6	0.0223708	0.787406	0.0590582	0.0590582	43.53	1.37211	0.198688	O	I	89122.8	96587.5	122286	48237.1	61141.4	95598.6	123757	116880	45017.6	91006.6	90480.4	143473	112960	69321.5	131381	121757	149790	139181
Q8N8N7	PTGR2	Prostaglandin reductase 2	1	1	7.6	0.0223708	0.418492	0.0590582	0.0590582	51.44	1.40279	0.0872865	O	I	94708.7	110889	132856	30418.2	61556.6	224568	71864	85136.2	29544.1	135039	232982	77061.7	79817.7	38586	149901	278977	94060.9	102756
Q8IXI2	RHOT1	Mitochondrial Rho GTPase 1	1	1	7.6	0.0223708	0.589639	0.0590582	0.0590582	53.05	1.49247	0.243058	O	I	23626.1	26055.9	35261.1	16296.8	19275.1	26182.2	28582.6	27793.8	7310.48	30977.5	33332.6	24290.6	34368.6	20669.9	39128.4	41203.4	38703.2	36600.8
P68133	ACTA1	Actin, alpha skeletal muscle	44	5	7.6	0.0223708	0.280713	0.0590582	0.0590582	3786.12	1.73833	0.228098	I	O	7.30538e+07	6.32338e+07	4.20253e+07	1.15971e+08	7.34312e+07	8.81511e+07	4.25868e+07	4.51288e+07	1.28255e+08	5.92872e+07	5.95006e+07	5.53358e+07	1.37907e+07	8.28576e+07	1.85634e+07	5.87264e+07	3.73144e+07	1.26646e+07
O75746;Q9UJS0	SLC25A12	Calcium-binding mitochondrial carrier protein Aralar1	21	21	7.6	0.0223708	0.0590582	0.0590582	0.787406	1669.45	1.1089	0.157758	M	I	1.8027e+07	1.99901e+07	1.97426e+07	1.75305e+07	1.5613e+07	1.97151e+07	1.62455e+07	2.10309e+07	2.02902e+07	1.73625e+07	1.97216e+07	1.8355e+07	2.42214e+07	1.81654e+07	1.6607e+07	2.13539e+07	1.80061e+07	2.45805e+07
P11216	PYGB	Glycogen phosphorylase, brain form	26	19	7.6	0.0223708	0.0590582	0.0590582	0.787406	1680.06	1.15655	0.193369	I	O	1.55532e+07	1.35116e+07	1.34479e+07	1.32386e+07	1.37469e+07	1.79662e+07	1.28602e+07	1.99539e+07	1.18537e+07	1.34315e+07	1.47852e+07	1.24421e+07	1.50456e+07	1.11143e+07	1.27016e+07	1.54369e+07	1.0983e+07	1.70037e+07
P45379	TNNT2	Troponin T, cardiac muscle	27	27	7.6	0.0223708	0.0590582	0.0590582	0.787406	2323.31	1.1496	0.0925849	O	I	1.72795e+08	1.91805e+08	1.98645e+08	7.26559e+07	2.04158e+08	1.97963e+08	1.98945e+08	1.90253e+08	8.7369e+07	2.22655e+08	2.23303e+08	2.12162e+08	2.13533e+08	1.38786e+08	2.16608e+08	2.12817e+08	2.09129e+08	2.15884e+08
Q96I99	SUCLG2	Succinate--CoA ligase [GDP-forming] subunit beta, mitochondrial	12	12	7.6	0.0223708	0.0590582	0.0590582	1	684.27	1.13807	0.158168	M	I	9.95021e+06	1.1324e+07	1.13039e+07	1.15748e+07	8.64036e+06	1.1118e+07	7.37768e+06	1.10403e+07	1.30985e+07	9.39043e+06	1.11964e+07	8.90798e+06	1.40267e+07	1.1657e+07	1.07127e+07	1.23392e+07	8.68088e+06	1.31297e+07
Q96HC4	PDLIM5	PDZ and LIM domain protein 5	14	14	7.6	0.0223708	0.0590582	0.0590582	0.280713	957.41	1.27032	0.115925	O	I	2.13991e+07	2.35826e+07	2.71837e+07	1.3183e+07	3.03435e+07	2.50101e+07	1.92333e+07	1.92257e+07	1.47402e+07	3.55388e+07	2.64855e+07	1.95812e+07	2.15673e+07	1.43801e+07	3.41444e+07	3.73534e+07	2.11313e+07	2.89092e+07
Q9UJZ1	STOML2	Stomatin-like protein 2, mitochondrial	4	4	7.6	0.0223708	0.0590582	0.787406	0.0590582	242.87	1.18375	0.222215	M	O	1.53483e+06	1.79061e+06	1.51266e+06	1.63227e+06	1.40018e+06	1.25989e+06	1.35423e+06	2.02759e+06	1.68727e+06	1.51898e+06	1.75649e+06	1.58912e+06	2.40118e+06	1.54421e+06	1.40784e+06	1.28367e+06	1.27744e+06	2.05013e+06
Q53GG5	PDLIM3	PDZ and LIM domain protein 3	2	2	7.6	0.0223708	0.0590582	0.0590582	1	189.63	1.47263	0.138123	I	O	1.62952e+06	1.20097e+06	1.10654e+06	3.41561e+06	1.61254e+06	832884	1.00413e+06	1.28242e+06	2.10332e+06	1.54006e+06	590999	848283	922179	2.21309e+06	801785	692246	644307	1.18125e+06
Q9BR39	JPH2	Junctophilin-2	2	2	7.6	0.0223708	0.0590582	0.0590582	1	88.61	1.36406	0.167353	O	I	584063	778623	796695	274426	881619	733865	567000	463403	660582	1.18959e+06	855599	648263	539076	401323	1.00868e+06	1.34702e+06	712113	514343
Q6P587	FAHD1	Acylpyruvase FAHD1, mitochondrial	2	2	7.6	0.0223708	0.0590582	0.280713	0.0590582	121.17	1.71208	0.184131	M	O	330760	406494	237427	41422.8	419482	357676	295988	539231	225356	427843	382549	442916	553808	68539.5	230120	193973	319349	375153
O60888	CUTA	Protein CutA	2	2	7.6	0.0223708	1	0.0590582	0.0590582	77.61	1.18751	0.118709	I	O	883459	876339	743962	505639	1.10115e+06	841069	939154	1.03028e+06	585885	830309	895929	807147	1.26243e+06	494919	786009	733971	802148	902760
Q9UKS6	PACSIN3	Protein kinase C and casein kinase substrate in neurons protein 3	3	3	7.6	0.0223708	0.418492	0.0590582	0.0590582	289.88	1.61644	0.224059	O	I	708610	840063	1.14542e+06	199916	759334	910977	644689	1.02813e+06	396531	726508	972893	1.17735e+06	927036	444538	1.27519e+06	1.43711e+06	1.18023e+06	1.39004e+06
P14406	COX7A2	Cytochrome c oxidase subunit 7A2, mitochondrial	2	2	7.6	0.0223708	0.0590582	0.0590582	1	149.23	1.10875	0.102746	I	O	4.62558e+06	4.20025e+06	4.17188e+06	4.28287e+06	4.89613e+06	5.01467e+06	3.31738e+06	5.61685e+06	3.89353e+06	4.23815e+06	4.71572e+06	3.31235e+06	4.84151e+06	3.8354e+06	4.56208e+06	4.46249e+06	2.77745e+06	5.22199e+06
Q99832	CCT7	T-complex protein 1 subunit eta	3	3	6.4	0.0407622	0.105645	0.105645	0.0590582	148.25	1.34942	0.963106	O	M	516683	436121	588511	534389	461770	621665	433764	531826	415527	485048	446539	398404	435088	653101	592625	604244	541419	551166
P39060	COL18A1	Collagen alpha-1(XVIII) chain	1	1	6.4	0.0407622	0.105645	0.0590582	0.105645	50.65	3.68591	0.9773	I	O	66550.6	45649.2	18055.4	76268	53483.4	75121.1	54375.9	73504.4	37012.7	29531.9	52267.5	32137.9	77295.6	48153.6	6405.46	12078.1	7541.8	16097.9
Q9NVA1	UQCC1	Ubiquinol-cytochrome-c reductase complex assembly factor 1	1	1	6.4	0.0407622	0.105645	0.0590582	0.105645	61.82	2.05346	0.827185	O	I	36457.2	52415.5	74863.3	28233.1	18294.2	26908.4	37621.2	71228.9	54132.2	47088.8	38595.5	55754.8	66506.1	50844.6	65068.8	83417.3	74051.3	100935
Q14203	DCTN1	Dynactin subunit 1	1	1	6.4	0.0407622	0.105645	0.0590582	0.17753	31.95	1.6544	0.718835	O	I	114800	128141	189924	122623	116960	102510	96004.5	135900	140170	144320	111062	112170	132982	302347	132266	148932	226328	139749
Q03135	CAV1	Caveolin-1	2	2	6.4	0.0407622	0.589639	0.105645	0.0590582	211.82	1.26385	0.722355	M	O	8.8901e+06	9.02311e+06	7.1394e+06	9.05908e+06	9.57355e+06	7.59765e+06	7.2552e+06	1.0965e+07	9.10973e+06	1.02762e+07	8.2406e+06	8.17357e+06	9.31542e+06	7.41443e+06	6.65767e+06	7.71674e+06	6.16123e+06	7.74694e+06
P14854	COX6B1	Cytochrome c oxidase subunit 6B1	2	2	6.4	0.0407622	0.17753	0.0590582	0.105645	75.91	1.74273	0.716425	I	O	3.73223e+06	3.02027e+06	2.1416e+06	4.63441e+06	3.67599e+06	3.75636e+06	3.0904e+06	3.50397e+06	2.49864e+06	3.46819e+06	2.93009e+06	2.2183e+06	3.98614e+06	3.51483e+06	1.42443e+06	1.76412e+06	1.13595e+06	2.86867e+06
P21399	ACO1	Cytoplasmic aconitate hydratase	8	8	6.4	0.0407622	0.105645	0.0590582	0.105645	424.58	1.37479	0.730098	I	O	3.44282e+06	3.07019e+06	2.50426e+06	2.84347e+06	3.58655e+06	3.69754e+06	3.19136e+06	3.89518e+06	2.64849e+06	2.73494e+06	2.95588e+06	2.94284e+06	4.06879e+06	2.67267e+06	1.98306e+06	2.32898e+06	2.368e+06	3.16857e+06
P16615	ATP2A2	Sarcoplasmic/endoplasmic reticulum calcium ATPase 2	40	39	6.4	0.0407622	0.105645	0.0590582	0.105645	3075.14	1.42342	0.760643	O	I	7.40233e+07	8.54305e+07	1.05366e+08	5.88934e+07	8.61866e+07	6.42161e+07	7.88016e+07	8.20188e+07	5.88204e+07	8.91534e+07	7.81949e+07	9.33241e+07	1.0766e+08	1.131e+08	1.07218e+08	8.99734e+07	1.09543e+08	1.06996e+08
Q00059	TFAM	Transcription factor A, mitochondrial	1	1	6.4	0.0407622	0.418492	0.0590582	0.105645	37.7	1.60798	0.782434	I	O	195758	170256	121741	179566	247924	174335	164035	212928	165136	124019	173576	136231	252320	133231	140931	105413	87070.2	142062
P13716	ALAD	Delta-aminolevulinic acid dehydratase	2	2	6.4	0.0407622	0.17753	0.0590582	0.17753	132.59	1.39057	0.717494	O	I	893327	1.0209e+06	1.24223e+06	824973	917398	1.05574e+06	842610	825913	1.27346e+06	1.00227e+06	1.01787e+06	846647	964250	1.29397e+06	928367	1.62977e+06	1.16795e+06	1.19111e+06
P35579	MYH9	Myosin-9	18	13	6.4	0.0407622	0.0590582	0.17753	0.17753	1249.76	1.19653	0.736848	I	M	3.43638e+06	2.87195e+06	3.12581e+06	3.82553e+06	3.22263e+06	3.47265e+06	3.08075e+06	3.58032e+06	3.00273e+06	2.7827e+06	2.83974e+06	2.84266e+06	2.89193e+06	3.21302e+06	3.0582e+06	3.67274e+06	2.65709e+06	3.02799e+06
P14866	HNRNPL	Heterogeneous nuclear ribonucleoprotein L	1	1	6.4	0.0407622	0.280713	0.105645	0.0590582	70.12	1.89338	0.617931	O	M	58568.8	40091.4	75908.2	87491.7	37075.9	35223.1	54452.7	78600.6	21002.2	31388.7	50093	51897.8	46075.2	104804	52570.6	61113.3	84199.2	76853.9
Q9Y5Z4	HEBP2	Heme-binding protein 2	2	2	6.4	0.0407622	0.0590582	0.105645	0.17753	123.25	1.2448	0.537796	I	M	670496	538637	629212	542434	694366	735196	720097	660389	485070	478236	552773	558258	618848	488060	647404	743734	687755	579106
Q16836	HADH	Hydroxyacyl-coenzyme A dehydrogenase, mitochondrial	11	11	6.4	0.0407622	0.105645	0.0590582	0.17753	703.91	1.24637	0.540385	I	O	3.24699e+07	2.90416e+07	2.60516e+07	3.38848e+07	3.25054e+07	3.56208e+07	2.80316e+07	3.23068e+07	2.95236e+07	2.99217e+07	2.6147e+07	2.8073e+07	3.1543e+07	3.26566e+07	2.34098e+07	2.29161e+07	1.98634e+07	3.14121e+07
P22102	GART	Trifunctional purine biosynthetic protein adenosine-3	1	1	6.4	0.0407622	0.17753	0.0590582	0.105645	34.6	1.66954	0.572119	I	O	675380	586691	404531	804221	816358	705785	473006	577532	768669	642661	476700	374838	670587	774231	352334	261607	217456	417027
Q9H1E5	TMX4	Thioredoxin-related transmembrane protein 4	1	1	6.4	0.0407622	0.17753	0.0590582	0.418492	50.06	1.94307	0.610898	I	O	112685	73349.3	57993.4	155923	101062	132466	83392.5	90583.7	81205.9	58095.9	53177.1	59034.7	115233	143395	21046.4	42820.1	32940.4	49765.2
P09110	ACAA1	3-ketoacyl-CoA thiolase, peroxisomal	1	1	6.4	0.0407622	0.280713	0.0590582	0.105645	30.47	1.65267	0.568088	O	I	98516.9	110755	162816	48428.9	108941	118858	72033.7	144322	82226.3	114213	119231	112100	126005	145370	214757	188430	100234	165289
Q8N5M1	ATPAF2	ATP synthase mitochondrial F1 complex assembly factor 2	1	1	6.4	0.0407622	0.418492	0.0590582	0.105645	105.49	2.12449	0.548001	O	I	122556	179309	260368	119783	82028.5	119910	111960	179098	139142	322948	186089	155712	92654	126893	358251	407821	215694	193184
Q8TE67	EPS8L3	Epidermal growth factor receptor kinase substrate 8-like protein 3	1	1	6.4	0.0407622	0.17753	0.0590582	0.105645	34.4	2.20037	0.522504	O	I	162806	221887	358234	69725	98846.5	137330	300133	207997	143686	215598	284679	253543	211928	117229	447177	482273	404412	340081
P83111	LACTB	Serine beta-lactamase-like protein LACTB, mitochondrial	3	3	6.4	0.0407622	0.105645	0.0590582	0.105645	157.24	2.34118	0.497949	O	I	113867	155025	266583	68310.9	63700.4	102306	162896	172122	123710	147606	153579	200216	150012	69653.2	410772	329149	283732	239609
Q13835	PKP1	Plakophilin-1	1	1	6.4	0.0407622	0.280713	0.17753	0.0590582	40.87	1.50361	0.451065	M	O	586026	723880	481428	475098	692844	743241	414565	604382	730611	776927	628716	462132	1.02101e+06	528156	497044	505776	303376	572788
P54819	AK2	Adenylate kinase 2, mitochondrial	3	3	6.4	0.0407622	0.418492	0.17753	0.0590582	187.49	1.19607	0.412453	M	O	2.05079e+06	2.11402e+06	1.76747e+06	2.37274e+06	2.25468e+06	1.54012e+06	1.8064e+06	2.28001e+06	2.19261e+06	2.31615e+06	1.82926e+06	1.95196e+06	2.2801e+06	1.72664e+06	1.7335e+06	1.79229e+06	1.61078e+06	1.97412e+06
P07237	P4HB	Protein disulfide-isomerase	6	6	6.4	0.0407622	0.105645	0.0590582	0.105645	398.55	1.27569	0.402963	O	I	1.61417e+06	1.82216e+06	2.05919e+06	1.79228e+06	1.32911e+06	1.81719e+06	1.30466e+06	1.82764e+06	2.24028e+06	1.32059e+06	1.86929e+06	1.7541e+06	1.92655e+06	2.36939e+06	1.84435e+06	2.28113e+06	1.64839e+06	2.1527e+06
P13929	ENO3	Beta-enolase	15	12	6.4	0.0407622	0.17753	0.0590582	0.105645	1317.01	1.24602	0.397895	I	O	2.20131e+07	2.03379e+07	1.76667e+07	2.46774e+07	2.30566e+07	1.85858e+07	1.9241e+07	2.45047e+07	2.09232e+07	1.88225e+07	1.85623e+07	1.88426e+07	2.45388e+07	2.17099e+07	1.40967e+07	1.4077e+07	1.56149e+07	2.2835e+07
Q9HCD6	TANC2	Protein TANC2	1	1	6.4	0.0407622	0.418492	0.0590582	0.105645	33.31	8.04976	0.390152	O	I	10549.6	16624.3	84921.9	4254.59	0	5978.11	21469.5	21045.8	10445.2	8525.58	22888.1	34747	6515.86	8992.6	97137.7	114981	158367	45130.9
[truncated: 30 more rows]
