# Supplementary material for: Layer-specific proteomic analysis of human hearts in patients with sudden cardiac death
Source: PLoS One. 2025 Dec 30;20(12):e0339886. doi: 10.1371/journal.pone.0339886 (PMC12753045; doi:10.1371/journal.pone.0339886)
Supplement: S7 Table — (XLSX) [file pone.0339886.s007.xlsx]

## Sheet: in_low
ID	Description	GeneRatio	BgRatio	RichFactor	FoldEnrichment	zScore	pvalue	p.adjust	qvalue	geneID	Count	GeneRatio_num	GeneSymbol
GO:0009055	electron transfer activity	9/107	117/18522	0.0769231	13.3156	10.1864	2.50552e-08	8.16799e-06	6.90995e-06	128/1329/1340/2108/2109/4514/4701/6389/7386	9	0.0841121	ADH5/COX5B/COX6B1/ETFA/ETFB/COX3/NDUFA7/SDHA/UQCRFS1
GO:0045296	cadherin binding	12/107	333/18522	0.036036	6.23794	7.35218	5.03125e-07	8.20093e-05	6.93783e-05	226/288/9531/682/1012/1938/5317/5318/6138/57142/9218/7529	12	0.11215	ALDOA/ANK3/BAG3/BSG/CDH13/EEF2/PKP1/PKP2/RPL15/RTN4/VAPA/YWHAB
GO:0015078	proton transmembrane transporter activity	8/107	143/18522	0.0559441	9.68407	7.94637	1.7756e-06	0.000192949	0.000163231	513/521/1329/1340/4514/23530/5250/7386	8	0.0747664	ATP5F1D/ATP5ME/COX5B/COX6B1/COX3/NNT/SLC25A3/UQCRFS1
GO:0044325	transmembrane transporter binding	7/107	133/18522	0.0526316	9.11067	7.15553	1.20626e-05	0.0009831	0.000831683	288/488/817/5348/5318/6546/706	7	0.0654206	ANK3/ATP2A2/CAMK2D/FXYD1/PKP2/SLC8A1/TSPO
GO:0015453	oxidoreduction-driven active transmembrane transporter activity	5/107	68/18522	0.0735294	12.7281	7.38545	4.57137e-05	0.00298053	0.00252147	1329/1340/4514/4701/7386	5	0.046729	COX5B/COX6B1/COX3/NDUFA7/UQCRFS1
GO:0004129	cytochrome-c oxidase activity	3/107	16/18522	0.1875	32.4568	9.59525	9.93753e-05	0.00539939	0.00456777	1329/1340/4514	3	0.0280374	COX5B/COX6B1/COX3
GO:0016675	oxidoreductase activity, acting on a heme group of donors	3/107	17/18522	0.176471	30.5476	9.29051	0.000120163	0.00559618	0.00473425	1329/1340/4514	3	0.0280374	COX5B/COX6B1/COX3
GO:0015399	primary active transmembrane transporter activity	6/107	165/18522	0.0363636	6.29465	5.20735	0.00039269	0.0142352	0.0120427	488/1329/1340/4514/4701/7386	6	0.0560748	ATP2A2/COX5B/COX6B1/COX3/NDUFA7/UQCRFS1
GO:0015645	fatty acid ligase activity	3/107	25/18522	0.12	20.7723	7.54077	0.000392996	0.0142352	0.0120427	2180/84532/376497	3	0.0280374	ACSL1/ACSS1/SLC27A1
GO:0016405	CoA-ligase activity	3/107	27/18522	0.111111	19.2336	7.22714	0.00049561	0.0159634	0.0135047	2180/84532/376497	3	0.0280374	ACSL1/ACSS1/SLC27A1
GO:0022853	active monoatomic ion transmembrane transporter activity	7/107	244/18522	0.0286885	4.96606	4.75366	0.000538643	0.0159634	0.0135047	488/1329/1340/4514/5250/6546/7386	7	0.0654206	ATP2A2/COX5B/COX6B1/COX3/SLC25A3/SLC8A1/UQCRFS1
GO:0016878	acid-thiol ligase activity	3/107	31/18522	0.0967742	16.7519	6.6907	0.000748958	0.0203467	0.0172129	2180/84532/376497	3	0.0280374	ACSL1/ACSS1/SLC27A1
GO:0016829	lyase activity	6/107	198/18522	0.030303	5.24554	4.57819	0.00102188	0.0251817	0.0213032	226/80017/2271/2805/7167/7520	6	0.0560748	ALDOA/DGLUCY/FH/GOT1/TPI1/XRCC5
GO:0016835	carbon-oxygen lyase activity	4/107	78/18522	0.0512821	8.87707	5.31401	0.00108142	0.0251817	0.0213032	80017/2271/7167/7520	4	0.0373832	DGLUCY/FH/TPI1/XRCC5
GO:0022804	active transmembrane transporter activity	9/107	454/18522	0.0198238	3.43155	3.99848	0.00126889	0.0275772	0.0233297	488/1329/1340/4514/4701/8402/5250/6546/7386	9	0.0841121	ATP2A2/COX5B/COX6B1/COX3/NDUFA7/SLC25A11/SLC25A3/SLC8A1/UQCRFS1
GO:0043531	ADP binding	3/107	38/18522	0.0789474	13.666	5.95761	0.00136499	0.0278117	0.0235281	513/9361/5230	3	0.0280374	ATP5F1D/LONP1/PGK1
GO:0017080	sodium channel regulator activity	3/107	40/18522	0.075	12.9827	5.78294	0.00158532	0.0286492	0.0242366	817/5348/5318	3	0.0280374	CAMK2D/FXYD1/PKP2
GO:0050660	flavin adenine dinucleotide binding	4/107	88/18522	0.0454545	7.86831	4.92288	0.00169167	0.0286492	0.0242366	51706/2108/2639/6389	4	0.0373832	CYB5R1/ETFA/GCDH/SDHA
GO:0016877	ligase activity, forming carbon-sulfur bonds	3/107	41/18522	0.0731707	12.6661	5.70022	0.00170333	0.0286492	0.0242366	2180/84532/376497	3	0.0280374	ACSL1/ACSS1/SLC27A1
GO:0047676	arachidonate-CoA ligase activity	2/107	11/18522	0.181818	31.4732	7.70616	0.00175762	0.0286492	0.0242366	2180/376497	2	0.0186916	ACSL1/SLC27A1
GO:0019215	intermediate filament binding	2/107	12/18522	0.166667	28.8505	7.35628	0.0021012	0.0326186	0.0275947	5317/5318	2	0.0186916	PKP1/PKP2
GO:0016903	oxidoreductase activity, acting on the aldehyde or oxo group of donors	3/107	48/18522	0.0625	10.8189	5.19209	0.00268402	0.0374946	0.0317197	128/594/5162	3	0.0280374	ADH5/BCKDHB/PDHB
GO:0016874	ligase activity	5/107	166/18522	0.0301205	5.21394	4.15711	0.00277469	0.0374946	0.0317197	2180/84532/513/521/376497	5	0.046729	ACSL1/ACSS1/ATP5F1D/ATP5ME/SLC27A1
GO:0016860	intramolecular oxidoreductase activity	3/107	49/18522	0.0612245	10.5981	5.12807	0.00284716	0.0374946	0.0317197	1632/2821/7167	3	0.0280374	ECI1/GPI/TPI1
GO:0016661	oxidoreductase activity, acting on other nitrogenous compounds as donors	2/107	14/18522	0.142857	24.729	6.7702	0.00287535	0.0374946	0.0317197	4151/54996	2	0.0186916	MB/MTARC2
GO:0004467	long-chain fatty acid-CoA ligase activity	2/107	15/18522	0.133333	23.0804	6.52112	0.00330524	0.0414426	0.0350596	2180/376497	2	0.0186916	ACSL1/SLC27A1
GO:0051287	NAD binding	3/107	53/18522	0.0566038	9.79827	4.88936	0.00356024	0.0415103	0.0351169	3418/23530/23410	3	0.0280374	IDH2/NNT/SIRT3
GO:0003735	structural constituent of ribosome	5/107	176/18522	0.0284091	4.91769	3.98065	0.0035653	0.0415103	0.0351169	65993/64965/4701/6138/6203	5	0.046729	MRPS34/MRPS9/NDUFA7/RPL15/RPS9
GO:0030170	pyridoxal phosphate binding	3/107	56/18522	0.0535714	9.27336	4.72637	0.00416049	0.0467697	0.0395662	2805/2806/54996	3	0.0280374	GOT1/GOT2/MTARC2
GO:0070279	vitamin B6 binding	3/107	57/18522	0.0526316	9.11067	4.67475	0.00437338	0.047524	0.0402044	2805/2806/54996	3	0.0280374	GOT1/GOT2/MTARC2

## Sheet: mid_low
ID	Description	GeneRatio	BgRatio	RichFactor	FoldEnrichment	zScore	pvalue	p.adjust	qvalue	geneID	Count	GeneSymbol
GO:0009055	electron transfer activity	7/85	117/18522	0.0598291	13.0371	8.86837	1.10053e-06	0.000274032	0.000206204	1329/54205/4513/4514/4538/4710/6389	7	COX5B/CYCS/COX2/COX3/ND4/NDUFB4/SDHA
GO:0015453	oxidoreduction-driven active transmembrane transporter activity	5/85	68/18522	0.0735294	16.0225	8.42651	1.50109e-05	0.00186886	0.00140628	1329/4513/4514/4538/4710	5	COX5B/COX2/COX3/ND4/NDUFB4
GO:0004129	cytochrome-c oxidase activity	3/85	16/18522	0.1875	40.8574	10.8295	5.00277e-05	0.0034314	0.00258207	1329/4513/4514	3	COX5B/COX2/COX3
GO:0016675	oxidoreductase activity, acting on a heme group of donors	3/85	17/18522	0.176471	38.454	10.49	6.05467e-05	0.0034314	0.00258207	1329/4513/4514	3	COX5B/COX2/COX3
GO:0016903	oxidoreductase activity, acting on the aldehyde or oxo group of donors	4/85	48/18522	0.0833333	18.1588	8.0821	6.89035e-05	0.0034314	0.00258207	593/1737/92259/5162	4	BCKDHA/DLAT/KGD4/PDHB
GO:0015399	primary active transmembrane transporter activity	6/85	165/18522	0.0363636	7.92385	6.06576	0.000111609	0.00395539	0.00297636	5825/1329/4513/4514/4538/4710	6	ABCD3/COX5B/COX2/COX3/ND4/NDUFB4
GO:0004601	peroxidase activity	4/85	57/18522	0.0701754	15.2916	7.33739	0.000135556	0.00395539	0.00297636	5052/10935/9588/7296	4	PRDX1/PRDX3/PRDX6/TXNRD1
GO:0045296	cadherin binding	8/85	333/18522	0.024024	5.23498	5.29499	0.0001451	0.00395539	0.00297636	226/832/5052/9588/6711/9218/7529/7534	8	ALDOA/CAPZB/PRDX1/PRDX6/SPTBN1/VAPA/YWHAB/YWHAZ
GO:0016684	oxidoreductase activity, acting on peroxide as acceptor	4/85	59/18522	0.0677966	14.7733	7.19464	0.000155101	0.00395539	0.00297636	5052/10935/9588/7296	4	PRDX1/PRDX3/PRDX6/TXNRD1
GO:0003735	structural constituent of ribosome	6/85	176/18522	0.0340909	7.42861	5.81834	0.000158851	0.00395539	0.00297636	740/65993/6137/6146/6160/6132	6	MRPL49/MRPS34/RPL13/RPL22/RPL31/RPL8
GO:0031625	ubiquitin protein ligase binding	7/85	305/18522	0.0229508	5.00112	4.78398	0.00050489	0.0114289	0.00860003	2821/3313/9588/5566/6950/7334/7534	7	GPI/HSPA9/PRDX6/PRKACA/TCP1/UBE2N/YWHAZ
GO:0016209	antioxidant activity	4/85	85/18522	0.0470588	10.2544	5.80643	0.000630324	0.0126181	0.00949494	5052/10935/9588/7296	4	PRDX1/PRDX3/PRDX6/TXNRD1
GO:0016651	oxidoreductase activity, acting on NAD(P)H	4/85	86/18522	0.0465116	10.1352	5.76539	0.000658778	0.0126181	0.00949494	51706/51181/4538/4710	4	CYB5R1/DCXR/ND4/NDUFB4
GO:0044389	ubiquitin-like protein ligase binding	7/85	324/18522	0.0216049	4.70784	4.57171	0.000721762	0.012837	0.00965967	2821/3313/9588/5566/6950/7334/7534	7	GPI/HSPA9/PRDX6/PRKACA/TCP1/UBE2N/YWHAZ
GO:0050815	phosphoserine residue binding	2/85	10/18522	0.2	43.5812	9.14508	0.000914481	0.0151804	0.011423	7529/7534	2	YWHAB/YWHAZ
GO:0022804	active transmembrane transporter activity	8/85	454/18522	0.0176211	3.83975	4.15958	0.00113293	0.0176312	0.0132672	5825/1329/4513/4514/4538/4710/8402/6546	8	ABCD3/COX5B/COX2/COX3/ND4/NDUFB4/SLC25A11/SLC8A1
GO:0016668	oxidoreductase activity, acting on a sulfur group of donors, NAD(P) as acceptor	2/85	12/18522	0.166667	36.3176	8.30952	0.00133326	0.0195283	0.0146947	10935/7296	2	PRDX3/TXNRD1
GO:0016830	carbon-carbon lyase activity	3/85	51/18522	0.0588235	12.818	5.73826	0.001657	0.0229218	0.0172483	226/593/2805	3	ALDOA/BCKDHA/GOT1
GO:0051287	NAD binding	3/85	53/18522	0.0566038	12.3343	5.61057	0.0018517	0.0242671	0.0182606	23171/7923/3418	3	GPD1L/HSD17B8/IDH2
GO:0016829	lyase activity	5/85	198/18522	0.0252525	5.50267	4.32503	0.0021799	0.0270648	0.0203658	226/593/80017/2271/2805	5	ALDOA/BCKDHA/DGLUCY/FH/GOT1
GO:0016655	oxidoreductase activity, acting on NAD(P)H, quinone or similar compound as acceptor	3/85	57/18522	0.0526316	11.4687	5.37469	0.00228257	0.0270648	0.0203658	51181/4538/4710	3	DCXR/ND4/NDUFB4
GO:0048038	quinone binding	2/85	16/18522	0.125	27.2382	7.1291	0.00239538	0.0271113	0.0204008	93058/4538	2	COQ10A/ND4
GO:0016616	oxidoreductase activity, acting on the CH-OH group of donors, NAD or NADP as acceptor	4/85	125/18522	0.032	6.97299	4.54956	0.00262628	0.0284323	0.0213948	51181/23171/7923/3418	4	DCXR/GPD1L/HSD17B8/IDH2
GO:0030506	ankyrin binding	2/85	19/18522	0.105263	22.9375	6.49589	0.00338306	0.0345028	0.0259628	6546/6711	2	SLC8A1/SPTBN1
GO:0016614	oxidoreductase activity, acting on CH-OH group of donors	4/85	135/18522	0.0296296	6.45647	4.32036	0.00346414	0.0345028	0.0259628	51181/23171/7923/3418	4	DCXR/GPD1L/HSD17B8/IDH2
GO:0003779	actin binding	7/85	434/18522	0.016129	3.51461	3.59929	0.00379462	0.0363408	0.0273458	226/832/10979/84665/6711/11346/7111	7	ALDOA/CAPZB/FERMT2/MYPN/SPTBN1/SYNPO/TMOD1

## Sheet: out_low
ID	Description	GeneRatio	BgRatio	RichFactor	FoldEnrichment	zScore	pvalue	p.adjust	qvalue	geneID	Count	GeneSymbol
GO:0003735	structural constituent of ribosome	9/83	176/18522	0.0511364	11.4114	9.31104	9.24978e-08	2.0627e-05	1.53838e-05	740/51081/6175/6181/6210/6222/6227/6234/6203	9	MRPL49/MRPS7/RPLP0/RPLP2/RPS15A/RPS18/RPS21/RPS28/RPS9
GO:0016655	oxidoreductase activity, acting on NAD(P)H, quinone or similar compound as acceptor	5/83	57/18522	0.0877193	19.5751	9.42318	5.57832e-06	0.000621982	0.000463881	51181/4538/4696/4712/9540	5	DCXR/ND4/NDUFA3/NDUFB6/TP53I3
GO:0015453	oxidoreduction-driven active transmembrane transporter activity	5/83	68/18522	0.0735294	16.4086	8.54032	1.33624e-05	0.000790698	0.000589711	1327/4514/4538/4696/4712	5	COX4I1/COX3/ND4/NDUFA3/NDUFB6
GO:0009055	electron transfer activity	6/83	117/18522	0.0512821	11.4439	7.60311	1.41829e-05	0.000790698	0.000589711	8659/1327/4514/4538/4696/4712	6	ALDH4A1/COX4I1/COX3/ND4/NDUFA3/NDUFB6
GO:0016651	oxidoreductase activity, acting on NAD(P)H	5/83	86/18522	0.0581395	12.9742	7.46734	4.19157e-05	0.00186944	0.00139425	51181/4538/4696/4712/9540	5	DCXR/ND4/NDUFA3/NDUFB6/TP53I3
GO:0016903	oxidoreductase activity, acting on the aldehyde or oxo group of donors	4/83	48/18522	0.0833333	18.5964	8.18967	6.2772e-05	0.00233303	0.00174	8659/1737/92259/5162	4	ALDH4A1/DLAT/KGD4/PDHB
GO:0045296	cadherin binding	8/83	333/18522	0.024024	5.36112	5.38789	0.000122675	0.00390808	0.00291469	226/10694/1936/5318/57142/9218/7531/7534	8	ALDOA/CCT8/EEF1D/PKP2/RTN4/VAPA/YWHAE/YWHAZ
GO:0019843	rRNA binding	4/83	67/18522	0.0597015	13.3228	6.77941	0.000231798	0.00646138	0.00481897	51081/6175/6222/6203	4	MRPS7/RPLP0/RPS18/RPS9
GO:0015078	proton transmembrane transporter activity	5/83	143/18522	0.034965	7.80268	5.47885	0.000457922	0.0113463	0.00846218	515/539/1327/4514/5250	5	ATP5PB/ATP5PO/COX4I1/COX3/SLC25A3
GO:0016620	oxidoreductase activity, acting on the aldehyde or oxo group of donors, NAD or NADP as acceptor	3/83	39/18522	0.0769231	17.1659	6.78029	0.000705833	0.0139869	0.0104316	8659/1737/5162	3	ALDH4A1/DLAT/PDHB
GO:0008137	NADH dehydrogenase (ubiquinone) activity	3/83	41/18522	0.0731707	16.3285	6.59223	0.000818012	0.0139869	0.0104316	4538/4696/4712	3	ND4/NDUFA3/NDUFB6
GO:0050815	phosphoserine residue binding	2/83	10/18522	0.2	44.6313	9.25922	0.000872205	0.0139869	0.0104316	7531/7534	2	YWHAE/YWHAZ
GO:0015399	primary active transmembrane transporter activity	5/83	165/18522	0.030303	6.76232	4.98817	0.00087573	0.0139869	0.0104316	1327/4514/4538/4696/4712	5	COX4I1/COX3/ND4/NDUFA3/NDUFB6
GO:0050136	NADH dehydrogenase (quinone) activity	3/83	42/18522	0.0714286	15.9398	6.50309	0.000878101	0.0139869	0.0104316	4538/4696/4712	3	ND4/NDUFA3/NDUFB6
GO:0016790	thiolester hydrolase activity	3/83	43/18522	0.0697674	15.5691	6.41696	0.000940922	0.0139884	0.0104327	55856/23597/127018	3	ACOT13/ACOT9/LYPLAL1
GO:0003954	NADH dehydrogenase activity	3/83	44/18522	0.0681818	15.2152	6.33367	0.00100652	0.0140284	0.0104625	4538/4696/4712	3	ND4/NDUFA3/NDUFB6
GO:0003955	NAD(P)H dehydrogenase (quinone) activity	3/83	45/18522	0.0666667	14.8771	6.25305	0.00107495	0.0141008	0.0105165	4538/4696/4712	3	ND4/NDUFA3/NDUFB6
GO:0005525	GTP binding	7/83	380/18522	0.0184211	4.11078	4.11075	0.00157787	0.0195481	0.0145792	50808/55207/4830/5868/55288/51128/203068	7	AK3/ARL8B/NME1/RAB5A/RHOT1/SAR1B/TUBB
GO:0019001	guanyl nucleotide binding	7/83	401/18522	0.0174564	3.8955	3.93285	0.0021394	0.0221529	0.0165219	50808/55207/4830/5868/55288/51128/203068	7	AK3/ARL8B/NME1/RAB5A/RHOT1/SAR1B/TUBB
GO:0032561	guanyl ribonucleotide binding	7/83	401/18522	0.0174564	3.8955	3.93285	0.0021394	0.0221529	0.0165219	50808/55207/4830/5868/55288/51128/203068	7	AK3/ARL8B/NME1/RAB5A/RHOT1/SAR1B/TUBB
GO:0004129	cytochrome-c oxidase activity	2/83	16/18522	0.125	27.8946	7.22056	0.00228562	0.0221529	0.0165219	1327/4514	2	COX4I1/COX3
GO:0048038	quinone binding	2/83	16/18522	0.125	27.8946	7.22056	0.00228562	0.0221529	0.0165219	4538/9540	2	ND4/TP53I3
GO:0016627	oxidoreductase activity, acting on the CH-CH group of donors	3/83	60/18522	0.05	11.1578	5.28737	0.00247018	0.0221529	0.0165219	2639/51102/145482	3	GCDH/MECR/PTGR2
GO:0031625	ubiquitin protein ligase binding	6/83	305/18522	0.0196721	4.38997	4.00506	0.00247775	0.0221529	0.0165219	57142/6950/203068/7466/7531/7534	6	RTN4/TCP1/TUBB/WFS1/YWHAE/YWHAZ
GO:0016675	oxidoreductase activity, acting on a heme group of donors	2/83	17/18522	0.117647	26.2537	6.98888	0.00258285	0.0221529	0.0165219	1327/4514	2	COX4I1/COX3
GO:0070628	proteasome binding	2/83	17/18522	0.117647	26.2537	6.98888	0.00258285	0.0221529	0.0165219	5887/7466	2	RAD23B/WFS1
GO:0046933	proton-transporting ATP synthase activity, rotational mechanism	2/83	18/18522	0.111111	24.7952	6.77634	0.00289728	0.0239294	0.0178468	515/539	2	ATP5PB/ATP5PO
GO:0044325	transmembrane transporter binding	4/83	133/18522	0.0300752	6.71148	4.43504	0.00301318	0.0239978	0.0178978	5318/7531/7533/7534	4	PKP2/YWHAE/YWHAH/YWHAZ
GO:0044389	ubiquitin-like protein ligase binding	6/83	324/18522	0.0185185	4.13253	3.81644	0.00333946	0.0256793	0.0191519	57142/6950/203068/7466/7531/7534	6	RTN4/TCP1/TUBB/WFS1/YWHAE/YWHAZ
GO:0052816	long-chain fatty acyl-CoA hydrolase activity	2/83	20/18522	0.1	22.3157	6.39893	0.00357709	0.0265897	0.0198309	55856/23597	2	ACOT13/ACOT9
GO:0047617	fatty acyl-CoA hydrolase activity	2/83	25/18522	0.08	17.8525	5.65701	0.00556671	0.0400444	0.0298655	55856/23597	2	ACOT13/ACOT9
GO:0016289	acyl-CoA hydrolase activity	2/83	26/18522	0.0769231	17.1659	5.53414	0.00601315	0.0419041	0.0312526	55856/23597	2	ACOT13/ACOT9
GO:0015252	proton channel activity	2/83	27/18522	0.0740741	16.5301	5.41791	0.00647542	0.0420741	0.0313793	515/539	2	ATP5PB/ATP5PO
GO:0023026	MHC class II protein complex binding	2/83	27/18522	0.0740741	16.5301	5.41791	0.00647542	0.0420741	0.0313793	567/7531	2	B2M/YWHAE
GO:0016874	ligase activity	4/83	166/18522	0.0240964	5.37727	3.80076	0.00660356	0.0420741	0.0313793	515/539/2193/2617	4	ATP5PB/ATP5PO/FARSA/GARS1
GO:0140311	protein sequestering activity	2/83	29/18522	0.0689655	15.3901	5.2031	0.00744683	0.046129	0.0344035	7531/7534	2	YWHAE/YWHAZ

## Sheet: out_high
ID	Description	GeneRatio	BgRatio	RichFactor	FoldEnrichment	zScore	pvalue	p.adjust	qvalue	geneID	Count	GeneSymbol
GO:0031492	nucleosomal DNA binding	5/16	66/18522	0.0757576	87.6989	20.7469	2.08601e-09	8.76125e-08	5.70908e-08	8329/8330/8332/8336/8969	5	H2AC13/H2AC15/H2AC16/H2AC17/H2AC11
GO:0031491	nucleosome binding	5/16	96/18522	0.0520833	60.293	17.1261	1.40564e-08	2.07381e-07	1.35136e-07	8329/8330/8332/8336/8969	5	H2AC13/H2AC15/H2AC16/H2AC17/H2AC11
GO:0030527	structural constituent of chromatin	5/16	97/18522	0.0515464	59.6714	17.0351	1.4813e-08	2.07381e-07	1.35136e-07	8329/8330/8332/8336/8969	5	H2AC13/H2AC15/H2AC16/H2AC17/H2AC11
GO:0031490	chromatin DNA binding	5/16	146/18522	0.0342466	39.6447	13.784	1.15717e-07	1.21502e-06	7.91745e-07	8329/8330/8332/8336/8969	5	H2AC13/H2AC15/H2AC16/H2AC17/H2AC11
GO:0046982	protein heterodimerization activity	5/16	353/18522	0.0141643	16.397	8.58801	8.98138e-06	7.54436e-05	4.91612e-05	8329/8330/8332/8336/8969	5	H2AC13/H2AC15/H2AC16/H2AC17/H2AC11
