# Supplementary material for: Layer-specific proteomic analysis of human hearts in patients with sudden cardiac death
Source: PLoS One. 2025 Dec 30;20(12):e0339886. doi: 10.1371/journal.pone.0339886 (PMC12753045; doi:10.1371/journal.pone.0339886)
Supplement: S8 Table — (XLSX) [file pone.0339886.s008.xlsx]

## Sheet: in_low
category	subcategory	ID	Description	GeneRatio	BgRatio	RichFactor	FoldEnrichment	zScore	pvalue	p.adjust	qvalue	geneID	Count	GeneSymbol
Metabolism	Global and overview maps	hsa01200	Carbon metabolism	13/77	116/8846	0.112069	12.8748	12.0634	1.55639e-11	2.98826e-09	2.39192e-09	84532/128/226/2271/2805/2806/2821/3418/4190/5162/5230/6389/7167	13	ACSS1/ADH5/ALDOA/FH/GOT1/GOT2/GPI/IDH2/MDH1/PDHB/PGK1/SDHA/TPI1
Metabolism	Carbohydrate metabolism	hsa00010	Glycolysis / Gluconeogenesis	8/77	67/8846	0.119403	13.7174	9.79111	9.81549e-08	9.42287e-06	7.54243e-06	84532/128/226/2821/5162/5230/5236/7167	8	ACSS1/ADH5/ALDOA/GPI/PDHB/PGK1/PGM1/TPI1
Human Diseases	Cardiovascular disease	hsa05415	Diabetic cardiomyopathy	12/77	205/8846	0.0585366	6.72487	7.77105	1.70383e-07	1.09045e-05	8.72838e-06	488/817/513/1329/1340/4514/4701/5162/5350/6262/6389/7386	12	ATP2A2/CAMK2D/ATP5F1D/COX5B/COX6B1/COX3/NDUFA7/PDHB/PLN/RYR2/SDHA/UQCRFS1
Metabolism	Energy metabolism	hsa00190	Oxidative phosphorylation	9/77	138/8846	0.0652174	7.49238	7.20283	2.76638e-06	0.000128109	0.000102543	513/521/1329/1340/4514/4701/5464/6389/7386	9	ATP5F1D/ATP5ME/COX5B/COX6B1/COX3/NDUFA7/PPA1/SDHA/UQCRFS1
Human Diseases	Neurodegenerative disease	hsa05012	Parkinson disease	12/77	271/8846	0.0442804	5.08708	6.40324	3.33617e-06	0.000128109	0.000102543	817/513/1329/1340/1965/4514/4701/5567/5685/5690/6389/7386	12	CAMK2D/ATP5F1D/COX5B/COX6B1/EIF2S1/COX3/NDUFA7/PRKACB/PSMA4/PSMB2/SDHA/UQCRFS1
Human Diseases	Neurodegenerative disease	hsa05020	Prion disease	12/77	278/8846	0.0431655	4.95898	6.28472	4.34367e-06	0.000138997	0.000111259	513/1329/1340/1965/4514/4701/5567/5685/5690/6262/6389/7386	12	ATP5F1D/COX5B/COX6B1/EIF2S1/COX3/NDUFA7/PRKACB/PSMA4/PSMB2/RYR2/SDHA/UQCRFS1
Metabolism	Carbohydrate metabolism	hsa00020	Citrate cycle (TCA cycle)	5/77	30/8846	0.166667	19.1472	9.32939	5.26823e-06	0.0001445	0.000115663	2271/3418/4190/5162/6389	5	FH/IDH2/MDH1/PDHB/SDHA
Metabolism	Global and overview maps	hsa01210	2-Oxocarboxylic acid metabolism	5/77	33/8846	0.151515	17.4065	8.84772	8.59699e-06	0.00020492	0.000164026	594/2805/2806/3418/5162	5	BCKDHB/GOT1/GOT2/IDH2/PDHB
Organismal Systems	Circulatory system	hsa04260	Cardiac muscle contraction	7/77	87/8846	0.0804598	9.24347	7.24038	9.60561e-06	0.00020492	0.000164026	488/1329/1340/4514/6262/6546/7386	7	ATP2A2/COX5B/COX6B1/COX3/RYR2/SLC8A1/UQCRFS1
Human Diseases	Neurodegenerative disease	hsa05010	Alzheimer disease	13/77	391/8846	0.0332481	3.81964	5.34374	2.81076e-05	0.000539666	0.00043197	488/513/1329/1340/1965/3028/4514/4701/5685/5690/57142/6389/7386	13	ATP2A2/ATP5F1D/COX5B/COX6B1/EIF2S1/HSD17B10/COX3/NDUFA7/PSMA4/PSMB2/RTN4/SDHA/UQCRFS1
Organismal Systems	Environmental adaptation	hsa04714	Thermogenesis	10/77	235/8846	0.0425532	4.88864	5.66141	3.32922e-05	0.000581099	0.000465134	2180/513/521/1329/1340/4514/4701/5567/6389/7386	10	ACSL1/ATP5F1D/ATP5ME/COX5B/COX6B1/COX3/NDUFA7/PRKACB/SDHA/UQCRFS1
Metabolism	Global and overview maps	hsa01230	Biosynthesis of amino acids	6/77	75/8846	0.08	9.19065	6.67488	4.46509e-05	0.000714415	0.000571845	226/2805/2806/3418/5230/7167	6	ALDOA/GOT1/GOT2/IDH2/PGK1/TPI1
Metabolism	Carbohydrate metabolism	hsa00620	Pyruvate metabolism	5/77	47/8846	0.106383	12.2216	7.22781	5.05285e-05	0.000746268	0.000597341	84532/128/2271/4190/5162	5	ACSS1/ADH5/FH/MDH1/PDHB
Human Diseases	Neurodegenerative disease	hsa05022	Pathways of neurodegeneration - multiple diseases	14/77	483/8846	0.0289855	3.32995	4.93466	6.07047e-05	0.000832521	0.000666382	488/817/513/1329/1340/1965/3028/4514/4701/5685/5690/6262/6389/7386	14	ATP2A2/CAMK2D/ATP5F1D/COX5B/COX6B1/EIF2S1/HSD17B10/COX3/NDUFA7/PSMA4/PSMB2/RYR2/SDHA/UQCRFS1
Metabolism	Amino acid metabolism	hsa00350	Tyrosine metabolism	4/77	36/8846	0.111111	12.7648	6.62776	0.000253064	0.00323922	0.0025928	128/8639/2805/2806	4	ADH5/AOC3/GOT1/GOT2
Metabolism	Amino acid metabolism	hsa00360	Phenylalanine metabolism	3/77	16/8846	0.1875	21.5406	7.70569	0.00032733	0.00382392	0.00306081	8639/2805/2806	3	AOC3/GOT1/GOT2
Human Diseases	Neurodegenerative disease	hsa05016	Huntington disease	10/77	311/8846	0.0321543	3.69399	4.53204	0.000338576	0.00382392	0.00306081	513/1212/1329/1340/4514/4701/5685/5690/6389/7386	10	ATP5F1D/CLTB/COX5B/COX6B1/COX3/NDUFA7/PSMA4/PSMB2/SDHA/UQCRFS1
Human Diseases	Endocrine and metabolic disease	hsa04932	Non-alcoholic fatty liver disease	7/77	157/8846	0.044586	5.12218	4.88327	0.00041204	0.0043951	0.00351801	1329/1340/1965/4514/4701/6389/7386	7	COX5B/COX6B1/EIF2S1/COX3/NDUFA7/SDHA/UQCRFS1
Metabolism	Lipid metabolism	hsa00071	Fatty acid degradation	4/77	43/8846	0.0930233	10.6868	5.96648	0.000506313	0.00511643	0.00409539	2180/128/1632/2639	4	ACSL1/ADH5/ECI1/GCDH
Metabolism	Amino acid metabolism	hsa00220	Arginine biosynthesis	3/77	23/8846	0.130435	14.9848	6.2926	0.000990786	0.00951154	0.0076134	2744/2805/2806	3	GLS/GOT1/GOT2
Human Diseases	Neurodegenerative disease	hsa05014	Amyotrophic lateral sclerosis	10/77	371/8846	0.0269542	3.09658	3.86587	0.00133045	0.0121641	0.00973663	513/1329/1340/1965/4514/4701/5685/5690/6389/7386	10	ATP5F1D/COX5B/COX6B1/EIF2S1/COX3/NDUFA7/PSMA4/PSMB2/SDHA/UQCRFS1
Human Diseases	Cardiovascular disease	hsa05414	Dilated cardiomyopathy	5/77	105/8846	0.047619	5.47062	4.31819	0.00214958	0.0180692	0.0144633	488/5350/5567/6262/6546	5	ATP2A2/PLN/PRKACB/RYR2/SLC8A1
Organismal Systems	Circulatory system	hsa04261	Adrenergic signaling in cardiomyocytes	6/77	154/8846	0.038961	4.47597	4.07751	0.00216454	0.0180692	0.0144633	488/817/5350/5567/6262/6546	6	ATP2A2/CAMK2D/PLN/PRKACB/RYR2/SLC8A1
Metabolism	Carbohydrate metabolism	hsa00030	Pentose phosphate pathway	3/77	31/8846	0.0967742	11.1177	5.28776	0.00239217	0.0191373	0.0153183	226/2821/5236	3	ALDOA/GPI/PGM1
Environmental Information Processing	Signal transduction	hsa04066	HIF-1 signaling pathway	5/77	109/8846	0.0458716	5.26987	4.20306	0.0025317	0.0194435	0.0155633	226/817/6923/5162/5230	5	ALDOA/CAMK2D/ELOB/PDHB/PGK1
Human Diseases	Cancer: overview	hsa05230	Central carbon metabolism in cancer	4/77	71/8846	0.056338	6.47229	4.33804	0.0033176	0.0234109	0.018739	2744/3418/5162/23410	4	GLS/IDH2/PDHB/SIRT3
Environmental Information Processing	Signal transduction	hsa04024	cAMP signaling pathway	7/77	226/8846	0.0309735	3.55833	3.6507	0.00341408	0.0234109	0.018739	488/817/5348/10398/5350/5567/6262	7	ATP2A2/CAMK2D/FXYD1/MYL9/PLN/PRKACB/RYR2
Human Diseases	Cancer: overview	hsa05208	Chemical carcinogenesis - reactive oxygen species	7/77	226/8846	0.0309735	3.55833	3.6507	0.00341408	0.0234109	0.018739	513/1329/1340/4514/4701/6389/7386	7	ATP5F1D/COX5B/COX6B1/COX3/NDUFA7/SDHA/UQCRFS1
Metabolism	Amino acid metabolism	hsa00250	Alanine, aspartate and glutamate metabolism	3/77	37/8846	0.0810811	9.31485	4.7491	0.00398335	0.0263725	0.0211096	2744/2805/2806	3	GLS/GOT1/GOT2
Human Diseases	Cardiovascular disease	hsa05412	Arrhythmogenic right ventricular cardiomyopathy	4/77	86/8846	0.0465116	5.3434	3.79268	0.00657451	0.0420768	0.0336799	488/5318/6262/6546	4	ATP2A2/PKP2/RYR2/SLC8A1

## Sheet: mid_low
category	subcategory	ID	Description	GeneRatio	BgRatio	RichFactor	FoldEnrichment	zScore	pvalue	p.adjust	qvalue	geneID	Count	GeneSymbol
Metabolism	Global and overview maps	hsa01200	Carbon metabolism	9/60	116/8846	0.0775862	11.4388	9.35193	7.08141e-08	1.1826e-05	1.01376e-05	84532/226/1737/2271/2805/2821/3418/5162/6389	9	ACSS1/ALDOA/DLAT/FH/GOT1/GPI/IDH2/PDHB/SDHA
Metabolism	Carbohydrate metabolism	hsa00020	Citrate cycle (TCA cycle)	5/60	30/8846	0.166667	24.5722	10.687	1.51596e-06	8.30236e-05	7.11706e-05	1737/2271/3418/5162/6389	5	DLAT/FH/IDH2/PDHB/SDHA
Human Diseases	Neurodegenerative disease	hsa05012	Parkinson disease	11/60	271/8846	0.0405904	5.98438	6.88664	1.64538e-06	8.30236e-05	7.11706e-05	1329/54205/1965/4513/4514/4538/4710/5566/6389/10383/27089	11	COX5B/CYCS/EIF2S1/COX2/COX3/ND4/NDUFB4/PRKACA/SDHA/TUBB4B/UQCRQ
Human Diseases	Neurodegenerative disease	hsa05020	Prion disease	11/60	278/8846	0.0395683	5.83369	6.76691	2.11161e-06	8.30236e-05	7.11706e-05	1329/54205/1965/4513/4514/4538/4710/5566/6389/10383/27089	11	COX5B/CYCS/EIF2S1/COX2/COX3/ND4/NDUFB4/PRKACA/SDHA/TUBB4B/UQCRQ
Metabolism	Global and overview maps	hsa01210	2-Oxocarboxylic acid metabolism	5/60	33/8846	0.151515	22.3384	10.1481	2.48574e-06	8.30236e-05	7.11706e-05	593/1737/2805/3418/5162	5	BCKDHA/DLAT/GOT1/IDH2/PDHB
Metabolism	Energy metabolism	hsa00190	Oxidative phosphorylation	8/60	138/8846	0.057971	8.54686	7.38373	3.6983e-06	0.000102936	8.82401e-05	1329/54205/4513/4514/4538/4710/6389/27089	8	COX5B/CYCS/COX2/COX3/ND4/NDUFB4/SDHA/UQCRQ
Human Diseases	Cardiovascular disease	hsa05415	Diabetic cardiomyopathy	9/60	205/8846	0.0439024	6.47268	6.55125	8.58924e-06	0.000201085	0.000172377	1329/25874/4513/4514/4538/4710/5162/6389/27089	9	COX5B/MPC2/COX2/COX3/ND4/NDUFB4/PDHB/SDHA/UQCRQ
Human Diseases	Endocrine and metabolic disease	hsa04932	Non-alcoholic fatty liver disease	8/60	157/8846	0.0509554	7.51253	6.80367	9.63282e-06	0.000201085	0.000172377	1329/54205/1965/4513/4514/4710/6389/27089	8	COX5B/CYCS/EIF2S1/COX2/COX3/NDUFB4/SDHA/UQCRQ
Organismal Systems	Environmental adaptation	hsa04714	Thermogenesis	9/60	235/8846	0.0382979	5.64638	5.96556	2.56622e-05	0.000476177	0.000408195	116228/1329/4513/4514/4538/4710/5566/6389/27089	9	COX20/COX5B/COX2/COX3/ND4/NDUFB4/PRKACA/SDHA/UQCRQ
Metabolism	Carbohydrate metabolism	hsa00010	Glycolysis / Gluconeogenesis	5/60	67/8846	0.0746269	11.0025	6.79128	8.48026e-05	0.0014162	0.00121402	84532/226/1737/2821/5162	5	ACSS1/ALDOA/DLAT/GPI/PDHB
Human Diseases	Neurodegenerative disease	hsa05014	Amyotrophic lateral sclerosis	10/60	371/8846	0.0269542	3.97394	4.83592	0.000172168	0.00261382	0.00224065	1329/54205/1965/4513/4514/4538/4710/6389/10383/27089	10	COX5B/CYCS/EIF2S1/COX2/COX3/ND4/NDUFB4/SDHA/TUBB4B/UQCRQ
Human Diseases	Neurodegenerative disease	hsa05016	Huntington disease	9/60	311/8846	0.0289389	4.26656	4.84616	0.000222499	0.00309645	0.00265438	1329/54205/4513/4514/4538/4710/6389/10383/27089	9	COX5B/CYCS/COX2/COX3/ND4/NDUFB4/SDHA/TUBB4B/UQCRQ
Human Diseases	Neurodegenerative disease	hsa05010	Alzheimer disease	10/60	391/8846	0.0255754	3.77067	4.63069	0.000263663	0.00325183	0.00278758	1329/54205/1965/4513/4514/4538/4710/6389/10383/27089	10	COX5B/CYCS/EIF2S1/COX2/COX3/ND4/NDUFB4/SDHA/TUBB4B/UQCRQ
Metabolism	Carbohydrate metabolism	hsa00620	Pyruvate metabolism	4/60	47/8846	0.0851064	12.5475	6.55918	0.000274351	0.00325183	0.00278758	84532/1737/2271/5162	4	ACSS1/DLAT/FH/PDHB
Organismal Systems	Circulatory system	hsa04260	Cardiac muscle contraction	5/60	87/8846	0.0574713	8.47318	5.78851	0.000292549	0.00325183	0.00278758	1329/4513/4514/6546/27089	5	COX5B/COX2/COX3/SLC8A1/UQCRQ
Metabolism	Metabolism of cofactors and vitamins	hsa00785	Lipoic acid metabolism	3/60	20/8846	0.15	22.115	7.81184	0.000311553	0.00325183	0.00278758	593/1737/5162	3	BCKDHA/DLAT/PDHB
Human Diseases	Cancer: overview	hsa05208	Chemical carcinogenesis - reactive oxygen species	7/60	226/8846	0.0309735	4.56652	4.48822	0.000790368	0.0077642	0.00665573	1329/4513/4514/4538/4710/6389/27089	7	COX5B/COX2/COX3/ND4/NDUFB4/SDHA/UQCRQ
Human Diseases	Neurodegenerative disease	hsa05022	Pathways of neurodegeneration - multiple diseases	10/60	483/8846	0.0207039	3.05245	3.83349	0.00137359	0.0127438	0.0109244	1329/54205/1965/4513/4514/4538/4710/6389/10383/27089	10	COX5B/CYCS/EIF2S1/COX2/COX3/ND4/NDUFB4/SDHA/TUBB4B/UQCRQ
Cellular Processes	Transport and catabolism	hsa04146	Peroxisome	4/60	83/8846	0.0481928	7.10522	4.61788	0.0023575	0.0207212	0.0177629	5825/10455/3418/5052	4	ABCD3/ECI2/IDH2/PRDX1

## Sheet: out_low
category	subcategory	ID	Description	GeneRatio	BgRatio	RichFactor	FoldEnrichment	zScore	pvalue	p.adjust	qvalue	geneID	Count	GeneSymbol
Human Diseases	Neurodegenerative disease	hsa05016	Huntington disease	11/64	311/8846	0.0353698	4.88877	5.95981	1.19494e-05	0.00104345	0.000863769	515/539/1212/8218/1327/4514/4538/4696/4712/5685/203068	11	ATP5PB/ATP5PO/CLTB/CLTCL1/COX4I1/COX3/ND4/NDUFA3/NDUFB6/PSMA4/TUBB
Human Diseases	Neurodegenerative disease	hsa05012	Parkinson disease	10/64	271/8846	0.0369004	5.10032	5.85232	2.16729e-05	0.00104345	0.000863769	515/539/1327/4514/4538/4696/4712/5685/203068/25828	10	ATP5PB/ATP5PO/COX4I1/COX3/ND4/NDUFA3/NDUFB6/PSMA4/TUBB/TXN2
Genetic Information Processing	Translation	hsa03010	Ribosome	8/64	172/8846	0.0465116	6.42878	6.1376	3.03919e-05	0.00104345	0.000863769	51081/6175/6181/6210/6222/6227/6234/6203	8	MRPS7/RPLP0/RPLP2/RPS15A/RPS18/RPS21/RPS28/RPS9
Organismal Systems	Environmental adaptation	hsa04714	Thermogenesis	9/64	235/8846	0.0382979	5.29348	5.69455	4.3591e-05	0.0010494	0.00086869	515/539/28958/1327/4514/4538/4696/55471/4712	9	ATP5PB/ATP5PO/COA3/COX4I1/COX3/ND4/NDUFA3/NDUFAF7/NDUFB6
Metabolism	Energy metabolism	hsa00190	Oxidative phosphorylation	7/64	138/8846	0.0507246	7.0111	6.07542	5.7149e-05	0.0010494	0.00086869	515/539/1327/4514/4538/4696/4712	7	ATP5PB/ATP5PO/COX4I1/COX3/ND4/NDUFA3/NDUFB6
Human Diseases	Neurodegenerative disease	hsa05014	Amyotrophic lateral sclerosis	11/64	371/8846	0.0296496	4.09813	5.20426	6.113e-05	0.0010494	0.00086869	515/539/1327/144983/4514/4538/4696/4712/5685/5868/203068	11	ATP5PB/ATP5PO/COX4I1/HNRNPA1L2/COX3/ND4/NDUFA3/NDUFB6/PSMA4/RAB5A/TUBB
Human Diseases	Cardiovascular disease	hsa05415	Diabetic cardiomyopathy	8/64	205/8846	0.0390244	5.3939	5.4336	0.000105433	0.00155136	0.00128422	515/539/1327/4514/4538/4696/4712/5162	8	ATP5PB/ATP5PO/COX4I1/COX3/ND4/NDUFA3/NDUFB6/PDHB
Human Diseases	Neurodegenerative disease	hsa05020	Prion disease	9/64	278/8846	0.0323741	4.47471	5.02508	0.000158796	0.0020445	0.00169243	515/539/1327/4514/4538/4696/4712/5685/203068	9	ATP5PB/ATP5PO/COX4I1/COX3/ND4/NDUFA3/NDUFB6/PSMA4/TUBB
Human Diseases	Neurodegenerative disease	hsa05010	Alzheimer disease	10/64	391/8846	0.0255754	3.53501	4.37676	0.000452545	0.00517913	0.00428727	515/539/1327/4514/4538/4696/4712/5685/57142/203068	10	ATP5PB/ATP5PO/COX4I1/COX3/ND4/NDUFA3/NDUFB6/PSMA4/RTN4/TUBB
Human Diseases	Cancer: overview	hsa05208	Chemical carcinogenesis - reactive oxygen species	7/64	226/8846	0.0309735	4.28111	4.26544	0.00116626	0.0120125	0.0099439	515/539/1327/4514/4538/4696/4712	7	ATP5PB/ATP5PO/COX4I1/COX3/ND4/NDUFA3/NDUFB6
Human Diseases	Infectious disease: viral	hsa05171	Coronavirus disease - COVID-19	7/64	238/8846	0.0294118	4.06526	4.0921	0.00157285	0.0147276	0.0121915	6175/6181/6210/6222/6227/6234/6203	7	RPLP0/RPLP2/RPS15A/RPS18/RPS21/RPS28/RPS9
Human Diseases	Neurodegenerative disease	hsa05022	Pathways of neurodegeneration - multiple diseases	10/64	483/8846	0.0207039	2.86167	3.59201	0.0022704	0.0194876	0.0161318	515/539/1327/4514/4538/4696/4712/5685/5868/203068	10	ATP5PB/ATP5PO/COX4I1/COX3/ND4/NDUFA3/NDUFB6/PSMA4/RAB5A/TUBB

## Sheet: out_high
category	subcategory	ID	Description	GeneRatio	BgRatio	RichFactor	FoldEnrichment	zScore	pvalue	p.adjust	qvalue	geneID	Count	GeneSymbol
Genetic Information Processing	Chromosome	hsa03082	ATP-dependent chromatin remodeling	5/14	117/8846	0.042735	27.0024	11.2722	6.76235e-07	1.62297e-05	9.96558e-06	8329/8330/8332/8336/8969	5	H2AC13/H2AC15/H2AC16/H2AC17/H2AC11
Human Diseases	Immune disease	hsa05322	Systemic lupus erythematosus	5/14	139/8846	0.0359712	22.7287	10.2799	1.5925e-06	1.911e-05	1.17342e-05	8329/8330/8332/8336/8969	5	H2AC13/H2AC15/H2AC16/H2AC17/H2AC11
Cellular Processes	Cell growth and death	hsa04217	Necroptosis	5/14	159/8846	0.0314465	19.8697	9.559	3.09424e-06	2.47539e-05	1.51998e-05	8329/8330/8332/8336/8969	5	H2AC13/H2AC15/H2AC16/H2AC17/H2AC11
Human Diseases	Substance dependence	hsa05034	Alcoholism	5/14	188/8846	0.0265957	16.8047	8.72047	7.0441e-06	3.74782e-05	2.30129e-05	8329/8330/8332/8336/8969	5	H2AC13/H2AC15/H2AC16/H2AC17/H2AC11
Organismal Systems	Immune system	hsa04613	Neutrophil extracellular trap formation	5/14	192/8846	0.0260417	16.4546	8.61953	7.80795e-06	3.74782e-05	2.30129e-05	8329/8330/8332/8336/8969	5	H2AC13/H2AC15/H2AC16/H2AC17/H2AC11
Metabolism	Global and overview maps	hsa01200	Carbon metabolism	3/14	116/8846	0.0258621	16.3411	6.6216	0.000719768	0.00287907	0.00176785	2653/3417/84693	3	GCSH/IDH1/MCEE
Metabolism	Carbohydrate metabolism	hsa00630	Glyoxylate and dicarboxylate metabolism	2/14	31/8846	0.0645161	40.765	8.82986	0.00105363	0.00361243	0.00221816	2653/84693	2	GCSH/MCEE
